# Supplementary material for: A phylogenetic analysis of the grape genus (Vitis L.) reveals broad reticulation and concurrent diversification during neogene and quaternary climate change
Source: BMC Evol Biol. 2013 Jul 5;13:141. doi: 10.1186/1471-2148-13-141 (PMC3750556; doi:10.1186/1471-2148-13-141)
Supplement: Additional file 1 — Accession Information Table_with GenBankAccNo.xlsx. Germplasm accessions information. Accession name, taxonomy, continental origin, source, data set membership, individual GenBank and EMBL accession numbers. [file 1471-2148-13-141-S1.xlsx]

## Sheet: STable1_AccessionInfo
Additional File 1. Germplasm accessions information. Accession name, taxonomy, continental origin, source, data set membership, and GenBank / EMBL accession number.
Sample Name	Repository Accession Number or Name	Genus	Species	Natural Variety or Cultivar	Revised Species Name	Continent	Source	52 OTU BEAST dating	273 OTU matrix	255 OTU PCA	Notes	Genebank Accession Number for Sample	Marker 241	Marker 590	Marker 689	Marker 765	Marker 1165	Marker 1313	Marker 1314	Marker 1529	Marker 1973	Marker 2129	Marker 2415	Marker 3221	Marker 3389	Marker 5069	Marker 5693	Marker 6054	Marker 6670	Marker 7022	Marker 7029	Marker 7230	Marker 7312	Marker 7351	Marker 7362	Marker 7386	Marker 7413	Marker 7434	Marker 7447
001Vacer318684	PI_318684	VitisL.	acerifolia Raf.			NC America	PGRU		x		7029 missing	001Vacer318684	JX952227	JX952536	JX952839	JX953144	JX953448	JX953753	JX954058	JX954359	JX954667	JX954969	JX955270	JX955560	JX955862	JX956167	JX956468	JX956769	JX957077	JX957371		JX957979	JX958287	JX958595	JX958897	JX959187	JX959489	JX959791	JX960083
002Vacer588141	PI_588141	VitisL.	acerifolia Raf.			NC America	PGRU	x	x	x		002Vacer588141	JX952228	JX952537	JX952840	JX953145	JX953449	JX953754	JX954059	JX954360	JX954668	JX954970	JX955271	JX955561	JX955863	JX956168	JX956469	JX956770	JX957078	JX957372	JX957680	JX957980	JX958288	JX958596	JX958898	JX959188	JX959490	JX959792	JX960084
003Vacer588144	PI_588144	VitisL.	acerifolia Raf.			NC America	PGRU		x	x	hybrid?	003Vacer588144	JX952229	JX952538	JX952841	JX953146	JX953450	JX953755	JX954060	JX954361	JX954669	JX954971	JX955272	JX955562	JX955864	JX956169	JX956470	JX956771	JX957079	JX957373	JX957681	JX957981	JX958289	JX958597	JX958899	JX959189	JX959491	JX959793	JX960085
004Vacer588324	PI_588324	VitisL.	acerifolia Raf.			NC America	PGRU		x	x		004Vacer588324	JX952230	JX952539	JX952842	JX953147	JX953451	JX953756	JX954061	JX954362	JX954670	JX954972	JX955273	JX955563	JX955865	JX956170	JX956471	JX956772	JX957080	JX957374	JX957682	JX957982	JX958290	JX958598	JX958900	JX959190	JX959492	JX959794	JX960086
005Vacer588325	PI_588325	VitisL.	acerifolia Raf.			NC America	PGRU		x	x		005Vacer588325	JX952231	JX952540	JX952843	JX953148	JX953452	JX953757	JX954062	JX954363	JX954671	JX954973	JX955274	JX955564	JX955866	JX956171	JX956472	JX956773	JX957081	JX957375	JX957683	JX957983	JX958291	JX958599	JX958901	JX959191	JX959493	JX959795	JX960087
006Vacer588393	PI_588393	VitisL.	acerifolia Raf.			NC America	PGRU		x	x		006Vacer588393	JX952232	JX952541	JX952844	JX953149	JX953453	JX953758	JX954063	JX954364	JX954672	JX954974	JX955275	JX955565	JX955867	JX956172	JX956473	JX956774	JX957082	JX957376	JX957684	JX957984	JX958292	JX958600	JX958902	JX959192	JX959494	JX959796	JX960088
007Vacer588442	PI_588442	VitisL.	acerifolia Raf.			NC America	PGRU		x	x		007Vacer588442	JX952233	JX952542	JX952845	JX953150	JX953454	JX953759	JX954064	JX954365	JX954673	JX954975	JX955276	JX955566	JX955868	JX956173	JX956474	JX956775	JX957083	JX957377	JX957685	JX957985	JX958293	JX958601	JX958903	JX959193	JX959495	JX959797	JX960089
008Vacer588646	PI_588646	VitisL.	acerifolia Raf.			NC America	PGRU		x	x		008Vacer588646	JX952234	JX952543	JX952846	JX953151	JX953455	JX953760	JX954065	JX954366	JX954674	JX954976	JX955277	JX955567	JX955869	JX956174	JX956475	JX956776	JX957084	JX957378	JX957686	JX957986	JX958294	JX958602	JX958904	JX959194	JX959496	JX959798	JX960090
009VadenXianzhip	Xianzhip	VitisL.	adenoclata Hand.-Mazz.			E Asia	NAFU	x	x		7447 missing	009VadenXianzhip	JX952235	JX952544	JX952847	JX953152	JX953456	JX953761	JX954066	JX954367	JX954675	JX954977	JX955278	JX955568	JX955870	JX956175	JX956476	JX956777	JX957085	JX957379	JX957687	JX957987	JX958295	JX958603	JX958905	JX959195	JX959497	JX959799
010VadstAnlin2F	Anlin2F	VitisL.	adstricta Hance			E Asia	NAFU		x	x		010VadstAnlin2F	JX952236	JX952545	JX952848	JX953153	JX953457	JX953762	JX954067	JX954368	JX954676	JX954978	JX955279	JX955569	JX955871	JX956176	JX956477	JX956778	JX957086	JX957380	JX957688	JX957988	JX958296	JX958604	JX958906	JX959196	JX959498	JX959800	JX960091
011VadstAnlin2M	Anlin2M	VitisL.	adstricta Hance			E Asia	NAFU	x	x	x		011VadstAnlin2M	JX952237	JX952546	JX952849	JX953154	JX953458	JX953763	JX954068	JX954369	JX954677	JX954979	JX955280	JX955570	JX955872	JX956177	JX956478	JX956779	JX957087	JX957381	JX957689	JX957989	JX958297	JX958605	JX958907	JX959197	JX959499	JX959801	JX960092
012VadstAnlin3	Anlin3	VitisL.	adstricta Hance			E Asia	NAFU		x	x		012VadstAnlin3	JX952238	JX952547	JX952850	JX953155	JX953459	JX953764	JX954069	JX954370	JX954678	JX954980	JX955281	JX955571	JX955873	JX956178	JX956479	JX956780	JX957088	JX957382	JX957690	JX957990	JX958298	JX958606	JX958908	JX959198	JX959500	JX959802	JX960093
013VadstTaishan	Taishan	VitisL.	adstricta Hance			E Asia	NAFU		x	x		013VadstTaishan	JX952239	JX952548	JX952851	JX953156	JX953460	JX953765	JX954070	JX954371	JX954679	JX954981	JX955282	JX955572	JX955874	JX956179	JX956480	JX956781	JX957089	JX957383	JX957691	JX957991	JX958299	JX958607	JX958909	JX959199	JX959501	JX959803	JX960094
014VadstTaishan1	Taishan1M	VitisL.	adstricta Hance			E Asia	NAFU		x	x		014VadstTaishan1	JX952240	JX952549	JX952852	JX953157	JX953461	JX953766	JX954071	JX954372	JX954680	JX954982	JX955283	JX955573	JX955875	JX956180	JX956481	JX956782	JX957090	JX957384	JX957692	JX957992	JX958300	JX958608	JX958910	JX959200	JX959502	JX959804	JX960095
015VadstTaishan2	Taishan2F	VitisL.	adstricta Hance			E Asia	NAFU		x	x		015VadstTaishan2	JX952241	JX952550	JX952853	JX953158	JX953462	JX953767	JX954072	JX954373	JX954681	JX954983	JX955284	JX955574	JX955876	JX956181	JX956482	JX956783	JX957091	JX957385	JX957693	JX957993	JX958301	JX958609	JX958911	JX959201	JX959503	JX959805	JX960096
016Vaest588626	588626	VitisL.	aestivalis Micheaux		hybrid	NC America	PGRU			x	hybrid	016Vaest588626	JX952242	JX952551	JX952854	JX953159	JX953463	JX953768	JX954073	JX954374	JX954682	JX954984	JX955285	JX955575	JX955877	JX956182	JX956483	JX956784	JX957092	JX957386	JX957694	JX957994	JX958302	JX958610	JX958912	JX959202	JX959504	JX959806	JX960097
017Vaest588677	588677	VitisL.	aestivalis Micheaux			NC America	PGRU		x	x		017Vaest588677	JX952243	JX952552	JX952855	JX953160	JX953464	JX953769	JX954074	JX954375	JX954683	JX954985	JX955286	JX955576	JX955878	JX956183	JX956484	JX956785	JX957093	JX957387	JX957695	JX957995	JX958303	JX958611	JX958913	JX959203	JX959505	JX959807	JX960098
018VaestDVIT2365	DVIT2365	VitisL.	aestivalis Micheaux			NC America	NCGR		x	x		018VaestDVIT2365	JX952244	JX952553	JX952856	JX953161	JX953465	JX953770	JX954075	JX954376	JX954684	JX954986	JX955287	JX955577	JX955879	JX956184	JX956485	JX956786	JX957094	JX957388	JX957696	JX957996	JX958304	JX958612	JX958914	JX959204	JX959506	JX959808	JX960099
019VaestDVIT2376	DVIT2376	VitisL.	aestivalis Micheaux			NC America	NCGR		x	x		019VaestDVIT2376	JX952245	JX952554	JX952857	JX953162	JX953466	JX953771	JX954076	JX954377	JX954685	JX954987	JX955288	JX955578	JX955880	JX956185	JX956486	JX956787	JX957095	JX957389	JX957697	JX957997	JX958305	JX958613	JX958915	JX959205	JX959507	JX959809	JX960100
020VaestaestDVIT1585	DVIT1585	VitisL.	aestivalis Micheaux	var. aestivalis		NC America	NCGR		x		2415 missing	020VaestaestDVIT1585	JX952246	JX952555	JX952858	JX953163	JX953467	JX953772	JX954077	JX954378	JX954686	JX954988		JX955579	JX955881	JX956186	JX956487	JX956788	JX957096	JX957390	JX957698	JX957998	JX958306	JX958614	JX958916	JX959206	JX959508	JX959810	JX960101
021VaestaestDVIT1609	DVIT1609	VitisL.	aestivalis Micheaux	var. aestivalis		NC America	NCGR		x	x		021VaestaestDVIT1609	JX952247	JX952556	JX952859	JX953164	JX953468	JX953773	JX954078	JX954379	JX954687	JX954989	JX955289	JX955580	JX955882	JX956187	JX956488	JX956789	JX957097	JX957391	JX957699	JX957999	JX958307	JX958615	JX958917	JX959207	JX959509	JX959811	JX960102
022VaestaestDVIT2372	DVIT2372	VitisL.	aestivalis Micheaux	var. aestivalis		NC America	NCGR		x		6670 missing	022VaestaestDVIT2372	JX952248	JX952557	JX952860	JX953165	JX953469	JX953774	JX954079	JX954380	JX954688	JX954990	JX955290	JX955581	JX955883	JX956188	JX956489	JX956790		JX957392	JX957700	JX958000	JX958308	JX958616	JX958918	JX959208	JX959510	JX959812	JX960103
023VaestaestDVIT2378	DVIT2378	VitisL.	aestivalis Micheaux	var. aestivalis		NC America	NCGR		x	x		023VaestaestDVIT2378	JX952249	JX952558	JX952861	JX953166	JX953470	JX953775	JX954080	JX954381	JX954689	JX954991	JX955291	JX955582	JX955884	JX956189	JX956490	JX956791	JX957098	JX957393	JX957701	JX958001	JX958309	JX958617	JX958919	JX959209	JX959511	JX959813	JX960104
024VaestaestDVIT2566	DVIT2566	VitisL.	aestivalis Micheaux	var. aestivalis		NC America	NCGR		x		2415 missing	024VaestaestDVIT2566	JX952250	JX952559	JX952862	JX953167	JX953471	JX953776	JX954081	JX954382	JX954690	JX954992		JX955583	JX955885	JX956190	JX956491	JX956792	JX957099	JX957394	JX957702	JX958002	JX958310	JX958618	JX958920	JX959210	JX959512	JX959814	JX960105
025VaestaestDVIT2619	DVIT2619	VitisL.	aestivalis Micheaux	var. aestivalis		NC America	NCGR		x	x	ID	025VaestaestDVIT2619	JX952251	JX952560	JX952863	JX953168	JX953472	JX953777	JX954082	JX954383	JX954691	JX954993	JX955292	JX955584	JX955886	JX956191	JX956492	JX956793	JX957100	JX957395	JX957703	JX958003	JX958311	JX958619	JX958921	JX959211	JX959513	JX959815	JX960106
026VaestaestDVIT2720	DVIT2720	VitisL.	aestivalis Micheaux	var. aestivalis	hybrid	NC America	NCGR			x	hybrid	026VaestaestDVIT2720	JX952252	JX952561	JX952864	JX953169	JX953473	JX953778	JX954083	JX954384	JX954692	JX954994	JX955293	JX955585	JX955887	JX956192	JX956493	JX956794	JX957101	JX957396	JX957704	JX958004	JX958312	JX958620	JX958922	JX959212	JX959514	JX959816	JX960107
027Vaestarge483130	PI_483130	VitisL.	aestivalis Micheaux	var. argentifolia (Munson)	var. biocolor Deam	NC America	PGRU		x	x		027Vaestarge483130	JX952253	JX952562	JX952865	JX953170	JX953474	JX953779	JX954084	JX954385	JX954693	JX954995	JX955294	JX955586	JX955888	JX956193	JX956494	JX956795	JX957102	JX957397	JX957705	JX958005	JX958313	JX958621	JX958923	JX959213	JX959515	JX959817	JX960108
028Vaestarge483133	PI_483133	VitisL.	aestivalis Micheaux	var. argentifolia (Munson)	V. labruscaL.	NC America	PGRU		x	x		028Vaestarge483133	JX952254	JX952563	JX952866	JX953171	JX953475	JX953780	JX954085	JX954386	JX954694	JX954996	JX955295	JX955587	JX955889	JX956194	JX956495	JX956796	JX957103	JX957398	JX957706	JX958006	JX958314	JX958622	JX958924	JX959214	JX959516	JX959818	JX960109
029Vaestarge483137	PI_483137	VitisL.	aestivalis Micheaux	var. argentifolia (Munson)	var. biocolor Deam	NC America	PGRU		x	x		029Vaestarge483137	JX952255	JX952564	JX952867	JX953172	JX953476	JX953781	JX954086	JX954387	JX954695	JX954997	JX955296	JX955588	JX955890	JX956195	JX956496	JX956797	JX957104	JX957399	JX957707	JX958007	JX958315	JX958623	JX958925	JX959215	JX959517	JX959819	JX960110
030Vaestarge483138	PI_483138	VitisL.	aestivalis Micheaux	var. argentifolia (Munson)	var. biocolor Deam	NC America	PGRU	x	x	x		030Vaestarge483138	JX952256	JX952565	JX952868	JX953173	JX953477	JX953782	JX954087	JX954388	JX954696	JX954998	JX955297	JX955589	JX955891	JX956196	JX956497	JX956798	JX957105	JX957400	JX957708	JX958008	JX958316	JX958624	JX958926	JX959216	JX959518	JX959820	JX960111
031Vaestarge483143	PI_483143	VitisL.	aestivalis Micheaux	var. argentifolia (Munson)	var. biocolor Deam	NC America	PGRU		x	x		031Vaestarge483143	JX952257	JX952566	JX952869	JX953174	JX953478	JX953783	JX954088	JX954389	JX954697	JX954999	JX955298	JX955590	JX955892	JX956197	JX956498	JX956799	JX957106	JX957401	JX957709	JX958009	JX958317	JX958625	JX958927	JX959217	JX959519	JX959821	JX960112
032Vaestarge588182	PI_588182	VitisL.	aestivalis Micheaux	var. argentifolia (Munson)	V. labruscaL.	NC America	PGRU		x	x		032Vaestarge588182	JX952258	JX952567	JX952870	JX953175	JX953479	JX953784	JX954089	JX954390	JX954698	JX955000	JX955299	JX955591	JX955893	JX956198	JX956499	JX956800	JX957107	JX957402	JX957710	JX958010	JX958318	JX958626	JX958928	JX959218	JX959520	JX959822	JX960113
033VaestlincDVIT1394	DVIT1394	VitisL.	aestivalis Micheaux	var. lincecumii (Buckley) Munson		NC America	NCGR	x	x	x		033VaestlincDVIT1394	JX952259	JX952568	JX952871	JX953176	JX953480	JX953785	JX954090	JX954391	JX954699	JX955001	JX955300	JX955592	JX955894	JX956199	JX956500	JX956801	JX957108	JX957403	JX957711	JX958011	JX958319	JX958627	JX958929	JX959219	JX959521	JX959823	JX960114
034VaestlincDVIT1395	DVIT1395	VitisL.	aestivalis Micheaux	var. lincecumii (Buckley) Munson		NC America	NCGR		x	x		034VaestlincDVIT1395	JX952260	JX952569	JX952872	JX953177	JX953481	JX953786	JX954091	JX954392	JX954700	JX955002	JX955301	JX955593	JX955895	JX956200	JX956501	JX956802	JX957109	JX957404	JX957712	JX958012	JX958320	JX958628	JX958930	JX959220	JX959522	JX959824	JX960115
035VaestlincDVIT2200	DVIT2200	VitisL.	aestivalis Micheaux	var. lincecumii (Buckley) Munson		NC America	NCGR		x	x		035VaestlincDVIT2200	JX952261	JX952570	JX952873	JX953178	JX953482	JX953787	JX954092	JX954393	JX954701	JX955003	JX955302	JX955594	JX955896	JX956201	JX956502	JX956803	JX957110	JX957405	JX957713	JX958013	JX958321	JX958629	JX958931	JX959221	JX959523	JX959825	JX960116
036VaestlincDVIT2201	DVIT2201	VitisL.	aestivalis Micheaux	var. lincecumii (Buckley) Munson		NC America	NCGR		x	x		036VaestlincDVIT2201	JX952262	JX952571	JX952874	JX953179	JX953483	JX953788	JX954093	JX954394	JX954702	JX955004	JX955303	JX955595	JX955897	JX956202	JX956503	JX956804	JX957111	JX957406	JX957714	JX958014	JX958322	JX958630	JX958932	JX959222	JX959524	JX959826	JX960117
037VaestlincDVIT2202	DVIT2202	VitisL.	aestivalis Micheaux	var. lincecumii (Buckley) Munson		NC America	NCGR		x		241 missing	037VaestlincDVIT2202	JX952263	JX952572	JX952875	JX953180	JX953484	JX953789	JX954094	JX954395	JX954703	JX955005		JX955596	JX955898	JX956203	JX956504	JX956805	JX957112	JX957407	JX957715	JX958015	JX958323	JX958631	JX958933	JX959223	JX959525	JX959827	JX960118
038VaestlincDVIT2203	DVIT2203	VitisL.	aestivalis Micheaux	var. lincecumii (Buckley) Munson		NC America	NCGR		x		241,7362 missing	038VaestlincDVIT2203	JX952264	JX952573	JX952876	JX953181	JX953485	JX953790	JX954095	JX954396	JX954704	JX955006		JX955597	JX955899	JX956204	JX956505	JX956806	JX957113	JX957408	JX957716	JX958016	JX958324	JX958632		JX959224	JX959526	JX959828	JX960119
039VamurHeilongj	Heilongjiang	VitisL.	amurensisRupr.			E Asia	NAFU		x	x		039VamurHeilongj	JX952265	JX952574	JX952877	JX953182	JX953486	JX953791	JX954096	JX954397	JX954705	JX955007	JX955304	JX955598	JX955900	JX956205	JX956506	JX956807	JX957114	JX957409	JX957717	JX958017	JX958325	JX958633	JX958934	JX959225	JX959527	JX959829	JX960120
040VamurHuaxian4	Huaxian4	VitisL.	amurensisRupr.			E Asia	NAFU		x		765 missing	040VamurHuaxian4	JX952266	JX952575	JX952878		JX953487	JX953792	JX954097	JX954398	JX954706	JX955008	JX955305	JX955599	JX955901	JX956206	JX956507	JX956808	JX957115	JX957410	JX957718	JX958018	JX958326	JX958634	JX958935	JX959226	JX959528	JX959830	JX960121
041VamurShuangyo	Shuangyou	VitisL.	amurensisRupr.			E Asia	NAFU		x	x		041VamurShuangyo	JX952267	JX952576	JX952879	JX953183	JX953488	JX953793	JX954098	JX954399	JX954707	JX955009	JX955306	JX955600	JX955902	JX956207	JX956508	JX956809	JX957116	JX957411	JX957719	JX958019	JX958327	JX958635	JX958936	JX959227	JX959529	JX959831	JX960122
042VamurTaishan1	Taishan11	VitisL.	amurensisRupr.			E Asia	NAFU		x	x		042VamurTaishan1	JX952268	JX952577	JX952880	JX953184	JX953489	JX953794	JX954099	JX954400	JX954708	JX955010	JX955307	JX955601	JX955903	JX956208	JX956509	JX956810	JX957117	JX957412	JX957720	JX958020	JX958328	JX958636	JX958937	JX959228	JX959530	JX959832	JX960123
043VamurTonghuaN	TonghuaNo3	VitisL.	amurensisRupr.			E Asia	NAFU		x	x		043VamurTonghuaN	JX952269	JX952578	JX952881	JX953185	JX953490	JX953795	JX954100	JX954401	JX954709	JX955011	JX955308	JX955602	JX955904	JX956209	JX956510	JX956811	JX957118	JX957413	JX957721	JX958021	JX958329	JX958637	JX958938	JX959229	JX959531	JX959833	JX960124
044VamurZuoshan1	Zuoshan1	VitisL.	amurensisRupr.			E Asia	NAFU	x	x	x		044VamurZuoshan1	JX952270	JX952579	JX952882	JX953186	JX953491	JX953796	JX954101	JX954402	JX954710	JX955012	JX955309	JX955603	JX955905	JX956210	JX956511	JX956812	JX957119	JX957414	JX957722	JX958022	JX958330	JX958638	JX958939	JX959230	JX959532	JX959834	JX960125
045VamurZuoshan7	Zuoshan741	VitisL.	amurensisRupr.			E Asia	NAFU		x	x		045VamurZuoshan7	JX952271	JX952580	JX952883	JX953187	JX953492	JX953797	JX954102	JX954403	JX954711	JX955013	JX955310	JX955604	JX955906	JX956211	JX956512	JX956813	JX957120	JX957415	JX957723	JX958023	JX958331	JX958639	JX958940	JX959231	JX959533	JX959835	JX960126
046VamurZuoshan7	Zuoshan75097	VitisL.	amurensisRupr.			E Asia	NAFU		x	x		046VamurZuoshan7	JX952272	JX952581	JX952884	JX953188	JX953493	JX953798	JX954103	JX954404	JX954712	JX955014	JX955311	JX955605	JX955907	JX956212	JX956513	JX956814	JX957121	JX957416	JX957724	JX958024	JX958332	JX958640	JX958941	JX959232	JX959534	JX959836	JX960127
047VamurZuoshanN	ZuoshanNo2	VitisL.	amurensisRupr.			E Asia	NAFU		x	x		047VamurZuoshanN	JX952273	JX952582	JX952885	JX953189	JX953494	JX953799	JX954104	JX954405	JX954713	JX955015	JX955312	JX955606	JX955908	JX956213	JX956514	JX956815	JX957122	JX957417	JX957725	JX958025	JX958333	JX958641	JX958942	JX959233	JX959535	JX959837	JX960128
048VarizDVIT1269	DVIT1269	VitisL.	arizonicaEngelm.			NC America	NCGR		x	x		048VarizDVIT1269	JX952274	JX952583	JX952886	JX953190	JX953495	JX953800	JX954105	JX954406	JX954714	JX955016	JX955313	JX955607	JX955909	JX956214	JX956515	JX956816	JX957123	JX957418	JX957726	JX958026	JX958334	JX958642	JX958943	JX959234	JX959536	JX959838	JX960129
049VarizDVIT1872	DVIT1872	VitisL.	arizonicaEngelm.			NC America	NCGR	x	x	x		049VarizDVIT1872	JX952275	JX952584	JX952887	JX953191	JX953496	JX953801	JX954106	JX954407	JX954715	JX955017	JX955314	JX955608	JX955910	JX956215	JX956516	JX956817	JX957124	JX957419	JX957727	JX958027	JX958335	JX958643	JX958944	JX959235	JX959537	JX959839	JX960130
050VarizDVIT2211	DVIT2211	VitisL.	arizonicaEngelm.			NC America	NCGR	x	x	x		050VarizDVIT2211	JX952276	JX952585	JX952888	JX953192	JX953497	JX953802	JX954107	JX954408	JX954716	JX955018	JX955315	JX955609	JX955911	JX956216	JX956517	JX956818	JX957125	JX957420	JX957728	JX958028	JX958336	JX958644	JX958945	JX959236	JX959538	JX959840	JX960131
051VbashBaihe41	Baihe41	VitisL.	bashanicaP.C. He			E Asia	NAFU		x	x		051VbashBaihe41	JX952277	JX952586	JX952889	JX953193	JX953498	JX953803	JX954108	JX954409	JX954717	JX955019	JX955316	JX955610	JX955912	JX956217	JX956518	JX956819	JX957126	JX957421	JX957729	JX958029	JX958337	JX958645	JX958946	JX959237	JX959539	JX959841	JX960132
052VbashBaihe42	Baihe42	VitisL.	bashanicaP.C. He			E Asia	NAFU	x	x	x		052VbashBaihe42	JX952278	JX952587	JX952890	JX953194	JX953499	JX953804	JX954109	JX954410	JX954718	JX955020	JX955317	JX955611	JX955913	JX956218	JX956519	JX956820	JX957127	JX957422	JX957730	JX958030	JX958338	JX958646	JX958947	JX959238	JX959540	JX959842	JX960133
053VbashXunyang8	Xunyang8	VitisL.	bashanicaP.C. He			E Asia	NAFU		x	x		053VbashXunyang8	JX952279	JX952588	JX952891	JX953195	JX953500	JX953805	JX954110	JX954411	JX954719	JX955021	JX955318	JX955612	JX955914	JX956219	JX956520	JX956821	JX957128	JX957423	JX957731	JX958031	JX958339	JX958647	JX958948	JX959239	JX959541	JX959843	JX960134
054VbellMeiliput	Meiliputao	VitisL.	bellula (Rehder) W.T. Wang			E Asia	NAFU	x	x	x		054VbellMeiliput	JX952280	JX952589	JX952892	JX953196	JX953501	JX953806	JX954111	JX954412	JX954720	JX955022	JX955319	JX955613	JX955915	JX956220	JX956521	JX956822	JX957129	JX957424	JX957732	JX958032	JX958340	JX958648	JX958949	JX959240	JX959542	JX959844	JX960135
055VbetuDVIT2596	DVIT2596	VitisL.	betulifoliaDiels & Gilg			E Asia	NCGR	x	x	x		055VbetuDVIT2596	JX952281	JX952590	JX952893	JX953197	JX953502	JX953807	JX954112	JX954413	JX954721	JX955023	JX955320	JX955614	JX955916	JX956221	JX956522	JX956823	JX957130	JX957425	JX957733	JX958033	JX958341	JX958649	JX958950	JX959241	JX959543	JX959845	JX960136
056VbifoDVIT2212	DVIT2212	VitisL.	biformisRose			NC America	NCGR		x	x		056VbifoDVIT2212	JX952282	JX952591	JX952894	JX953198	JX953503	JX953808	JX954113	JX954414	JX954722	JX955024	JX955321	JX955615	JX955917	JX956222	JX956523	JX956824	JX957131	JX957426	JX957734	JX958034	JX958342	JX958650	JX958951	JX959242	JX959544	JX959846	JX960137
057VbifoDVIT2952	DVIT2952	VitisL.	biformisRose			NC America	NCGR	x	x	x		057VbifoDVIT2952	JX952283	JX952592	JX952895	JX953199	JX953504	JX953809	JX954114	JX954415	JX954723	JX955025	JX955322	JX955616	JX955918	JX956223	JX956524	JX956825	JX957132	JX957427	JX957735	JX958035	JX958343	JX958651	JX958952	JX959243	JX959545	JX959847	JX960138
058VblanDVIT2213	DVIT2213	VitisL.	blancoiiMunson			NC America	NCGR	x	x	x		058VblanDVIT2213	JX952284	JX952593	JX952896	JX953200	JX953505	JX953810	JX954115	JX954416	JX954724	JX955026	JX955323	JX955617	JX955919	JX956224	JX956525	JX956826	JX957133	JX957428	JX957736	JX958036	JX958344	JX958652	JX958953	JX959244	JX959546	JX959848	JX960139
059VblooDVIT2214	DVIT2214	VitisL.	bloodworthianaComeaux			NC America	NCGR	x	x	x		059VblooDVIT2214	JX952285	JX952594	JX952897	JX953201	JX953506	JX953811	JX954116	JX954417	JX954725	JX955027	JX955324	JX955618	JX955920	JX956225	JX956526	JX956827	JX957134	JX957429	JX957737	JX958037	JX958345	JX958653	JX958954	JX959245	JX959547	JX959849	JX960140
060Abrev588538	PI_588538	Ampelopsis Michaux	brevipedunculata (Maximowicz) Trautvetter			NC America	PGRU	x			2129,2415,590,6670,7022,7447 missing	060Abrev588538	JX952286		JX952898	JX953202	JX953507	JX953812	JX954117	JX954418	JX954726			JX955619	JX955921	JX956226	JX956527	JX956828			JX957677	JX958038	JX958346	JX958654	JX958955	JX959246	JX959548	HF544510
061VcaliDVIT1275	DVIT1275	VitisL.	californica Benth.			NC America	NCGR		x	x		061VcaliDVIT1275	JX952287	JX952595	JX952899	JX953203	JX953508	JX953813	JX954118	JX954419	JX954727	JX955028	JX955325	JX955620	JX955922	JX956227	JX956528	JX956829	JX957135	JX957430	JX957738	JX958039	JX958347	JX958655	JX958956	JX959247	JX959549	JX959850	JX960141
062VcaliDVIT1360	DVIT1360	VitisL.	californica Benth.			NC America	NCGR		x	x		062VcaliDVIT1360	JX952288	JX952596	JX952900	JX953204	JX953509	JX953814	JX954119	JX954420	JX954728	JX955029	JX955326	JX955621	JX955923	JX956228	JX956529	JX956830	JX957136	JX957431	JX957739	JX958040	JX958348	JX958656	JX958957	JX959248	JX959550	JX959851	JX960142
063VcaliDVIT1361	DVIT1361	VitisL.	californica Benth.			NC America	NCGR		x	x		063VcaliDVIT1361	JX952289	JX952597	JX952901	JX953205	JX953510	JX953815	JX954120	JX954421	JX954729	JX955030	JX955327	JX955622	JX955924	JX956229	JX956530	JX956831	JX957137	JX957432	JX957740	JX958041	JX958349	JX958657	JX958958	JX959249	JX959551	JX959852	JX960143
064VcaliDVIT1836	DVIT1836	VitisL.	californica Benth.		hybrid	NC America	NCGR		-	x	hybrid	064VcaliDVIT1836	JX952290	JX952598	JX952902	JX953206	JX953511	JX953816	JX954121	JX954422	JX954730	JX955031	JX955328	JX955623	JX955925	JX956230	JX956531	JX956832	JX957138	JX957433	JX957741	JX958042	JX958350	JX958658	JX958959	JX959250	JX959552	JX959853	JX960144
065VcaliDVIT1837	DVIT1837	VitisL.	californica Benth.			NC America	NCGR		x	x		065VcaliDVIT1837	JX952291	JX952599	JX952903	JX953207	JX953512	JX953817	JX954122	JX954423	JX954731	JX955032	JX955329	JX955624	JX955926	JX956231	JX956532	JX956833	JX957139	JX957434	JX957742	JX958043	JX958351	JX958659	JX958960	JX959251	JX959553	JX959854	JX960145
066VcaliDVIT1838	DVIT1838	VitisL.	californica Benth.			NC America	NCGR		x	x		066VcaliDVIT1838	JX952292	JX952600	JX952904	JX953208	JX953513	JX953818	JX954123	JX954424	JX954732	JX955033	JX955330	JX955625	JX955927	JX956232	JX956533	JX956834	JX957140	JX957435	JX957743	JX958044	JX958352	JX958660	JX958961	JX959252	JX959554	JX959855	JX960146
067VcaliDVIT1839	DVIT1839	VitisL.	californica Benth.			NC America	NCGR	x	x	x		067VcaliDVIT1839	JX952293	JX952601	JX952905	JX953209	JX953514	JX953819	JX954124	JX954425	JX954733	JX955034	JX955331	JX955626	JX955928	JX956233	JX956534	JX956835	JX957141	JX957436	JX957744	JX958045	JX958353	JX958661	JX958962	JX959253	JX959555	JX959856	JX960147
068VcaliDVIT3083	DVIT3083	VitisL.	californica Benth.			NC America	NCGR		x	x		068VcaliDVIT3083	JX952294	JX952602	JX952906	JX953210	JX953515	JX953820	JX954125	JX954426	JX954734	JX955035	JX955332	JX955627	JX955929	JX956234	JX956535	JX956836	JX957142	JX957437	JX957745	JX958046	JX958354	JX958662	JX958963	JX959254	JX959556	JX959857	JX960148
069Vcine588154	PI_588154	VitisL.	cinerea (Engelm.) Engelm. ex Millardet			NC America	PGRU		x	x		069Vcine588154	JX952295	JX952603	JX952907	JX953211	JX953516	JX953821	JX954126	JX954427	JX954735	JX955036	JX955333	JX955628	JX955930	JX956235	JX956536	JX956837	JX957143	JX957438	JX957746	JX958047	JX958355	JX958663	JX958964	JX959255	JX959557	JX959858	JX960149
070Vcine588199	PI_588199	VitisL.	cinerea (Engelm.) Engelm. ex Millardet			NC America	PGRU		x	x		070Vcine588199	JX952296	JX952604	JX952908	JX953212	JX953517	JX953822	JX954127	JX954428	JX954736	JX955037	JX955334	JX955629	JX955931	JX956236	JX956537	JX956838	JX957144	JX957439	JX957747	JX958048	JX958356	JX958664	JX958965	JX959256	JX959558	JX959859	JX960150
071Vcine588205	PI_588205	VitisL.	cinerea (Engelm.) Engelm. ex Millardet			NC America	PGRU		x	x		071Vcine588205	JX952297	JX952605	JX952909	JX953213	JX953518	JX953823	JX954128	JX954429	JX954737	JX955038	JX955335	JX955630	JX955932	JX956237	JX956538	JX956839	JX957145	JX957440	JX957748	JX958049	JX958357	JX958665	JX958966	JX959257	JX959559	JX959860	JX960151
072Vcine588356	PI_588356	VitisL.	cinerea (Engelm.) Engelm. ex Millardet			NC America	PGRU		x		7434 missing	072Vcine588356	JX952298	JX952606	JX952910	JX953214	JX953519	JX953824	JX954129	JX954430	JX954738	JX955039	JX955336	JX955631	JX955933	JX956238	JX956539	JX956840	JX957146	JX957441	JX957749	JX958050	JX958358	JX958666	JX958967	JX959258	JX959560		JX960152
073Vcine588372	PI_588372	VitisL.	cinerea (Engelm.) Engelm. ex Millardet			NC America	PGRU	x	x	x		073Vcine588372	JX952299	JX952607	JX952911	JX953215	JX953520	JX953825	JX954130	JX954431	JX954739	JX955040	JX955337	JX955632	JX955934	JX956239	JX956540	JX956841	JX957147	JX957442	JX957750	JX958051	JX958359	JX958667	JX958968	JX959259	JX959561	JX959861	JX960153
074Vcine588398	PI_588398	VitisL.	cinerea (Engelm.) Engelm. ex Millardet			NC America	PGRU		x	x		074Vcine588398	JX952300	JX952608	JX952912	JX953216	JX953521	JX953826	JX954131	JX954432	JX954740	JX955041	JX955338	JX955633	JX955935	JX956240	JX956541	JX956842	JX957148	JX957443	JX957751	JX958052	JX958360	JX958668	JX958969	JX959260	JX959562	JX959862	JX960154
075Vcine588575	PI_588575	VitisL.	cinerea (Engelm.) Engelm. ex Millardet			NC America	PGRU		x	x		075Vcine588575	JX952301	JX952609	JX952913	JX953217	JX953522	JX953827	JX954132	JX954433	JX954741	JX955042	JX955339	JX955634	JX955936	JX956241	JX956542	JX956843	JX957149	JX957444	JX957752	JX958053	JX958361	JX958669	JX958970	JX959261	JX959563	JX959863	JX960155
076Vcine588678	PI_588678	VitisL.	cinerea (Engelm.) Engelm. ex Millardet			NC America	PGRU		x	x		076Vcine588678	JX952302	JX952610	JX952914	JX953218	JX953523	JX953828	JX954133	JX954434	JX954742	JX955043	JX955340	JX955635	JX955937	JX956242	JX956543	JX956844	JX957150	JX957445	JX957753	JX958054	JX958362	JX958670	JX958971	JX959262	JX959564	JX959864	JX960156
077Vcine588685	PI_588685	VitisL.	cinerea (Engelm.) Engelm. ex Millardet			NC America	PGRU		x	x		077Vcine588685	JX952303	JX952611	JX952915	JX953219	JX953524	JX953829	JX954134	JX954435	JX954743	JX955044	JX955341	JX955636	JX955938	JX956243	JX956544	JX956845	JX957151	JX957446	JX957754	JX958055	JX958363	JX958671	JX958972	JX959263	JX959565	JX959865	JX960157
078VcineGVIT171	PI_GVIT171	VitisL.	cinerea (Engelm.) Engelm. ex Millardet			NC America	PGRU		x	x		078VcineGVIT171	JX952304	JX952612	JX952916	JX953220	JX953525	JX953830	JX954135	JX954436	JX954744	JX955045	JX955342	JX955637	JX955939	JX956244	JX956545	JX956846	JX957152	JX957447	JX957755	JX958056	JX958364	JX958672	JX958973	JX959264	JX959566	JX959866	JX960158
079VcineDVIT2955	DVIT2955	VitisL.	cinerea (Engelm.) Engelm. ex Millardet		hybrid	NC America	NCGR			x	hybrid	079VcineDVIT2955	JX952305	JX952613	JX952917	JX953221	JX953526	JX953831	JX954136	JX954437	JX954745	JX955046	JX955343	JX955638	JX955940	JX956245	JX956546	JX956847	JX957153	JX957448	JX957756	JX958057	JX958365	JX958673	JX958974	JX959265	JX959567	JX959867	JX960159
080VcineflorDVIT1416*	DVIT1416	VitisL.	cinerea (Engelm.) Engelm. ex Millardet	var. floridana (Munson)	aestivalis var. aestivalis	NC America	NCGR		x	x		080VcineflorDVIT1416*	JX952306	JX952614	JX952918	JX953222	JX953527	JX953832	JX954137	JX954438	JX954746	JX955047	JX955344	JX955639	JX955941	JX956246	JX956547	JX956848	JX957154	JX957449	JX957757	JX958058	JX958366	JX958674	JX958975	JX959266	JX959568	JX959868	JX960160
081VcineflorDVIT2371*	DVIT2371	VitisL.	cinerea (Engelm.) Engelm. ex Millardet	var. floridana (Munson)	aestivalis var. aestivalis	NC America	NCGR		x	x		081VcineflorDVIT2371*	JX952307	JX952615	JX952919	JX953223	JX953528	JX953833	JX954138	JX954439	JX954747	JX955048	JX955345	JX955640	JX955942	JX956247	JX956548	JX956849	JX957155	JX957450	JX957758	JX958059	JX958367	JX958675	JX958976	JX959267	JX959569	JX959869	JX960161
082VcineflorDVIT2380*	DVIT2380	VitisL.	cinerea (Engelm.) Engelm. ex Millardet	var. floridana (Munson)	aestivalis var. aestivalis	NC America	NCGR		x	x		082VcineflorDVIT2380*	JX952308	JX952616	JX952920	JX953224	JX953529	JX953834	JX954139	JX954440	JX954748	JX955049	JX955346	JX955641	JX955943	JX956248	JX956549	JX956850	JX957156	JX957451	JX957759	JX958060	JX958368	JX958676	JX958977	JX959268	JX959570	JX959870	JX960162
083VcineflorDVIT2383*	DVIT2383	VitisL.	cinerea (Engelm.) Engelm. ex Millardet	var. floridana (Munson)	aestivalis var. aestivalis	NC America	NCGR		x	x		083VcineflorDVIT2383*	JX952309	JX952617	JX952921	JX953225	JX953530	JX953835	JX954140	JX954441	JX954749	JX955050	JX955347	JX955642	JX955944	JX956249	JX956550	JX956851	JX957157	JX957452	JX957760	JX958061	JX958369	JX958677	JX958978	JX959269	JX959571	JX959871	JX960163
084VcineflorDVIT2385*	DVIT2385	VitisL.	cinerea (Engelm.) Engelm. ex Millardet	var. floridana (Munson)	aestivalis var. aestivalis	NC America	NCGR		x	x		084VcineflorDVIT2385*	JX952310	JX952618	JX952922	JX953226	JX953531	JX953836	JX954141	JX954442	JX954750	JX955051	JX955348	JX955643	JX955945	JX956250	JX956551	JX956852	JX957158	JX957453	JX957761	JX958062	JX958370	JX958678	JX958979	JX959270	JX959572	JX959872	JX960164
085Vcinehell588210	PI_588210	VitisL.	cinerea (Engelm.) Engelm. ex Millardet	var. helleri (L.H. Bailey) M.O. Moore		NC America	PGRU		x	x		085Vcinehell588210	JX952311	JX952619	JX952923	JX953227	JX953532	JX953837	JX954142	JX954443	JX954751	JX955052	JX955349	JX955644	JX955946	JX956251	JX956552	JX956853	JX957159	JX957454	JX957762	JX958063	JX958371	JX958679	JX958980	JX959271	JX959573	JX959873	JX960165
086Vcinehell588216	PI_588216	VitisL.	cinerea (Engelm.) Engelm. ex Millardet	var. helleri (L.H. Bailey) M.O. Moore		NC America	PGRU		x	x		086Vcinehell588216	JX952312	JX952620	JX952924	JX953228	JX953533	JX953838	JX954143	JX954444	JX954752	JX955053	JX955350	JX955645	JX955947	JX956252	JX956553	JX956854	JX957160	JX957455	JX957763	JX958064	JX958372	JX958680	JX958981	JX959272	JX959574	JX959874	JX960166
087Vcinehell588466	PI_588466	VitisL.	cinerea (Engelm.) Engelm. ex Millardet	var. helleri (L.H. Bailey) M.O. Moore		NC America	PGRU			x		087Vcinehell588466	JX952313	JX952621	JX952925	JX953229	JX953534	JX953839	JX954144	JX954445	JX954753	JX955054	JX955351	JX955646	JX955948	JX956253	JX956554	JX956855	JX957161	JX957456	JX957764	JX958065	JX958373	JX958681	JX958982	JX959273	JX959575	JX959875	JX960167
088Vcinehell588625	PI_588625	VitisL.	cinerea (Engelm.) Engelm. ex Millardet	var. helleri (L.H. Bailey) M.O. Moore		NC America	PGRU	x	x	x		088Vcinehell588625	JX952314	JX952622	JX952926	JX953230	JX953535	JX953840	JX954145	JX954446	JX954754	JX955055	JX955352	JX955647	JX955949	JX956254	JX956555	JX956856	JX957162	JX957457	JX957765	JX958066	JX958374	JX958682	JX958983	JX959274	JX959576	JX959876	JX960168
089VcinehellDVIT1276	DVIT1276	VitisL.	cinerea (Engelm.) Engelm. ex Millardet	var. helleri (L.H. Bailey) M.O. Moore		NC America	NCGR		x	x		089VcinehellDVIT1276	JX952315	JX952623	JX952927	JX953231	JX953536	JX953841	JX954146	JX954447	JX954755	JX955056	JX955353	JX955648	JX955950	JX956255	JX956556	JX956857	JX957163	JX957458	JX957766	JX958067	JX958375	JX958683	JX958984	JX959275	JX959577	JX959877	JX960169
090VcinehellDVIT1590	DVIT1590	VitisL.	cinerea (Engelm.) Engelm. ex Millardet	var. helleri (L.H. Bailey) M.O. Moore		NC America	NCGR		x	x		090VcinehellDVIT1590	JX952316	JX952624	JX952928	JX953232	JX953537	JX953842	JX954147	JX954448	JX954756	JX955057	JX955354	JX955649	JX955951	JX956256	JX956557	JX956858	JX957164	JX957459	JX957767	JX958068	JX958376	JX958684	JX958985	JX959276	JX959578	JX959878	JX960170
091VcinehellDVIT1601	DVIT1601	VitisL.	cinerea (Engelm.) Engelm. ex Millardet	var. helleri (L.H. Bailey) M.O. Moore		NC America	NCGR		x	x		091VcinehellDVIT1601	JX952317	JX952625	JX952929	JX953233	JX953538	JX953843	JX954148	JX954449	JX954757	JX955058	JX955355	JX955650	JX955952	JX956257	JX956558	JX956859	JX957165	JX957460	JX957768	JX958069	JX958377	JX958685	JX958986	JX959277	JX959579	JX959879	JX960171
092VcinehellDVIT1603	DVIT1603	VitisL.	cinerea (Engelm.) Engelm. ex Millardet	var. helleri (L.H. Bailey) M.O. Moore		NC America	NCGR		x	x		092VcinehellDVIT1603	JX952318	JX952626	JX952930	JX953234	JX953539	JX953844	JX954149	JX954450	JX954758	JX955059	JX955356	JX955651	JX955953	JX956258	JX956559	JX956860	JX957166	JX957461	JX957769	JX958070	JX958378	JX958686	JX958987	JX959278	JX959580	JX959880	JX960172
093VcinehellDVIT1608	DVIT1608	VitisL.	cinerea (Engelm.) Engelm. ex Millardet	var. helleri (L.H. Bailey) M.O. Moore	aestivalis var. aestivalis	NC America	NCGR		x	x		093VcinehellDVIT1608	JX952319	JX952627	JX952931	JX953235	JX953540	JX953845	JX954150	JX954451	JX954759	JX955060	JX955357	JX955652	JX955954	JX956259	JX956560	JX956861	JX957167	JX957462	JX957770	JX958071	JX958379	JX958687	JX958988	JX959279	JX959581	JX959881	JX960173
094VcinehellDVIT1639	DVIT1639	VitisL.	cinerea (Engelm.) Engelm. ex Millardet	var. helleri (L.H. Bailey) M.O. Moore		NC America	NCGR		x	x		094VcinehellDVIT1639	JX952320	JX952628	JX952932	JX953236	JX953541	JX953846	JX954151	JX954452	JX954760	JX955061	JX955358	JX955653	JX955955	JX956260	JX956561	JX956862	JX957168	JX957463	JX957771	JX958072	JX958380	JX958688	JX958989	JX959280	JX959582	JX959882	JX960174
095VcinehellDVIT1677	DVIT1677	VitisL.	cinerea (Engelm.) Engelm. ex Millardet	var. helleri (L.H. Bailey) M.O. Moore		NC America	NCGR			x		095VcinehellDVIT1677	JX952321	JX952629	JX952933	JX953237	JX953542	JX953847	JX954152	JX954453	JX954761	JX955062	JX955359	JX955654	JX955956	JX956261	JX956562	JX956863	JX957169	JX957464	JX957772	JX958073	JX958381	JX958689	JX958990	JX959281	JX959583	JX959883	JX960175
096LcoccH		Leea D. Royen ex L.	coccinea Planch.	var. Rubra		NC America	Cousins	x			22 loci missing	096LcoccH	JX952322		JX952934		JX953543		JX954153	JX954454					JX955957							JX958074	JX958382
097Vcoig588451-c	PI_588451-c	VitisL.	coignetiae Pulliat ex Planch.		hybrid	E Asia	PGRU	x		x	hybrid?	097Vcoig588451-c	JX952323	JX952630	JX952935	JX953238	JX953544	JX953848	JX954154	JX954455	JX954762	JX955063	JX955360	JX955655	JX955958	JX956262	JX956563	JX956864	JX957170	JX957465	JX957773	JX958075	JX958383	JX958690	JX958991	JX959282	JX959584	JX959884	JX960176
098Vcoig 588451-e	PI_588451-e	VitisL.	coignetiae Pulliat ex Planch.		hybrid	E Asia	PGRU			x	hybrid	098Vcoig 588451-e	JX952324	JX952631	JX952936	JX953239	JX953545	JX953849	JX954155	JX954456	JX954763	JX955064	JX955361	JX955656	JX955959	JX956263	JX956564	JX956865	JX957171	JX957466	JX957774	JX958076	JX958384	JX958691	JX958992	JX959283	JX959585	JX959885	JX960177
099Vcoig588451-g	PI_588451-g	VitisL.	coignetiae Pulliat ex Planch.		hybrid	E Asia	PGRU			x	hybrid	099Vcoig588451-g	JX952325	JX952632	JX952937	JX953240	JX953546	JX953850	JX954156	JX954457	JX954764	JX955065	JX955362	JX955657	JX955960	JX956264	JX956565	JX956866	JX957172	JX957467	JX957775	JX958077	JX958385	JX958692	JX958993	JX959284	JX959586	JX959886	JX960178
100VcoigDVIT1159	DVIT1159	VitisL.	coignetiae Pulliat ex Planch.			E Asia	NCGR		x		1165 missing	100VcoigDVIT1159	JX952326	JX952633	JX952938	JX953241		JX953851	JX954157	JX954458	JX954765	JX955066	JX955363	JX955658	JX955961	JX956265	JX956566	JX956867	JX957173	JX957468	JX957776	JX958078	JX958386	JX958693	JX958994	JX959285	JX959587	JX959887	JX960179
101VdaviFujian4	Fujian4	VitisL.	davidii (Rom. Caill.) Foëx			E Asia	NAFU		x	x		101VdaviFujian4	JX952327	JX952634	JX952939	JX953242	JX953547	JX953852	JX954158	JX954459	JX954766	JX955067	JX955364	JX955659	JX955962	JX956266	JX956567	JX956868	JX957174	JX957469	JX957777	JX958079	JX958387	JX958694	JX958995	JX959286	JX959588	JX959888	JX960180
102VdaviJinan1	Jinan1	VitisL.	davidii (Rom. Caill.) Foëx			E Asia	NAFU		x	x		102VdaviJinan1	JX952328	JX952635	JX952940	JX953243	JX953548	JX953853	JX954159	JX954460	JX954767	JX955068	JX955365	JX955660	JX955963	JX956267	JX956568	JX956869	JX957175	JX957470	JX957778	JX958080	JX958388	JX958695	JX958996	JX959287	JX959589	JX959889	JX960181
103VdaviJinan2	Jinan2	VitisL.	davidii (Rom. Caill.) Foëx			E Asia	NAFU		x	x		103VdaviJinan2	JX952329	JX952636	JX952941	JX953244	JX953549	JX953854	JX954160	JX954461	JX954768	JX955069	JX955366	JX955661	JX955964	JX956268	JX956569	JX956870	JX957176	JX957471	JX957779	JX958081	JX958389	JX958696	JX958997	JX959288	JX959590	JX959890	JX960182
104VdaviLueyang3	Lueyang3	VitisL.	davidii (Rom. Caill.) Foëx			E Asia	NAFU		x	x		104VdaviLueyang3	JX952330	JX952637	JX952942	JX953245	JX953550	JX953855	JX954161	JX954462	JX954769	JX955070	JX955367	JX955662	JX955965	JX956269	JX956570	JX956871	JX957177	JX957472	JX957780	JX958082	JX958390	JX958697	JX958998	JX959289	JX959591	JX959891	JX960183
105VdaviNingqian	Ningqiang6	VitisL.	davidii (Rom. Caill.) Foëx			E Asia	NAFU		x	x		105VdaviNingqian	JX952331	JX952638	JX952943	JX953246	JX953551	JX953856	JX954162	JX954463	JX954770	JX955071	JX955368	JX955663	JX955966	JX956270	JX956571	JX956872	JX957178	JX957473	JX957781	JX958083	JX958391	JX958698	JX958999	JX959290	JX959592	JX959892	JX960184
106VdaviTangwei	Tangwei	VitisL.	davidii (Rom. Caill.) Foëx			E Asia	NAFU	x	x	x		106VdaviTangwei	JX952332	JX952639	JX952944	JX953247	JX953552	JX953857	JX954163	JX954464	JX954771	JX955072	JX955369	JX955664	JX955967	JX956271	JX956572	JX956873	JX957179	JX957474	JX957782	JX958084	JX958392	JX958699	JX959000	JX959291	JX959593	JX959893	JX960185
107VdaviXueFeng	XueFeng	VitisL.	davidii (Rom. Caill.) Foëx			E Asia	NAFU		x	x		107VdaviXueFeng	JX952333	JX952640	JX952945	JX953248	JX953553	JX953858	JX954164	JX954465	JX954772	JX955073	JX955370	JX955665	JX955968	JX956272	JX956573	JX956874	JX957180	JX957475	JX957783	JX958085	JX958393	JX958700	JX959001	JX959292	JX959594	JX959894	JX960186
108VdavicyanLanAo5	LanAo5	VitisL.	davidii (Rom. Caill.) Foëx	var. cyanocarpa (Gagnep.) Sarg.		E Asia	NAFU		x	x		108VdavicyanLanAo5	JX952334	JX952641	JX952946	JX953249	JX953554	JX953859	JX954165	JX954466	JX954773	JX955074	JX955371	JX955666	JX955969	JX956273	JX956574	JX956875	JX957181	JX957476	JX957784	JX958086	JX958394	JX958701	JX959002	JX959293	JX959595	JX959895	JX960187
109VdavicyanZhenAn3	ZhenAn3	VitisL.	davidii (Rom. Caill.) Foëx	var. cyanocarpa (Gagnep.) Sarg.		E Asia	NAFU		x	x		109VdavicyanZhenAn3	JX952335	JX952642	JX952947	JX953250	JX953555	JX953860	JX954166	JX954467	JX954774	JX955075	JX955372	JX955667	JX955970	JX956274	JX956575	JX956876	JX957182	JX957477	JX957785	JX958087	JX958395	JX958702	JX959003	JX959294	JX959596	JX959896	JX960188
110VficiDVIT1160	DVIT1160	VitisL.	ficifolia Bunge			E Asia	NCGR	x	x	x		110VficiDVIT1160	JX952336	JX952643	JX952948	JX953251	JX953556	JX953861	JX954167	JX954468	JX954775	JX955076	JX955373	JX955668	JX955971	JX956275	JX956576	JX956877	JX957183	JX957478	JX957786	JX958088	JX958396	JX958703	JX959004	JX959295	JX959597	JX959897	JX960189
111VflexDVIT1385	DVIT1385	VitisL.	flexuosa Thunb.		hybrid?	E Asia	NCGR	x	x	x	hybrid?	111VflexDVIT1385	JX952337	JX952644	JX952949	JX953252	JX953557	JX953862	JX954168	JX954469	JX954776	JX955077	JX955374	JX955669	JX955972	JX956276	JX956577	JX956878	JX957184	JX957479	JX957787	JX958089	JX958397	JX958704	JX959005	JX959296	JX959598	JX959898	JX960190
112VgirdDVIT1379	DVIT1379	VitisL.	girdiana Munson			NC America	NCGR		x	x		112VgirdDVIT1379	JX952338	JX952645	JX952950	JX953253	JX953558	JX953863	JX954169	JX954470	JX954777	JX955078	JX955375	JX955670	JX955973	JX956277	JX956578	JX956879	JX957185	JX957480	JX957788	JX958090	JX958398	JX958705	JX959006	JX959297	JX959599	JX959899	JX960191
113VgirdDVIT1380	DVIT1380	VitisL.	girdiana Munson			NC America	NCGR		x	x		113VgirdDVIT1380	JX952339	JX952646	JX952951	JX953254	JX953559	JX953864	JX954170	JX954471	JX954778	JX955079	JX955376	JX955671	JX955974	JX956278	JX956579	JX956880	JX957186	JX957481	JX957789	JX958091	JX958399	JX958706	JX959007	JX959298	JX959600	JX959900	JX960192
114VgirdDVIT1387	DVIT1387	VitisL.	girdiana Munson			NC America	NCGR	x	x		7362 missing	114VgirdDVIT1387	JX952340	JX952647	JX952952	JX953255	JX953560	JX953865	JX954171	JX954472	JX954779	JX955080	JX955377	JX955672	JX955975	JX956279	JX956580	JX956881	JX957187	JX957482	JX957790	JX958092	JX958400	JX958707		JX959299	JX959601	JX959901	JX960193
115VgirdDVIT1389	DVIT1389	VitisL.	girdiana Munson			NC America	NCGR		x		2415,5069, 689 missing	115VgirdDVIT1389	JX952341	JX952648		JX953256	JX953561	JX953866	JX954172	JX954473	JX954780	JX955081		JX955673	JX955976		JX956581	JX956882	JX957188	JX957483	JX957791	JX958093	JX958401	JX958708	JX959008	JX959300	JX959602	JX959902	JX960194
116CgongP1		Cissus L.	gongyloides(Baker) Burch. ex Planch.			sa	Cousins				17 loci missing	116CgongP1	JX952342			JX953257	JX953562	JX953867		JX954474								JX956883		JX957484	JX957676	JX958094	JX958402
117VhancLingyeF	LingyeF	VitisL.	hancockii Hance			E Asia	NAFU	x	x	x		117VhancLingyeF	JX952343	JX952649	JX952953	JX953258	JX953563	JX953868	JX954173	JX954475	JX954781	JX955082	JX955378	JX955674	JX955977	JX956280	JX956582	JX956884	JX957189	JX957485	JX957792	JX958095	JX958403	JX958709	JX959009	JX959301	JX959603	JX959903	JX960195
118VhancLingyeM	LingyeM	VitisL.	hancockii Hance			E Asia	NAFU		x	x		118VhancLingyeM	JX952344	JX952650	JX952954	JX953259	JX953564	JX953869	JX954174	JX954476	JX954782	JX955083	JX955379	JX955675	JX955978	JX956281	JX956583	JX956885	JX957190	JX957486	JX957793	JX958096	JX958404	JX958710	JX959010	JX959302	JX959604	JX959904	JX960196
119VhybrVida200684	PI_200684	VitisL.	hybrid	Vidal Blanc			PGRU			x	hybrid	119VhybrVida200684	JX952345	JX952651	JX952955	JX953260	JX953565	JX953870	JX954175	JX954477	JX954783	JX955084	JX955380	JX955676	JX955979	JX956282	JX956584	JX956886	JX957191	JX957487	JX957794	JX958097	JX958405	JX958711	JX959011	JX959303	JX959605	JX959905	JX960197
120VhybrLandDVIT1106	DVIT1106	VitisL.	hybrid	Landot 244			NCGR			x	hybrid	120VhybrLandDVIT1106	JX952346	JX952652	JX952956	JX953261	JX953566	JX953871	JX954176	JX954478	JX954784	JX955085	JX955381	JX955677	JX955980	JX956283	JX956585	JX956887	JX957192	JX957488	JX957795	JX958098	JX958406	JX958712	JX959012	JX959304	JX959606	JX959906	JX960198
121CinciP2		Cissus L.	incisa (Nutt. ex Torr. & A. Gray) Des Moul.			NC America	Cousins				13 loci missing	121CinciP2	JX952347	JX952653				JX953872		JX954479	JX954785	JX955086		JX955678	JX955981	JX956284		JX956888		JX957489	JX957796	JX958099	JX958407
122VjacqDVIT2349	DVIT2349	VitisL.	jacquemontii R. Parker			E Asia	NCGR		x	x		122VjacqDVIT2349	JX952348	JX952654	JX952957	JX953262	JX953567	JX953873	JX954177	JX954480	JX954786	JX955087	JX955382	JX955679	JX955982	JX956285	JX956586	JX956889	JX957193	JX957490	JX957797	JX958100	JX958408	JX958713	JX959013	JX959305	JX959607	JX959907	JX960199
123VjaquDVIT2350	DVIT2350	VitisL.	jacquemontii R. Parker			E Asia	NCGR		x		7362 missing	123VjaquDVIT2350	JX952349	JX952655	JX952958	JX953263	JX953568	JX953874	JX954178	JX954481	JX954787	JX955088	JX955383	JX955680	JX955983	JX956286	JX956587	JX956890	JX957194	JX957491	JX957798	JX958101	JX958409	JX958714		JX959306	JX959608	JX959908	JX960200
124VjaqDVIT2351	DVIT2351	VitisL.	jacquemontii R. Parker			E Asia	NCGR		x		1313 missing	124VjaqDVIT2351	JX952350	JX952656	JX952959	JX953264	JX953569		JX954179	JX954482	JX954788	JX955089	JX955384	JX955681	JX955984	JX956287	JX956588	JX956891	JX957195	JX957492	JX957799	JX958102	JX958410	JX958715	JX959014	JX959307	JX959609	JX959909	JX960201
125VjacqDVIT2352	DVIT2352	VitisL.	jacquemontii R. Parker			E Asia	NCGR		x	x		125VjacqDVIT2352	JX952351	JX952657	JX952960	JX953265	JX953570	JX953875	JX954180	JX954483	JX954789	JX955090	JX955385	JX955682	JX955985	JX956288	JX956589	JX956892	JX957196	JX957493	JX957800	JX958103	JX958411	JX958716	JX959015	JX959308	JX959610	JX959910	JX960202
126VjacqDVIT2353	DVIT2353	VitisL.	jacquemontii R. Parker			E Asia	NCGR		x	x		126VjacqDVIT2353	JX952352	JX952658	JX952961	JX953266	JX953571	JX953876	JX954181	JX954484	JX954790	JX955091	JX955386	JX955683	JX955986	JX956289	JX956590	JX956893	JX957197	JX957494	JX957801	JX958104	JX958412	JX958717	JX959016	JX959309	JX959611	JX959911	JX960203
127VjacqDVIT2354	DVIT2354	VitisL.	jacquemontii R. Parker			E Asia	NCGR	x	x	x		127VjacqDVIT2354	JX952353	JX952659	JX952962	JX953267	JX953572	JX953877	JX954182	JX954485	JX954791	JX955092	JX955387	JX955684	JX955987	JX956290	JX956591	JX956894	JX957198	JX957495	JX957802	JX958105	JX958413	JX958718	JX959017	JX959310	JX959612	JX959912	JX960204
128VjacqDVIT2355	DVIT2355	VitisL.	jacquemontii R. Parker			E Asia	NCGR		x	x		128VjacqDVIT2355	JX952354	JX952660	JX952963	JX953268	JX953573	JX953878	JX954183	JX954486	JX954792	JX955093	JX955388	JX955685	JX955988	JX956291	JX956592	JX956895	JX957199	JX957496	JX957803	JX958106	JX958414	JX958719	JX959018	JX959311	JX959613	JX959913	JX960205
129CjapoP6		Cayratia Juss.	japonica (Thunb.) Gagnep.			E Asia	Cousins	x			19 loci missing	129CjapoP6	JX952355		JX952964			JX953879		JX954487								JX956896		JX957497		JX958107	JX958415
130Vlabr483152	PI_483152	VitisL.	labrusca L.			NC America	PGRU		x	x		130Vlabr483152	JX952356	JX952661	JX952965	JX953269	JX953574	JX953880	JX954184	JX954488	JX954793	JX955094	JX955389	JX955686	JX955989	JX956292	JX956593	JX956897	JX957200	JX957498	JX957804	JX958108	JX958416	JX958720	JX959019	JX959312	JX959614	JX959914	JX960206
131Vlabr588138	PI_588138	VitisL.	labrusca L.			NC America	PGRU		x	x		131Vlabr588138	JX952357	JX952662	JX952966	JX953270	JX953575	JX953881	JX954185	JX954489	JX954794	JX955095	JX955390	JX955687	JX955990	JX956293	JX956594	JX956898	JX957201	JX957499	JX957805	JX958109	JX958417	JX958721	JX959020	JX959313	JX959615	JX959915	JX960207
132Vlabr588165	PI_588165	VitisL.	labrusca L.			NC America	PGRU		x	x		132Vlabr588165	JX952358	JX952663	JX952967	JX953271	JX953576	JX953882	JX954186	JX954490	JX954795	JX955096	JX955391	JX955688	JX955991	JX956294	JX956595	JX956899	JX957202	JX957500	JX957806	JX958110	JX958418	JX958722	JX959021	JX959314	JX959616	JX959916	JX960208
133Vlabr588194	PI_588194	VitisL.	labrusca L.			NC America	PGRU		x	x		133Vlabr588194	JX952359	JX952664	JX952968	JX953272	JX953577	JX953883	JX954187	JX954491	JX954796	JX955097	JX955392	JX955689	JX955992	JX956295	JX956596	JX956900	JX957203	JX957501	JX957807	JX958111	JX958419	JX958723	JX959022	JX959315	JX959617	JX959917	JX960209
134Vlabr588584	PI_588584	VitisL.	labrusca L.			NC America	PGRU	x	x	x		134Vlabr588584	JX952360	JX952665	JX952969	JX953273	JX953578	JX953884	JX954188	JX954492	JX954797	JX955098	JX955393	JX955690	JX955993	JX956296	JX956597	JX956901	JX957204	JX957502	JX957808	JX958112	JX958420	JX958724	JX959023	JX959316	JX959618	JX959918	JX960210
135Vlabr588585	PI_588585	VitisL.	labrusca L.			NC America	PGRU		x	x		135Vlabr588585	JX952361	JX952666	JX952970	JX953274	JX953579	JX953885	JX954189	JX954493	JX954798	JX955099	JX955394	JX955691	JX955994	JX956297	JX956598	JX956902	JX957205	JX957503	JX957809	JX958113	JX958421	JX958725	JX959024	JX959317	JX959619	JX959919	JX960211
136Vlabr588647	PI_588647	VitisL.	labrusca L.			NC America	PGRU		x		1165 missing	136Vlabr588647	JX952362	JX952667	JX952971	JX953275		JX953886	JX954190	JX954494	JX954799	JX955100	JX955395	JX955692	JX955995	JX956298	JX956599	JX956903	JX957206	JX957504	JX957810	JX958114	JX958422	JX958726	JX959025	JX959318	JX959620	JX959920	JX960212
137Vlabr588648	PI_588648	VitisL.	labrusca L.			NC America	PGRU		x	x		137Vlabr588648	JX952363	JX952668	JX952972	JX953276	JX953580	JX953887	JX954191	JX954495	JX954800	JX955101	JX955396	JX955693	JX955996	JX956299	JX956600	JX956904	JX957207	JX957505	JX957811	JX958115	JX958423	JX958727	JX959026	JX959319	JX959621	JX959921	JX960213
138VliubLanAo2	LanAo2	VitisL.	liubanensis L.X. Niu			E Asia	NAFU	x	x	x		138VliubLanAo2	JX952364	JX952669	JX952973	JX953277	JX953581	JX953888	JX954192	JX954496	JX954801	JX955102	JX955397	JX955694	JX955997	JX956300	JX956601	JX956905	JX957208	JX957506	JX957812	JX958116	JX958424	JX958728	JX959027	JX959320	JX959622	JX959922	JX960214
139Vmont588454-b	PI_588454-b	VitisL.	monticola Buckley		hybrid	NC America	PGRU			x	hybrid	139Vmont588454-b	JX952365	JX952670	JX952974	JX953278	JX953582	JX953889	JX954193	JX954497	JX954802	JX955103	JX955398	JX955695	JX955998	JX956301	JX956602	JX956906	JX957209	JX957507	JX957813	JX958117	JX958425	JX958729	JX959028	JX959321	JX959623	JX959923	JX960215
140Vmont588454-g	PI_588454-g	VitisL.	monticola Buckley		hybrid	NC America	PGRU			x	hybrid	140Vmont588454-g	JX952366	JX952671	JX952975	JX953279	JX953583	JX953890	JX954194	JX954498	JX954803	JX955104	JX955399	JX955696	JX955999	JX956302	JX956603	JX956907	JX957210	JX957508	JX957814	JX958118	JX958426	JX958730	JX959029	JX959322	JX959624	JX959924	JX960216
141Vmont588454-k	PI_588454-k	VitisL.	monticola Buckley		hybrid	NC America	PGRU			x	hybrid	141Vmont588454-k	JX952367	JX952672	JX952976	JX953280	JX953584	JX953891	JX954195	JX954499	JX954804	JX955105	JX955400	JX955697	JX956000	JX956303	JX956604	JX956908	JX957211	JX957509	JX957815	JX958119	JX958427	JX958731	JX959030	JX959323	JX959625	JX959925	JX960217
142VmontDVIT1303	DVIT1303	VitisL.	monticola Buckley		hybrid?	NC America	NCGR			x	hybrid?	142VmontDVIT1303	JX952368	JX952673	JX952977	JX953281	JX953585	JX953892	JX954196	JX954500	JX954805	JX955106	JX955401	JX955698	JX956001	JX956304	JX956605	JX956909	JX957212	JX957510	JX957816	JX958120	JX958428	JX958732	JX959031	JX959324	JX959626	JX959926	JX960218
143VmontDVIT1369	DVIT1369	VitisL.	monticola Buckley			NC America	NCGR		x	x		143VmontDVIT1369	JX952369	JX952674	JX952978	JX953282	JX953586	JX953893	JX954197	JX954501	JX954806	JX955107	JX955402	JX955699	JX956002	JX956305	JX956606	JX956910	JX957213	JX957511	JX957817	JX958121	JX958429	JX958733	JX959032	JX959325	JX959627	JX959927	JX960219
144VmontDVIT1370	DVIT1370	VitisL.	monticola Buckley			NC America	NCGR		x	x		144VmontDVIT1370	JX952370	JX952675	JX952979	JX953283	JX953587	JX953894	JX954198	JX954502	JX954807	JX955108	JX955403	JX955700	JX956003	JX956306	JX956607	JX956911	JX957214	JX957512	JX957818	JX958122	JX958430	JX958734	JX959033	JX959326	JX959628	JX959928	JX960220
145VmontDVIT1371	DVIT1371	VitisL.	monticola Buckley			NC America	NCGR	x	x	x		145VmontDVIT1371	JX952371	JX952676	JX952980	JX953284	JX953588	JX953895	JX954199	JX954503	JX954808	JX955109	JX955404	JX955701	JX956004	JX956307	JX956608	JX956912	JX957215	JX957513	JX957819	JX958123	JX958431	JX958735	JX959034	JX959327	JX959629	JX959929	JX960221
146VmontDVIT1372	DVIT1372	VitisL.	monticola Buckley			NC America	NCGR		x	x		146VmontDVIT1372	JX952372	JX952677	JX952981	JX953285	JX953589	JX953896	JX954200	JX954504	JX954809	JX955110	JX955405	JX955702	JX956005	JX956308	JX956609	JX956913	JX957216	JX957514	JX957820	JX958124	JX958432	JX958736	JX959035	JX959328	JX959630	JX959930	JX960222
147VmontDVIT1373	DVIT1373	VitisL.	monticola Buckley			NC America	NCGR		x	x		147VmontDVIT1373	JX952373	JX952678	JX952982	JX953286	JX953590	JX953897	JX954201	JX954505	JX954810	JX955111	JX955406	JX955703	JX956006	JX956309	JX956610	JX956914	JX957217	JX957515	JX957821	JX958125	JX958433	JX958737	JX959036	JX959329	JX959631	JX959931	JX960223
148VmontDVIT1376	DVIT1376	VitisL.	monticola Buckley			NC America	NCGR		x	x		148VmontDVIT1376	JX952374	JX952679	JX952983	JX953287	JX953591	JX953898	JX954202	JX954506	JX954811	JX955112	JX955407	JX955704	JX956007	JX956310	JX956611	JX956915	JX957218	JX957516	JX957822	JX958126	JX958434	JX958738	JX959037	JX959330	JX959632	JX959932	JX960224
149VmontDVIT1854	DVIT1854	VitisL.	monticola Buckley			NC America	NCGR		x	x		149VmontDVIT1854	JX952375	JX952680	JX952984	JX953288	JX953592	JX953899	JX954203	JX954507	JX954812	JX955113	JX955408	JX955705	JX956008	JX956311	JX956612	JX956916	JX957219	JX957517	JX957823	JX958127	JX958435	JX958739	JX959038	JX959331	JX959633	JX959933	JX960225
150VmustDVIT2098	DVIT2098	VitisL.	mustangensis Buckley			NC America	NCGR	x	x		7362 missing	150VmustDVIT2098	JX952376	JX952681	JX952985	JX953289	JX953593	JX953900	JX954204	JX954508	JX954813	JX955114	JX955409	JX955706	JX956009	JX956312	JX956613	JX956917	JX957220	JX957518	JX957824	JX958128	JX958436	JX958740		JX959332	JX959634	JX959934	JX960226
151VnesbDVIT2235	DVIT2235	VitisL.	nesbittiana Comeaux			NC America	NCGR	x	x	x		151VnesbDVIT2235	JX952377	JX952682	JX952986	JX953290	JX953594	JX953901	JX954205	JX954509	JX954814	JX955115	JX955410	JX955707	JX956010	JX956313	JX956614	JX956918	JX957221	JX957519	JX957825	JX958129	JX958437	JX958741	JX959039	JX959333	JX959635	JX959935	JX960227
152VnesbDVIT2236	DVIT2236	VitisL.	nesbittiana Comeaux			NC America	NCGR		x	x		152VnesbDVIT2236	JX952378	JX952683	JX952987	JX953291	JX953595	JX953902	JX954206	JX954510	JX954815	JX955116	JX955411	JX955708	JX956011	JX956314	JX956615	JX956919	JX957222	JX957520	JX957826	JX958130	JX958438	JX958742	JX959040	JX959334	JX959636	JX959936	JX960228
153Vpalm588201	PI_588201	VitisL.	palmata Vahl			NC America	PGRU		x	x		153Vpalm588201	JX952379	JX952684	JX952988	JX953292	JX953596	JX953903	JX954207	JX954511	JX954816	JX955117	JX955412	JX955709	JX956012	JX956315	JX956616	JX956920	JX957223	JX957521	JX957827	JX958131	JX958439	JX958743	JX959041	JX959335	JX959637	JX959937	JX960229
154VpalmDVIT1641	DVIT1641	VitisL.	palmata Vahl			NC America	NCGR		x	x		154VpalmDVIT1641	JX952380	JX952685	JX952989	JX953293	JX953597	JX953904	JX954208	JX954512	JX954817	JX955118	JX955413	JX955710	JX956013	JX956316	JX956617	JX956921	JX957224	JX957522	JX957828	JX958132	JX958440	JX958744	JX959042	JX959336	JX959638	JX959938	JX960230
155VpalmDVIT2227	DVIT2227	VitisL.	palmata Vahl			NC America	NCGR	x	x	x		155VpalmDVIT2227	JX952381	JX952686	JX952990	JX953294	JX953598	JX953905	JX954209	JX954513	JX954818	JX955119	JX955414	JX955711	JX956014	JX956317	JX956618	JX956922	JX957225	JX957523	JX957829	JX958133	JX958441	JX958745	JX959043	JX959337	JX959639	JX959939	JX960231
156VpalmDVIT2228	DVIT2228	VitisL.	palmata Vahl			NC America	NCGR		x	x		156VpalmDVIT2228	JX952382	JX952687	JX952991	JX953295	JX953599	JX953906	JX954210	JX954514	JX954819	JX955120	JX955415	JX955712	JX956015	JX956318	JX956619	JX956923	JX957226	JX957524	JX957830	JX958134	JX958442	JX958746	JX959044	JX959338	JX959640	JX959940	JX960232
157VpalmDVIT2977	DVIT2977	VitisL.	palmata Vahl			NC America	NCGR		x	x		157VpalmDVIT2977	JX952383	JX952688	JX952992	JX953296	JX953600	JX953907	JX954211	JX954515	JX954820	JX955121	JX955416	JX955713	JX956016	JX956319	JX956620	JX956924	JX957227	JX957525	JX957831	JX958135	JX958443	JX958747	JX959045	JX959339	JX959641	JX959941	JX960233
158VpalmDVIT2979	DVIT2979	VitisL.	palmata Vahl			NC America	NCGR		x	x		158VpalmDVIT2979	JX952384	JX952689	JX952993	JX953297	JX953601	JX953908	JX954212	JX954516	JX954821	JX955122	JX955417	JX955714	JX956017	JX956320	JX956621	JX956925	JX957228	JX957526	JX957832	JX958136	JX958444	JX958748	JX959046	JX959340	JX959642	JX959942	JX960234
159VpalmDVIT2980	DVIT2980	VitisL.	palmata Vahl			NC America	NCGR		x	x		159VpalmDVIT2980	JX952385	JX952690	JX952994	JX953298	JX953602	JX953909	JX954213	JX954517	JX954822	JX955123	JX955418	JX955715	JX956018	JX956321	JX956622	JX956926	JX957229	JX957527	JX957833	JX958137	JX958445	JX958749	JX959047	JX959341	JX959643	JX959943	JX960235
160VpalmDVIT2983	DVIT2983	VitisL.	palmata Vahl			NC America	NCGR		x	x		160VpalmDVIT2983	JX952386	JX952691	JX952995	JX953299	JX953603	JX953910	JX954214	JX954518	JX954823	JX955124	JX955419	JX955716	JX956019	JX956322	JX956623	JX956927	JX957230	JX957528	JX957834	JX958138	JX958446	JX958750	JX959048	JX959342	JX959644	JX959944	JX960236
161VpiasBianyePu	BianyePutao	VitisL.	piasezkii Maxim.			E Asia	NAFU		x	x	may be hybrid	161VpiasBianyePu	JX952387	JX952692	JX952996	JX953300	JX953604	JX953911	JX954215	JX954519	JX954824	JX955125	JX955420	JX955717	JX956020	JX956323	JX956624	JX956928	JX957231	JX957529	JX957835	JX958139	JX958447	JX958751	JX959049	JX959343	JX959645	JX959945	JX960237
162VpiaspagnDVIT1453	DVIT1453	VitisL.	piasezkii Maxim.	var. pagnuccii (Rom. Caill. ex Planch.) Rehder		E Asia	NCGR		x	x		162VpiaspagnDVIT1453	JX952388	JX952693	JX952997	JX953301	JX953605	JX953912	JX954216	JX954520	JX954825	JX955126	JX955421	JX955718	JX956021	JX956324	JX956625	JX956929	JX957232	JX957530	JX957836	JX958140	JX958448	JX958752	JX959050	JX959344	JX959646	JX959946	JX960238
163VpiaspagnDVIT2025	DVIT2025	VitisL.	piasezkii Maxim.	var. pagnuccii (Rom. Caill. ex Planch.) Rehder		E Asia	NCGR		x		2415 missing	163VpiaspagnDVIT2025	JX952389	JX952694	JX952998	JX953302	JX953606	JX953913	JX954217	JX954521	JX954826	JX955127		JX955719	JX956022	JX956325	JX956626	JX956930	JX957233	JX957531	JX957837	JX958141	JX958449	JX958753	JX959051	JX959345	JX959647	JX959947	JX960239
164VpiaspagnDVIT2027	DVIT2027	VitisL.	piasezkii Maxim.	var. pagnuccii (Rom. Caill. ex Planch.) Rehder		E Asia	NCGR		x	x		164VpiaspagnDVIT2027	JX952390	JX952695	JX952999	JX953303	JX953607	JX953914	JX954218	JX954522	JX954827	JX955128	JX955422	JX955720	JX956023	JX956326	JX956627	JX956931	JX957234	JX957532	JX957838	JX958142	JX958450	JX958754	JX959052	JX959346	JX959648	JX959948	JX960240
165VpiaspagnDVIT2029	DVIT2029	VitisL.	piasezkii Maxim.	var. pagnuccii (Rom. Caill. ex Planch.) Rehder		E Asia	NCGR		x	x		165VpiaspagnDVIT2029	JX952391	JX952696	JX953000	JX953304	JX953608	JX953915	JX954219	JX954523	JX954828	JX955129	JX955423	JX955721	JX956024	JX956327	JX956628	JX956932	JX957235	JX957533	JX957839	JX958143	JX958451	JX958755	JX959053	JX959347	JX959649	JX959949	JX960241
166VpiazGansu91	Gansu91	VitisL.	piasezkii Maxim.			E Asia	NAFU	x	x	x		166VpiazGansu91	JX952392	JX952697	JX953001	JX953305	JX953609	JX953916	JX954220	JX954524	JX954829	JX955130	JX955424	JX955722	JX956025	JX956328	JX956629	JX956933	JX957236	JX957534	JX957840	JX958144	JX958452	JX958756	JX959054	JX959348	JX959650	JX959950	JX960242
167VpiazHuaxian1	Huaxian1	VitisL.	piasezkii Maxim.			E Asia	NAFU		x	x		167VpiazHuaxian1	JX952393	JX952698	JX953002	JX953306	JX953610	JX953917	JX954221	JX954525	JX954830	JX955131	JX955425	JX955723	JX956026	JX956329	JX956630	JX956934	JX957237	JX957535	JX957841	JX958145	JX958453	JX958757	JX959055	JX959349	JX959651	JX959951	JX960243
168VpiazLiuba11	Liuba11	VitisL.	piasezkii Maxim.			E Asia	NAFU		x	x		168VpiazLiuba11	JX952394	JX952699	JX953003	JX953307	JX953611	JX953918	JX954222	JX954526	JX954831	JX955132	JX955426	JX955724	JX956027	JX956330	JX956631	JX956935	JX957238	JX957536	JX957842	JX958146	JX958454	JX958758	JX959056	JX959350	JX959652	JX959952	JX960244
169VpiazLiuba6	Liuba6	VitisL.	piasezkii Maxim.			E Asia	NAFU		x	x		169VpiazLiuba6	JX952395	JX952700	JX953004	JX953308	JX953612	JX953919	JX954223	JX954527	JX954832	JX955133	JX955427	JX955725	JX956028	JX956331	JX956632	JX956936	JX957239	JX957537	JX957843	JX958147	JX958455	JX958759	JX959057	JX959351	JX959653	JX959953	JX960245
170VpiazLiuba7	Liuba7	VitisL.	piasezkii Maxim.			E Asia	NAFU		x	x		170VpiazLiuba7	JX952396	JX952701	JX953005	JX953309	JX953613	JX953920	JX954224	JX954528	JX954833	JX955134	JX955428	JX955726	JX956029	JX956332	JX956633	JX956937	JX957240	JX957538	JX957844	JX958148	JX958456	JX958760	JX959058	JX959352	JX959654	JX959954	JX960246
171VpiazLiuba8	Liuba8	VitisL.	piasezkii Maxim.			E Asia	NAFU		x	x		171VpiazLiuba8	JX952397	JX952702	JX953006	JX953310	JX953614	JX953921	JX954225	JX954529	JX954834	JX955135	JX955429	JX955727	JX956030	JX956333	JX956634	JX956938	JX957241	JX957539	JX957845	JX958149	JX958457	JX958761	JX959059	JX959353	JX959655	JX959955	JX960247
172VpiazLiuba9	Liuba9	VitisL.	piasezkii Maxim.			E Asia	NAFU	x	x	x		172VpiazLiuba9	JX952398	JX952703	JX953007	JX953311	JX953615	JX953922	JX954226	JX954530	JX954835	JX955136	JX955430	JX955728	JX956031	JX956334	JX956635	JX956939	JX957242	JX957540	JX957846	JX958150	JX958458	JX958762	JX959060	JX959354	JX959656	JX959956	JX960248
173VpiazNanzheng	Nanzheng2	VitisL.	piasezkii Maxim.			E Asia	NAFU		x	x		173VpiazNanzheng	JX952399	JX952704	JX953008	JX953312	JX953616	JX953923	JX954227	JX954531	JX954836	JX955137	JX955431	JX955729	JX956032	JX956335	JX956636	JX956940	JX957243	JX957541	JX957847	JX958151	JX958459	JX958763	JX959061	JX959355	JX959657	JX959957	JX960249
174VpopeDVIT2970	DVIT2970	VitisL.	popenoii J. H. Fennel			NC America	NCGR	x	x		7362 missing	174VpopeDVIT2970	JX952400	JX952705	JX953009	JX953313	JX953617	JX953924	JX954228	JX954532	JX954837	JX955138	JX955432	JX955730	JX956033	JX956336	JX956637	JX956941	JX957244	JX957542	JX957848	JX958152	JX958460	JX958764		JX959356	JX959658	JX959958	JX960250
175VpseuBaihe13	Baihe13	VitisL.	pseudoreticulata W. T. Wang			E Asia	NAFU		x	x		175VpseuBaihe13	JX952401	JX952706	JX953010	JX953314	JX953618	JX953925	JX954229	JX954533	JX954838	JX955139	JX955433	JX955731	JX956034	JX956337	JX956638	JX956942	JX957245	JX957543	JX957849	JX958153	JX958461	JX958765	JX959062	JX959357	JX959659	JX959959	JX960251
176VpseuBaihe131	Baihe131	VitisL.	pseudoreticulata W. T. Wang			E Asia	NAFU		x	x		176VpseuBaihe131	JX952402	JX952707	JX953011	JX953315	JX953619	JX953926	JX954230	JX954534	JX954839	JX955140	JX955434	JX955732	JX956035	JX956338	JX956639	JX956943	JX957246	JX957544	JX957850	JX958154	JX958462	JX958766	JX959063	JX959358	JX959660	JX959960	JX960252
177VpseuBaihe351	Baihe351	VitisL.	pseudoreticulata W. T. Wang			E Asia	NAFU		x	x		177VpseuBaihe351	JX952403	JX952708	JX953012	JX953316	JX953620	JX953927	JX954231	JX954535	JX954840	JX955141	JX955435	JX955733	JX956036	JX956339	JX956640	JX956944	JX957247	JX957545	JX957851	JX958155	JX958463	JX958767	JX959064	JX959359	JX959661	JX959961	JX960253
178VpseuBaihe352	Baihe352	VitisL.	pseudoreticulata W. T. Wang			E Asia	NAFU		x	x		178VpseuBaihe352	JX952404	JX952709	JX953013	JX953317	JX953621	JX953928	JX954232	JX954536	JX954841	JX955142	JX955436	JX955734	JX956037	JX956340	JX956641	JX956945	JX957248	JX957546	JX957852	JX958156	JX958464	JX958768	JX959065	JX959360	JX959662	JX959962	JX960254
179VpseuGuangxi1	Guangxi1	VitisL.	pseudoreticulata W. T. Wang			E Asia	NAFU		x	x		179VpseuGuangxi1	JX952405	JX952710	JX953014	JX953318	JX953622	JX953929	JX954233	JX954537	JX954842	JX955143	JX955437	JX955735	JX956038	JX956341	JX956642	JX956946	JX957249	JX957547	JX957853	JX958157	JX958465	JX958769	JX959066	JX959361	JX959663	JX959963	JX960255
180VpseuGuangxi2	Guangxi2	VitisL.	pseudoreticulata W. T. Wang			E Asia	NAFU		x	x		180VpseuGuangxi2	JX952406	JX952711	JX953015	JX953319	JX953623	JX953930	JX954234	JX954538	JX954843	JX955144	JX955438	JX955736	JX956039	JX956342	JX956643	JX956947	JX957250	JX957548	JX957854	JX958158	JX958466	JX958770	JX959067	JX959362	JX959664	JX959964	JX960256
181VpseuHunan1	Hunan1	VitisL.	pseudoreticulata W. T. Wang			E Asia	NAFU		x	x		181VpseuHunan1	JX952407	JX952712	JX953016	JX953320	JX953624	JX953931	JX954235	JX954539	JX954844	JX955145	JX955439	JX955737	JX956040	JX956343	JX956644	JX956948	JX957251	JX957549	JX957855	JX958159	JX958467	JX958771	JX959068	JX959363	JX959665	JX959965	JX960257
182VpseuShangnan	Shangnan1	VitisL.	pseudoreticulata W. T. Wang			E Asia	NAFU		x	x		182VpseuShangnan	JX952408	JX952713	JX953017	JX953321	JX953625	JX953932	JX954236	JX954540	JX954845	JX955146	JX955440	JX955738	JX956041	JX956344	JX956645	JX956949	JX957252	JX957550	JX957856	JX958160	JX958468	JX958772	JX959069	JX959364	JX959666	JX959966	JX960258
183VpseuShangnan	Shangnan2	VitisL.	pseudoreticulata W. T. Wang			E Asia	NAFU	x	x	x		183VpseuShangnan	JX952409	JX952714	JX953018	JX953322	JX953626	JX953933	JX954237	JX954541	JX954846	JX955147	JX955441	JX955739	JX956042	JX956345	JX956646	JX956950	JX957253	JX957551	JX957857	JX958161	JX958469	JX958773	JX959070	JX959365	JX959667	JX959967	JX960259
184VpseuWanxian	Wanxian	VitisL.	pseudoreticulata W. T. Wang			E Asia	NAFU		x	x		184VpseuWanxian	JX952410	JX952715	JX953019	JX953323	JX953627	JX953934	JX954238	JX954542	JX954847	JX955148	JX955442	JX955740	JX956043	JX956346	JX956647	JX956951	JX957254	JX957552	JX957858	JX958162	JX958470	JX958774	JX959071	JX959366	JX959668	JX959968	JX960260
185VqinlLueyang4	Lueyang4	VitisL.	qinlingensis P. C. He			E Asia	NAFU	x	x	x		185VqinlLueyang4	JX952411	JX952716	JX953020	JX953324	JX953628	JX953935	JX954239	JX954543	JX954848	JX955149	JX955443	JX955741	JX956044	JX956347	JX956648	JX956952	JX957255	JX957553	JX957859	JX958163	JX958471	JX958775	JX959072	JX959367	JX959669	JX959969	JX960261
186VqinlPingli5	Pingli5	VitisL.	qinlingensis P. C. He			E Asia	NAFU		x	x		186VqinlPingli5	JX952412	JX952717	JX953021	JX953325	JX953629	JX953936	JX954240	JX954544	JX954849	JX955150	JX955444	JX955742	JX956045	JX956348	JX956649	JX956953	JX957256	JX957554	JX957860	JX958164	JX958472	JX958776	JX959073	JX959368	JX959670	JX959970	JX960262
187Vquin83496F	83496F	VitisL.	quinquangularis Rehd.			E Asia	NAFU		x	x		187Vquin83496F	JX952413	JX952718	JX953022	JX953326	JX953630	JX953937	JX954241	JX954545	JX954850	JX955151	JX955445	JX955743	JX956046	JX956349	JX956650	JX956954	JX957257	JX957555	JX957861	JX958165	JX958473	JX958777	JX959074	JX959369	JX959671	JX959971	JX960263
188VquinDanfeng2	Danfeng2	VitisL.	quinquangularis Rehd.			E Asia	NAFU		x	x		188VquinDanfeng2	JX952414	JX952719	JX953023	JX953327	JX953631	JX953938	JX954242	JX954546	JX954851	JX955152	JX955446	JX955744	JX956047	JX956350	JX956651	JX956955	JX957258	JX957556	JX957862	JX958166	JX958474	JX958778	JX959075	JX959370	JX959672	JX959972	JX960264
189VquinNanzheng	Nanzheng1	VitisL.	quinquangularis Rehd.			E Asia	NAFU		x	x		189VquinNanzheng	JX952415	JX952720	JX953024	JX953328	JX953632	JX953939	JX954243	JX954547	JX954852	JX955153	JX955447	JX955745	JX956048	JX956351	JX956652	JX956956	JX957259	JX957557	JX957863	JX958167	JX958475	JX958779	JX959076	JX959371	JX959673	JX959973	JX960265
190VquinShandong	Shandongshangye	VitisL.	quinquangularis Rehd.			E Asia	NAFU		x	x		190VquinShandong	JX952416	JX952721	JX953025	JX953329	JX953633	JX953940	JX954244	JX954548	JX954853	JX955154	JX955448	JX955746	JX956049	JX956352	JX956653	JX956957	JX957260	JX957558	JX957864	JX958168	JX958476	JX958780	JX959077	JX959372	JX959674	JX959974	JX960266
191VquinShangnan	Shangnan24	VitisL.	quinquangularis Rehd.			E Asia	NAFU	x	x	x		191VquinShangnan	JX952417	JX952722	JX953026	JX953330	JX953634	JX953941	JX954245	JX954549	JX954854	JX955155	JX955449	JX955747	JX956050	JX956353	JX956654	JX956958	JX957261	JX957559	JX957865	JX958169	JX958477	JX958781	JX959078	JX959373	JX959675	JX959975	JX960267
192VquinTaishan1	Taishan12	VitisL.	quinquangularis Rehd.			E Asia	NAFU		x	x		192VquinTaishan1	JX952418	JX952723	JX953027	JX953331	JX953635	JX953942	JX954246	JX954550	JX954855	JX955156	JX955450	JX955748	JX956051	JX956354	JX956655	JX956959	JX957262	JX957560	JX957866	JX958170	JX958478	JX958782	JX959079	JX959374	JX959676	JX959976	JX960268
193VquinWeinan3	Weinan3	VitisL.	quinquangularis Rehd.			E Asia	NAFU		x	x		193VquinWeinan3	JX952419	JX952724	JX953028	JX953332	JX953636	JX953943	JX954247	JX954551	JX954856	JX955157	JX955451	JX955749	JX956052	JX956355	JX956656	JX956960	JX957263	JX957561	JX957867	JX958171	JX958479	JX958783	JX959080	JX959375	JX959677	JX959977	JX960269
194Vripa483178	PI_483178	VitisL.	riparia Michx.			NC America	PGRU		x	x		194Vripa483178	JX952420	JX952725	JX953029	JX953333	JX953637	JX953944	JX954248	JX954552	JX954857	JX955158	JX955452	JX955750	JX956053	JX956356	JX956657	JX956961	JX957264	JX957562	JX957868	JX958172	JX958480	JX958784	JX959081	JX959376	JX959678	JX959978	JX960270
195Vripa588204	PI_588204	VitisL.	riparia Michx.			NC America	PGRU		x	x		195Vripa588204	JX952421	JX952726	JX953030	JX953334	JX953638	JX953945	JX954249	JX954553	JX954858	JX955159	JX955453	JX955751	JX956054	JX956357	JX956658	JX956962	JX957265	JX957563	JX957869	JX958173	JX958481	JX958785	JX959082	JX959377	JX959679	JX959979	JX960271
196Vripa588304	PI_588304	VitisL.	riparia Michx.			NC America	PGRU		x	x		196Vripa588304	JX952422	JX952727	JX953031	JX953335	JX953639	JX953946	JX954250	JX954554	JX954859	JX955160	JX955454	JX955752	JX956055	JX956358	JX956659	JX956963	JX957266	JX957564	JX957870	JX958174	JX958482	JX958786	JX959083	JX959378	JX959680	JX959980	JX960272
197Vripa588400	PI_588400	VitisL.	riparia Michx.			NC America	PGRU		x	x		197Vripa588400	JX952423	JX952728	JX953032	JX953336	JX953640	JX953947	JX954251	JX954555	JX954860	JX955161	JX955455	JX955753	JX956056	JX956359	JX956660	JX956964	JX957267	JX957565	JX957871	JX958175	JX958483	JX958787	JX959084	JX959379	JX959681	JX959981	JX960273
198Vripa588436	PI_588436	VitisL.	riparia Michx.		hybrid	NC America	PGRU			x	hybrid	198Vripa588436	JX952424	JX952729	JX953033	JX953337	JX953641	JX953948	JX954252	JX954556	JX954861	JX955162	JX955456	JX955754	JX956057	JX956360	JX956661	JX956965	JX957268	JX957566	JX957872	JX958176	JX958484	JX958788	JX959085	JX959380	JX959682	JX959982	JX960274
199Vripa588438	PI_588438	VitisL.	riparia Michx.			NC America	PGRU		x	x		199Vripa588438	JX952425	JX952730	JX953034	JX953338	JX953642	JX953949	JX954253	JX954557	JX954862	JX955163	JX955457	JX955755	JX956058	JX956361	JX956662	JX956966	JX957269	JX957567	JX957873	JX958177	JX958485	JX958789	JX959086	JX959381	JX959683	JX959983	JX960275
200Vripa588439	PI_588439	VitisL.	riparia Michx.			NC America	PGRU	x	x	x		200Vripa588439	JX952426	JX952731	JX953035	JX953339	JX953643	JX953950	JX954254	JX954558	JX954863	JX955164	JX955458	JX955756	JX956059	JX956362	JX956663	JX956967	JX957270	JX957568	JX957874	JX958178	JX958486	JX958790	JX959087	JX959382	JX959684	JX959984	JX960276
201Vripa588440	PI_588440	VitisL.	riparia Michx.			NC America	PGRU		x	x		201Vripa588440	JX952427	JX952732	JX953036	JX953340	JX953644	JX953951	JX954255	JX954559	JX954864	JX955165	JX955459	JX955757	JX956060	JX956363	JX956664	JX956968	JX957271	JX957569	JX957875	JX958179	JX958487	JX958791	JX959088	JX959383	JX959685	JX959985	JX960277
202Vripa588455	PI_588455	VitisL.	riparia Michx.			NC America	PGRU		x	x		202Vripa588455	JX952428	JX952733	JX953037	JX953341	JX953645	JX953952	JX954256	JX954560	JX954865	JX955166	JX955460	JX955758	JX956061	JX956364	JX956665	JX956969	JX957272	JX957570	JX957876	JX958180	JX958488	JX958792	JX959089	JX959384	JX959686	JX959986	JX960278
203Vripa588456	PI_588456	VitisL.	riparia Michx.			NC America	PGRU		x	x		203Vripa588456	JX952429	JX952734	JX953038	JX953342	JX953646	JX953953	JX954257	JX954561	JX954866	JX955167	JX955461	JX955759	JX956062	JX956365	JX956666	JX956970	JX957273	JX957571	JX957877	JX958181	JX958489	JX958793	JX959090	JX959385	JX959687	JX959987	JX960279
204Vripa588457	PI_588457	VitisL.	riparia Michx.			NC America	PGRU		x	x		204Vripa588457	JX952430	JX952735	JX953039	JX953343	JX953647	JX953954	JX954258	JX954562	JX954867	JX955168	JX955462	JX955760	JX956063	JX956366	JX956667	JX956971	JX957274	JX957572	JX957878	JX958182	JX958490	JX958794	JX959091	JX959386	JX959688	JX959988	JX960280
205Vripa588450-c	PI_588450-c	VitisL.	riparia Michx.			NC America	PGRU		x	x		205Vripa588450-c	JX952431	JX952736	JX953040	JX953344	JX953648	JX953955	JX954259	JX954563	JX954868	JX955169	JX955463	JX955761	JX956064	JX956367	JX956668	JX956972	JX957275	JX957573	JX957879	JX958183	JX958491	JX958795	JX959092	JX959387	JX959689	JX959989	JX960281
206Vripa588453-a	PI_588453-a	VitisL.	riparia Michx.			NC America	PGRU		x	x		206Vripa588453-a	JX952432	JX952737	JX953041	JX953345	JX953649	JX953956	JX954260	JX954564	JX954869	JX955170	JX955464	JX955762	JX956065	JX956368	JX956669	JX956973	JX957276	JX957574	JX957880	JX958184	JX958492	JX958796	JX959093	JX959388	JX959690	JX959990	JX960282
207Vripa588588-f	PI_588588-f	VitisL.	riparia Michx.			NC America	PGRU		x	x		207Vripa588588-f	JX952433	JX952738	JX953042	JX953346	JX953650	JX953957	JX954261	JX954565	JX954870	JX955171	JX955465	JX955763	JX956066	JX956369	JX956670	JX956974	JX957277	JX957575	JX957881	JX958185	JX958493	JX958797	JX959094	JX959389	JX959691	JX959991	JX960283
208Vripa588590-a	PI_588590-a	VitisL.	riparia Michx.		riparia but bit thick leaved	NC America	PGRU		x	x		208Vripa588590-a	JX952434	JX952739	JX953043	JX953347	JX953651	JX953958	JX954262	JX954566	JX954871	JX955172	JX955466	JX955764	JX956067	JX956370	JX956671	JX956975	JX957278	JX957576	JX957882	JX958186	JX958494	JX958798	JX959095	JX959390	JX959692	JX959992	JX960284
209Vripa588590-k	PI_588590-k	VitisL.	riparia Michx.			NC America	PGRU		x	x		209Vripa588590-k	JX952435	JX952740	JX953044	JX953348	JX953652	JX953959	JX954263	JX954567	JX954872	JX955173	JX955467	JX955765	JX956068	JX956371	JX956672	JX956976	JX957279	JX957577	JX957883	JX958187	JX958495	JX958799	JX959096	JX959391	JX959693	JX959993	JX960285
210VromaBaihe22	Baihe22	VitisL.	romanetii Rom. Caill.			E Asia	NAFU		x	x		210VromaBaihe22	JX952436	JX952741	JX953045	JX953349	JX953653	JX953960	JX954264	JX954568	JX954873	JX955174	JX955468	JX955766	JX956069	JX956372	JX956673	JX956977	JX957280	JX957578	JX957884	JX958188	JX958496	JX958800	JX959097	JX959392	JX959694	JX959994	JX960286
211VromaBaishui4	Baishui40	VitisL.	romanetii Rom. Caill.			E Asia	NAFU		x	x		211VromaBaishui4	JX952437	JX952742	JX953046	JX953350	JX953654	JX953961	JX954265	JX954569	JX954874	JX955175	JX955469	JX955767	JX956070	JX956373	JX956674	JX956978	JX957281	JX957579	JX957885	JX958189	JX958497	JX958801	JX959098	JX959393	JX959695	JX959995	JX960287
212VromaJiangxi1	Jiangxi1F	VitisL.	romanetii Rom. Caill.			E Asia	NAFU		x	x		212VromaJiangxi1	JX952438	JX952743	JX953047	JX953351	JX953655	JX953962	JX954266	JX954570	JX954875	JX955176	JX955470	JX955768	JX956071	JX956374	JX956675	JX956979	JX957282	JX957580	JX957886	JX958190	JX958498	JX958802	JX959099	JX959394	JX959696	JX959996	JX960288
213VromaJiangxi2	Jiangxi2F	VitisL.	romanetii Rom. Caill.			E Asia	NAFU	x	x	x		213VromaJiangxi2	JX952439	JX952744	JX953048	JX953352	JX953656	JX953963	JX954267	JX954571	JX954876	JX955177	JX955471	JX955769	JX956072	JX956375	JX956676	JX956980	JX957283	JX957581	JX957887	JX958191	JX958499	JX958803	JX959100	JX959395	JX959697	JX959997	JX960289
214VromaJiangxi2	Jiangxi2M	VitisL.	romanetii Rom. Caill.			E Asia	NAFU		x	x		214VromaJiangxi2	JX952440	JX952745	JX953049	JX953353	JX953657	JX953964	JX954268	JX954572	JX954877	JX955178	JX955472	JX955770	JX956073	JX956376	JX956677	JX956981	JX957284	JX957582	JX957888	JX958192	JX958500	JX958804	JX959101	JX959396	JX959698	JX959998	JX960290
215VromaLiuba1	Liuba1	VitisL.	romanetii Rom. Caill.			E Asia	NAFU		x	x		215VromaLiuba1	JX952441	JX952746	JX953050	JX953354	JX953658	JX953965	JX954269	JX954573	JX954878	JX955179	JX955473	JX955771	JX956074	JX956377	JX956678	JX956982	JX957285	JX957583	JX957889	JX958193	JX958501	JX958805	JX959102	JX959397	JX959699	JX959999	JX960291
216VromaPingli2	Pingli2	VitisL.	romanetii Rom. Caill.			E Asia	NAFU		x	x		216VromaPingli2	JX952442	JX952747	JX953051	JX953355	JX953659	JX953966	JX954270	JX954574	JX954879	JX955180	JX955474	JX955772	JX956075	JX956378	JX956679	JX956983	JX957286	JX957584	JX957890	JX958194	JX958502	JX958806	JX959103	JX959398	JX959700	JX960000	JX960292
217VromaPingli7	Pingli7	VitisL.	romanetii Rom. Caill.			E Asia	NAFU		x	x		217VromaPingli7	JX952443	JX952748	JX953052	JX953356	JX953660	JX953967	JX954271	JX954575	JX954880	JX955181	JX955475	JX955773	JX956076	JX956379	JX956680	JX956984	JX957287	JX957585	JX957891	JX958195	JX958503	JX958807	JX959104	JX959399	JX959701	JX960001	JX960293
218VrotuDVIT1689	DVIT1689	VitisL.	rotundifolia Michx.			NC America	NCGR		x			218VrotuDVIT1689	JX952444	JX952749	JX953053	JX953357	JX953661	JX953968	JX954272	JX954576	JX954881	JX955182	JX955476	JX955774	JX956077	JX956380	JX956681	JX956985	JX957366	JX957586	JX957892	JX958196	JX958504	JX958808	JX959105	JX959400	JX959702	JX960002	JX960294
219VrotuDVIT1690	DVIT1690	VitisL.	rotundifolia Michx.			NC America	NCGR		x			219VrotuDVIT1690	JX952445	JX952750	JX953054	JX953358	JX953662	JX953969	JX954273	JX954577	JX954882	JX955183	JX955477	JX955775	JX956078	JX956381	JX956682	JX956986	JX957367	JX957587	JX957893	JX958197	JX958505	JX958809	JX959106	JX959401	JX959703	JX960003	JX960295
220VrotuDVIT1691	DVIT1691	VitisL.	rotundifolia Michx.			NC America	NCGR		x		6670 missing	220VrotuDVIT1691	JX952446	JX952751	JX953055	JX953359	JX953663	JX953970	JX954274	JX954578	JX954883	JX955184	JX955478	JX955776	JX956079	JX956382	JX956683	JX956987		JX957588	JX957894	JX958198	JX958506	JX958810	JX959107	JX959402	JX959704	JX960004	JX960296
221VrotuDVIT1692	DVIT1692	VitisL.	rotundifolia Michx.			NC America	NCGR	x	x			221VrotuDVIT1692	JX952447	JX952752	JX953056	JX953360	JX953664	JX953971	JX954275	JX954579	JX954884	JX955185	JX955479	JX955777	JX956080	JX956383	JX956684	JX956988	JX957368	JX957589	JX957895	JX958199	JX958507	JX958811	JX959108	JX959403	JX959705	JX960005	JX960297
222CrotuP3		Cissus L.	rotundifolia Vahl			Africa	Cousins				18 loci missing	222CrotuP3	JX952448			JX953361	JX953665					JX954968			JX956081			JX956989				JX958200	JX958508	JX958812
223VrotumunsDVIT1695	DVIT1695	VitisL.	rotundifolia Michx.	var. munsoniana (J. Simpson ex Munson) M. O. Moore		NC America	NCGR		x			223VrotumunsDVIT1695	JX952449	JX952753	JX953057	JX953362	JX953666	JX953972	JX954276	JX954580	JX954885	JX955186	JX955480	JX955778	JX956082	JX956384	JX956685	JX956990	JX957369	JX957590	JX957896	JX958201	JX958509	JX958813	JX959109	JX959404	JX959706	JX960006	JX960298
224VrotumunsDVIT1697	DVIT1697	VitisL.	rotundifolia Michx.	var. munsoniana (J. Simpson ex Munson) M. O. Moore		NC America	NCGR	x	x			224VrotumunsDVIT1697	JX952450	JX952754	JX953058	JX953363	JX953667	JX953973	JX954277	JX954581	JX954886	JX955187	JX955481	JX955779	JX956083	JX956385	JX956686	JX956991	JX957370	JX957591	JX957897	JX958202	JX958510	JX958814	JX959110	JX959405	JX959707	JX960007	JX960299
225VrotumunsDVIT2241	DVIT2241	VitisL.	rotundifolia Michx.	var. munsoniana (J. Simpson ex Munson) M. O. Moore		NC America	NCGR		x		6670 missing	225VrotumunsDVIT2241	JX952451	JX952755	JX953059	JX953364	JX953668	JX953974	JX954278	JX954582	JX954887	JX955188	JX955482	JX955780	JX956084	JX956386	JX956687	JX956992		JX957592	JX957898	JX958203	JX958511	JX958815	JX959111	JX959406	JX959708	JX960008	JX960300
226VrotumunsDVIT2244	DVIT2244	VitisL.	rotundifolia Michx.	var. munsoniana (J. Simpson ex Munson) M. O. Moore		NC America	NCGR		x		6670 missing	226VrotumunsDVIT2244	JX952452	JX952756	JX953060	JX953365	JX953669	JX953975	JX954279	JX954583	JX954888	JX955189	JX955483	JX955781	JX956085	JX956387	JX956688	JX956993		JX957593	JX957899	JX958204	JX958512	JX958816	JX959112	JX959407	JX959709	JX960009	JX960301
227Vrupe588147	PI_588147	VitisL.	rupestris Scheele			NC America	PGRU		x	x		227Vrupe588147	JX952453	JX952757	JX953061	JX953366	JX953670	JX953976	JX954280	JX954584	JX954889	JX955190	JX955484	JX955782	JX956086	JX956388	JX956689	JX956994	JX957288	JX957594	JX957900	JX958205	JX958513	JX958817	JX959113	JX959408	JX959710	JX960010	JX960302
228Vrupe588160	PI_588160	VitisL.	rupestris Scheele			NC America	PGRU		x	x		228Vrupe588160	JX952454	JX952758	JX953062	JX953367	JX953671	JX953977	JX954281	JX954585	JX954890	JX955191	JX955485	JX955783	JX956087	JX956389	JX956690	JX956995	JX957289	JX957595	JX957901	JX958206	JX958514	JX958818	JX959114	JX959409	JX959711	JX960011	JX960303
229Vrupe588335	PI_588335	VitisL.	rupestris Scheele			NC America	PGRU	x	x		7029 missing	229Vrupe588335	JX952455	JX952759	JX953063	JX953368	JX953672	JX953978	JX954282	JX954586	JX954891	JX955192	JX955486	JX955784	JX956088	JX956390	JX956691	JX956996	JX957290	JX957596		JX958207	JX958515	JX958819	JX959115	JX959410	JX959712	JX960012	JX960304
230Vrupe588384	PI_588384	VitisL.	rupestris Scheele		hybrid	NC America	PGRU			x	hybrid	230Vrupe588384	JX952456	JX952760	JX953064	JX953369	JX953673	JX953979	JX954283	JX954587	JX954892	JX955193	JX955487	JX955785	JX956089	JX956391	JX956692	JX956997	JX957291	JX957597	JX957902	JX958208	JX958516	JX958820	JX959116	JX959411	JX959713	JX960013	JX960305
231Vrupe588395	PI_588395	VitisL.	rupestris Scheele			NC America	PGRU		x	x		231Vrupe588395	JX952457	JX952761	JX953065	JX953370	JX953674	JX953980	JX954284	JX954588	JX954893	JX955194	JX955488	JX955786	JX956090	JX956392	JX956693	JX956998	JX957292	JX957598	JX957903	JX958209	JX958517	JX958821	JX959117	JX959412	JX959714	JX960014	JX960306
232Vrupe588683	PI_588683	VitisL.	rupestris Scheele			NC America	PGRU		x	x		232Vrupe588683	JX952458	JX952762	JX953066	JX953371	JX953675	JX953981	JX954285	JX954589	JX954894	JX955195	JX955489	JX955787	JX956091	JX956393	JX956694	JX956999	JX957293	JX957599	JX957904	JX958210	JX958518	JX958822	JX959118	JX959413	JX959715	JX960015	JX960307
233Vrupe588684	PI_588684	VitisL.	rupestris Scheele			NC America	PGRU		x	x		233Vrupe588684	JX952459	JX952763	JX953067	JX953372	JX953676	JX953982	JX954286	JX954590	JX954895	JX955196	JX955490	JX955788	JX956092	JX956394	JX956695	JX957000	JX957294	JX957600	JX957905	JX958211	JX958519	JX958823	JX959119	JX959414	JX959716	JX960016	JX960308
234VshenMeixian6	Meixian6	VitisL.	shenxiensis C. L. Li			E Asia	NAFU	x	x	x		234VshenMeixian6	JX952460	JX952764	JX953068	JX953373	JX953677	JX953983	JX954287	JX954591	JX954896	JX955197	JX955491	JX955789	JX956093	JX956395	JX956696	JX957001	JX957295	JX957601	JX957906	JX958212	JX958520	JX958824	JX959120	JX959415	JX959717	JX960017	JX960309
235VshutDVIT1713	DVIT1713	VitisL.	shuttleworthii House			NC America	NCGR		x		7434 missing	235VshutDVIT1713	JX952461	JX952765	JX953069	JX953374	JX953678	JX953984	JX954288	JX954592	JX954897	JX955198	JX955492	JX955790	JX956094	JX956396	JX956697	JX957002	JX957296	JX957602	JX957907	JX958213	JX958521	JX958825	JX959121	JX959416	JX959718		JX960310
236VshutDVIT1714	DVIT1714	VitisL.	shuttleworthii House			NC America	NCGR		x	x		236VshutDVIT1714	JX952462	JX952766	JX953070	JX953375	JX953679	JX953985	JX954289	JX954593	JX954898	JX955199	JX955493	JX955791	JX956095	JX956397	JX956698	JX957003	JX957297	JX957603	JX957908	JX958214	JX958522	JX958826	JX959122	JX959417	JX959719	JX960018	JX960311
237VshutDVIT1719	DVIT1719	VitisL.	shuttleworthii House		hybrid	NC America	NCGR			x	hybrid	237VshutDVIT1719	JX952463	JX952767	JX953071	JX953376	JX953680	JX953986	JX954290	JX954594	JX954899	JX955200	JX955494	JX955792	JX956096	JX956398	JX956699	JX957004	JX957298	JX957604	JX957909	JX958215	JX958523	JX958827	JX959123	JX959418	JX959720	JX960019	JX960312
238VshutDVIT1720	DVIT1720	VitisL.	shuttleworthii House		hybrid	NC America	NCGR			x	hybrid	238VshutDVIT1720	JX952464	JX952768	JX953072	JX953377	JX953681	JX953987	JX954291	JX954595	JX954900	JX955201	JX955495	JX955793	JX956097	JX956399	JX956700	JX957005	JX957299	JX957605	JX957910	JX958216	JX958524	JX958828	JX959124	JX959419	JX959721	JX960020	JX960313
239VshutDVIT2249	DVIT2249	VitisL.	shuttleworthii House			NC America	NCGR		x	x		239VshutDVIT2249	JX952465	JX952769	JX953073	JX953378	JX953682	JX953988	JX954292	JX954596	JX954901	JX955202	JX955496	JX955794	JX956098	JX956400	JX956701	JX957006	JX957300	JX957606	JX957911	JX958217	JX958525	JX958829	JX959125	JX959420	JX959722	JX960021	JX960314
240VshutDVIT2366	DVIT2366	VitisL.	shuttleworthii House			NC America	NCGR		x		2415, 7362 missing	240VshutDVIT2366	JX952466	JX952770	JX953074	JX953379	JX953683	JX953989	JX954293	JX954597	JX954902	JX955203		JX955795	JX956099	JX956401	JX956702	JX957007	JX957301	JX957607	JX957912	JX958218	JX958526	JX958830		JX959421	JX959723	JX960022	JX960315
241VshutDVIT2386	DVIT2386	VitisL.	shuttleworthii House			NC America	NCGR		x		2415 missing	241VshutDVIT2386	JX952467	JX952771	JX953075	JX953380	JX953684	JX953990	JX954294	JX954598	JX954903	JX955204		JX955796	JX956100	JX956402	JX956703	JX957008	JX957302	JX957608	JX957913	JX958219	JX958527	JX958831	JX959126	JX959422	JX959724	JX960023	JX960316
242VshutDVIT2387	DVIT2387	VitisL.	shuttleworthii House			NC America	NCGR	x	x	x		242VshutDVIT2387	JX952468	JX952772	JX953076	JX953381	JX953685	JX953991	JX954295	JX954599	JX954904	JX955205	JX955497	JX955797	JX956101	JX956403	JX956704	JX957009	JX957303	JX957609	JX957914	JX958220	JX958528	JX958832	JX959127	JX959423	JX959725	JX960024	JX960317
243CsicyP4		Cissus L.	sicyoides L.			NC America	Cousins				13 loci missing	243CsicyP4	JX952469	JX952773	JX953077	JX953382	JX953686	JX953992		JX954600	JX954905				JX956102	JX956404		JX957010			JX957678	JX958221	JX958529
244VsppSalt588123	PI_588123	VitisL.	spp.	Salt_Creek	true to type x Champinii	NC America	PGRU			x	hybrid	244VsppSalt588123	JX952470	JX952774	JX953078	JX953383	JX953687	JX953993	JX954296	JX954601	JX954906	JX955206	JX955498	JX955798	JX956103	JX956405	JX956705	JX957011	JX957304	JX957610	JX957915	JX958222	JX958530	JX958833	JX959128	JX959424	JX959726	JX960025	JX960318
245Vspp588441	PI_588441	VitisL.	spp.		hybrid or acerifolia	NC America	PGRU			x	hybrid	245Vspp588441	JX952471	JX952775	JX953079	JX953384	JX953688	JX953994	JX954297	JX954602	JX954907	JX955207	JX955499	JX955799	JX956104	JX956406	JX956706	JX957012	JX957305	JX957611	JX957916	JX958223	JX958531	JX958834	JX959129	JX959425	JX959727	JX960026	JX960319
246Vspp588628	PI_588628	VitisL.	spp.		x Champinii	NC America	PGRU			x	hybrid	246Vspp588628	JX952472	JX952776	JX953080	JX953385	JX953689	JX953995	JX954298	JX954603	JX954908	JX955208	JX955500	JX955800	JX956105	JX956407	JX956707	JX957013	JX957306	JX957612	JX957917	JX958224	JX958532	JX958835	JX959130	JX959426	JX959728	JX960027	JX960320
247Pspp588423-j	PI_588423-j	Parthenocissus Planchon	spp.			NC America	PGRU	x			1973,6670 missing	247Pspp588423-j	JX952473	JX952777	JX953081	JX953386	JX953690	JX953996	JX954299	JX954604		JX955209	JX955501	JX955801	JX956106	JX956408	JX956708	JX957014		JX957613	JX957918	JX958225	JX958533	JX958836	JX959131	JX959427	JX959729	HF544511	JX960321
248Pspp588423-l	PI_588423-l	Parthenocissus Planchon	spp.			NC America	PGRU				1973, 5069, 6670 missing	248Pspp588423-l	JX952474	JX952778	JX953082	JX953387	JX953691	JX953997	JX954300	JX954605		JX955210	JX955502	JX955802	JX956107		JX956709	JX957015		JX957614	JX957919	JX958226	JX958534	JX958837	JX959132	JX959428	JX959730	HF544512	JX960322
249Pspp588423-s	PI_588423-s	Parthenocissus Planchon	spp.			NC America	PGRU				1314,1973, 6670 missing	249Pspp588423-s	JX952475	JX952779	JX953083	JX953388	JX953692	JX953998		JX954606		JX955211	JX955503	JX955803	JX956108	JX956409	JX956710	JX957016		JX957615	JX957920	JX958227	JX958535	JX958838	JX959133	JX959429	JX959731		JX960323
250VsylvDVIT2009	DVIT2009	VitisL.	vinifera L.	subsp. sylvestris (C. C. Gmel.) Hegi		Europe	NCGR		x	x		250VsylvDVIT2009	JX952476	JX952780	JX953084	JX953389	JX953693	JX953999	JX954301	JX954607	JX954909	JX955212	JX955504	JX955804	JX956109	JX956410	JX956711	JX957017	JX957307	JX957616	JX957921	JX958228	JX958536	JX958839	JX959134	JX959430	JX959732	JX960028	JX960324
251VsylvDVIT2011	DVIT2011	VitisL.	vinifera L.	subsp. sylvestris (C. C. Gmel.) Hegi		Europe	NCGR		x	x		251VsylvDVIT2011	JX952477	JX952781	JX953085	JX953390	JX953694	JX954000	JX954302	JX954608	JX954910	JX955213	JX955505	JX955805	JX956110	JX956411	JX956712	JX957018	JX957308	JX957617	JX957922	JX958229	JX958537	JX958840	JX959135	JX959431	JX959733	JX960029	JX960325
252VsylvDVIT2012	DVIT2012	VitisL.	vinifera L.	subsp. sylvestris (C. C. Gmel.) Hegi		Europe	NCGR		x		7434 missing	252VsylvDVIT2012	JX952478	JX952782	JX953086	JX953391	JX953695	JX954001	JX954303	JX954609	JX954911	JX955214	JX955506	JX955806	JX956111	JX956412	JX956713	JX957019	JX957309	JX957618	JX957923	JX958230	JX958538	JX958841	JX959136	JX959432	JX959734		JX960326
253VsylvDVIT2014	DVIT2014	VitisL.	vinifera L.	subsp. sylvestris (C. C. Gmel.) Hegi		Europe	NCGR		x	x		253VsylvDVIT2014	JX952479	JX952783	JX953087	JX953392	JX953696	JX954002	JX954304	JX954610	JX954912	JX955215	JX955507	JX955807	JX956112	JX956413	JX956714	JX957020	JX957310	JX957619	JX957924	JX958231	JX958539	JX958842	JX959137	JX959433	JX959735	JX960030	JX960327
254VsylvDVIT2015	DVIT2015	VitisL.	vinifera L.	subsp. sylvestris (C. C. Gmel.) Hegi		Europe	NCGR		x		2129, 3221, 7312, 7362 missing	254VsylvDVIT2015	JX952480	JX952784	JX953088	JX953393	JX953697	JX954003	JX954305	JX954611	JX954913		JX955508		JX956113	JX956414	JX956715	JX957021	JX957311	JX957620	JX957925	JX958232		JX958843		JX959434	JX959736	JX960031	JX960328
255VsylvDVIT2016	DVIT2016	VitisL.	vinifera L.	subsp. sylvestris (C. C. Gmel.) Hegi		Europe	NCGR		x	x		255VsylvDVIT2016	JX952481	JX952785	JX953089	JX953394	JX953698	JX954004	JX954306	JX954612	JX954914	JX955216	JX955509	JX955808	JX956114	JX956415	JX956716	JX957022	JX957312	JX957621	JX957926	JX958233	JX958540	JX958844	JX959138	JX959435	JX959737	JX960032	JX960329
256VsylvDVIT2017	DVIT2017	VitisL.	vinifera L.	subsp. sylvestris (C. C. Gmel.) Hegi		Europe	NCGR		x	x		256VsylvDVIT2017	JX952482	JX952786	JX953090	JX953395	JX953699	JX954005	JX954307	JX954613	JX954915	JX955217	JX955510	JX955809	JX956115	JX956416	JX956717	JX957023	JX957313	JX957622	JX957927	JX958234	JX958541	JX958845	JX959139	JX959436	JX959738	JX960033	JX960330
257VsylvDVIT2018	DVIT2018	VitisL.	vinifera L.	subsp. sylvestris (C. C. Gmel.) Hegi		Europe	NCGR		x		2415, 7362 missing	257VsylvDVIT2018	JX952483	JX952787	JX953091	JX953396	JX953700	JX954006	JX954308	JX954614	JX954916	JX955218		JX955810	JX956116	JX956417	JX956718	JX957024	JX957314	JX957623	JX957928	JX958235	JX958542	JX958846		JX959437	JX959739	JX960034	JX960331
258VsylvDVIT2019	DVIT2019	VitisL.	vinifera L.	subsp. sylvestris (C. C. Gmel.) Hegi		Europe	NCGR		x	x		258VsylvDVIT2019	JX952484	JX952788	JX953092	JX953397	JX953701	JX954007	JX954309	JX954615	JX954917	JX955219	JX955511	JX955811	JX956117	JX956418	JX956719	JX957025	JX957315	JX957624	JX957929	JX958236	JX958543	JX958847	JX959140	JX959438	JX959740	JX960035	JX960332
259VsylvDVIT2020	DVIT2020	VitisL.	vinifera L.	subsp. sylvestris (C. C. Gmel.) Hegi		Europe	NCGR		x	x		259VsylvDVIT2020	JX952485	JX952789	JX953093	JX953398	JX953702	JX954008	JX954310	JX954616	JX954918	JX955220	JX955512	JX955812	JX956118	JX956419	JX956720	JX957026	JX957316	JX957625	JX957930	JX958237	JX958544	JX958848	JX959141	JX959439	JX959741	JX960036	JX960333
260VsylvDVIT2021	DVIT2021	VitisL.	vinifera L.	subsp. sylvestris (C. C. Gmel.) Hegi		Europe	NCGR		x	x		260VsylvDVIT2021	JX952486	JX952790	JX953094	JX953399	JX953703	JX954009	JX954311	JX954617	JX954919	JX955221	JX955513	JX955813	JX956119	JX956420	JX956721	JX957027	JX957317	JX957626	JX957931	JX958238	JX958545	JX958849	JX959142	JX959440	JX959742	JX960037	JX960334
261VsylvDVIT2022	DVIT2022	VitisL.	vinifera L.	subsp. sylvestris (C. C. Gmel.) Hegi		Europe	NCGR		x	x		261VsylvDVIT2022	JX952487	JX952791	JX953095	JX953400	JX953704	JX954010	JX954312	JX954618	JX954920	JX955222	JX955514	JX955814	JX956120	JX956421	JX956722	JX957028	JX957318	JX957627	JX957932	JX958239	JX958546	JX958850	JX959143	JX959441	JX959743	JX960038	JX960335
262VsylvDVIT2023	DVIT2023	VitisL.	vinifera L.	subsp. sylvestris (C. C. Gmel.) Hegi		Europe	NCGR		x	x		262VsylvDVIT2023	JX952488	JX952792	JX953096	JX953401	JX953705	JX954011	JX954313	JX954619	JX954921	JX955223	JX955515	JX955815	JX956121	JX956422	JX956723	JX957029	JX957319	JX957628	JX957933	JX958240	JX958547	JX958851	JX959144	JX959442	JX959744	JX960039	JX960336
263VsylvDVIT2426	DVIT2426-1	VitisL.	vinifera L.	subsp. sylvestris (C. C. Gmel.) Hegi		Europe	NCGR		x	x		263VsylvDVIT2426	JX952489	JX952793	JX953097	JX953402	JX953706	JX954012	JX954314	JX954620	JX954922	JX955224	JX955516	JX955816	JX956122	JX956423	JX956724	JX957030	JX957320	JX957629	JX957934	JX958241	JX958548	JX958852	JX959145	JX959443	JX959745	JX960040	JX960337
264VsylvDVIT2426	DVIT2426-2	VitisL.	vinifera L.	subsp. sylvestris (C. C. Gmel.) Hegi		Europe	NCGR		x		7434 missing	264VsylvDVIT2426	JX952490	JX952794	JX953098	JX953403	JX953707	JX954013	JX954315	JX954621	JX954923	JX955225	JX955517	JX955817	JX956123	JX956424	JX956725	JX957031	JX957321	JX957630	JX957935	JX958242	JX958549	JX958853	JX959146	JX959444	JX959746		JX960338
265VsylvDVIT2426	DVIT2426-4	VitisL.	vinifera L.	subsp. sylvestris (C. C. Gmel.) Hegi		Europe	NCGR		x	x		265VsylvDVIT2426	JX952491	JX952795	JX953099	JX953404	JX953708	JX954014	JX954316	JX954622	JX954924	JX955226	JX955518	JX955818	JX956124	JX956425	JX956726	JX957032	JX957322	JX957631	JX957936	JX958243	JX958550	JX958854	JX959147	JX959445	JX959747	JX960041	JX960339
266VsylvDVIT2426	DVIT2426-5	VitisL.	vinifera L.	subsp. sylvestris (C. C. Gmel.) Hegi		Europe	NCGR		x	x		266VsylvDVIT2426	JX952492	JX952796	JX953100	JX953405	JX953709	JX954015	JX954317	JX954623	JX954925	JX955227	JX955519	JX955819	JX956125	JX956426	JX956727	JX957033	JX957323	JX957632	JX957937	JX958244	JX958551	JX958855	JX959148	JX959446	JX959748	JX960042	JX960340
267VsylvDVIT2426	DVIT2426-6	VitisL.	vinifera L.	subsp. sylvestris (C. C. Gmel.) Hegi		Europe	NCGR	x	x	x		267VsylvDVIT2426	JX952493	JX952797	JX953101	JX953406	JX953710	JX954016	JX954318	JX954624	JX954926	JX955228	JX955520	JX955820	JX956126	JX956427	JX956728	JX957034	JX957324	JX957633	JX957938	JX958245	JX958552	JX958856	JX959149	JX959447	JX959749	JX960043	JX960341
268VsylvDVIT2426	DVIT2426-7	VitisL.	vinifera L.	subsp. sylvestris (C. C. Gmel.) Hegi		Europe	NCGR		x		7434 missing	268VsylvDVIT2426	JX952494	JX952798	JX953102	JX953407	JX953711	JX954017	JX954319	JX954625	JX954927	JX955229	JX955521	JX955821	JX956127	JX956428	JX956729	JX957035	JX957325	JX957634	JX957939	JX958246	JX958553	JX958857	JX959150	JX959448	JX959750		JX960342
269VtiliDVIT1715	DVIT1715	VitisL.	tiliifolia Humb. & Bonpl. ex Schult.			NC America	NCGR		x	x		269VtiliDVIT1715	JX952495	JX952799	JX953103	JX953408	JX953712	JX954018	JX954320	JX954626	JX954928	JX955230	JX955522	JX955822	JX956128	JX956429	JX956730	JX957036	JX957326	JX957635	JX957940	JX958247	JX958554	JX958858	JX959151	JX959449	JX959751	JX960044	JX960343
270VtiliDVIT1716	DVIT1716	VitisL.	tiliifolia Humb. & Bonpl. ex Schult.			NC America	NCGR		x	x		270VtiliDVIT1716	JX952496	JX952800	JX953104	JX953409	JX953713	JX954019	JX954321	JX954627	JX954929	JX955231	JX955523	JX955823	JX956129	JX956430	JX956731	JX957037	JX957327	JX957636	JX957941	JX958248	JX958555	JX958859	JX959152	JX959450	JX959752	JX960045	JX960344
271VtiliDVIT1856	DVIT1856	VitisL.	tiliifolia Humb. & Bonpl. ex Schult.			NC America	NCGR		x	x		271VtiliDVIT1856	JX952497	JX952801	JX953105	JX953410	JX953714	JX954020	JX954322	JX954628	JX954930	JX955232	JX955524	JX955824	JX956130	JX956431	JX956732	JX957038	JX957328	JX957637	JX957942	JX958249	JX958556	JX958860	JX959153	JX959451	JX959753	JX960046	JX960345
272VtiliDVIT2176	DVIT2176	VitisL.	tiliifolia Humb. & Bonpl. ex Schult.		looks like (and groups with) biformis	NC America	NCGR		x	x		272VtiliDVIT2176	JX952498	JX952802	JX953106	JX953411	JX953715	JX954021	JX954323	JX954629	JX954931	JX955233	JX955525	JX955825	JX956131	JX956432	JX956733	JX957039	JX957329	JX957638	JX957943	JX958250	JX958557	JX958861	JX959154	JX959452	JX959754	JX960047	JX960346
273VtiliDVIT2252	DVIT2252	VitisL.	tiliifolia Humb. & Bonpl. ex Schult.		also groups with V. biformis	NC America	NCGR		x		3389 missing	273VtiliDVIT2252	JX952499	JX952803	JX953107	JX953412	JX953716	JX954022	JX954324	JX954630	JX954932	JX955234	JX955526	JX955826		JX956433	JX956734	JX957040	JX957330	JX957639	JX957944	JX958251	JX958558	JX958862	JX959155	JX959453	JX959755	JX960048	JX960347
274VtrelDVIT1149	DVIT1149	VitisL.	treleasei Munson ex L. H. Bailey		probably 57R rootstock	NC America	NCGR				2415 missing	274VtrelDVIT1149	JX952500	JX952804	JX953108	JX953413	JX953717	JX954023	JX954325	JX954631	JX954933	JX955235		JX955827	JX956132	JX956434	JX956735	JX957041	JX957331	JX957640	JX957945	JX958252	JX958559	JX958863	JX959156	JX959454	JX959756	JX960049	JX960348
275VtrelDVIT1377	DVIT1377	VitisL.	treleasei Munson ex L. H. Bailey			NC America	NCGR		x		7447, 765 missing	275VtrelDVIT1377	JX952501	JX952805	JX953109		JX953718	JX954024	JX954326	JX954632	JX954934	JX955236	JX955527	JX955828	JX956133	JX956435	JX956736	JX957042	JX957332	JX957641	JX957946	JX958253	JX958560	JX958864	JX959157	JX959455	JX959757	JX960050
276VtrelDVIT1378	DVIT1378	VitisL.	treleasei Munson ex L. H. Bailey			NC America	NCGR	x	x	x		276VtrelDVIT1378	JX952502	JX952806	JX953110	JX953414	JX953719	JX954025	JX954327	JX954633	JX954935	JX955237	JX955528	JX955829	JX956134	JX956436	JX956737	JX957043	JX957333	JX957642	JX957947	JX958254	JX958561	JX958865	JX959158	JX959456	JX959758	JX960051	JX960349
277VtrelDVIT1410	DVIT1410	VitisL.	treleasei Munson ex L. H. Bailey			NC America	NCGR		x	x		277VtrelDVIT1410	JX952503	JX952807	JX953111	JX953415	JX953720	JX954026	JX954328	JX954634	JX954936	JX955238	JX955529	JX955830	JX956135	JX956437	JX956738	JX957044	JX957334	JX957643	JX957948	JX958255	JX958562	JX958866	JX959159	JX959457	JX959759	JX960052	JX960350
278CtubeP5		Cissus L.	tuberosa			NC America	Cousins				17 loci missing	278CtubeP5	JX952504		JX953112	JX953416	JX953721	JX954027		JX954635								JX957045		JX957644	JX957679		JX958563
279VviniSyra173295	PI_173295	VitisL.	vinifera L.	Syrah		Europe	NCGR		x		7362 missing	279VviniSyra173295	JX952505	JX952808	JX953113	JX953417	JX953722	JX954028	JX954329	JX954636	JX954937	JX955239	JX955530	JX955831	JX956136	JX956438	JX956739	JX957046	JX957335	JX957645	JX957949	JX958256	JX958564	JX958867		JX959458	JX959760	JX960053	JX960351
280VviniRed_		VitisL.	vinifera L.	Red Globe		Europe	NCGR		x		9 loci missing	280VviniRed_	JX952506	JX952809	JX953114	JX953418	JX953723			JX954637	JX954938	JX955240		JX955832	JX956137			JX957047	JX957336	JX957646		JX958257	JX958565			JX959459	JX959761	JX960054
281VviniFamDVIT1095	DVIT1095	VitisL.	vinifera L.	Flame Seedless		Europe	NCGR		x		7362 missing	281VviniFamDVIT1095	JX952507	JX952810	JX953115	JX953419	JX953724	JX954029	JX954330	JX954638	JX954939	JX955241	JX955531	JX955833	JX956138	JX956439	JX956740	JX957048	JX957337	JX957647	JX957950	JX958258	JX958566	JX958868		JX959460	JX959762	JX960055	JX960352
282VviniThomDVIT1307	DVIT1307	VitisL.	vinifera L.	Thompson_Seedless		Europe	NCGR		x	x		282VviniThomDVIT1307	JX952508	JX952811	JX953116	JX953420	JX953725	JX954030	JX954331	JX954639	JX954940	JX955242	JX955532	JX955834	JX956139	JX956440	JX956741	JX957049	JX957338	JX957648	JX957951	JX958259	JX958567	JX958869	JX959160	JX959461	JX959763	JX960056	JX960353
283VviniRotbDVIT2339	DVIT2339	VitisL.	vinifera L.	Rotberger		Europe	NCGR		x	x		283VviniRotbDVIT2339	JX952509	JX952812	JX953117	JX953421	JX953726	JX954031	JX954332	JX954640	JX954941	JX955243	JX955533	JX955835	JX956140	JX956441	JX956742	JX957050	JX957339	JX957649	JX957952	JX958260	JX958568	JX958870	JX959161	JX959462	JX959764	JX960057	JX960354
284VviniItalDVIT3067	DVIT3067	VitisL.	vinifera L.	Bondola		Europe	NCGR		x		7362 missing	284VviniItalDVIT3067	JX952510	JX952813	JX953118	JX953422	JX953727	JX954032	JX954333	JX954641	JX954942	JX955244	JX955534	JX955836	JX956141	JX956442	JX956743	JX957051	JX957340	JX957650	JX957953	JX958261	JX958569	JX958871		JX959463	JX959765	JX960058	JX960355
285VviniChasDVIT376	DVIT376	VitisL.	vinifera L.	Chasselas		Europe	NCGR		x	x		285VviniChasDVIT376	JX952511	JX952814	JX953119	JX953423	JX953728	JX954033	JX954334	JX954642	JX954943	JX955245	JX955535	JX955837	JX956142	JX956443	JX956744	JX957052	JX957341	JX957651	JX957954	JX958262	JX958570	JX958872	JX959162	JX959464	JX959766	JX960059	JX960356
286VviniCabeDVIT677	DVIT677	VitisL.	vinifera L.	Cabernet_Sauvignon		Europe	NCGR		x	x		286VviniCabeDVIT677	JX952512	JX952815	JX953120	JX953424	JX953729	JX954034	JX954335	JX954643	JX954944	JX955246	JX955536	JX955838	JX956143	JX956444	JX956745	JX957053	JX957342	JX957652	JX957955	JX958263	JX958571	JX958873	JX959163	JX959465	JX959767	JX960060	JX960357
287VviniCharDVIT688	DVIT688	VitisL.	vinifera L.	Chardonnay		Europe	NCGR	x	x	x		287VviniCharDVIT688	JX952513	JX952816	JX953121	JX953425	JX953730	JX954035	JX954336	JX954644	JX954945	JX955247	JX955537	JX955839	JX956144	JX956445	JX956746	JX957054	JX957343	JX957653	JX957956	JX958264	JX958572	JX958874	JX959164	JX959466	JX959768	JX960061	JX960358
288VviniMerlDVIT826	DVIT826	VitisL.	vinifera L.	Merlot		Europe	NCGR		x	x		288VviniMerlDVIT826	JX952514	JX952817	JX953122	JX953426	JX953731	JX954036	JX954337	JX954645	JX954946	JX955248	JX955538	JX955840	JX956145	JX956446	JX956747	JX957055	JX957344	JX957654	JX957957	JX958265	JX958573	JX958875	JX959165	JX959467	JX959769	JX960062	JX960359
289VviniPinoDVIT915	DVIT915	VitisL.	vinifera L.	Pinot Noir		Europe	NCGR		x		7434 missing	289VviniPinoDVIT915	JX952515	JX952818	JX953123	JX953427	JX953732	JX954037	JX954338	JX954646	JX954947	JX955249	JX955539	JX955841	JX956146	JX956447	JX956748	JX957056	JX957345	JX957655	JX957958	JX958266	JX958574	JX958876	JX959166	JX959468	JX959770
290VviniSauvDVIT947	DVIT947	VitisL.	vinifera L.	Sauvignon_Blanc		Europe	NCGR		x	x		290VviniSauvDVIT947	JX952516	JX952819	JX953124	JX953428	JX953733	JX954038	JX954339	JX954647	JX954948	JX955250	JX955540	JX955842	JX956147	JX956448	JX956749	JX957057	JX957346	JX957656	JX957959	JX958267	JX958575	JX958877	JX959167	JX959469	JX959771	JX960063	JX960360
291Vvulp483180	PI_483180	VitisL.	vulpina L.			NC America	PGRU		x	x		291Vvulp483180	JX952517	JX952820	JX953125	JX953429	JX953734	JX954039	JX954340	JX954648	JX954949	JX955251	JX955541	JX955843	JX956148	JX956449	JX956750	JX957058	JX957347	JX957657	JX957960	JX958268	JX958576	JX958878	JX959168	JX959470	JX959772	JX960064	JX960361
292Vvulp483181	PI_483181	VitisL.	vulpina L.		labrusca/ vulpina hybrid	NC America	PGRU			x		292Vvulp483181	JX952518	JX952821	JX953126	JX953430	JX953735	JX954040	JX954341	JX954649	JX954950	JX955252	JX955542	JX955844	JX956149	JX956450	JX956751	JX957059	JX957348	JX957658	JX957961	JX958269	JX958577	JX958879	JX959169	JX959471	JX959773	JX960065	JX960362
293Vvulp483182	PI_483182	VitisL.	vulpina L.		riparia Michx.	NC America	PGRU		x	x		293Vvulp483182	JX952519	JX952822	JX953127	JX953431	JX953736	JX954041	JX954342	JX954650	JX954951	JX955253	JX955543	JX955845	JX956150	JX956451	JX956752	JX957060	JX957349	JX957659	JX957962	JX958270	JX958578	JX958880	JX959170	JX959472	JX959774	JX960066	JX960363
294Vvulp483184	PI_483184	VitisL.	vulpina L.			NC America	PGRU		x	x		294Vvulp483184	JX952520	JX952823	JX953128	JX953432	JX953737	JX954042	JX954343	JX954651	JX954952	JX955254	JX955544	JX955846	JX956151	JX956452	JX956753	JX957061	JX957350	JX957660	JX957963	JX958271	JX958579	JX958881	JX959171	JX959473	JX959775	JX960067	JX960364
295Vvulp483190	PI_483190	VitisL.	vulpina L.			NC America	PGRU		x	x		295Vvulp483190	JX952521	JX952824	JX953129	JX953433	JX953738	JX954043	JX954344	JX954652	JX954953	JX955255	JX955545	JX955847	JX956152	JX956453	JX956754	JX957062	JX957351	JX957661	JX957964	JX958272	JX958580	JX958882	JX959172	JX959474	JX959776	JX960068	JX960365
296Vvulp588282	PI_588282	VitisL.	vulpina L.		riparia Michx.	NC America	PGRU		x	x		296Vvulp588282	JX952522	JX952825	JX953130	JX953434	JX953739	JX954044	JX954345	JX954653	JX954954	JX955256	JX955546	JX955848	JX956153	JX956454	JX956755	JX957063	JX957352	JX957662	JX957965	JX958273	JX958581	JX958883	JX959173	JX959475	JX959777	JX960069	JX960366
297Vvulp588679	PI_588679	VitisL.	vulpina L.			NC America	PGRU		x	x		297Vvulp588679	JX952523	JX952826	JX953131	JX953435	JX953740	JX954045	JX954346	JX954654	JX954955	JX955257	JX955547	JX955849	JX956154	JX956455	JX956756	JX957064	JX957353	JX957663	JX957966	JX958274	JX958582	JX958884	JX959174	JX959476	JX959778	JX960070	JX960367
298Vvulp588680	PI_588680	VitisL.	vulpina L.			NC America	PGRU		x	x		298Vvulp588680	JX952524	JX952827	JX953132	JX953436	JX953741	JX954046	JX954347	JX954655	JX954956	JX955258	JX955548	JX955850	JX956155	JX956456	JX956757	JX957065	JX957354	JX957664	JX957967	JX958275	JX958583	JX958885	JX959175	JX959477	JX959779	JX960071	JX960368
299VvulpDVIT1278	DVIT1278	VitisL.	vulpina L.			NC America	NCGR		x	x		299VvulpDVIT1278	JX952525	JX952828	JX953133	JX953437	JX953742	JX954047	JX954348	JX954656	JX954957	JX955259	JX955549	JX955851	JX956156	JX956457	JX956758	JX957066	JX957355	JX957665	JX957968	JX958276	JX958584	JX958886	JX959176	JX959478	JX959780	JX960072	JX960369
300VvulpDVIT1288	DVIT1288	VitisL.	vulpina L.			NC America	NCGR		x	x		300VvulpDVIT1288	JX952526	JX952829	JX953134	JX953438	JX953743	JX954048	JX954349	JX954657	JX954958	JX955260	JX955550	JX955852	JX956157	JX956458	JX956759	JX957067	JX957356	JX957666	JX957969	JX958277	JX958585	JX958887	JX959177	JX959479	JX959781	JX960073	JX960370
301VvulpDVIT1290	DVIT1290	VitisL.	vulpina L.			NC America	NCGR	x	x	x		301VvulpDVIT1290	JX952527	JX952830	JX953135	JX953439	JX953744	JX954049	JX954350	JX954658	JX954959	JX955261	JX955551	JX955853	JX956158	JX956459	JX956760	JX957068	JX957357	JX957667	JX957970	JX958278	JX958586	JX958888	JX959178	JX959480	JX959782	JX960074	JX960371
302VvulpDVIT1292	DVIT1292	VitisL.	vulpina L.			NC America	NCGR		x	x		302VvulpDVIT1292	JX952528	JX952831	JX953136	JX953440	JX953745	JX954050	JX954351	JX954659	JX954960	JX955262	JX955552	JX955854	JX956159	JX956460	JX956761	JX957069	JX957358	JX957668	JX957971	JX958279	JX958587	JX958889	JX959179	JX959481	JX959783	JX960075	JX960372
303VvulpDVIT1301	DVIT1301	VitisL.	vulpina L.			NC America	NCGR		x	x		303VvulpDVIT1301	JX952529	JX952832	JX953137	JX953441	JX953746	JX954051	JX954352	JX954660	JX954961	JX955263	JX955553	JX955855	JX956160	JX956461	JX956762	JX957070	JX957359	JX957669	JX957972	JX958280	JX958588	JX958890	JX959180	JX959482	JX959784	JX960076	JX960373
304VwelsWangmaip	Wangmaiputao	VitisL.	wilsoniae hort. Veitch ex anon.			E Asia	NAFU	x	x	x	hybrid?	304VwelsWangmaip	JX952530	JX952833	JX953138	JX953442	JX953747	JX954052	JX954353	JX954661	JX954962	JX955264	JX955554	JX955856	JX956161	JX956462	JX956763	JX957071	JX957360	JX957670	JX957973	JX958281	JX958589	JX958891	JX959181	JX959483	JX959785	JX960077	JX960374
305VX_an588392	PI_588392	VitisL.	x andersonii Rehder			NC America	PGRU			x	riparia x cognetiae	305VX_an588392	JX952531	JX952834	JX953139	JX953443	JX953748	JX954053	JX954354	JX954662	JX954963	JX955265	JX955555	JX955857	JX956162	JX956463	JX956764	JX957072	JX957361	JX957671	JX957974	JX958282	JX958590	JX958892	JX959182	JX959484	JX959786	JX960078	JX960375
306VX_ch588149	PI_588149	VitisL.	x doaniana Munson ex Viala			NC America	PGRU			x	natural hybrid mustangensis x acerifolia	306VX_ch588149	JX952532	JX952835	JX953140	JX953444	JX953749	JX954054	JX954355	JX954663	JX954964	JX955266	JX955556	JX955858	JX956163	JX956464	JX956765	JX957073	JX957362	JX957672	JX957975	JX958283	JX958591	JX958893	JX959183	JX959485	JX959787	JX960079	JX960376
307VX_ch588371	PI_588371	VitisL.	x champinii Planch.		labrusca L.	NC America	PGRU		x	x		307VX_ch588371	JX952533	JX952836	JX953141	JX953445	JX953750	JX954055	JX954356	JX954664	JX954965	JX955267	JX955557	JX955859	JX956164	JX956465	JX956766	JX957074	JX957363	JX957673	JX957976	JX958284	JX958592	JX958894	JX959184	JX959486	JX959788	JX960080	JX960377
308VX_ch588391	PI_588391	VitisL.	x champinii Planch.			NC America	PGRU			x	natural hybrid mustangensis x rupestris	308VX_ch588391	JX952534	JX952837	JX953142	JX953446	JX953751	JX954056	JX954357	JX954665	JX954966	JX955268	JX955558	JX955860	JX956165	JX956466	JX956767	JX957075	JX957364	JX957674	JX957977	JX958285	JX958593	JX958895	JX959185	JX959487	JX959789	JX960081	JX960378
309VyensYanshanF	YanshanF	VitisL.	yenshanensis J. X. Chen			E Asia	NAFU	x	x	x		309VyensYanshanF	JX952535	JX952838	JX953143	JX953447	JX953752	JX954057	JX954358	JX954666	JX954967	JX955269	JX955559	JX955861	JX956166	JX956467	JX956768	JX957076	JX957365	JX957675	JX957978	JX958286	JX958594	JX958896	JX959186	JX959488	JX959790	JX960082	JX960379
Grey back ground: accessions examined by taxonomic expert Dr. P. Cousins (USDA, ARS; presently E & J Gallo Winery)												Accessions held by ENA (European Nucleotide Archive) http://www.ebi.ac.uk/ena/
NAFU, Grape Germplasm Repository at the Northwest A&F University, Yangling, Shaanxi Province, China
NCGR, USDA-ARS, National Clonal Germplasm Repository, Davis, CA, USA
PGRU, USDA-ARS, Plant Genetic Resources Unit, Geneva, NY, USA,
Reference material sourced from PGRU and NCGR is available from these repositories. For information on accessions sourced from NAFU: contact Y. Wan.
* Samples 080-084 werereceived as V. cinerea var. floridana but placed solidly into the V. aestivalis clade. This highlights a confusion in the past related to the synonym Vitis simpsonii that has been claimed for two different species as described in Comeaux (1987b), one belonging to Aestivales and the other to Cinerescentes. The synonym V. rufotomentosa has the same problem. This study showed c…
