# Supplementary material for: A phylogenetic analysis of the grape genus (Vitis L.) reveals broad reticulation and concurrent diversification during neogene and quaternary climate change
Source: BMC Evol Biol. 2013 Jul 5;13:141. doi: 10.1186/1471-2148-13-141 (PMC3750556; doi:10.1186/1471-2148-13-141)
Supplement: Additional file 2 — Fragment information.xlsx. Gene fragment information. Primer sequence, fragment length, chromosome location, original EST annotation, number of unique site patterns (an indicator of informative variation), gene.meanRate, substitution models used (from Findmodel), GenBank accession numbers. [file 1471-2148-13-141-S2.xlsx]

## Sheet: STable1_AccessionInfo
SUPPLEMENTARY TABLE 1. Germplasm accessions evaluated shown by accession name, taxonomy, continental origin, study identifier, and source.
sample name	Repository accession number or name	genus	species	natural variety or cultivar	Revised or supported species name based on morphological assessment	continent	source	273_Matrix (TNT, Mr. Bayes, RAxML)	271_Matrix (StarBEAST)	89_Matrix (BEAST, dating)	245_matrix (Ks DNAsp)	Missing data	Genebank Accession Number
001Vacer318684	318684	VitisL.	acerifolia Raf.		acerifolia	na	Geneva, NY	x	x			7029 missing	XXXXXXX
002Vacer588141	588141	VitisL.	acerifolia Raf.			na	Geneva, NY	x	x	x	x		XXXXXXX
003Vacer588144	588144	VitisL.	acerifolia Raf.			na	Geneva, NY	x	x				XXXXXXX
004Vacer588324	588324	VitisL.	acerifolia Raf.			na	Geneva, NY	x	x		x		XXXXXXX
005Vacer588325	588325	VitisL.	acerifolia Raf.			na	Geneva, NY	x	x		x		XXXXXXX
006Vacer588393	588393	VitisL.	acerifolia Raf.		acerifolia	na	Geneva, NY	x	x		x		XXXXXXX
007Vacer588442	588442	VitisL.	acerifolia Raf.			na	Geneva, NY	x	x		x		XXXXXXX
008Vacer588646	588646	VitisL.	acerifolia Raf.		acerifolia	na	Geneva, NY	x	x	x	x		XXXXXXX
009VadenXianzhip	Xianzhip	VitisL.	adenoclata Hand.-Mazz.			asia	China	x	singleton with 7447 missing	x		7447 missing	XXXXXXX
010VadstAnlin2F	Anlin2F	VitisL.	adstricta Hance			asia	China	x	x		x		XXXXXXX
011VadstAnlin2M	Anlin2M	VitisL.	adstricta Hance			asia	China	x	x	x	x		XXXXXXX
012VadstAnlin3	Anlin3	VitisL.	adstricta Hance			asia	China	x	x		x		XXXXXXX
013VadstTaishan	Taishan	VitisL.	adstricta Hance			asia	China	x	x		x		XXXXXXX
014VadstTaishan1	Taishan1M	VitisL.	adstricta Hance			asia	China	x	x	x	x		XXXXXXX
015VadstTaishan2	Taishan2F	VitisL.	adstricta Hance			asia	China	x	x		x		XXXXXXX
016Vaest588626	588626	VitisL.	aestivalis Micheaux		hybrid	na	Geneva, NY				x	hybrid	XXXXXXX
017Vaest588677	588677	VitisL.	aestivalis Micheaux			na	Geneva, NY	x	x	x	x		XXXXXXX
018VaestDVIT2365	DVIT2365	VitisL.	aestivalis Micheaux		aestivalis	na	Davis, CA	x	x		x		XXXXXXX
019VaestDVIT2376	DVIT2376	VitisL.	aestivalis Micheaux			na	Davis, CA	x	x		x		XXXXXXX
020VaestaestDVIT1585	DVIT1585	VitisL.	aestivalis Micheaux	var. aestivalis		na	Davis, CA	x	x			2415 missing	XXXXXXX
021VaestaestDVIT1609	DVIT1609	VitisL.	aestivalis Micheaux	var. aestivalis		na	Davis, CA	x	x		x		XXXXXXX
022VaestaestDVIT2372	DVIT2372	VitisL.	aestivalis Micheaux	var. aestivalis		na	Davis, CA	x	x			6670 missing	XXXXXXX
023VaestaestDVIT2378	DVIT2378	VitisL.	aestivalis Micheaux	var. aestivalis		na	Davis, CA	x	x		x		XXXXXXX
024VaestaestDVIT2566	DVIT2566	VitisL.	aestivalis Micheaux	var. aestivalis		na	Davis, CA	x	x			2415 missing	XXXXXXX
025VaestaestDVIT2619	DVIT2619	VitisL.	aestivalis Micheaux	var. aestivalis		na	Davis, CA	x	x	x			XXXXXXX
026VaestaestDVIT2720	DVIT2720	VitisL.	aestivalis Micheaux	var. aestivalis	hybrid	na	Davis, CA				x	hybrid	XXXXXXX
027Vaestarge483130	483130	VitisL.	aestivalis Micheaux	var. argentifolia (Munson)	var. bicolor Deam	na	Geneva, NY	x	x	x	x		XXXXXXX
028Vaestarge483133	483133	VitisL.	aestivalis Micheaux	var. argentifolia (Munson)	V. labruscaL.	na	Geneva, NY	x	x		x		XXXXXXX
029Vaestarge483137	483137	VitisL.	aestivalis Micheaux	var. argentifolia (Munson)	var. bicolor Deam	na	Geneva, NY	x	x		x		XXXXXXX
030Vaestarge483138	483138	VitisL.	aestivalis Micheaux	var. argentifolia (Munson)	var. bicolor Deam	na	Geneva, NY	x	x	x	x		XXXXXXX
031Vaestarge483143	483143	VitisL.	aestivalis Micheaux	var. argentifolia (Munson)	var. bicolor Deam	na	Geneva, NY	x	x		x		XXXXXXX
032Vaestarge588182	588182	VitisL.	aestivalis Micheaux	var. argentifolia (Munson)	V. labruscaL.	na	Geneva, NY	x	x		x		XXXXXXX
033VaestlincDVIT1394	DVIT1394	VitisL.	aestivalis Micheaux	var. lincecumii (Buckley) Munson		na	Davis, CA	x	x	x	x		XXXXXXX
034VaestlincDVIT1395	DVIT1395	VitisL.	aestivalis Micheaux	var. lincecumii (Buckley) Munson		na	Davis, CA	x	x				XXXXXXX
035VaestlincDVIT2200	DVIT2200	VitisL.	aestivalis Micheaux	var. lincecumii (Buckley) Munson		na	Davis, CA	x	x		x		XXXXXXX
036VaestlincDVIT2201	DVIT2201	VitisL.	aestivalis Micheaux	var. lincecumii (Buckley) Munson		na	Davis, CA	x	x	x	x		XXXXXXX
037VaestlincDVIT2202	DVIT2202	VitisL.	aestivalis Micheaux	var. lincecumii (Buckley) Munson		na	Davis, CA	x	x			241 missing	XXXXXXX
038VaestlincDVIT2203	DVIT2203	VitisL.	aestivalis Micheaux	var. lincecumii (Buckley) Munson		na	Davis, CA	x	x			241,7362 missing	XXXXXXX
039VamurHeilongj	Heilongjiang	VitisL.	amurensisRupr.			asia	China	x	x		x		XXXXXXX
040VamurHuaxian4	Huaxian4	VitisL.	amurensisRupr.			asia	China	x	x			765 missing	XXXXXXX
041VamurShuangyo	Shuangyou	VitisL.	amurensisRupr.			asia	China	x	x		x		XXXXXXX
042VamurTaishan1	Taishan11	VitisL.	amurensisRupr.			asia	China	x	x		x		XXXXXXX
043VamurTonghuaN	TonghuaNo3	VitisL.	amurensisRupr.			asia	China	x	x	x	x		XXXXXXX
044VamurZuoshan1	Zuoshan1	VitisL.	amurensisRupr.			asia	China	x	x	x	x		XXXXXXX
045VamurZuoshan7	Zuoshan741	VitisL.	amurensisRupr.			asia	China	x	x		x		XXXXXXX
046VamurZuoshan7	Zuoshan75097	VitisL.	amurensisRupr.			asia	China	x	x		x		XXXXXXX
047VamurZuoshanN	ZuoshanNo2	VitisL.	amurensisRupr.			asia	China	x	x		x		XXXXXXX
048VarizDVIT1269	DVIT1269	VitisL.	arizonicaEngelm.			na	Davis	x	x		x		XXXXXXX
049VarizDVIT1872	DVIT1872	VitisL.	arizonicaEngelm.			na	Davis	x	x	x	x		XXXXXXX
050VarizDVIT2211	DVIT2211	VitisL.	arizonicaEngelm.			na	Davis	x	x	x	x		XXXXXXX
051VbashBaihe41	Baihe41	VitisL.	bashanicaP.C. He			asia	China	x	x		x		XXXXXXX
052VbashBaihe42	Baihe42	VitisL.	bashanicaP.C. He			asia	China	x	x	x	x		XXXXXXX
053VbashXunyang8	Xunyang8	VitisL.	bashanicaP.C. He			asia	China	x	x	x	x		XXXXXXX
054VbellMeiliput	Meiliputao	VitisL.	bellula (Rehder) W.T. Wang			asia	China	x	x	x	x		XXXXXXX
055VbetuDVIT2596	DVIT2596	VitisL.	betulifoliaDiels & Gilg			asia	Davis, CA	x	x	x	x		XXXXXXX
056VbifoDVIT2212	DVIT2212	VitisL.	biformisRose			na	Davis, CA	x	x	x	x		XXXXXXX
057VbifoDVIT2952	DVIT2952	VitisL.	biformisRose			na	Davis, CA	x	x	x	x		XXXXXXX
058VblanDVIT2213	DVIT2213	VitisL.	blancoiiMunson			na	Davis, CA	x	x	x	x		XXXXXXX
059VblooDVIT2214	DVIT2214	VitisL.	bloodworthianaComeaux			na	Davis, CA	x	x	x	x		XXXXXXX
060Abrev588538	588538	Ampelopsis Michaux	brevipedunculata (Maximowicz) Trautvetter			na	Geneva, NY			x		2129,2415,590,6670,7022,7447 missing	XXXXXXX
061VcaliDVIT1275	DVIT1275	VitisL.	californica Benth.			na	Davis, CA	x	x		x		XXXXXXX
062VcaliDVIT1360	DVIT1360	VitisL.	californica Benth.			na	Davis, CA	x	x	x	x		XXXXXXX
063VcaliDVIT1361	DVIT1361	VitisL.	californica Benth.			na	Davis, CA	x	x		x		XXXXXXX
064VcaliDVIT1836	DVIT1836	VitisL.	californica Benth.		hybrid	na	Davis, CA				x	hybrid	XXXXXXX
065VcaliDVIT1837	DVIT1837	VitisL.	californica Benth.			na	Davis, CA	x	x		x		XXXXXXX
066VcaliDVIT1838	DVIT1838	VitisL.	californica Benth.			na	Davis, CA	x	x		x		XXXXXXX
067VcaliDVIT1839	DVIT1839	VitisL.	californica Benth.			na	Davis, CA	x	x	x	x		XXXXXXX
068VcaliDVIT3083	DVIT3083	VitisL.	californica Benth.			na	Davis, CA	x	x		x		XXXXXXX
069Vcine588154	588154	VitisL.	cinerea (Engelm.) Engelm. ex Millardet			na	Geneva, NY	x	x		x		XXXXXXX
070Vcine588199	588199	VitisL.	cinerea (Engelm.) Engelm. ex Millardet			na	Geneva, NY	x	x		x		XXXXXXX
071Vcine588205	588205	VitisL.	cinerea (Engelm.) Engelm. ex Millardet			na	Geneva, NY	x	x		x		XXXXXXX
072Vcine588356	588356	VitisL.	cinerea (Engelm.) Engelm. ex Millardet			na	Geneva, NY	x	x			7434 missing	XXXXXXX
073Vcine588372	588372	VitisL.	cinerea (Engelm.) Engelm. ex Millardet			na	Geneva, NY	x	x		x		XXXXXXX
074Vcine588398	588398	VitisL.	cinerea (Engelm.) Engelm. ex Millardet			na	Geneva, NY	x	x		x		XXXXXXX
075Vcine588575	588575	VitisL.	cinerea (Engelm.) Engelm. ex Millardet			na	Geneva, NY	x	x	x	x		XXXXXXX
076Vcine588678	588678	VitisL.	cinerea (Engelm.) Engelm. ex Millardet			na	Geneva, NY	x	x	x	x		XXXXXXX
077Vcine588685	588685	VitisL.	cinerea (Engelm.) Engelm. ex Millardet			na	Geneva, NY	x	x		x		XXXXXXX
078VcineGVIT171	GVIT171	VitisL.	cinerea (Engelm.) Engelm. ex Millardet			na	Geneva, NY	x	x		x		XXXXXXX
079VcineDVIT2955	DVIT2955	VitisL.	cinerea (Engelm.) Engelm. ex Millardet		hybrid	na	Davis, CA				x		XXXXXXX
080VcineflorDVIT1416	DVIT1416	VitisL.	cinerea (Engelm.) Engelm. ex Millardet	var. floridana (Munson)	aestivalis var. aestivalis	na	Davis, CA	x	x		x		XXXXXXX
081VcineflorDVIT2371	DVIT2371	VitisL.	cinerea (Engelm.) Engelm. ex Millardet	var. floridana (Munson)	aestivalis var. aestivalis	na	Davis, CA	x	x		x		XXXXXXX
082VcineflorDVIT2380	DVIT2380	VitisL.	cinerea (Engelm.) Engelm. ex Millardet	var. floridana (Munson)	aestivalis var. aestivalis	na	Davis, CA	x	x		x		XXXXXXX
083VcineflorDVIT2383	DVIT2383	VitisL.	cinerea (Engelm.) Engelm. ex Millardet	var. floridana (Munson)	aestivalis var. aestivalis	na	Davis, CA	x	x		x		XXXXXXX
084VcineflorDVIT2385	DVIT2385	VitisL.	cinerea (Engelm.) Engelm. ex Millardet	var. floridana (Munson)	aestivalis var. aestivalis	na	Davis, CA	x	x		x		XXXXXXX
085Vcinehell588210	588210	VitisL.	cinerea (Engelm.) Engelm. ex Millardet	var. helleri (L.H. Bailey) M.O. Moore		na	Geneva, NY	x	x		x		XXXXXXX
086Vcinehell588216	588216	VitisL.	cinerea (Engelm.) Engelm. ex Millardet	var. helleri (L.H. Bailey) M.O. Moore	cinerea var. helleri	na	Geneva, NY	x	x		x		XXXXXXX
087Vcinehell588466	588466	VitisL.	cinerea (Engelm.) Engelm. ex Millardet	var. helleri (L.H. Bailey) M.O. Moore		na	Geneva, NY	x	x		x		XXXXXXX
sample name	Repository accession number or name	genus	species	natural variety or cultivar	Revised Species name	continent	source					reason for exclusion	Genebank Accession Number
088Vcinehell588625	588625	VitisL.	cinerea (Engelm.) Engelm. ex Millardet	var. helleri (L.H. Bailey) M.O. Moore		na	Geneva, NY	x	x	x	x		XXXXXXX
089VcinehellDVIT1276	DVIT1276	VitisL.	cinerea (Engelm.) Engelm. ex Millardet	var. helleri (L.H. Bailey) M.O. Moore		na	Davis, CA	x	x		x		XXXXXXX
090VcinehellDVIT1590	DVIT1590	VitisL.	cinerea (Engelm.) Engelm. ex Millardet	var. helleri (L.H. Bailey) M.O. Moore		na	Davis, CA	x	x		x		XXXXXXX
091VcinehellDVIT1601	DVIT1601	VitisL.	cinerea (Engelm.) Engelm. ex Millardet	var. helleri (L.H. Bailey) M.O. Moore		na	Davis, CA	x	x		x		XXXXXXX
092VcinehellDVIT1603	DVIT1603	VitisL.	cinerea (Engelm.) Engelm. ex Millardet	var. helleri (L.H. Bailey) M.O. Moore		na	Davis, CA	x	x	x	x		XXXXXXX
093VcinehellDVIT1608	DVIT1608	VitisL.	cinerea (Engelm.) Engelm. ex Millardet	var. helleri (L.H. Bailey) M.O. Moore	aestivalis var. aestivalis	na	Davis, CA	x	x		x		XXXXXXX
094VcinehellDVIT1639	DVIT1639	VitisL.	cinerea (Engelm.) Engelm. ex Millardet	var. helleri (L.H. Bailey) M.O. Moore		na	Davis, CA	x	x		x		XXXXXXX
095VcinehellDVIT1677	DVIT1677	VitisL.	cinerea (Engelm.) Engelm. ex Millardet	var. helleri (L.H. Bailey) M.O. Moore		na	Davis, CA	x	x		x		XXXXXXX
096LcoccH		Leea D. Royen ex L.	coccinea Planch.	var. Rubra		na	Cousins			x		22 loci missing	XXXXXXX
097Vcoig588451-c	588451-c	VitisL.	coignetiae Pulliat ex Planch.		hybrid	asia	Geneva, NY			x		hybrid	XXXXXXX
098Vcoig 588451-e	588451-e	VitisL.	coignetiae Pulliat ex Planch.		hybrid	asia	Geneva, NY					hybrid	XXXXXXX
099Vcoig588451-g	588451-g	VitisL.	coignetiae Pulliat ex Planch.		hybrid	asia	Geneva, NY					hybrid	XXXXXXX
100VcoigDVIT1159	DVIT1159	VitisL.	coignetiae Pulliat ex Planch.		coignetiae	asia	Davis, CA	x	x	x		1165 missing	XXXXXXX
101VdaviFujian4	Fujian4	VitisL.	davidii (Rom. Caill.) Foëx			asia	China	x	x		x		XXXXXXX
102VdaviJinan1	Jinan1	VitisL.	davidii (Rom. Caill.) Foëx			asia	China	x	x		x		XXXXXXX
103VdaviJinan2	Jinan2	VitisL.	davidii (Rom. Caill.) Foëx			asia	China	x	x		x		XXXXXXX
104VdaviLueyang3	Lueyang3	VitisL.	davidii (Rom. Caill.) Foëx			asia	China	x	x	x	x		XXXXXXX
105VdaviNingqian	Ningqiang6	VitisL.	davidii (Rom. Caill.) Foëx			asia	China	x	x		x		XXXXXXX
106VdaviTangwei	Tangwei	VitisL.	davidii (Rom. Caill.) Foëx			asia	China	x	x	x	x		XXXXXXX
107VdaviXueFeng	XueFeng	VitisL.	davidii (Rom. Caill.) Foëx			asia	China	x	x		x		XXXXXXX
108VdavicyanLanAo5	LanAo5	VitisL.	davidii (Rom. Caill.) Foëx	var. cyanocarpa (Gagnep.) Sarg.		asia	China	x	x		x		XXXXXXX
109VdavicyanZhenAn3	ZhenAn3	VitisL.	davidii (Rom. Caill.) Foëx	var. cyanocarpa (Gagnep.) Sarg.		asia	China	x	x		x		XXXXXXX
110VficiDVIT1160	DVIT1160	VitisL.	ficifolia Bunge			asia	Davis, CA	x	x	x	x		XXXXXXX
111VflexDVIT1385	DVIT1385	VitisL.	flexuosa Thunb.		hybrid?	asia	Davis, CA	x	x	x	x		XXXXXXX
112VgirdDVIT1379	DVIT1379	VitisL.	girdiana Munson			na	Davis, CA	x	x		x		XXXXXXX
113VgirdDVIT1380	DVIT1380	VitisL.	girdiana Munson			na	Davis, CA	x	x		x		XXXXXXX
114VgirdDVIT1387	DVIT1387	VitisL.	girdiana Munson			na	Davis, CA	x	x	x		7362 missing	XXXXXXX
115VgirdDVIT1389	DVIT1389	VitisL.	girdiana Munson			na	Davis, CA	x	x	x		2415,5069, 689 missing	XXXXXXX
116CgongP1		Cissus L.	gongyloides(Baker) Burch. ex Planch.			sa	Cousins
117VhancLingyeF	LingyeF	VitisL.	hancockii Hance			asia	China	x	x	x	x		XXXXXXX
118VhancLingyeM	LingyeM	VitisL.	hancockii Hance			asia	China	x	x	x	x		XXXXXXX
119VhybrVida200684	200684	VitisL.	hybrid	Vidal Blanc			Geneva, NY					hybrid	XXXXXXX
120VhybrLandDVIT1106	DVIT1106	VitisL.	hybrid	Landot 244			Davis, CA					hybrid	XXXXXXX
122VjacqDVIT2349	DVIT2349	VitisL.	jacquemontii R. Parker			asia	Davis, CA	x	x		x		XXXXXXX
121CinciP2		Cissus L.	incisa (Nutt. ex Torr. & A. Gray) Des Moul.			na	Cousins
123VjaquDVIT2350	DVIT2350	VitisL.	jacquemontii R. Parker			asia	Davis, CA	x	x			7362 missing	XXXXXXX
124VjaqDVIT2351	DVIT2351	VitisL.	jacquemontii R. Parker			asia	Davis, CA	x	x			1313 missing	XXXXXXX
125VjacqDVIT2352	DVIT2352	VitisL.	jacquemontii R. Parker			asia	Davis, CA	x	x		x		XXXXXXX
126VjacqDVIT2353	DVIT2353	VitisL.	jacquemontii R. Parker			asia	Davis, CA	x	x		x		XXXXXXX
127VjacqDVIT2354	DVIT2354	VitisL.	jacquemontii R. Parker			asia	Davis, CA	x	x	x	x		XXXXXXX
128VjacqDVIT2355	DVIT2355	VitisL.	jacquemontii R. Parker			asia	Davis, CA	x	x	x	x		XXXXXXX
129CjapoP6		Cayratia Juss.	japonica (Thunb.) Gagnep.			asia	Cousins			x
130Vlabr483152	483152	VitisL.	labrusca L.			na	Geneva, NY	x	x		x		XXXXXXX
131Vlabr588138	588138	VitisL.	labrusca L.			na	Geneva, NY	x	x		x		XXXXXXX
132Vlabr588165	588165	VitisL.	labrusca L.			na	Geneva, NY	x	x		x		XXXXXXX
133Vlabr588194	588194	VitisL.	labrusca L.			na	Geneva, NY	x	x		x		XXXXXXX
134Vlabr588584	588584	VitisL.	labrusca L.			na	Geneva, NY	x	x	x	x		XXXXXXX
135Vlabr588585	588585	VitisL.	labrusca L.			na	Geneva, NY	x	x	x	x		XXXXXXX
136Vlabr588647	588647	VitisL.	labrusca L.			na	Geneva, NY	x	x			1165 missing	XXXXXXX
137Vlabr588648	588648	VitisL.	labrusca L.			na	Geneva, NY	x	x		x		XXXXXXX
138VliubLanAo2	LanAo2	VitisL.	liubanensis L.X. Niu			asia	China	x	x	x	x		XXXXXXX
139Vmont588454-b	588454-b	VitisL.	monticola Buckley		hybrid	na	Geneva, NY				x	hybrid	XXXXXXX
140Vmont588454-g	588454-g	VitisL.	monticola Buckley		hybrid	na	Geneva, NY				x	hybrid	XXXXXXX
141Vmont588454-k	588454-k	VitisL.	monticola Buckley		hybrid	na	Geneva, NY				x	hybrid	XXXXXXX
142VmontDVIT1303	DVIT1303	VitisL.	monticola Buckley		hybrid?	na	Davis, CA				x		XXXXXXX
143VmontDVIT1369	DVIT1369	VitisL.	monticola Buckley			na	Davis, CA	x	x		x		XXXXXXX
144VmontDVIT1370	DVIT1370	VitisL.	monticola Buckley			na	Davis, CA	x	x		x		XXXXXXX
145VmontDVIT1371	DVIT1371	VitisL.	monticola Buckley			na	Davis, CA	x	x	x	x		XXXXXXX
146VmontDVIT1372	DVIT1372	VitisL.	monticola Buckley			na	Davis, CA	x	x	x	x		XXXXXXX
147VmontDVIT1373	DVIT1373	VitisL.	monticola Buckley			na	Davis, CA	x	x		x		XXXXXXX
148VmontDVIT1376	DVIT1376	VitisL.	monticola Buckley			na	Davis, CA	x	x		x		XXXXXXX
149VmontDVIT1854	DVIT1854	VitisL.	monticola Buckley			na	Davis, CA	x	x		x		XXXXXXX
150VmustDVIT2098	DVIT2098	VitisL.	mustangensis Buckley			na	Davis, CA	x	singleton with 7362 missing	x		7362 missing	XXXXXXX
151VnesbDVIT2235	DVIT2235	VitisL.	nesbittiana Comeaux			na	Davis, CA	x	x	x	x		XXXXXXX
152VnesbDVIT2236	DVIT2236	VitisL.	nesbittiana Comeaux			na	Davis, CA	x	x	x	x		XXXXXXX
153Vpalm588201	588201	VitisL.	palmata Vahl			na	Geneva, NY	x	x		x		XXXXXXX
154VpalmDVIT1641	DVIT1641	VitisL.	palmata Vahl			na	Davis, CA	x	x				XXXXXXX
155VpalmDVIT2227	DVIT2227	VitisL.	palmata Vahl			na	Davis, CA	x	x	x	x		XXXXXXX
156VpalmDVIT2228	DVIT2228	VitisL.	palmata Vahl			na	Davis, CA	x	x		x		XXXXXXX
157VpalmDVIT2977	DVIT2977	VitisL.	palmata Vahl			na	Davis, CA	x	x		x		XXXXXXX
158VpalmDVIT2979	DVIT2979	VitisL.	palmata Vahl			na	Davis, CA	x	x		x		XXXXXXX
159VpalmDVIT2980	DVIT2980	VitisL.	palmata Vahl			na	Davis, CA	x	x		x		XXXXXXX
160VpalmDVIT2983	DVIT2983	VitisL.	palmata Vahl			na	Davis, CA	x	x	x	x		XXXXXXX
161VpiasBianyePu	BianyePutao	VitisL.	piasezkii Maxim.		may be hybrid	asia	China	x	x		x		XXXXXXX
162VpiaspagnDVIT1453	DVIT1453	VitisL.	piasezkii Maxim.	var. pagnuccii (Rom. Caill. ex Planch.) Rehder		asia	Davis, CA	x	x		x		XXXXXXX
163VpiaspagnDVIT2025	DVIT2025	VitisL.	piasezkii Maxim.	var. pagnuccii (Rom. Caill. ex Planch.) Rehder		asia	Davis, CA	x	x			2415 missing	XXXXXXX
164VpiaspagnDVIT2027	DVIT2027	VitisL.	piasezkii Maxim.	var. pagnuccii (Rom. Caill. ex Planch.) Rehder		asia	Davis, CA	x	x	x	x		XXXXXXX
165VpiaspagnDVIT2029	DVIT2029	VitisL.	piasezkii Maxim.	var. pagnuccii (Rom. Caill. ex Planch.) Rehder		asia	Davis, CA	x	x		x		XXXXXXX
166VpiazGansu91	Gansu91	VitisL.	piasezkii Maxim.			asia	China	x	x	x	x		XXXXXXX
167VpiazHuaxian1	Huaxian1	VitisL.	piasezkii Maxim.			asia	China	x	x		x		XXXXXXX
168VpiazLiuba11	Liuba11	VitisL.	piasezkii Maxim.			asia	China	x	x		x		XXXXXXX
169VpiazLiuba6	Liuba6	VitisL.	piasezkii Maxim.			asia	China	x	x		x		XXXXXXX
170VpiazLiuba7	Liuba7	VitisL.	piasezkii Maxim.			asia	China	x	x		x		XXXXXXX
171VpiazLiuba8	Liuba8	VitisL.	piasezkii Maxim.			asia	China	x	x		x		XXXXXXX
172VpiazLiuba9	Liuba9	VitisL.	piasezkii Maxim.			asia	China	x	x	x	x		XXXXXXX
173VpiazNanzheng	Nanzheng2	VitisL.	piasezkii Maxim.			asia	China	x	x		x		XXXXXXX
174VpopeDVIT2970	DVIT2970	VitisL.	popenoii J. H. Fennel			na	Davis	x	x	x		7362 missing	XXXXXXX
175VpseuBaihe13	Baihe13	VitisL.	pseudoreticulata W. T. Wang			asia	China	x	x		x		XXXXXXX
176VpseuBaihe131	Baihe131	VitisL.	pseudoreticulata W. T. Wang			asia	China	x	x				XXXXXXX
177VpseuBaihe351	Baihe351	VitisL.	pseudoreticulata W. T. Wang			asia	China	x	x		x		XXXXXXX
sample name	Repository accession number or name	genus	species	natural variety or cultivar	Revised Species name	continent	source					reason for exclusion	Genebank Accession Number
178VpseuBaihe352	Baihe352	VitisL.	pseudoreticulata W. T. Wang			asia	China	x	x		x		XXXXXXX
179VpseuGuangxi1	Guangxi1	VitisL.	pseudoreticulata W. T. Wang			asia	China	x	x		x		XXXXXXX
180VpseuGuangxi2	Guangxi2	VitisL.	pseudoreticulata W. T. Wang			asia	China	x	x	x	x		XXXXXXX
181VpseuHunan1	Hunan1	VitisL.	pseudoreticulata W. T. Wang			asia	China	x	x		x		XXXXXXX
182VpseuShangnan	Shangnan1	VitisL.	pseudoreticulata W. T. Wang			asia	China	x	x		x		XXXXXXX
183VpseuShangnan	Shangnan2	VitisL.	pseudoreticulata W. T. Wang			asia	China	x	x	x	x		XXXXXXX
184VpseuWanxian	Wanxian	VitisL.	pseudoreticulata W. T. Wang			asia	China	x	x		x		XXXXXXX
185VqinlLueyang4	Lueyang4	VitisL.	qinlingensis P. C. He			asia	China	x	x	x	x		XXXXXXX
186VqinlPingli5	Pingli5	VitisL.	qinlingensis P. C. He			asia	China	x	x	x	x		XXXXXXX
187Vquin83496F	83496F	VitisL.	quinquangularis Rehd.			asia	China	x	x		x		XXXXXXX
188VquinDanfeng2	Danfeng2	VitisL.	quinquangularis Rehd.			asia	China	x	x	x	x		XXXXXXX
189VquinNanzheng	Nanzheng1	VitisL.	quinquangularis Rehd.			asia	China	x	x		x		XXXXXXX
190VquinShandong	Shandongshangye	VitisL.	quinquangularis Rehd.			asia	China	x	x		x		XXXXXXX
191VquinShangnan	Shangnan24	VitisL.	quinquangularis Rehd.			asia	China	x	x	x	x		XXXXXXX
192VquinTaishan1	Taishan12	VitisL.	quinquangularis Rehd.			asia	China	x	x		x		XXXXXXX
193VquinWeinan3	Weinan3	VitisL.	quinquangularis Rehd.			asia	China	x	x		x		XXXXXXX
194Vripa483178	483178	VitisL.	riparia Michx.			na	Geneva, NY	x	x		x		XXXXXXX
195Vripa588204	588204	VitisL.	riparia Michx.			na	Geneva, NY	x	x		x		XXXXXXX
196Vripa588304	588304	VitisL.	riparia Michx.			na	Geneva, NY	x	x	x	x		XXXXXXX
197Vripa588400	588400	VitisL.	riparia Michx.			na	Geneva, NY	x	x		x		XXXXXXX
198Vripa588436	588436	VitisL.	riparia Michx.		hybrid	na	Geneva, NY				x	hybrid	XXXXXXX
199Vripa588438	588438	VitisL.	riparia Michx.		riparia	na	Geneva, NY	x	x		x		XXXXXXX
200Vripa588439	588439	VitisL.	riparia Michx.			na	Geneva, NY	x	x	x	x		XXXXXXX
201Vripa588440	588440	VitisL.	riparia Michx.			na	Geneva, NY	x	x		x		XXXXXXX
202Vripa588455	588455	VitisL.	riparia Michx.			na	Geneva, NY	x	x		x		XXXXXXX
203Vripa588456	588456	VitisL.	riparia Michx.			na	Geneva, NY	x	x		x		XXXXXXX
204Vripa588457	588457	VitisL.	riparia Michx.			na	Geneva, NY	x	x		x		XXXXXXX
205Vripa588450-c	588450-c	VitisL.	riparia Michx.			na	Geneva, NY	x	x		x		XXXXXXX
206Vripa588453-a	588453-a	VitisL.	riparia Michx.			na	Geneva, NY	x	x		x		XXXXXXX
207Vripa588588-f	588588-f	VitisL.	riparia Michx.		riparia	na	Geneva, NY	x	x		x		XXXXXXX
208Vripa588590-a	588590-a	VitisL.	riparia Michx.		riparia but bit thick leaved	na	Geneva, NY	x	x		x		XXXXXXX
209Vripa588590-k	588590-k	VitisL.	riparia Michx.			na	Geneva, NY	x	x		x		XXXXXXX
210VromaBaihe22	Baihe22	VitisL.	romanetii Rom. Caill.			asia	China	x	x		x		XXXXXXX
211VromaBaishui4	Baishui40	VitisL.	romanetii Rom. Caill.			asia	China	x	x		x		XXXXXXX
212VromaJiangxi1	Jiangxi1F	VitisL.	romanetii Rom. Caill.			asia	China	x	x		x		XXXXXXX
213VromaJiangxi2	Jiangxi2F	VitisL.	romanetii Rom. Caill.			asia	China	x	x	x	x		XXXXXXX
214VromaJiangxi2	Jiangxi2M	VitisL.	romanetii Rom. Caill.			asia	China	x	x		x		XXXXXXX
215VromaLiuba1	Liuba1	VitisL.	romanetii Rom. Caill.			asia	China	x	x		x		XXXXXXX
216VromaPingli2	Pingli2	VitisL.	romanetii Rom. Caill.			asia	China	x	x	x	x		XXXXXXX
217VromaPingli7	Pingli7	VitisL.	romanetii Rom. Caill.			asia	China	x	x		x		XXXXXXX
218VrotuDVIT1689	DVIT1689	VitisL.	rotundifolia Michx.			na	Davis, CA	x	x		x		XXXXXXX
219VrotuDVIT1690	DVIT1690	VitisL.	rotundifolia Michx.			na	Davis, CA	x	x	x	x		XXXXXXX
220VrotuDVIT1691	DVIT1691	VitisL.	rotundifolia Michx.			na	Davis, CA	x	x			6670 missing	XXXXXXX
221VrotuDVIT1692	DVIT1692	VitisL.	rotundifolia Michx.			na	Davis, CA	x	x	x	x		XXXXXXX
222CrotuP3		Cissus L.	rotundifolia Vahl			afr	Cousins
223VrotumunsDVIT1695	DVIT1695	VitisL.	rotundifolia Michx.	var. munsoniana (J. Simpson ex Munson) M. O. Moore		na	Davis, CA	x	x		x		XXXXXXX
224VrotumunsDVIT1697	DVIT1697	VitisL.	rotundifolia Michx.	var. munsoniana (J. Simpson ex Munson) M. O. Moore		na	Davis, CA	x	x	x	x		XXXXXXX
225VrotumunsDVIT2241	DVIT2241	VitisL.	rotundifolia Michx.	var. munsoniana (J. Simpson ex Munson) M. O. Moore		na	Davis, CA	x	x			6670 missing	XXXXXXX
226VrotumunsDVIT2244	DVIT2244	VitisL.	rotundifolia Michx.	var. munsoniana (J. Simpson ex Munson) M. O. Moore		na	Davis, CA	x	x			6670 missing	XXXXXXX
227Vrupe588147	588147	VitisL.	rupestris Scheele			na	Geneva, NY	x	x			hybrid	XXXXXXX
228Vrupe588160	588160	VitisL.	rupestris Scheele			na	Geneva, NY	x	x	x	x		XXXXXXX
229Vrupe588335	588335	VitisL.	rupestris Scheele			na	Geneva, NY	x	x	x	x	7029 missing	XXXXXXX
230Vrupe588384	588384	VitisL.	rupestris Scheele		hybrid	na	Geneva, NY				x	hybrid	XXXXXXX
231Vrupe588395	588395	VitisL.	rupestris Scheele		rupestris	na	Geneva, NY	x	x		x		XXXXXXX
232Vrupe588683	588683	VitisL.	rupestris Scheele			na	Geneva, NY	x	x		x		XXXXXXX
233Vrupe588684	588684	VitisL.	rupestris Scheele			na	Geneva, NY	x	x		x		XXXXXXX
234VshenMeixian6	Meixian6	VitisL.	shenxiensis C. L. Li			asia	China	x	x	x	x		XXXXXXX
235VshutDVIT1713	DVIT1713	VitisL.	shuttleworthii House			na	Davis, CA	x	x	x		7434 missing	XXXXXXX
236VshutDVIT1714	DVIT1714	VitisL.	shuttleworthii House			na	Davis, CA	x	x		x		XXXXXXX
237VshutDVIT1719	DVIT1719	VitisL.	shuttleworthii House		hybrid	na	Davis, CA				x	hybrid	XXXXXXX
238VshutDVIT1720	DVIT1720	VitisL.	shuttleworthii House		hybrid	na	Davis, CA				x	hybrid	XXXXXXX
239VshutDVIT2249	DVIT2249	VitisL.	shuttleworthii House			na	Davis, CA	x	x		x		XXXXXXX
240VshutDVIT2366	DVIT2366	VitisL.	shuttleworthii House			na	Davis, CA	x	x			2415, 7362 missing	XXXXXXX
241VshutDVIT2386	DVIT2386	VitisL.	shuttleworthii House			na	Davis, CA	x	x			2415 missing	XXXXXXX
242VshutDVIT2387	DVIT2387	VitisL.	shuttleworthii House			na	Davis, CA	x	x	x	x		XXXXXXX
243CsicyP4		Cissus L.	sicyoides L.			na	Cousins
244VsppSalt588123	588123	VitisL.	spp.	Salt_Creek	true to type x Champinii	na	Geneva, NY				x	hybrid	XXXXXXX
245Vspp588441	588441	VitisL.	spp.		hybrid or acerifolia (has a little arachnose trichomes)	na	Geneva, NY				x	hybrid	XXXXXXX
246Vspp588628	588628	VitisL.	spp.		x Champinii	na	Geneva, NY				x	hybrid	XXXXXXX
247Pspp588423-j	588423-j	Parthenocissus Planchon	spp.			na	Geneva, NY			x		1973,6670 missing	XXXXXXX
248Pspp588423-l	588423-l	Parthenocissus Planchon	spp.			na	Geneva, NY					1973, 5069, 6670 missing	XXXXXXX
249Pspp588423-s	588423-s	Parthenocissus Planchon	spp.			na	Geneva, NY					1314,1973, 6670 missing	XXXXXXX
250VsylvDVIT2009	DVIT2009	VitisL.	vinifera L.	subsp. sylvestris (C. C. Gmel.) Hegi		eur	Davis, CA	x	x		x		XXXXXXX
251VsylvDVIT2011	DVIT2011	VitisL.	vinifera L.	subsp. sylvestris (C. C. Gmel.) Hegi		eur	Davis, CA	x	x		x		XXXXXXX
252VsylvDVIT2012	DVIT2012	VitisL.	vinifera L.	subsp. sylvestris (C. C. Gmel.) Hegi		eur	Davis, CA	x	x			7434 missing	XXXXXXX
253VsylvDVIT2014	DVIT2014	VitisL.	vinifera L.	subsp. sylvestris (C. C. Gmel.) Hegi		eur	Davis, CA	x	x		x		XXXXXXX
254VsylvDVIT2015	DVIT2015	VitisL.	vinifera L.	subsp. sylvestris (C. C. Gmel.) Hegi		eur	Davis, CA	x	x			2129, 3221, 7312, 7362 missing	XXXXXXX
255VsylvDVIT2016	DVIT2016	VitisL.	vinifera L.	subsp. sylvestris (C. C. Gmel.) Hegi		eur	Davis, CA	x	x		x		XXXXXXX
256VsylvDVIT2017	DVIT2017	VitisL.	vinifera L.	subsp. sylvestris (C. C. Gmel.) Hegi		eur	Davis, CA	x	x	x	x		XXXXXXX
257VsylvDVIT2018	DVIT2018	VitisL.	vinifera L.	subsp. sylvestris (C. C. Gmel.) Hegi		eur	Davis, CA	x	x			2415, 7362 missing	XXXXXXX
258VsylvDVIT2019	DVIT2019	VitisL.	vinifera L.	subsp. sylvestris (C. C. Gmel.) Hegi		eur	Davis, CA	x	x		x		XXXXXXX
259VsylvDVIT2020	DVIT2020	VitisL.	vinifera L.	subsp. sylvestris (C. C. Gmel.) Hegi		eur	Davis, CA	x	x		x		XXXXXXX
260VsylvDVIT2021	DVIT2021	VitisL.	vinifera L.	subsp. sylvestris (C. C. Gmel.) Hegi		eur	Davis, CA	x	x		x		XXXXXXX
261VsylvDVIT2022	DVIT2022	VitisL.	vinifera L.	subsp. sylvestris (C. C. Gmel.) Hegi		eur	Davis, CA	x	x		x		XXXXXXX
262VsylvDVIT2023	DVIT2023	VitisL.	vinifera L.	subsp. sylvestris (C. C. Gmel.) Hegi		eur	Davis, CA	x	x		x		XXXXXXX
263VsylvDVIT2426	DVIT2426-1	VitisL.	vinifera L.	subsp. sylvestris (C. C. Gmel.) Hegi		eur	Davis, CA	x	x		x		XXXXXXX
264VsylvDVIT2426	DVIT2426-2	VitisL.	vinifera L.	subsp. sylvestris (C. C. Gmel.) Hegi		eur	Davis, CA	x	x			7434 missing	XXXXXXX
265VsylvDVIT2426	DVIT2426-4	VitisL.	vinifera L.	subsp. sylvestris (C. C. Gmel.) Hegi		eur	Davis, CA	x	x		x		XXXXXXX
266VsylvDVIT2426	DVIT2426-5	VitisL.	vinifera L.	subsp. sylvestris (C. C. Gmel.) Hegi		eur	Davis, CA	x	x		x		XXXXXXX
267VsylvDVIT2426	DVIT2426-6	VitisL.	vinifera L.	subsp. sylvestris (C. C. Gmel.) Hegi		eur	Davis, CA	x	x	x	x		XXXXXXX
sample name	Repository accession number or name	genus	species	natural variety or cultivar	Revised Species name	continent	source					reason for exclusion	Genebank Accession Number
268VsylvDVIT2426	DVIT2426-7	VitisL.	vinifera L.	subsp. sylvestris (C. C. Gmel.) Hegi		eur	Davis, CA	x	x			7434 missing	XXXXXXX
269VtiliDVIT1715	DVIT1715	VitisL.	tiliifolia Humb. & Bonpl. ex Schult.			na	Davis, CA	x	x	x	x		XXXXXXX
270VtiliDVIT1716	DVIT1716	VitisL.	tiliifolia Humb. & Bonpl. ex Schult.			na	Davis, CA	x	x		x		XXXXXXX
271VtiliDVIT1856	DVIT1856	VitisL.	tiliifolia Humb. & Bonpl. ex Schult.			na	Davis, CA	x	x	x	x		XXXXXXX
272VtiliDVIT2176	DVIT2176	VitisL.	tiliifolia Humb. & Bonpl. ex Schult.		looks like (and groups with) biformis	na	Davis, CA	x	x		x		XXXXXXX
273VtiliDVIT2252	DVIT2252	VitisL.	tiliifolia Humb. & Bonpl. ex Schult.			na	Davis, CA	x	x			3389 missing	XXXXXXX
274VtrelDVIT1149	DVIT1149	VitisL.	treleasei Munson ex L. H. Bailey		probably 57R rootstock	na	Davis, CA					2415 missing	XXXXXXX
275VtrelDVIT1377	DVIT1377	VitisL.	treleasei Munson ex L. H. Bailey		assessed	na	Davis, CA	x	x	x		7447, 765 missing	XXXXXXX
276VtrelDVIT1378	DVIT1378	VitisL.	treleasei Munson ex L. H. Bailey		assessed	na	Davis, CA	x	x	x	x		XXXXXXX
277VtrelDVIT1410	DVIT1410	VitisL.	treleasei Munson ex L. H. Bailey			na	Davis, CA	x	x		x		XXXXXXX
278CtubeP5		Cissus L.	tuberosa			na	Cousins
279VviniSyra173295	173295	VitisL.	vinifera L.	Syrah		eur	Davis, CA	x	x			7362 missing	XXXXXXX
280VviniRed_	355057???	VitisL.	vinifera L.	Red Globe		eur	Davis, CA	x	x			9 missing	XXXXXXX
281VviniFamDVIT1095	DVIT1095	VitisL.	vinifera L.	Flame Seedless		eur	Davis, CA	x	x			7362 missing	XXXXXXX
282VviniThomDVIT1307	DVIT1307	VitisL.	vinifera L.	Thompson_Seedless		eur	Davis, CA	x	x	x	x		XXXXXXX
283VviniRotbDVIT2339	DVIT2339	VitisL.	vinifera L.	Rotberger		eur	Davis, CA	x	x		x		XXXXXXX
284VviniItalDVIT3067	DVIT3067	VitisL.	vinifera L.	Bondola		eur	Davis, CA	x	x			7362 missing	XXXXXXX
285VviniChasDVIT376	DVIT376	VitisL.	vinifera L.	Chasselas		eur	Davis, CA	x	x		x		XXXXXXX
286VviniCabeDVIT677	DVIT677	VitisL.	vinifera L.	Cabernet_Sauvignon		eur	Davis, CA	x	x		x		XXXXXXX
287VviniCharDVIT688	DVIT688	VitisL.	vinifera L.	Chardonnay		eur	Davis, CA	x	x	x	x		XXXXXXX				z
288VviniMerlDVIT826	DVIT826	VitisL.	vinifera L.	Merlot		eur	Davis, CA	x	x		x		XXXXXXX
289VviniPinoDVIT915	DVIT915	VitisL.	vinifera L.	Pinot Noir		eur	Davis, CA	x	x			7434 missing	XXXXXXX
290VviniSauvDVIT947	DVIT947	VitisL.	vinifera L.	Sauvignon_Blanc		eur	Davis, CA	x	x		x		XXXXXXX
291Vvulp483180	483180	VitisL.	vulpina L.			na	Geneva, NY	x	x	x	x		XXXXXXX
292Vvulp483181	483181	VitisL.	vulpina L.		labrusca/ vulpina hybrid	na	Geneva				x	should be excluded	XXXXXXX
293Vvulp483182	483182	VitisL.	vulpina L.		riparia Michx.	na	Geneva	x	x		x		XXXXXXX
294Vvulp483184	483184	VitisL.	vulpina L.			na	Geneva	x	x		x		XXXXXXX
295Vvulp483190	483190	VitisL.	vulpina L.			na	Geneva	x	x		x		XXXXXXX
296Vvulp588282	588282	VitisL.	vulpina L.		riparia Michx.	na	Geneva	x	x		x		XXXXXXX
297Vvulp588679	588679	VitisL.	vulpina L.			na	Geneva	x	x		x		XXXXXXX
298Vvulp588680	588680	VitisL.	vulpina L.			na	Geneva	x	x		x		XXXXXXX
299VvulpDVIT1278	DVIT1278	VitisL.	vulpina L.			na	Davis	x	x		x		XXXXXXX
300VvulpDVIT1288	DVIT1288	VitisL.	vulpina L.			na	Davis	x	x		x		XXXXXXX
301VvulpDVIT1290	DVIT1290	VitisL.	vulpina L.			na	Davis	x	x	x	x		XXXXXXX
302VvulpDVIT1292	DVIT1292	VitisL.	vulpina L.			na	Davis	x	x		x		XXXXXXX
303VvulpDVIT1301	DVIT1301	VitisL.	vulpina L.			na	Davis	x	x		x		XXXXXXX
304VwelsWangmaip	Wangmaiputao	VitisL.	wilsoniae hort. Veitch ex anon.			asia	China	x	x	x		hybrid?	XXXXXXX
305VX_an588392	588392	VitisL.	x andersonii Rehder			na	Geneva					riparia x cognetiae	XXXXXXX
306VX_ch588149	588149	VitisL.	x doaniana Munson ex Viala		x doaniana (= mustangensis x acerifolia	na	Geneva					natural hybrid mustangensis x acerifolia	XXXXXXX
307VX_ch588371	588371	VitisL.	x champinii Planch.		labrusca L.	na	Geneva	x	x				XXXXXXX
308VX_ch588391	588391	VitisL.	x champinii Planch.		true to type	na	Geneva					natural hybrid mustangensis x rupestris	XXXXXXX
309VyensYanshanF	YanshanF	VitisL.	yenshanensis J. X. Chen			asia	China	x	x	x	x		XXXXXXX
afr = africa, eur = Europe, na = North America, sa = South America

## Sheet: STable 2_Primer_FragInfo
Additional File 2. Fragment Information. Forward and reverse primer sequences, diversity information, locus location and composition and substitution rate, annotation, accession numbers for 27 amplicons analyzed in this study.
Fragment Name	Forward primer sequence 5' to 3'	Reverse primer sequence 5' to 3'	Fragment length in V. vinifera w/o primers, gaps	Location in genome	Annotation of original EST	Locus composition on aligned gene sequence matrix	Unique site patterns 273 OTU RAxML	Unique Site patterns 52 OTU BEAST dating (includes outgroups)	Gene.meanRate (substitutions per site per million years)	substitution Model (FindModel)	GenBank/EMBL Accession Numbers
241	ctggttgagaggagctttgg	aatgcaaccaagattcgagg	401	Ch 8	1.00E-175 410 delta 12 oleic acid desaturase FAD2 [Vernicia fordii]	coding: 1-287, 3'UTR: 288-420	86	94	0.0007894	GTR plus Gamma	GenBank: JX952227 - JX952535
590	caagggtcctgaacttgtgg	tggtctcacagccattgaaa	293	Ch 17	3.00E-57 563 Aldose 1-epimerase precursor (Mutarotase) aldose 1-epimerase [Arabidopsis thaliana] dbj|BAB02717.1| aldose 1-epimerase-like protein [Arabidopsis thaliana]	coding: 1-231 , 3' UTR:232-294	77	47	0.001142	JC (Jukes_Cantor)	GenBank: JX952536 - JX952838
689	ggactcggactgaaaatgaca	catcgattctcagccaatca	305	Ch 1	1.00E-117 449 "Ubiquinol-cytochrome c reductase iron-sulfur subunit 1, mitochondrial precursor (Rieske iron-sulfur protein 1) (RISP1)" Rieske iron-sulfur protein [Nicotiana tabacum] sp|P51132|UCRI2_TOBAC Ubiquinol-cytochrome c reductase iron-sulfur subunit 2, mitochondrial precursor (Rieske iron-sulfur protein 2) (RISP2)	Coding: 1-296, 3'UTR: 297-305	27	24	0.000196	K80 (Kimura 2-parameter	GenBank: JX952839 - JX953143
765	caacagaacttgcacctgtttt	ggggttcaagagaatatgaagg	440	Ch 5	4.00E-24 244 Voltage-gated potassium channel beta-1 subunit (K+ channel beta-1 subunit) (Kv-beta-1)	Coding: 1-113, 3'UTR: 114-418	142	122	0.001765	HKY plus Gamma	GenBank: JX953144 - JX953447
1165	tgcagaagctttattggcac	ggaaagcccctttctatgct	520	Ch 15	1.00E-123 449 Probable xyloglucan endotransglucosylase/hydrolase protein 7 precursor (At-XTH7) (XTH-7)	Coding: 1-240, 3'UTR: 241-499	96	118	0.0007139	K80 plus Gamma	GenBank: JX953448 - JX953752
1313	tggtgctgtactaagcattcg	gggaaaaccagcaaattcat	495	Ch 8	4.00E-95 381 Eukaryotic translation initiation factor 4E type 3 (eIF4E type 3) (eIF-4E type 3) (mRNA cap-binding protein type 3) (Novel cap-binding protein) (nCBP)	Coding: 1-73, 158-289, Intron: 74-157, 3'UTR: 290-511	124	119	0.0008595	HKY plus Gamma	GenBank: JX953753 - JX954057
1314	aaaacttggtaagcgaacga	caggttaaggcaaagcaggt	628	Ch 11	1.00E-113 337 GTP-binding nuclear protein RAN-2	Coding: 1-126, 3'UTR: 127-652	112	126	0.001401	HKY plus Gamma	GenBank: JX954058 - JX954358
1529	aaactgggcttggtgcttt	ggctgttcattggagatgct	304	Ch 16	1.00E-09 182 SS18-like protein 1 (SYT homolog-1) GIF2 (GRF1-INTERACTING FACTOR 2) [Arabidopsis thaliana] gb|AAM52882.1| GRF1-interacting factor 2 [Arabidopsis thaliana] gb|AAM26700.1| At1g01160/F6F3_1 [Arabidopsis thaliana] gb|AAK95293.1| At1g01160/F6F3_1 [Arabidopsis thaliana] gb|AAF26463.1| T25K16.15 [Arabidopsis thaliana]	Coding: 1-132, 3'UTR: 133-340	67	73	0.0006784	HKY plus Gamma	GenBank: JX954359 - JX954666
1973	ccaacaagagaaggggaaaa	cccatgttcgaattggtttc	535	unknown	0 780 CHALCONE SYNTHASE 2 (NARINGENIN-CHALCONE SYNTHASE 2)	Coding: 1-470, 3'UTR: 471-536	70	56	0.000777	K80 plus Gamma	GenBank: JX954667 - JX954967
2129	tgaaaactgaccccaaggac	ctgatcacactgaagtcttccaa	470	Ch 18	1.00E-92 497 Annexin-like protein RJ4	Coding: 1-293, 3'UTR: 294-481	94	72	0.0006709	HKY plus Gamma	GenBank: JX954968 - JX955269
2415	caagagttgccgctacatca	agaccaggaacaaagcctca	639	Ch 1	1.00E-129 535 Quinone oxidoreductase-like protein At1g23740	Coding: 1-113, 286-552, Intron: 114-285, 3'UTR: 553-650	159	108	0.0009536	F81 (Felsenstein 1981)	GenBank: JX955270 - JX955559
3221	atatcattccatggccaacc	caataacaatactaagcaaaacccaa	317	Ch 9	2.00E-13 198 DnaJ homolog subfamily C member 7 (Tetratricopeptide repeat protein 2) (TPR repeat protein 2) (MDj11) heat shock protein binding / unfolded protein binding [Arabidopsis thaliana] gb|AAM67503.1| unknown protein [Arabidopsis thaliana] gb|AAM14057.1| unknown protein [Arabidopsis thaliana] dbj|BAB02987.1| unnamed protein product [Arabidopsis thaliana]	Non-coding: 1-365	149	110	0.002549	K80 plus Gamma	GenBank: JX955560 - JX955861
3389	ttggtcactccaggagaagg	cgctgtcaatctccaactga	373	Ch 6	3.00E-11 279 ATP-DEPENDENT PROTEASE ATP-BINDING SUBUNIT CLPL	Coding: 1-376	81	62	0.0004124	HKY plus Gamma	GenBank: JX955862 - JX956166
5069	agccattgaaaagcttggg	agtttctgcaatcatggagg	528	Ch 17	0 745 GLUTAMINE SYNTHETASE CYTOSOLIC ISOZYME 1 (GLUTAMATE--AMMONIA LIGASE)	Coding: 1-115, 438-570, Intron: 116-437	81	85	0.0004424	HKY plus Gamma	GenBank: JX956167 - JX956467
5693	gattgccaacatcatcatcg	aattctaaaggcagccacag	366	unknown	1.00E-07 86 Pectinesterase inhibitor (Pectin methylesterase inhibitor) (PMEI)	Coding: 1-366	81	65	0.0009252	F81 plus Gamma	GenBank: JX956468 - JX956768
6054	tgctgatggtgatagccaga	acatacgctgctgcttcctc	277	Ch 17	1.00E-123 504 L-asparaginase (L-asparagine amidohydrolase) asparaginase [Arabidopsis thaliana] emb|CAB93711.1| asparaginase [Arabidopsis thaliana] gb|AAM10379.1| AT5g08100/T22D6_40 [Arabidopsis thaliana] gb|AAK62610.1| AT5g08100/T22D6_40 [Arabidopsis thaliana] sp|P50287|ASPG1_ARATH L-asparaginase 1 precursor (L-asparagine amidohydrolase 1) [Contains L-asparaginase 1 alpha subunit; L-asparaginase …	Coding: 1-277	51	44	0.0004444	F81 plus Gamma	GenBank: JX956769 - JX957076
6670	ccttgtcctcccaactctca	aaaccccaatgctgatgaag	402	Ch 14	1.00E-173 718 Glyceraldehyde-3-phosphate dehydrogenase A, chloroplast precursor (NADP-dependent glyceraldehydephosphate dehydrogenase subunit A)	Coding: 1-359, 3'UTR: 360-402	38	24	0.0002158	JC	GenBank: JX957077 - JX957370
7022	tgaagagcaagcacaacttga	ttggtgaaatcagcttctataatga	298	Ch 1	2.00E-20 179 Transmembrane protein PFT27 (TPA regulated locus protein)	UTR: 1-304	83	82	0.01862	GTR plus Gamma	GenBank: JX957371 - JX957675
7029	aggagattccaagactgggc	aaatttaaggccaagtcttcaca	436	Ch 6	1.00E-106 436 Chlorophyll a-b binding protein 8, chloroplast precursor (LHCI type III CAB-8)	Coding: 1-321, 3'UTR: 322-456	86	100	0.002672	HKY plus Gamma	GenBank: JX957676 - JX957978
7230	tttggtgaagtccccatttc	ctccctctccctcaaactcc	386	Ch 8	4.00E-33 262 Hypothetical protein At1g60740	Coding: 1-386	67	73	0.0005054	GTR plus Gamma	GenBank: JX957979 - JX958286
7312	gcagattttcgtgaagaccc	aactgcaaaacagcgagctt	314	CH 8	3.00E-36 318 Ubiquitin sp|P59263|UBIQ_ARATH Ubiquitin	Coding: 1-314	50	60	0.0002318	F81	GenBank: JX958287 - JX958594
7351	tttttgcagactttgctgtaatg	caagaaacataaagcaaaggacaa	243	Ch 9	0.007 131 High-glucose-regulated protein 8 (NY-REN-2 antigen) (CLL-associated antigen KW-14)	UTR: 1-251	58	49	0.0007942	F81	GenBank: JX958595 - JX958896
7362	cgggcaggatatggaagaat	ggcagtgacacagattccat	188	Ch 3	1.00E-127 549 NADP-dependent D-sorbitol-6-phosphate dehydrogenase (Aldose-6-phosphate reductase [NADPH]) (NADP-S6PDH)	Coding: 1-68, 612-743, Intron: 69-611	249	181	0.001859	HKY plus Gamma	GenBank: JX958897 - JX959186
7386	gctcctacagagacggcaac	cccttagcagcagggattct	288	Ch 8	1.00E-104 308 "Aquaporin TIP1.1 (Tonoplast intrinsic protein 1.1) (Gamma-tonoplast intrinsic protein) (Gamma-TIP) (Aquaporin-TIP) (Tonoplast intrinsic protein, root-specific RB7)" aquaporin [Ricinus communis]	5'UTR: 1-59, Coding: 60-291	53	47	0.0004927	F81 plus Gamma	GenBank: JX959187 - JX959488
7413	caaatgtacgctgagatggc	ggagacatccggattaactcaa	522	Ch 15	5.00E-96 349 60S ribosomal protein L18a	Coding: 1-220, 3'UTR: 221-456	115	89	0.000528	JC	GenBank: JX959489 - JX959790
7434	cacatgggggaaactggg	ggtagccaaattctcatccaa	297	Ch 1	6.00E-19 195 Putative glucan endo-1,3-beta-glucosidase 1 precursor ((1-3)-beta-glucan endohydrolase) ((1-3)-beta-glucanase) (Beta-1,3-endoglucanase) (Beta-1,3-glucanase)	UTR: 1-324	98	87	0.4	HKY plus Gamma	GenBank: JX959791 - JX960082 EMBL: HF544510-HF544512
7447	gctgctcctatcctcttccc	gctcgtatctgatcgacaagg	315	Ch 9	5.00E-37 751 Tumor differentially expressed protein 1 (Transmembrane protein SBBI99)	Coding: 1-37, 3'UTR: 38-338	116	90	0.001444	F81	GenBank: JX960083 - JX960379
							Total 2510	Total 1855	Non-partitioned 8.249E-4	Concatenated Dataset: K80 plus Gamma

## Sheet: STable 3_Vitis Classifications
Supplementary Table 3: Classifications by the major Vitis Taxonomists
Modified from Galet 1988
	Series	Name used by Moore (1991 and unpub manuscript). Name used by original author in parentheses
Planchon (1895)
1st Section :	Muscadinia	V. rotundifolia var rotundifolia (V. rontundifolia), V. rotundifolia var munsonia (Munsoniana)
2nd Section:	Euvitis
Series 1:	Labruscae	V, labrusca
Series 2:	Labruscoidaeae american	V. californica, V. tilifolia (caribaea), V. shuttleworthii (coriacea), V. mustangensis (candicans).
Series 3:	Aestivales	V. aestivalis var. linsecumii (Linsecomii), V. aestivales var. bicolor (bicolor), V. aestivalis.
Series 4:	Cinerascentes	V. cinerea, V. cinerea var helleri (Berlandieri), V. acerifolia (cordifolia).
Series 5:	Rupestres	V. monticola, V. rupestris, V. arizonica.
Series 6:	Ripariae	V. riparia, V. palmata (rubra).
Series 7:	Labruscoidaeae asiaticae	V. coignetiae, V. romanetii, V. ficifolia (Thunbergi), V. jacquemontii (lanata), V. pedicellata.
Series 8:	Non-classified	V. Davidii (Spinovitis Davidi).
Series 9:	Viniferae	V. vinifera.
Munson (1909)
Section pseudovitis	Muscadinia	V. rotundifolia var rotundifolia (V. rontundifolia), V. rotundifolia var munsonia (Munsoniana).
Section Euvitis
Series 1:	Labruscae	V. labrusca.
Series 2:	Coriaceae	V. shuttleworthii (coriacea), V. mustangensis (candicans), V. x doaniana, V. x Champinii.
Series 3:	Aestivales (Planchon)	V. aestivales var. aestivales (lincecumii var glauca, simpsoni), V. aestivalis var. lincecumi (lincecumii), V. aestivales var. bicolor (bicolor).
Series 4:	Viniferae	V. vinifera, V. Bourquiniana.
Series 5:	Cinerascentes	V. Blancoii, V. tilifolia (caribaea), V. cinerea, V. cinerea var. Floridana, V. cinerea var. helleri (berlandieri), V. cinerea var. baileyana (Baileyana).
Series 6:	Cordifoliae	V. vulpina (cordifolia), V. palmata (rubra), V. monticola.
Series 7:	Occidentales	V. californica, V. girdiana, V. arizonica, V. Treleasei.
Series 8:	Precoces	V. riparia (vulpina), V. acerifolia (Longii), V. rupestris.
Bailey (1934)
Section or subgenus	Muscadinia	V. rotundifolia var rotundifolia (V. rontundifolia), V. rotundifolia var munsonia (Munsoniana)
Section or subgenus	Euvitis
Series 1:	Labruscoideae	V. labrusca (labrusca and labruscana), V. mustangensis (candicans), V. Shuttleworthii
Series 2:	Aestivales	V. aestivalis var. aestivalis (Smalliana, Simpsoni, rufotomentosa), V. aestivalis var lincecumii (Lincecumii), V. aestivalis var bicolor (argentifolia), V. aestivalis, V. Bourquina, V. tilifolia (sola).
Series 3:	Arachnoideae	V. californica, V. girdiana, V. arizonica glabra, V. cinerea var. cinerea (var. canescens), V. X champinii (V. Champini), V. X doaniana (V. doaniana).
Series 4:	Cordifoliae	V. vulpina (ilex, cordifolia, cordifolia var. foetida), V. palmata, V. cinerea var. baileyana (Baileyana), V. cinerea var. helleri (berlandieri, Helleri).
Series 5:	Vulpinae	V. rupestris, V. acerifolia (Longii, longii var. microsperma), V. monticola, V. Treleasei, V. riparia (vulpina), V. X novae-angliae (V. novae-anglia), V. riparia X bicolor (Slavinii), V. Andersonii.
Galet (1988)
Section	Muscadinia	V. rotundifolia var. rotundifolia (V. rotundifolia), V. rotundifolia var. Munsoniana (V. munsoniana), V. Popenoi.
Section	Vitis
Series 1:	Candicansae	V. mustangensis (candicans), V. doaniana, V. acerifolia (Longii), V. Shuttleworthii (coriacea), V. aeativalis var aestivalis (Simpsonii), V. X champinii (V. Champinii).
Series 2:	Labruscae	V. labrusca, V. Coignetiae.
Series 3:	Caribaeae	V. tilifolia (caribaea), V. Blancoii, V. jaquemontii (lanata).
Series 4:	Arizonae	V. arizonica, V. californica, V. girdiana, V. Treleasei.
Series 5:	Cinereae	V. cinerea, V. cinerea var. helleri (Berlandieri), V. cinerea var. baileyana (Baileyana), V. Bourgeana.
Series 6:	Aestivalae	V. aestivalis, V. aetivalis var. bicolor (bicolor), V. aestivalis var. lincecumi (Lincecumii), V. Bourquina, V. aestivalis var. aestivalis (gigas, rufotomentosa).
Series 7:	Cordifoliae	V. vulpina (cordifolia, ilex), V. cinerea var. helleri (Helleri), V. monticola, V. palmata (rubra)
Series 8:	Flexuosae	V. flexuosa, V. ficifolia (Thunbergii), V. betulifolia, V. reticulata, V. amurensis, V. Piasezkii, V. Embergeri, V. pentagona, V. chunganensis, V. Chungii, V. piloso-nerva, V. balansaeana, V. Hancockii, V. hexamera, V. pedicellata, V. retordii, V. Seguinii, V. Silvestrii, V. Tsoii, V. bryonifolia, V. pseudoreticulata, V. ficifolioides, V. Retordii, V. hexamera, V. Seguinii, V. wenchowensis, V. ch…
Series 9:	Spinosae	V. armata, V. Davidii, V. Romanetii.
Series 10:	Ripariae	V. riparia, V. rupestris.
Series 11:	Viniferae	V. vinifera, V. silvestris.
Moore (1991) and unpublished manuscript
Subgenus Muscadinia		V. rotundifolia var. rotundifolia, V. rotundifolia var. munsonia.
Subgenus Vitis
Series 1:	Aestivales (Planchon)	V. aestivales var aestivales, V. aestivales var. bicolor, V. aestivales var. lincecumii
Series 2:	Cinerescentes (Planchon)	V. cinerea var. cinerea, V. cinerea var. floridana, V. vinerea var. baileyana, V. cinearea var. helleri
Series 3:	Cordifoliae (Munson)	V. vulpina, V. palmata, V. monticola
Series 4:	Labruscae (Planchon)	V. labrusca, V. shuttleworthii, V. mustangensis
Series 5:	Ripariae (Munson)	V. acerifolia, V. riparia, V. rupestris
	Hybrids	V. X Champinii, V. x doaniana, V x novae-angliae
Comeaux (1987b)	Aestivales	V. nesbittiana
Comeaux (1991)	Occidentales	V. bloodworthiana
Bailey, L.H. 1934. The species of grapes peculiar to North America. Pages 154-243 in Gentes Herbarum Vol 3, Ithaca New York
Comeaux B.L 1987b. A new Vitis (Vitaceae) from Vera Cruz, Mexico. SIDA 12:273-277.
Comeaux B.L. 1991. Two new Vitis (Vitaceae) from mountainous Mexico. SIDA 14:459-466.
Galet, P. 1988. Cepages et vignobles de France. Tome 1. Les vignes Americaines, 2nd edition. DEHAN, Montpellier, France.
Moore M.O. 1991. Classification and systematics of Eastern North American Vitis L. (Vitaceae) north of Mexico. Sida 14:339-367.
Moore M.O. [unpubl. manuscript] Vitaceae. In: Flora of North America Editorial Committee (eds.) Flora of North America North of Mexico. Cambridge, New York, New York.
Munson, T.V. 1909. Foundation of American grape culture. Pages 16-110. T.V. Munson and Son, Denison, TX. USA

## Sheet: STable 4  Node Supports_
SUPPLEMENTARY TABLE 4: List of characters supporting selected nodes in Strict consensus tree of 233_matrix (Fig 2), their degree of homoplasy and gene.
A character value of one means that the character changes once in the phylogeny and there is no homoplasy. A charactervalue of 10 means that the character changes 10 times in the phylogeny. Nodes correspond to Supplementary Figure 8. Node-specific changes are highlighted in yellow.
			charactervalue		Gene	notes	number of genes supporting the node
Node 234 :			3 acerifolia
Char. 389: C --> T			3		1165
Char. 2264: A --> G			3		1973
Char. 4187: G --> T			2		3221
Char. 4209: C --> A			16		3221
Char. 4317: T --> C			2		3221
Char. 11028: T --> C			4		765
Char. 11472: A --> C			3		1313	indel
Char. 11583: C --> A			14		7362	indel
Char. 11616: C --> A			12		7434	indel	7
Node 236 :			acerifolia/rupestris/riparia clade
Char. 4378: T --> A			8		3221
Char. 5976: C --> T			4		590
Char. 5979: C --> T			11		590
Char. 6054: G --> A			10		590
Char. 6072: G --> T			14		590
Char. 7204: T --> A			4		7022
Char. 7788: T --> C			7		7029
Char. 7933: C --> A			5		7230
Char. 8689: G --> A			11		7351
Char. 8726: T --> A			6		7351
Char. 9150: C --> T			3		7362
Char. 9293: A --> G			4		7362
Char. 9302: G --> C			4		7362
Char. 10252: T --> A			3		7413
Char. 11578: A --> C			22		7351	indel	8
Node 240 : B			"B" split 1.85 mya below riparia/rupestris/acerifolia and others vs Eurasia
Char. 4233: T --> C			12		3221
Char. 4336: T --> C			10		3221		1
Node 241 :			below split arizonica/monticola and riparia clade plus Eurasia
Char. 1873: T --> A			9		1529
Char. 9405: C --> T			15		7362		2
Node 242 :			above californica, below rest of 38 ingroup
Char. 3659: A --> G			3		2415
Char. 10065: G --> A			10		7413
Char. 10130: A --> T			7		7413
Char. 10175: A --> G			17		7413
Char. 10219: A --> T			10		7413
Char. 10454: A --> G			10		7434		3
Node 243 : A			rotundifolia/38 chromosome ingroup
Char. 116: A --> T			1		1165
Char. 128: A --> T			7		1165
Char. 188: C --> G			1		1165
Char. 387: G --> T			1		1165
Char. 397: C --> A			1		1165
Char. 471: G --> A			1		1165
Char. 646: T --> G			12		1313
Char. 701: G --> A			1		1313
Char. 729: A --> C			1		1313
Char. 855: C --> A			1		1313
Char. 856: G --> T			1		1313
Char. 865: A --> G			1		1313
Char. 880: C --> T			2		1313
Char. 893: A --> C			1		1313
Char. 943: T --> A			1		1313
Char. 967: C --> T			1		1313
Char. 968: G --> T			7		1313
Char. 1192: C --> T			1		1314
Char. 1379: T --> C			1		1314
Char. 1429: C --> A			1		1314
Char. 1448: A --> C			1		1314
Char. 1541: A --> G			1		1314
Char. 1834: T --> G			1		1529
Char. 1835: T --> G			1		1529
Char. 1837: T --> C			7		1529
Char. 2357: C --> T			1		1973
Char. 2360: C --> T			1		1973
Char. 2402: C --> T			7		1973
Char. 2463: G --> A			1		1973
Char. 2888: G --> T			2		2129
Char. 2944: C --> A			4		2129
Char. 2978: C --> T			2		2129
Char. 3257: G --> A			3		2415
Char. 3261: T --> C			2		2415
Char. 3660: T --> G			2		2415
Char. 3663: C --> T			2		2415
Char. 3782: A --> G			3		241
Char. 3846: G --> A			1		241
Char. 3933: A --> G			1		241
Char. 3996: G --> T			1		241
Char. 4019: G --> T			1		241
Char. 4042: G --> T			4		241
Char. 4063: T --> G			1		241
Char. 4278: G --> T			4		3221
Char. 4325: G --> C			5		3221
Char. 4400: G --> T			16		3221
Char. 4451: T --> G			11		3221
Char. 4527: G --> A			6		3389
Char. 4598: A --> G			7		3389
Char. 4679: A --> G			1		3389
Char. 4754: G --> A			1		3389
Char. 4787: G --> A			1		3389
Char. 4799: T --> G			1		3389
Char. 4816: A --> G			1		3389
Char. 4838: A --> C			1		3389
Char. 5046: G --> A			1		5069
Char. 5212: C --> G			1		5069
Char. 5551: C --> A			1		5693
Char. 5611: A --> C			5		5693
Char. 5973: G --> C			8		590
Char. 5991: T --> G			8		590
Char. 6009: A --> C			1		590
Char. 6040: G --> A			1		590
Char. 6188: A --> C			2		6054
Char. 6328: T --> A			4		6054
Char. 6873: A --> G			6		689
Char. 6939: C --> T			1		689
Char. 6941: A --> T			1		689
Char. 7276: T --> G			1		7022
Char. 7293: C --> A			1		7022
Char. 7338: A --> G			1		7022
Char. 7555: G --> A			3		7029
Char. 7605: T --> C			3		7029
Char. 7614: T --> C			3		7029
Char. 7682: T --> A			3		7029
Char. 7713: T --> C			3		7029
Char. 7751: G --> A			1		7029
Char. 8635: G --> C			1		7351	no7230,7312
Char. 8689: A --> G			11		7351
Char. 8690: T --> C			2		7351
Char. 8737: T --> A			1		7351
Char. 8991: A --> G			3		7362
Char. 9037: T --> A			17		7362
Char. 9046: C --> T			2		7362
Char. 9103: T --> C			2		7362
Char. 9165: C --> T			2		7362
Char. 9214: T --> C			10		7362
Char. 9222: T --> C			2		7362
Char. 9290: A --> T			12		7362
Char. 9654: G --> T			1		7386
Char. 9666: C --> G			1		7386
Char. 9782: T --> C			1		7386
Char. 10003: T --> C			3		7413
Char. 10109: A --> G			1		7413
Char. 10159: A --> G			1		7413
Char. 10213: T --> A			1		7413
Char. 10388: C --> T			4		7434
Char. 10483: T --> C			1		7434
Char. 10497: G --> T			1		7434
Char. 10565: A --> T			1		7434
Char. 10804: A --> G			1		7447
Char. 10863: A --> C			12		7447
Char. 11184: C --> G			1		765
Char. 11192: T --> G			1		765
Char. 11215: A --> G			2		765
Char. 11240: A --> C			1		765
Char. 11310: C --> T			1		765		24
Char. 11314: C --> T			2		765
Char. 11360: A --> G			1		765
Char. 11451: C --> A			13		1313	indels
Char. 11503: A --> C			2		2415	indels
Char. 11509: C --> A			1		2415	indels
Char. 11543: A --> C			1		5069	11542,11544 are 5069
Char. 11561: C --> A			8		7022	probably 7022
Char. 11583: A --> C			14		7362	indels
Char. 11588: C --> A			2		7362	indels
Char. 11596: C --> A			3		7362	indels
Char. 11605: A --> C			4		7413	indels
Char. 11614: C --> A			1		7434	indels
				65 chars = 1 ( no homoplasy)			= 54.6%
				119 chars total
Node 244 :			below Popenoi
Char. 3691: C --> T			2		2415
Char. 4059: A --> T			1		241
Char. 4107: C --> A			1		241
Char. 4465: C --> T			10		3221
Char. 5771: A --> C			1		5693
Char. 6286: T --> C			13		6054
Char. 7537: T --> C			1		7029
Char. 7758: G --> C			3		7029
Char. 8859: G --> A			1		7362
Char. 9921: T --> C			2		7413
Char. 10879: A --> C			18		7447
Char. 11563: C --> A			1		7029	indel	9
				50% have no homoplasy
Node 257 :			an Asian clade	(Davidii on bottom, bashanica, adstricta)
Char. 3318: T --> A			22		2415
Char. 3414: A --> G			9		2415		1
Node 258 : O			China minus amurensis
Char. 4527: A --> G			6		3389
Char. 10395: A --> G			14		7434
Char. 11099: T --> G			25		765
Char. 11205: T --> C			16		765
Char. 11216: G --> A			7		765
Char. 11330: T --> C			9		765		3
Node 259 : D			Eurasia minus amurensis
Char. 1873: A --> T			9		1529
Char. 1938: A --> C			9		1529
Char. 2771: C --> T			6		2129
Char. 8967: C --> A			8		7362
Char. 11538: C --> A			11		3221	indel	4
Node 260 : C			Eurasia and China clade
Char. 3701: A --> C			24		2415
Char. 4271: A --> G			9		3221
Char. 4400: T --> G			16		3221
Char. 4451: G --> T			11		3221
Char. 7258: C --> T			5		7022
Char. 8791: T --> C			9		7351
Char. 11451: A --> C			13		1313
Char. 11507: A --> C			17		2415		5
Node 267 :			inside aestivalis (cineFL and a few aestivalis)
Char. 812: A --> G			3		1313
Char. 958: G --> A			2		1313
Char. 3504: G --> T			3		2415
Char. 4002: A --> G			4		241
Char. 6912: C --> T			5		689
Char. 7991: T --> A			1		7230
Char. 10959: C --> T			17		7447		6
Node 268 :			inside aestivalis
Char. 3008: T --> G			6		2129
Char. 6006: C --> T			4		590
Char. 8675: G --> C			1		7351
Char. 11581: A --> C			15		7362	indel	4
Node 270 :			aeastivalis
Char. 11199: C --> T			13		765		1
Node 271 :			labrusca + aestivalis
Char. 2270: G --> A			7		2129
Char. 7636: C --> A			12		7029
Char. 7788: T --> C			7		7029
Char. 10959: T --> C			17		7447		3
Node 272 :			tilifolia + labrusca + aestivalis
Char. 4209: C --> A			16		3221
Char. 8918: C --> T			11		7362
Char. 8928: A --> G			6		7362
Char. 9042: T --> A			7		7362
Char. 9065: C --> T			9		7362
Char. 9205: C --> T			11		7362
Char. 9214: C --> T			10		7362		2
Node 273 :			above vulpina clade
Char. 9017: G --> A			12		7362
Char. 9021: A --> T			8		7362
Char. 9037: A --> T			17		7362
Char. 9159: C --> T			7		7362
Char. 9290: T --> A			12		7362		1
Node 274 :			above 269tilifolia (75/33 BS support)
Char. 692: T --> C			8		1313
Char. 10812: G --> A			3		7447
Char. 10813: C --> T			3		7447
Char. 10816: A --> G			4		7447
Char. 10846: C --> A			10		7447
Char. 10863: C --> T			12		7447
Char. 11451: A --> C			13		1313	indel
Char. 11513: C --> A			4		241	indel	3
Node 275 :			below 269Vtilifolia
Char. 1431: G --> A			9		1314
Char. 1601: A --> G			9		1314
Char. 10508: G --> A			13		7434
Char. 10606: A --> G			18		7434
Char. 11507: A --> C			17		2415	indel
							3
Node 280 :			inside labrusca (without samp. 134)
Char. 11099: T --> G			25		765
Char. 11119: G --> A			7		765
Char. 11205: T --> C			16		765
Char. 11226: T --> C			7		765
Char. 11229: T --> C			8		765
Char. 11241: T --> C			8		765
Char. 11274: T --> C			8		765		1
Node 281 :			defines labrusca (with 134)
Char. 4201: G --> A			3		3221
Char. 5234: C --> T			3		5069
Char. 10470: A --> T			2		7434
Char. 11554: A --> C			2		7022	indel
Char. 11581: A --> C			15		7362	indel	5
Node 282 :			labrusca + 292 (a labrusca-vulpina hybrid)
Char. 1452: A --> T			3		1314
Char. 4341: T --> A			1		3221		2
Node 288 : K			amurensis
Char. 4835: T --> A			1		3389
Char. 7441: C --> T			11		7029
Char. 11052: T --> C			6		765
Char. 11185: T --> C			7		765
Char. 11252: A --> T			7		765
Char. 11253: G --> T			6		765
Char. 11284: C --> G			6		765
Char. 11354: A --> T			11		765
Char. 11568: A --> C			7		7029	indel
Char. 11623: C --> A			9		7434	indel	4
Node 289 :			amurensis plus yensanensis
Char. 2270: G --> A			7		1973
Char. 2402: T --> C			7		1973
Char. 2448: G --> T			8		1973
Char. 2538: A --> G			7		1973
Char. 5979: C --> T			11		590
Char. 10401: G --> A			4		7434
Char. 10454: G --> A			10		7434
Char. 10459: A --> T			6		7434		3
Node 292 :			arizonica
Char. 1387: A --> T			2		1314
Char. 2306: G --> A			5		1973
Char. 5242: C --> G			4		5069
Char. 7790: T --> C			16		7029
Char. 8299: C --> G			4		7312
Char. 8476: C --> T			2		7312		5
Node 293 :			arizonica + monticola
Char. 2303: C --> T			16		1973
Char. 4555: A --> G			3		3389
Char. 4720: C --> T			1		3389
Char. 7264: T --> C			2		7022
Char. 7359: C --> T			3		7022
Char. 8861: G --> A			5		7362
Char. 9150: C --> T			3		7362
Char. 9293: A --> G			4		7362
Char. 9302: G --> C			4		7362
Char. 9474: A --> G			6		7362
Char. 10395: A --> G			14		7434		5
Node 296 : L			bashanica
Char. 1348: C --> G			4		1314
Char. 1386: A --> G			1		1314
Char. 1417: A --> T			1		1314
Char. 1418: C --> T			2		1314
Char. 4625: C --> T			1		3389
Char. 7739: G --> C			9		7029
Char. 10272: T --> G			4		7413
Char. 11537: A --> C			28		2415	indel	5
Node 298 :			bashanica + quiquangularis
Char. 2402: T --> C			7		1973
Char. 2448: G --> T			8		1973
Char. 10395: G --> A			14		7434		2
Node 301 :			piasezkii
Char. 243: C --> T			2		1165
Char. 2669: C --> T			12		2129
Char. 2689: G --> A			3		2129
Char. 4189: A --> C			13		3221
Char. 4527: G --> A			6		3389
Char. 4591: G --> A			2		3389
Char. 7999: C --> A			8		7230
Char. 8107: C --> A			1		7230		5
Node 309 :			bottom of piasezki + romanetti + davidii var cyanocarpa clade
Char. 3198: T --> G			14		2415
Char. 3992: T --> C			5		241
Char. 4028: T --> C			5		241
Char. 4047: G --> A			3		241
Char. 4561: G --> A			3		3389
Char. 4591: A --> G			2		3389
Char. 5979: C --> T			11		590
Char. 7739: G --> C			9		7029
Char. 9707: T --> C			8		7386
Char. 11454: A --> C			5		1313	indel
Char. 11459: A --> C			3		1313	indel
Char. 11662: C --> A			5		765	indel	8
Node 310 : H			biformis
Char. 1079: C --> T			1		1314
Char. 1396: T --> A			4		1314
Char. 1452: A --> T			3		1314
Char. 1489: G --> T			4		1314
Char. 6307: T --> C			4		6054
Char. 8951: C --> T			2		7362
Char. 9438: C --> T			3		7362
Char. 11022: G --> C			6		765
Char. 11650: A --> C			4		765	indel	4
Node 345 :			quinlingensis (185+186) + davidii
Char. 1797: T --> A			8		1529
Char. 5171: G --> A			1		5069
Char. 5253: A --> T			3		5069
Char. 8137: C --> A			6		7230
Char. 8164: T --> C			6		7230
Char. 11568: A --> C			7		7029	indel	4
Node 311 :			272_tilifilia + biformis
Char. 1632: C --> G			3		1314
Char. 5711: C --> T			16		5693		2
Node 312 :			position of 272 + biformis
Char. 5729: T --> C			18		5693
Char. 5744: A --> G			20		5693
Char. 5783: T --> A			15		5693
Char. 11362: G --> T			10		765
Char. 11640: A --> C			6		7447	indel	3
Node 314 :			cinerea
Char. 1454: T --> A			6		1314
Char. 1489: T --> G			4		1314
Char. 1632: G --> C			3		1314
Char. 1797: A --> T			8		1529
Char. 1883: A --> T			3		1529
Char. 1938: G --> C			9		1529
Char. 2378: G --> A			2		1973
Char. 2878: A --> T			1		2129
Char. 4334: T --> C			12		3221
Char. 7127: T --> A			2		7022
Char. 8918: C --> T			11		7362
Char. 9065: C --> T			9		7362
Char. 9205: C --> T			11		7362
Char. 9214: C --> T			10		7362
Char. 11640: C --> A			6		7447	indel	8
Node 315 :			cinerea + palmata
Char. 692: C --> T			8		1313
Char. 896: T --> C			1		1313
Char. 968: T --> G			7		1313
Char. 2195: G --> A			10		1973
Char. 5970: G --> A			9		590
Char. 5991: G --> T			8		590
Char. 6008: C --> T			7		590
Char. 7813: A --> G			9		7029
Char. 10365: C --> A			4		7434
Char. 10454: G --> A			10		7434
Char. 11199: C --> T			13		765		6
Node 316 :			shuttleworthii + palmata + cinerea
Char. 1938: A --> G			9		1529
Char. 5973: C --> G			8		590
Char. 8458: A --> G			1		7312
Char. 10508: A --> G			13		7434
Char. 10606: G --> A			18		7434
Char. 11486: C --> A			19		1529	indel	4
Node 317 :			bloodworthiana + blancoii
Char. 1387: A --> T			2		1314
Char. 2891: C --> A			1		2129
Char. 7788: T --> C			7		7029
Char. 8742: T --> C			3		7351
Char. 9148: T --> C			2		7362
Char. 9789: G --> A			5		7386
Char. 10454: G --> A			10		7434
Char. 11251: G --> T			1		765
Char. 11557: A --> C			1		7022	indel	9
Node 318 :			nesbittiana + bloodworthians + blancoi
Char. 2669: C --> T			12		2129
Char. 4201: G --> A			3		3221
Char. 4555: A --> G			3		3389
Char. 8374: G --> A			2		7312
Char. 8690: C --> T			2		7351
Char. 9620: T --> C			2		7386
Char. 10365: C --> A			4		7434
Char. 11362: G --> T			10		765
Char. 11399: C --> T			4		765		8
Node 321 :			californica
Char. 1797: A --> T			8		1529
Char. 1938: A --> C			9		1529
Char. 2303: C --> T			16		1973
Char. 3414: A --> G			9		2415
Char. 6816: C --> T			12		689
Char. 10699: A --> G			1		7447
Char. 10816: A --> G			4		7447
Char. 11486: C --> A			19		1529	indel
Char. 11495: C --> A			9		2129	indel	5
Node 333 :			vulpina
Char. 280: A --> G			5		1165
Char. 354: A --> C			3		1165
Char. 1837: C --> T			7		1529
Char. 1851: A --> T			5		1529
Char. 2611: T --> C			5		2129
Char. 2945: T --> A			2		2129
Char. 4400: T --> G			16		3221
Char. 4891: G --> T			4		5069
Char. 5166: T --> C			4		5069
Char. 5979: C --> T			11		590
Char. 6127: G --> A			5		6054
Char. 6277: A --> T			6		6054
Char. 7636: C --> A			12		7029
Char. 10246: G --> A			9		7413
Char. 11106: A --> G			6		765
Char. 11199: C --> T			13		765
Char. 11332: G --> A			6		765
Char. 11354: A --> T			11		765
Char. 11537: C --> A			28		3221	indel
Char. 11659: A --> C			15		765	indel	10 genes
Node 337 :			cinerea var. elleri
Char. 6816: C --> T			12		689
Char. 6978: C --> T			6		689
Char. 7559: G --> A			7		7029
Char. 9743: C --> T			1		7386
Char. 10532: G --> T			4		7434		5
Node 344 :			davidii
Char. 3677: T --> A			4		2415
Char. 4535: A --> G			1		3389
Char. 8726: T --> C			6		7351		3
Node 386 :			quiquangularis
Char. 2162: C --> T			2		1973
Char. 2270: G --> A			7		1973
Char. 10508: G --> A			13		7434
Char. 10606: A --> G			18		7434		2
Node 347 :			davidii var. cyanocarpa
Char. 306: A --> T			1		1165
Char. 11505: C --> A			4		2415	indel	2
Node 352 : J			girdiana
Char. 2945: T --> A			2		2129
Char. 4199: G --> A			4		3221
Char. 4217: A --> G			6		3221
Char. 4334: T --> C			12		3221
Char. 4465: T --> C			10		3221
Char. 4921: A --> G			1		5069
Char. 5115: G --> A			1		5069
Char. 5733: A --> G			6		5693
Char. 5767: A --> G			10		5693
Char. 7222: A --> G			1		7022
Char. 7265: G --> A			1		7022
Char. 9148: T --> C			2		7362
Char. 9405: T --> C			15		7362
Char. 10130: T --> G			7		7413
Char. 10919: G --> T			1		7447
Char. 11606: C --> A			4		7413	indel
Char. 11632: A --> C			8		7447	indel	8
Node 354 : M			hancockii
Char. 2553: T --> C			1		1973
Char. 4903: A --> G			1		241
Char. 5495: G --> A			1		5693
Char. 5679: G --> A			3		5693
Char. 9216: C --> A			7		7362
Char. 9407: A --> G			11		7362
Char. 9618: T --> C			6		7386
Char. 10244: C --> T			2		7413
Char. 10251: C --> T			2		7413
Char. 10451: T --> C			1		7434
Char. 11487: C --> A			1		1529	indel
Char. 11576: C --> A			1		7351	indel
Node 358 :			BELOW jaquemontii/vinifera/sylvestris
Char. 311: T --> C			9		1165
Char. 646: G --> T			12		1313
Char. 668: G --> T			9		1313
Char. 690: C --> A			10		1313
Char. 719: G --> A			8		1313
Char. 1369: T --> A			2		1314
Char. 1431: G --> A			9		1314
Char. 1601: A --> G			9		1314
Char. 1993: A --> C			6		1529
Char. 4450: A --> T			3		3221
Char. 5611: C --> A			5		5693
Char. 6816: C --> T			12		689
Char. 7994: G --> A			4		7230
Char. 11552: A --> C			3		590	indel
Char. 11609: C --> A			4		7413	indel
Char. 11633: C --> A			28		7447	indel	11
Node 363 :			monticola
Char. 4334: T --> C			12		3221
Char. 7555: A --> G			3		7029
Char. 7605: C --> T			3		7029
Char. 7614: C --> T			3		7029
Char. 7679: A --> G			2		7029
Char. 7682: A --> T			3		7029
Char. 7713: C --> T			3		7029
Char. 7758: C --> G			3		7029
Char. 8726: T --> A			6		7351
Char. 8792: C --> T			13		7351
Char. 9620: T --> C			2		7386
Char. 10454: G --> A			10		7434
Char. 10812: G --> A			3		7447
Char. 10813: C --> T			3		7447
Char. 10816: A --> G			4		7447
Char. 10846: C --> A			10		7447
Char. 10863: C --> T			12		7447		6
Node 366 : I			nesbittiana
Char. 1873: A --> T			9		1529
Char. 2303: C --> T			16		1973
Char. 2518: A --> T			7		1973
Char. 7940: A --> G			2		7230
Char. 8792: C --> T			13		7351
Char. 8990: C --> T			9		7362
Char. 9017: G --> A			12		7362
Char. 9021: A --> T			8		7362
Char. 9037: A --> T			17		7362
Char. 9073: A --> G			3		7362
Char. 9095: C --> T			3		7362
Char. 9159: C --> T			7		7362
Char. 9163: C --> T			4		7362
Char. 9290: T --> A			12		7362
Char. 9405: T --> C			15		7362
Char. 9425: G --> A			3		7362
Char. 10050: C --> T			3		7413
Char. 10059: A --> T			3		7413
Char. 11442: A --> C			1		1165	indel
Char. 11592: A --> C			1	indel	7362	indel	7
Node 369 : G			palmata
Char. 2303: C --> T			16		1973
Char. 4378: T --> A			8		3221
Char. 7132: T --> A			7		7022
Char. 9017: A --> G			12		7362
Char. 9290: A --> T			12		7362
Char. 10056: G --> A			4		7413
Char. 10065: A --> G			10		7413
Char. 10219: T --> A			10		7413
Char. 11099: T --> G			25		7413
Char. 11103: T --> A			1		765
Char. 11116: T --> G			1		765
Char. 11216: G --> A			7		765
Char. 11330: T --> C			9		765
Char. 11531: C --> A			9		3221	indel
Char. 11571: C --> A			8		7230	indel	7
Node 382 :			pseudoreticulata
Char. 3177: T --> A			13		2415
Char. 3198: T --> G			14		2415
Char. 3318: A --> T			22		2415
Char. 3414: G --> A			9		2415
Char. 9216: C --> A			7		7362
Char. 9407: A --> G			11		7362
Char. 11629: C --> A			3		7434	indel	3
Node 381 :			pseudoreticulata minus 180
Char. 3671: G --> A			4		2415
Char. 3816: T --> A			5		241
Char. 10863: C --> T			12		7447
Char. 10879: T --> C			18		7447		3
Node392			riparia
Char. 5744: A --> G			20		5693
Char. 11635: C --> A			7		7447	indel	2
Node 406 :			rupestris
Char. 1454: T --> A			6		1314
Char. 3198: G --> T			14		2415
Char. 6342: A --> G			2		6054
Char. 6352: G --> A			1		6054
Char. 6873: G --> A			6		689
Char. 11474: A --> C			3		1314	indel	4
Node 410 : F			shuttleworthii
Char. 767: G --> A			1		1313
Char. 908: A --> G			1		1313
Char. 918: T --> A			1		1313
Char. 919: C --> A			1		1313
Char. 1431: A --> G			9		1314
Char. 1601: G --> A			9		1314
Char. 1910: C --> T			1		1529
Char. 1987: A --> G			1		1529
Char. 2270: G --> A			7		1973
Char. 3024: T --> C			1		2129
Char. 3782: G --> A			3		241
Char. 3785: T --> C			1		241
Char. 3857: G --> A			4		241
Char. 3896: A --> C			1		241
Char. 4233: T --> C			12		3221
Char. 4400: T --> G			16		3221
Char. 5977: G --> A			5		590
Char. 6816: C --> T			12		689
Char. 6978: C --> T			6		689
Char. 7258: C --> T			5		7022
Char. 7351: G --> A			4		7022
Char. 7951: C --> A			2		7230
Char. 8905: A --> T			2		7362
Char. 8990: C --> T			6		7362
Char. 9073: A --> G			3		7362
Char. 9095: C --> T			3		7362
Char. 9163: C --> T			4		7362
Char. 9169: G --> A			3		7362
Char. 9264: A --> T			2		7362
Char. 9425: G --> A			3		7362
Char. 9815: C --> T			1		7386
Char. 10172: T --> C			2		7413
Char. 10356: G --> A			2		7434
Char. 11593: A --> C			3		7362	indel
Char. 11618: C --> A			2		7434	indel	15
Node 419 : N			below sylvestris
Char. 2908: G --> A			6		2129
Char. 2980: T --> C			9		2129
Char. 4453: G --> A			3		3221
Char. 4805: T --> G			5		3389
Char. 6855: A --> G			1		689
Char. 6978: C --> T			6		689
Char. 9534: C --> T			4		7362
Char. 11330: T --> C			9		765
Char. 11495: C --> A			9		2129	indel
Char. 11553: C --> A			4		7022	indel
Char. 11599: C --> A			4		7362	indel	7
Node 422 :			below vinifera
Char. 1369: A --> T			2		1314
Char. 3177: A --> T			13		2415
Char. 4189: A --> C			13		3221
Char. 4271: G --> A			9		3221
Char. 4400: G --> T			16		3221
Char. 4450: T --> A			3		3221
Char. 5451: G --> C			8		5693
Char. 8137: C --> A			6		7230
Char. 8164: T --> C			6		7230
Char. 11052: T --> C			6		765
Char. 11185: T --> C			7		765
Char. 11253: G --> T			6		765
Char. 11284: C --> G			6		765
Char. 11486: C --> A			19		1529	indel
Char. 11609: A --> C			4		7413	indel	8
