# Supplementary material for: A phylogenetic analysis of the grape genus (Vitis L.) reveals broad reticulation and concurrent diversification during neogene and quaternary climate change
Source: BMC Evol Biol. 2013 Jul 5;13:141. doi: 10.1186/1471-2148-13-141 (PMC3750556; doi:10.1186/1471-2148-13-141)
Supplement: Additional file 11 — Nodes With Support And Character scores Genes Filled.xlsx. List of characters supporting selected nodes in strict consensus tree (Figure 3), their degree of homoplasy and marker identity. A character value of one indicates that the character changed once in the phylogeny and there is no homoplasy. A character value of 10 means that the character changed 10 times in the phylogeny. [file 1471-2148-13-141-S11.xlsx]

## Sheet: Sheet1
Additional File 11: List of characters supporting selected nodes in Strict consensus tree of 284 trees in Fig 3, their degree of homoplasy and gene source.
					Strict Consensus of 284 trees TNT 11_14_2011
A character value of "1" means that the character changes once in the phylogeny, the change is specific to this site, and there is no homoplasy. A charactervalue of 10 means that the character changes 10 times in the phylogeny. If node-specific SNPs defined a species-level clade, they were species-specific markers. Nodes correspond to Additional File 22. Node-specific changes are highlighted in y…
Node number	Description	Character value	Gene	Notes	Number of genes supporting the node	Number of characters	Number of Char.score =1
Node 274	riparia+ acerifolia + rupestris
	Char. 5973: C --> T	7	590
	Char. 5976: C --> T	11	590
	Char. 6051: G --> A	8	590
	Char. 6069: G --> T	13	590
	Char. 380: T --> C	3	1165
	Char. 3016: A --> G	10	2129
	Char. 11554: C --> A	10	3221	indel
	Char. 4167: G --> A	7	3221
	Char. 4209: T --> C	4	3221
	Char. 4264: G --> A	6	3221
	Char. 4275: T --> G	7	3221
	Char. 4322: C --> G	6	3221
	Char. 4375: T --> A	8	3221
	Char. 4448: G --> T	15	3221
	Char. 4462: T --> C	16	3221
	Char. 4685: T --> C	9	3389
	Char. 7201: T --> A	5	7022
	Char. 7633: C --> A	16	7029
	Char. 7785: T --> C	12	7029
	Char. 7930: C --> A	8	7230
	Char. 11628: A --> C	29	7351	indel
	Char. 8686: G --> A	14	7351
	Char. 8723: T --> A	7	7351
	Char. 9147: C --> T	5	7362
	Char. 9290: A --> G	5	7362
	Char. 9299: G --> C	6	7362
	Char. 10249: T --> A	4	7434
	Char. 10424: A --> G	8	7434
	Char. 10456: A --> T	10	7434
	Char. 10603: A --> G	26	7434		11	30	0
Node 275	below riparia/acerifolia/rupestris/girdiana/treleasii
	Char. 11560: C --> A	10	3221	indel
	Char. 1425: A --> G	6	1313
	Char. 1435: G --> A	6	1313
	Char. 1487: T --> C	8	1314
	Char. 4230: C --> T	13	3221
	Char. 4333: C --> T	10	3221
	Char. 6283: C --> T	15	6054
	Char. 639: C --> A	6	1313		4	8	0
Node 276	below 275 and a mixed clade of suspected hybrids (tilifolia,riparia,piasezkii)
	Char. 11096: T --> G	27	7447
	Char. 11116: G --> A	11	765
	Char. 11202: T --> C	17	765
	Char. 11223: T --> C	9	765
	Char. 11226: T --> C	8	765
	Char. 11238: T --> C	10	765
	Char. 11271: T --> C	10	765
	Char. 3174: T --> A	13	2415
	Char. 3195: T --> G	16	2415
	Char. 7996: C --> A	7	7230		4	10	0
Node 277:	ariz+rip+gird+flex+trel etc
	Char. 8473: C --> T	2	7312		1	1	0
Node 278:	below wilsoniae+tilifolia and 277 node
	Char. 10392: A --> G	14	7434
	Char. 7787: T --> C	19	7029		2	2	0
Node 279:	Clade nesbittiana+bloodworthiana+treleasi+riparia+acerifolia+rupestris
	Char. 8296: C --> G	5	7312		1	1	0
Node 280:	previous clade plus eurasia
	Char. 10813: G --> A	4	7447
	Char. 10876: C --> T	20	7447
	Char. 4230: T --> C	13	3221
	Char. 4333: T --> C	10	3221
	Char. 9786: A --> G	6	7386		3	5	0
Node 281:	North American Clade above + Californica+Eurasia
	Char. 10809: A --> G	4	7447
	Char. 10810: T --> C	4	7447
	Char. 10843: A --> C	9	7447
	Char. 10860: T --> C	13	7447
	Char. 8789: T --> C	15	7351		2	5	0
Node 283:	40 Chromosome outgroup - 38 Chr. ingroup
	Char. 11534: C --> A	1	241	indel
	Char. 3779: A --> G	5	241
	Char. 3843: G --> A	1	241
	Char. 3930: A --> G	1	241
	Char. 3993: G --> T	1	241
	Char. 4016: G --> T	1	241
	Char. 4039: G --> T	4	241
	Char. 4060: T --> G	1	241
	Char. 5988: T --> G	8	590
	Char. 6006: A --> C	1	590
	Char. 6037: G --> A	2	590
	Char. 6936: C --> T	1	689
	Char. 6938: A --> T	1	689
	Char. 116: A --> T	1	1165
	Char. 128: A --> T	10	1165
	Char. 188: C --> G	1	1165
	Char. 387: G --> T	1	1165
	Char. 397: C --> A	1	1165
	Char. 471: G --> A	1	1165
	Char. 1192: C --> T	1	1313
	Char. 1214: G --> A	1	1313
	Char. 1379: T --> C	1	1313
	Char. 1429: C --> A	1	1313
	Char. 1448: A --> C	1	1313
	Char. 646: T --> G	11	1313
	Char. 701: G --> A	1	1313
	Char. 729: A --> C	1	1313
	Char. 855: C --> A	1	1313
	Char. 856: G --> T	1	1313
	Char. 865: A --> G	1	1313
	Char. 880: C --> T	2	1313
	Char. 893: A --> C	1	1313
	Char. 943: T --> A	1	1313
	Char. 967: C --> T	1	1313
	Char. 968: G --> T	6	1313
	Char. 1541: A --> G	1	1314
	Char. 1834: T --> G	1	1529
	Char. 1835: T --> G	1	1529
	Char. 1837: T --> C	6	1529
	Char. 1872: T --> A	9	1529
	Char. 2354: C --> T	1	1973
	Char. 2357: C --> T	1	1973
	Char. 2399: C --> T	8	1973
	Char. 2460: G --> A	1	1973
	Char. 2885: G --> T	2	2129
	Char. 2941: C --> A	4	2129
	Char. 2975: C --> T	2	2129
	Char. 4275: G --> T	7	3221
	Char. 4448: T --> G	15	3221
	Char. 4524: G --> A	7	3389
	Char. 4595: A --> G	8	3389
	Char. 4676: A --> G	1	3389
	Char. 4751: G --> A	1	3389
	Char. 4784: G --> A	1	3389
	Char. 4796: T --> G	1	3389
	Char. 4813: A --> G	1	3389
	Char. 4835: A --> C	1	3389
	Char. 11577: A --> C	1	5069	indel
	Char. 5043: G --> A	1	5069
	Char. 5209: C --> G	1	5069
	Char. 5548: C --> A	1	5693
	Char. 5608: A --> C	5	5693
	Char. 6185: A --> C	2	6054
	Char. 6325: T --> A	4	6054
	Char. 7273: T --> G	1	7022
	Char. 7290: C --> A	1	7022
	Char. 7335: A --> G	1	7022
	Char. 11603: C --> A	10	7029	indel
	Char. 7748: G --> A	2	7029
	Char. 8632: G --> C	1	7351
	Char. 8686: A --> G	14	7351
	Char. 8687: T --> C	2	7351
	Char. 8734: T --> A	1	7351
	Char. 8789: C --> T	15	7351
	Char. 9651: G --> T	1	7386
	Char. 9663: C --> G	1	7386
	Char. 9779: T --> C	1	7386
	Char. 11661: A --> C	4	7413	indel
	Char. 10000: T --> C	4	7434
	Char. 10062: G --> A	11	7434
	Char. 10106: A --> G	2	7434
	Char. 10156: A --> G	2	7434
	Char. 10210: T --> A	1	7434
	Char. 10216: A --> T	11	7434
	Char. 10480: T --> C	1	7434
	Char. 10494: G --> T	1	7434
	Char. 10562: A --> T	1	7434
	Char. 11674: C --> A	1	7434	indel
	Char. 10801: A --> G	1	7447
	Char. 10809: G --> A	4	7447
	Char. 10810: C --> T	4	7447
	Char. 10813: A --> G	4	7447
	Char. 10860: A --> T	13	7447		20	93	57
				57 out of 93 (61.3%) are unique changes (Char score =1)
Node 287:	one acerifolia clade
	Char. 389: C --> T	4	1165
	Char. 1210: A --> T	4	1313
	Char. 11482: A --> C	5	1314
	Char. 2261: A --> G	3	1973
	Char. 2300: T --> C	16	1973
	Char. 3698: C --> A	32	2415
	Char. 11554: A --> C	10	3221
	Char. 4167: A --> G	7	3221
	Char. 4184: G --> T	2	3221
	Char. 4206: C --> A	15	3221
	Char. 4209: C --> T	4	3221
	Char. 4264: A --> G	6	3221
	Char. 4275: G --> T	7	3221
	Char. 4314: T --> C	2	3221
	Char. 4322: G --> C	6	3221
	Char. 4462: C --> T	16	3221
	Char. 4685: C --> T	9	3389
	Char. 11636: C --> A	19	7362
	Char. 10424: G --> A	8	7434
	Char. 10603: G --> A	26	7434
	Char. 11676: C --> A	16	7434
	Char. 11025: T --> C	4	7447		10	22	0
Node 289:	Bashanica+quinquangularis+bellula+adenoclata
	Char. 2399: T --> C	8	1973
	Char. 2445: G --> T	8	1973		1	1	0
Node 290:	Asian clade nodes 289+298 (adstricta+pseudoreticulata+hancockii+ficifolia)
	Char. 10665: A --> T	4	7447
	Char. 11498: C --> A	21	1529
	Char. 11567: A --> C	11	3221
	Char. 8788: C --> T	12	7351		4	4	0
Node 291:	Asia minus V. amurensis (which is basal to Eurasia)
	Char. 11096: T --> G	27	7447
	Char. 11202: T --> C	17	765
	Char. 11213: G --> A	7	765
	Char. 11327: T --> C	10	765
	Char. 4524: A --> G	7	3389
	Char. 9213: A --> C	8	7362
	Char. 9404: G --> A	12	7362		4	7	0
Node 292:	Eurasia minus V. amurensis
	Char. 11567: C --> A	11	3221
	Char. 1872: A --> T	9	1529
	Char. 1937: A --> C	10	1529
	Char. 2768: C --> T	7	2129
	Char. 8964: C --> A	9	7362		4	5	0
Node 293:	Eurasia (with V. amurensis)
	Char. 4268: A --> G	10	3221
	Char. 4397: T --> G	16	3221
	Char. 4448: G --> T	15	3221
	Char. 7255: C --> T	5	7022
	Char. 7633: C --> G	16	7029		3	5	0
Node 298:	Adstricta+pseudoreticulata+hancockii+ficifolia
	Char. 2684: G --> A	5	2129
	Char. 2768: T --> C	7	2129
	Char. 2872: G --> A	5	2129
	Char. 7444: T --> G	3	7029
	Char. 7736: G --> C	9	7029		2	5	0
Node 303:	a terminal aestivalis clade
	Char. 4331: C --> T	12	3221		1	1	0
Node 304:	a more inclusive aestivalis clade (nodes 303+313))
	Char. 11566: C --> A	32	3221	indel
	Char. 4333: T --> C	10	3221
	Char. 4375: T --> A	8	3221
	Char. 4390: G --> A	4	3221
	Char. 4397: T --> G	16	3221		1	5	0
Node 305:	aestivalis clade (not including samples 027, 023)
	Char. 6003: C --> T	3	590
	Char. 3005: T --> G	6	2129
	Char. 8672: G --> C	1	7351
	Char. 11633: A --> C	16	7362
	Char. 9361: T --> G	5	7362		4	5	1
Node 306:	aestivalis clade not including 027
	Char. 11530: C --> A	22	241
	Char. 11727: A --> C	16	765		2	2	0
Node 307:	aestivalis (no including 022, 038)
	Char. 11196: C --> T	14	765		1	1	0
Node 308:	Labrusca + most aestivalis
	Char. 1396: T --> A	4	1313
	Char. 1454: T --> A	6	1314
	Char. 311: T --> C	14	1165		3	3	0
Node 309:	labrusca+ most aestivalis+1 tilifolia
	Char. 8915: C --> T	14	7362
	Char. 8925: A --> G	5	7362
	Char. 9018: A --> T	9	7362
	Char. 9039: T --> A	10	7362
	Char. 9062: C --> T	10	7362
	Char. 9202: C --> T	13	7362
	Char. 9211: C --> T	11	7362		1	7	0
Node 310:	clade vulpina+labrusca+aestivalis
	Char. 10451: A --> G	13	7434
	Char. 10505: G --> A	15	7434
	Char. 10603: A --> G	26	7434
	Char. 10880: G --> A	12	7447
	Char. 10956: T --> C	19	7447
	Char. 4206: C --> A	15	3221
	Char. 692: T --> C	8	1313
	Char. 7633: C --> A	16	7029
	Char. 7785: T --> C	12	7029		5	9	0
Node 311:	North American clades 310+353
	Char. 11530: A --> C	22	241
	Char. 11537: A --> C	6	241
	Char. 11539: C --> A	5	241
	Char. 3315: A --> T	30	2415
	Char. 7129: A --> T	10	7022
	Char. 7787: T --> C	19	7029		4	6	0
Node 313:	a terminal aestivalis clade
	Char. 5967: G --> A	11	590
	Char. 5988: G --> T	8	590
	Char. 6003: T --> C	3	590
	Char. 6005: C --> T	7	590
	Char. 3315: T --> A	30	2415
	Char. 3335: T --> G	4	2415
	Char. 3612: G --> T	4	2415
	Char. 4302: T --> C	7	3221
	Char. 5726: C --> T	21	5693
	Char. 5780: A --> T	17	5693
	Char. 11633: C --> A	16	7362	indel
	Char. 8925: G --> A	5	7362
	Char. 9361: G --> T	5	7362		5	13	0
Node 319:	labrusca
	Char. 1452: A --> T	4	1314
	Char. 4600: G --> A	1	3389
	Char. 4930: A --> G	1	5069
	Char. 5231: C --> T	3	5069
	Char. 11594: A --> C	3	7029	indel
	Char. 7918: C --> A	4	7230
	Char. 10172: G --> A	18	7434
	Char. 10467: A --> T	2	7434		6	8	2
Node 327:	amurensis
	Char. 4832: T --> A	1	3389
	Char. 11612: A --> C	9	7029	indel
	Char. 7438: C --> T	11	7029
	Char. 11686: C --> A	11	7434	indel	3	4	1
Node 328:	coignetiae+amurensis
	Char. 11049: T --> C	7	765
	Char. 11182: T --> C	9	765
	Char. 11249: A --> T	7	765
	Char. 11250: G --> T	7	765
	Char. 11281: C --> G	8	765
	Char. 11351: A --> T	13	765		1	6	0
Node 329:	yenshanensins+coignetiae_amurensis
	Char. 10398: G --> A	4	7434
	Char. 10456: A --> T	10	7434
	Char. 2267: G --> A	9	1973
	Char. 2399: T --> C	8	1973
	Char. 2445: G --> T	8	1973
	Char. 2535: A --> G	8	1973
	Char. 5976: C --> T	11	590
	Char. 6069: G --> T	13	590		3	8	0
Node 337:	asian clade piasezki+romaneti+davidii var. cyanocarpa (the first two are poorly defined species)
	Char. 3989: T --> C	5	241
	Char. 4025: T --> C	5	241
	Char. 4044: G --> A	3	241
	Char. 5976: C --> T	11	590
	Char. 11731: C --> A	5	765	indel
	Char. 11460: A --> C	5	1313	indel
	Char. 11466: A --> C	3	1313	indel
	Char. 3174: T --> A	13	2415
	Char. 3195: T --> G	16	2415
	Char. 3315: A --> T	30	2415
	Char. 4558: G --> A	3	3389
	Char. 4588: A --> G	3	3389
	Char. 6718: A --> G	3	6670
	Char. 7736: G --> C	9	7029
	Char. 9704: T --> C	9	7386		9	15	0
Node 339 :	within arizonica
	Char. 2608: T --> C	5	2129
	Char. 10712: A --> G	1	7447		2	2	1
Node 340:	arizonica
	Char. 1387: A --> T	2	1313
	Char. 2303: G --> A	6	1973
	Char. 5239: C --> G	4	5069		3	3	0
Node 342:	bashanica
	Char. 1348: C --> G	3	1313
	Char. 1386: A --> G	1	1313
	Char. 1417: A --> T	1	1313
	Char. 1418: C --> T	2	1313
	Char. 11566: A --> C	32	3221	indel
	Char. 4622: C --> T	1	3389
	Char. 7736: G --> C	9	7029
	Char. 9704: T --> C	9	7386
	Char. 10269: T --> G	4	7434		6	9	3
Node 343 :	bashanica+bellula
	Char. 3174: T --> A	13	2415
	Char. 3195: T --> G	16	2415
	Char. 4186: A --> C	17	3221
	Char. 4268: G --> A	10	3221		2	4	0
Node 346	biformis
	Char. 1079: C --> T	1	1314
	Char. 8948: C --> T	3	7362
	Char. 9435: C --> T	3	7362		2	3	1
Node 350:	an intermediate cinarea clade
	Char. 11359: G --> T	14	765
	Char. 4888: G --> T	4	5069
	Char. 5163: T --> C	5	5069
	Char. 646: G --> T	11	1313
	Char. 692: T --> C	8	1313		3	5	0
Node 351:	cinerea+biformis
	Char. 1454: T --> A	6	1314
	Char. 1489: T --> G	4	1314
	Char. 1632: G --> C	3	1314
	Char. 1797: A --> T	8	1529
	Char. 1882: A --> T	3	1529
	Char. 1937: G --> C	10	1529
	Char. 2375: G --> A	2	1973
	Char. 2875: A --> T	1	2129
	Char. 4331: T --> C	12	3221
	Char. 4733: C --> T	2	3389
	Char. 7124: T --> A	2	7022
	Char. 7342: A --> G	6	7022
	Char. 7971: C --> T	4	7230
	Char. 9018: A --> T	9	7362
	Char. 9062: C --> T	10	7362
	Char. 9202: C --> T	13	7362
	Char. 9211: C --> T	11	7362		9	17	1
Node 352:	palmata+cinerea
	Char. 896: T --> C	1	1313
	Char. 968: T --> G	6	1313
	Char. 2192: G --> A	10	1973
	Char. 7810: A --> G	14	7029
	Char. 11628: A --> C	29	7351	indel
	Char. 8789: T --> C	15	7351
	Char. 10362: C --> A	4	7434
	Char. 10907: C --> T	19	7447		6	8	1
Node 353:	shuttleworthii+palmata+cinera clade
	Char. 11498: C --> A	21	1529	indel
	Char. 1872: A --> T	9	1529
	Char. 1937: A --> G	10	1529
	Char. 5970: C --> G	8	590
	Char. 8455: A --> G	1	7312		3	5	1
Node 354:	bloodworthiana+blanccoii
	Char. 11248: G --> T	1	765	indel
	Char. 1387: A --> T	2	1313
	Char. 2888: C --> A	1	2129
	Char. 11597: A --> C	1	7029
	Char. 7785: T --> C	12	7029
	Char. 8739: T --> C	4	7351
	Char. 9145: T --> C	2	7362
	Char. 9786: G --> A	6	7386		7	8	3
Node 355:	Nesbit clade plus blood/blancoi clade
	Char. 2666: C --> T	15	2129
	Char. 4198: G --> A	4	3221
	Char. 4552: A --> G	4	3389
	Char. 8371: G --> A	2	7312
	Char. 8687: C --> T	2	7351
	Char. 9617: T --> C	2	7386
	Char. 10362: C --> A	4	7434
	Char. 11271: T --> C	10	765
	Char. 11359: G --> T	14	765
	Char. 11396: C --> T	6	765		8	10	0
Node 357 :	within californica
	Char. 11529: A --> C	1	241	indel
	Char. 11725: A --> C	3	765	indel
	Char. 11444: A --> C	1	1165	indel
	Char. 3636: A --> T	4	2415
	Char. 3653: A --> T	1	2415
	Char. 3702: A --> G	2	2415
	Char. 11584: A --> C	1	5059	indel
	Char. 9824: C --> T	1	7386		6	8	5
Node 358:	californica
	Char. 11514: C --> A	10	241	indel
	Char. 6813: C --> T	14	689
	Char. 11498: C --> A	21	1529	indel
	Char. 1872: A --> T	9	1529
	Char. 1937: A --> C	10	1529
	Char. 3411: A --> G	10	2415
	Char. 10062: A --> G	11	7434
	Char. 10216: T --> A	11	7434
	Char. 10696: A --> G	1	7447		6	9	1
Node 359 :	within californica
	Char. 9039: T --> A	10	7362
	Char. 9062: C --> T	10	7362
	Char. 9202: C --> T	13	7362
	Char. 11228: A --> C	1	765
	Char. 11281: C --> G	8	765
	Char. 11564: A --> C	8	3221	indel	3	6	1
Node 364:	a cinerea clade
	Char. 3999: A --> G	7	241
	Char. 4206: C --> A	15	3221
	Char. 11633: A --> C	16	7362	indel
	Char. 8955: C --> T	3	7362
	Char. 9039: T --> A	10	7362
	Char. 9099: A --> G	2	7362
	Char. 9608: T --> C	3	7386		4	7	0
Node 375:	vulpina
	Char. 3779: G --> A	5	241
	Char. 3858: G --> A	5	241
	Char. 3999: A --> G	7	241
	Char. 5976: C --> T	11	590
	Char. 6069: G --> T	13	590
	Char. 11196: C --> T	14	765
	Char. 280: A --> G	5	1165
	Char. 354: A --> C	3	1165
	Char. 3698: A --> C	32	2415
	Char. 11566: C --> A	32	3221	indel
	Char. 6663: T --> C	2	6670		7	11	0
Node 382 :	internal davidii clade
	Char. 1846: T --> C	1	1529
	Char. 11567: A --> C	11	3221	indel
	Char. 4168: G --> A	2	3221
	Char. 5726: T --> G	21	5693		3	4	1
Node 383:	davidii
	Char. 3674: T --> A	4	2415
	Char. 4532: A --> G	1	3389
	Char. 8723: T --> C	7	7351		3	3	1
Node 384:	asian clade qin+davidii
	Char. 1797: T --> A	8	1529
	Char. 2684: G --> A	5	2129
	Char. 5168: G --> A	1	5069
	Char. 5250: A --> T	3	5069
	Char. 8134: C --> A	7	7230
	Char. 8161: T --> C	7	7230		4	6	1
Node 385 :	one of two davidii clades
	Char. 1224: G --> A	1	1314
	Char. 1768: G --> C	1	1529
	Char. 1837: C --> T	6	1529
	Char. 1850: A --> T	3	1529
	Char. 1937: C --> A	10	1529
	Char. 1952: T --> G	1	1529
	Char. 11205: C --> A	1	765
	Char. 11349: C --> T	1	765
	Char. 11636: C --> A	19	7362	indel	4	9	5
Node 386:	davidii var cyanocarpa
	Char. 11528: C --> A	4	241	indel
	Char. 306: A --> T	1	1165		2	2	1
Node 390:	within girdiana
	Char. 6017: A --> T	2	590
	Char. 6032: G --> A	2	590
	Char. 2608: T --> C	5	2129
	Char. 5764: A --> G	11	5693
	Char. 7219: A --> G	1	7022
	Char. 9145: T --> C	2	7362
	Char. 9402: T --> C	17	7362		5	7	1
Node 391:	girdiana
	Char. 4101: T --> C	1	241
	Char. 11560: A --> C	10	3221	indel
	Char. 4196: G --> A	4	3221
	Char. 4214: A --> G	7	3221
	Char. 4331: T --> C	12	3221
	Char. 4462: T --> C	16	3221
	Char. 6283: T --> C	15	6054
	Char. 11605: C --> A	3	7029	indel
	Char. 7810: A --> G	14	7029
	Char. 11662: C --> A	4	7413	indel
	Char. 10000: C --> T	4	7434
	Char. 10062: A --> G	11	7434
	Char. 10101: G --> A	5	7434
	Char. 10127: T --> G	9	7434
	Char. 10172: G --> A	18	7434
	Char. 10216: T --> A	11	7434
	Char. 10916: G --> T	1	7447
	Char. 11698: A --> C	7	7447	indel	7	18	2
Node 392:	hancockii
	Char. 11499: C --> A	1	1529	indel
	Char. 2550: T --> C	1	1973
	Char. 4900: A --> G	1	5069
	Char. 5492: G --> A	1	5693
	Char. 5676: G --> A	3	5693
	Char. 11624: C --> A	1	7351	indel
	Char. 9213: C --> A	8	7362
	Char. 9404: A --> G	12	7362
	Char. 9615: T --> C	6	7386
	Char. 10241: C --> T	2	7434
	Char. 10248: C --> T	2	7434
	Char. 10448: T --> C	1	7434		8	12	6
Node 396:	jacquemontii+vinifera+sylvestris
	Char. 11514: C --> A	10	241	indel
	Char. 6813: C --> T	14	689
	Char. 311: T --> C	14	1165
	Char. 1369: T --> A	2	1313
	Char. 1431: G --> A	13	1313
	Char. 646: G --> T	11	1313
	Char. 668: G --> T	9	1313
	Char. 690: C --> A	10	1313
	Char. 719: G --> A	9	1313
	Char. 1601: A --> G	13	1314
	Char. 1992: A --> C	7	1529
	Char. 3174: T --> A	13	2415
	Char. 3315: A --> T	30	2415
	Char. 4447: A --> T	3	3221
	Char. 5608: C --> A	5	5693
	Char. 11592: A --> C	11	7029	indel
	Char. 7991: G --> A	4	7230
	Char. 11666: C --> A	4	7413	indel
	Char. 11699: C --> A	30	7447	indel	13	19	0
Node 405:	monticola
	Char. 3224: C --> G	4	2415
	Char. 4331: T --> C	12	3221
	Char. 4552: A --> G	4	3389
	Char. 7261: T --> C	5	7022
	Char. 7356: C --> T	6	7022
	Char. 7556: G --> A	9	7029
	Char. 7676: A --> G	3	7029
	Char. 9147: C --> T	5	7362
	Char. 9290: A --> G	5	7362
	Char. 9299: G --> C	6	7362
	Char. 9617: T --> C	2	7386
	Char. 10392: A --> G	14	7434		8	12	0
Node 408:	mustangensis+shuttleworthii
	Char. 3779: G --> A	5	241
	Char. 3782: T --> C	2	241
	Char. 3854: G --> A	6	241
	Char. 3893: A --> C	2	241
	Char. 6813: C --> T	14	689
	Char. 6975: C --> T	8	689
	Char. 11118: G --> T	2	765
	Char. 11396: C --> T	6	765
	Char. 1986: A --> G	2	1529
	Char. 2267: G --> A	9	1973
	Char. 4448: G --> T	15	3221
	Char. 7348: G --> A	5	7022
	Char. 11093: C --> A	2	7447		8	13	0
Node 409:	nesbittiana
	Char. 11440: A --> C	1	1165
	Char. 1872: A --> T	9	1529
	Char. 2515: A --> T	7	1973
	Char. 7937: A --> G	2	7230
	Char. 7996: C --> A	7	7230
	Char. 8789: C --> T	15	7351
	Char. 11646: A --> C	1	7362
	Char. 8987: C --> T	9	7362
	Char. 9014: G --> A	13	7362
	Char. 9018: A --> T	9	7362
	Char. 9034: A --> T	17	7362
	Char. 9070: A --> G	3	7362
	Char. 9092: C --> T	3	7362
	Char. 9156: C --> T	8	7362
	Char. 9160: C --> T	4	7362
	Char. 9287: T --> A	13	7362
	Char. 9402: T --> C	17	7362
	Char. 9422: G --> A	3	7362
	Char. 10047: C --> T	3	7434
	Char. 10056: A --> T	3	7434		7	20	2
Node 414:	palmata
	Char. 11537: C --> A	6	241	indel
	Char. 11100: T --> A	1	765
	Char. 11113: T --> G	1	765
	Char. 11196: C --> T	14	765
	Char. 11202: T --> C	17	765
	Char. 11213: G --> A	7	765
	Char. 11327: T --> C	10	765
	Char. 11560: C --> A	10	3221	indel
	Char. 11615: C --> A	17	7029	indel
	Char. 10053: G --> A	4	7434
	Char. 10062: A --> G	11	7434
	Char. 10216: T --> A	11	7434
	Char. 11096: T --> G	27	7447		6	13	2
Node 428:	pseudoreticulata
	Char. 3174: T --> A	13	2415
	Char. 3195: T --> G	16	2415
	Char. 3315: A --> T	30	2415
	Char. 3411: G --> A	10	2415
	Char. 9213: C --> A	8	7362
	Char. 9404: A --> G	12	7362
	Char. 11693: C --> A	3	7434	indel	3	7	0
Node 430:	qinlingensis
	Char. 11679: A --> C	1	7434	indel
	Char. 6609: C --> T	5	6670		2	2	1
Node 431:	quinquangularis
	Char. 6909: C --> T	5	689
	Char. 2159: C --> T	3	1973
	Char. 2872: G --> A	5	2129
	Char. 9704: T --> C	9	7386		4	4	0
Node 432:	some quinquangularis (terminal clade)
	Char. 3174: T --> A	13	2415
	Char. 3195: T --> G	16	2415
	Char. 3199: A --> G	1	2415
	Char. 3411: G --> A	10	2415
	Char. 7197: A --> G	1	7022
	Char. 10198: A --> G	1	7434		3	6	3
Node 441:	rupestris
	Char. 6870: G --> A	6	689
	Char. 11485: A --> C	3	1314	indel
	Char. 1454: T --> A	6	1314
	Char. 2303: G --> A	6	1973
	Char. 2930: G --> A	2	2129
	Char. 3195: G --> T	16	2415
	Char. 4685: C --> T	9	3389
	Char. 6283: T --> C	15	6054
	Char. 6339: A --> G	2	6054
	Char. 6349: G --> A	1	6054		7	10	1
Node 443:	shuttleworthii
	Char. 5974: G --> A	5	590
	Char. 11202: T --> C	17	765
	Char. 11217: T --> A	2	765
	Char. 11278: C --> T	3	765
	Char. 11311: T --> C	3	765
	Char. 11729: C --> A	3	765	indel
	Char. 304: A --> G	5	1165
	Char. 692: T --> C	8	1313
	Char. 767: G --> A	2	1313
	Char. 908: A --> G	1	1313
	Char. 918: T --> A	1	1313
	Char. 919: C --> A	1	1313
	Char. 1909: C --> T	1	1529
	Char. 4230: T --> C	13	3221
	Char. 4397: T --> G	16	3221
	Char. 7255: C --> T	5	7022
	Char. 7948: C --> A	2	7230
	Char. 9812: C --> T	1	7386		9	18	5
Node 456:	sylvestris
	Char. 11514: C --> A	10	241	indel
	Char. 6852: A --> G	1	689
	Char. 6975: C --> T	8	689
	Char. 2905: G --> A	7	2129
	Char. 4450: G --> A	5	3221
	Char. 8671: T --> G	5	7351
	Char. 8686: A --> G	14	7351		5	7	1
Node 463:	vinifera+sylvestris
	Char. 11514: A --> C	10	241	indel
	Char. 1369: A --> T	2	1313
	Char. 4397: G --> T	16	3221
	Char. 5448: G --> C	9	5693
	Char. 5536: C --> G	5	5693
	Char. 6606: G --> A	2	6670		5	6	0
057_V. biformis
	Char. 2123: G --> C	8	1973
	Char. 8686: G --> A	14	7351
	Char. 8768: C --> T	1	7351
	Char. 11633: A --> C	16	7362	indel
	Char. 8915: C --> T	14	7362
	Char. 8924: C --> T	3	7362
	Char. 8925: A --> G	5	7362
	Char. 9388: T --> A	3	7362
	Char. 9608: T --> C	3	7386
	Char. 9827: A --> G	3	7386
	Char. 11675: C --> A	8	7434	indel	5	11	1
058_V. blancoii
	Char. 4049: T --> C	1	241
	Char. 6813: C --> T	14	689
	Char. 913: G --> T	1	1313
	Char. 3432: A --> T	1	2415
	Char. 9279: C --> A	2	7362
	Char. 9281: T --> A	2	7362
	Char. 10466: T --> C	1	7434		6	7	4
059_V. bloodworthiana
	Char. 2513: C --> T	1	1973
	Char. 2854: A --> G	3	2129
	Char. 3224: C --> G	4	2415
	Char. 4808: A --> G	1	3389
	Char. 7784: C --> A	2	7029
	Char. 7787: T --> C	19	7029
	Char. 11662: C --> A	4	7413	indel
	Char. 10101: G --> A	5	7434
	Char. 10127: T --> G	9	7434
	Char. 11699: C --> A	30	7447	indel	8	10	2
304_V. wilsoniae
	Char. 11537: A --> C	6	241	indel
	Char. 11539: C --> A	5	241	indel
	Char. 11281: C --> G	8	765
	Char. 1228: A --> G	5	1313
	Char. 2988: T --> C	6	2129
	Char. 11564: A --> C	8	3221	indel
	Char. 4186: A --> C	17	3221
	Char. 4315: C --> T	4	3221
	Char. 4450: A --> G	5	3221
	Char. 7556: G --> A	9	7029
	Char. 11628: A --> C	29	7351	indel
	Char. 8915: C --> T	14	7362
	Char. 8955: C --> T	3	7362
	Char. 9202: C --> T	13	7362
	Char. 11675: C --> A	8	7434	indel
	Char. 10860: C --> T	13	7447
	Char. 10880: G --> A	12	7447
	Char. 11713: C --> A	9	7447	indel	10	18	0
