# Supplementary material for: A phylogenetic analysis of the grape genus (Vitis L.) reveals broad reticulation and concurrent diversification during neogene and quaternary climate change
Source: BMC Evol Biol. 2013 Jul 5;13:141. doi: 10.1186/1471-2148-13-141 (PMC3750556; doi:10.1186/1471-2148-13-141)
Supplement: Additional file 19 — TNTfile_303OTU_WithSIC_uninformCharsDeact.tnt. TNT data file including all 303 original accessions, gap coded. This file was used for some preliminary analyses and can be opened with a text editor. [file 1471-2148-13-141-S19.tnt]

nstates dna;
xread
11735 303
&[dna]

001VACER31 TGGAAAGCCCCTTTCTATGCTTATTACAAGGACTTCGACATAGAGGGATGCCCAATGCCAGGACCCGGGACTTGTGCCTCTAACCCTAATAACTGGTGGGAGGGAACTGCATACCATGAACTCAGCCCTATTGAAGCCAGACGATACCATTGGGTCCGTCAGAACCACATGATCTATGACTACTGCACGGACAAATCGCGATACCCGGTTACCCCACCGGAGTGTGTCGCAGGCATCTAAAATCCGATGGCCAATTTTTCCTTAATTGGTAAATACATTCATGCCTACGTACGTACACACCCTCATACACTTT???????GTTGTG?TGATAAGAGCCATGCATATCAGGGGGTATAGAGGGGAT?AAAAAATAATATTACTTTTGTTTCGATGGTGATTTTAGTATGTGGTTGA??????AGCCTAAGATTT????GTAAGGTTTGTTTTCTAAGGGTGGGCAAAGGGTCAACTTCTATTTGTAAACCATATGTGTCTGTATTTGCCGATTATCATAAGTGCCAATAAAGCTTCTGCATGGTGCTGTACTAAGCATTCGTTTCAATGAAGATATATTGAGTGTGTGGAATCGCAATGCATCCGATCATCAGGTCAGTAACCACTAATTCASTACTATTATGATATGTTCTGTGTTTGTGTACAATATGGTGACCTTGATTTACTTTTTCCATTAGGCTGTAATGGCTCTAAGAGATGCGATCAAACGRCACTTGAAGCTTCCCCATGGCTATGTTATGGAATACAAGGCTCATGATGCTTCTCTCCGTGACAACTCATCTTATAGGAACACATGGTTGAGAGGATGATCCTGTGGATTCCCTCCTTAAGCAACCATGTGGGAATGGAAGTTCAGATAGCTGTCCATTGAGGTCCCTG?CAGGATCAAAATCAGTTACTCCTATATTACCTT?????ACAACTAGTTTGGTGGTTGTCGCTCTGAGTTTTAATGTAAGACTGTATTAGCTTCAA????????CTGAAGTCAAAACTCTCAGTTTCGTTAATGAATTTGCTGGTTTTCCCACAGGTTAAGGCAAAGCAGGTTACATTCCACAGGAAAAAGAATCTTCAGTACTATGAGATATCAGCGAAGAGCAACTACAATTTTGAGAAACCTTTCTTGTATCTTGCTAGGAAGCTTGCAGGGTGATTAAATAATATAGAAATTATTCAATTTCTGGTTTATATATGCTACAGAGGATATTTAACATTGATAA?TTGCTTTGGTGATTTTAGGGATCCCAATCTCCACTTTGTGGAGTCCCCTGCTCTTGCTCCTCCAGAAGTACACATTGACTTGGCTGCACAGCAACAGTAAGAATCTTGTCCTTGTAGTGC?TTCTTCTACTGTTGCCCCTC?AATA??????TTTTTCTTTTTAATAATGATAAC?TTCTTGTTGATGTCTAGTTTGCTTTAGACTATATTTTAAATCAATTCATTTGATATCAA????????CATACCTGTCCAGTTCTGGTCCCCTGCCTC?ATTATGTTTTTTGTTTGTTACAGGCACGAGGCTGAGCTTGCTGCAGCAGCTAGTCAGCCTCTTCCAGATGATGATGATGATGCATTTGAGTAGAGAGAACTGGTGGAGAGGCTTGGGTTCTACCTTTTTGCAATGATTTAATGCTTCCTTTA?????TTATGCATCGTTCGCTTACCAAGTTTTTAAACTGGGCTTGGTGCTTTGAGCGGTCTCATGGATGTACGTGGAAGCAAGCCAGATGGCTCAGAGGTTGGTTCTGGTGATGGCCAAGGGAAGTCAGCTTCTGGACATGGCAGTGGAAATAGAGATTCCTAAGGTCGAAGATAGTTCTAAGTGAGA????TGGCTGCAGGAGGTTAAACCATCTAGGGATGAT???AGTGTGTAGACCTTTTT?????????????????????GAG?????TACTGGCATATACATATCTACATATTTCAACACATATGAACAACCTTTACCATCTCCACTGAATTTGTAGTTGTAGCATCTCCAATGAACAGCCATCCCATGTTCGAATTGGTTTCAGCAGCCCAGACAATCCTCCCCGACAGCGATGGCGCCATCGATGGGCATCTCCGGGAAGTGGGGCTGACCTTCCACTTACTTAAGGATGTGCCCGGCCTCATTTCCAAGAACATTGAAAAAAGCCTGAATGAGGCCTTCCAGCCTTTGGGCATCAAGGACTGGAACTCCATTTTCTGGATTGCACACCCTGGTGGGCCTGCAATCTTGGATCAAGTTGAGGAAAAATTAGCCCTAAAGCCTGAGAAGTTACGCTCCACACGACACGTCTTGAGCGAGTATGGTAACATGTCAAGTGCTTGCGTGTTGTTTATTTTGGACGAGATGAGGAGGAAGTCGGCTGAGGAAGGGCTGAAGACCACGGGTGAGGGGCTGGAAT?GGGGCGTGCTCTTCGGTTTCGGACCAGGGCTCACTGTTGAGACCGTGGTGCTCCACAGTGTGTCTACTTGAGGGACTAAAAAATATCTACTGTTTCCACTTTACTTGCCTGATTTGGTTTTCCCCTTCTCTTGTTGGTGAAAACTGACCCCAAGGACGAGTTCCTTGCAATATTGAGAGCCACTGTGAAGTGCTTGACCCGCCCAGAGAAGTACTTTGAGAAGGTTCTCAGGCTGGCAATCAACAAGCGAGGCACAGATGAAGGGGCTCTCACTAGAGTTGTCACTACAAGGGCTGAGATTGACATGAAGATCATAAAGGAGGAGTACCACAAAAGGAACAGCGTCACTCTGGATCATGCCATTGGCAAGGACACCACTGGAGACTATGAAAAAATGCTTCTGGCCCTGATAGGACACGGAGATGCTTGAGCTCGTTATTTCTT?CATGACATTTGCTTCTGATGGTGTCTATATATATAA???CTTATATAGTCTGCC????ATGTTTTCAAATGGTTGCATGTTGTGGAATGGGTTATCCTGGTTTTGTGTG??TGG?TCCTTAATAATCAGTCTTGTGGCTATTGCGTGTCTTGGAAGACTTCAGTGTGATCAGACACAGCGAAACTGGAGCTGTTGAAGAGCTTGGGAGCTGATTTGACGATTGACTACACTAAGGAGAACTTTGAAGATTTGGCAGAGAAATTCGATGTAGTTTATGATGCAGTTGGTAAGATCTTGTGTTTATTGCTCATTGT?GAGGAGTCACTTATTGCACTATTGTCCTTTGTAGCTTATT?GAAATTTAATTCCCCAGCTCCATATTTGTTTGGGCCTGGTTTGATA?GAGTAAATTGATGGTGGATGAACAC????TACTTTTT?CCTTTCTACATTAACAGGGCAGTGTGATAAGGCAGTGAAGGTAGTGAAAGAAGGAGGCAGCGTGGTGGCATTAACAGGTGCCGTGACACCTCCTGGTTTCAGATTTGTAGTAACTTCAAATGGAGAGGTGTTGAAGAAACTGAACCCATATTTGGAGAGCGGGAAGGTGAAGCCAGTGGTTGATCCCAAGGGACCATTTCCATTTTCTCAGGTTGTTGAAGCTTTCTCCTACGTTGAAACAAGCCGAGCCACTGGAAAGATAGTTATACATCCGATTCCATGAGAGAAGAGACACAGTAAAACTCGGTCACTATGGA????GATGTATGATTGGAATGAAACCTGAGAAATTTTCAGTTTGATGTATAAATATTAAATATATTCTGGTTGAGAGGAGCTTTGGCCACCATGGATAGAGACTATGGAATTCTTAACAAGGTTTTCCATCATATAACGGATACTCATGTGGCACACCATTTGTTCTCAACAATGCCGCATTATCATGCAATGGAGGCTACAAAGGCCATAAAGCCAGTATTAGGAGATTATTATCAGTTTGATGGGACTCCATTTTACAAGGCAATGTGGAGAGAGGCAAAGGAGTGTGTCTATGTCCAGTCGGATGGTGACAAGAGCAAAGGTGTTTTCTGGTACCAGAATAAGTTTTGATGACTTAAACTGGTGATGTTTGTTTCGGAATGTTCTAGTTTCTTCTT???AGGATTTTAGC?TTCCCGTTA?T??TGTTAACTTAGCCATGTCTGTGC?????????TTGTACCTCGAATCTTGGTTGCATTAATATCATTCCATGGCCAACCAA?GC???GGAATCAGCTGGGAGAATCACATTGAAACCGCAGAAGCAGCAGCGATTCTGGCCACGGCTAATAGAGAACTA????TGAAGCAGAGAGCTGCTGCT???CTGGACTAGTGATTCAACCC?AGCTGCTACTTACAGCCAATTTTGCCATTACCC?CTCTGTTCACCATTG?CCTCTGGTATCAGCTT?CCATCTTCAAAAAAAA??TGATGCTTCCGCTTTCAGCTTTT?AGCTTTTGGCTTTTTGCTTTT???????????????????????????????????GGATGTAAATGAATGAGATTCTCCATTGGGTTTTGCTTAGTATTGTTATTGATTGGTCACTCCAGGAGAAGGAACCTCCAATCCAAAGTCTACAAGTAAAAGGAAGTTTATCGACACTGGCAGCTTTGCTGAGCAGGACAAATACTTGGAAATGTCGAAACGTGCATGCAAAGCTTCTAATTCCTACCTGGACTTGAATCTGCCTGTAGAGGAGTTGGAAGAAGATGTT???GATTYGGCAAATTGYGACAGTGATTCCCTCTCTGAAAGCTCAGAAGCTTGGTTGGAAGAGTTCTTAGATCAAATGGATGAAAAAGTGACTTTCAAGCCCTTCAATTTTGATGCAGTTGCTCAGAAGCTACTTAAGGAAATAAGCCTGAACTTCCAAAAGATTATCGGATCTGACATTCAGTTGGAGATTGACAGCGAGCCATTGAAAAGCTTGGGCTGAGGCACAAGGAACACATTGCAGCTTATGGAGAAGGCAATGAACGCCGTCTCACTGGACGACATGAAACTGCTGACATCAACACATTCTTATGGGTAAAAATTACTGTTTCCATCAATTAAATAGAAGATCAAATCATTCAGAAAGTAA?TRTAGAT????????????????????????????????????????????????????RGAGGAACTTGGCAAGGAACTAGGGAGC??????????????????????????????????????TATTAGCAATGATTTAACATATGCA?TTGAGAATTTGTAATTAGTTGAATCATAAGCCAGAAATCACCC?TTTTTTCGGGAATTTGGAT?AAGTTTCCCAGAATGCTGATCATCCGTCCTTCACATGTGGTTGATTTACAGGGAGTGGCAAACCGAGGAGCCTCCATTAGAGTTGGAAGAGACACAGAGAAAGCTGGGAAAGGATATTTTGAGGACAGAAGGCCTGCTTCAAACATGGATCCTTATGTGGTCACCTCCATGATTGCAGAAACTACAGGATTAGAAGCTAAATTCGACATGTTGATTGCCAACATCATCATCGACTGTTTGATGAGCCACTCTAGCTACTTRGCAAGCAACATGTCGAATTTAGCTTCTAATCCTGAACACAATGCCACAAAATCAGCCTATGAACATTGCTTCCTGCACTGTTCTGATGCAAAGACGGCGCTAAATTCAGCAGCTTTGGAGCTAAAGAATGGCAGCTATGATAGCGCTGAACTGTCCTTGCGCGAAGCAGCGCTATATCAAGGCACATGCCGATACGAGTTTGTGAGTTCAAAYGAGAYTTATGTGCCRCCTAATGTTTACTATGATCTGAAGGTCTTYGATATACTWACTGTGGCTGCCTTTAGAATTATCAAGGGTCCTGAACTTGTGGACAACTGCTCCAGGCATGCAGTTCTACACTGCAAAYTATGTGAATGGAGTTGCTGGRAAAGATGGAGCTGTTTATGGAAAGCATTCAGGGCTCTGCTTGGAGACACAGGGATACCCAAACGCCATTAACCAGCCAAACTTCCCGTCCATYGTYGTCCAGCCAGGGGAGAAGTATCAACACACCATGTTGTTTGAGTTCTCCGTTGAGTGAAGGAGCAGATATA?TTTRAGAAAAGTCTGCTCTGTKTTTGGTTTTCAATGGCTGTGAGACCAATGCTGATGGTGATAGCCAGATTGGAACGGTGGGATGTGTGGCTGTTGACACTCATGGAAATTTAGCAGCTGCTACTTCTACTGGTGGACTGGTTAACAAAATGGTGGGCAGGATTGGGGACACACCCATTGTAGGTGCAGGGAACTATGCGAACAGCCTGTGTGCAGTCTCTGCCACAGGAAAAGGTGAAGCAATAATACGTGGTACTGTTGCAAGAGATGTGGCAGCACTCATGGAGTACAAAGGGCTTTCGCTCGAGGAAGCAGCAGCGTATGTATCCTTGTCCTCCCAACTCTCAAAGGCAAGCTCAATGGCATTGCCCTGCGTGTGCCCACCCCAAATGTGTCGGTTGTGGACCTTGTTGTTCAGGTGTCCAAGAAGACCTTTGCAGAGGAGGTGAATGCTGGTTTCAGGGACAGTGCTGAGAAGGAGCTCCAAGGGATTCTCTCTGTGTGTGATGAGCCCCTGGTTTCAGTTGACTTCAGGTGCTCTGATGTGTCCTCGACCGTGGACTCATCACTGACCATGGTTATGGGAGATGACATGGTTAAGGTGATAGCTTGGTATGACAATGAATGGGGTTACTCTCAAAGGGTTGTGGATTTGGCTGATATTGTGGCCAACAAATGGAAATGATGAGCGGATTTGGGAGTAGTGGCTTCATCAGCATTGGGGTTTAGGACTCGGACTGAAAATGACATCAAGTTGGCTAATAGCGTTGATGTTGGGTCCCTTCGTGATCCACAGGAGGATGCAGTCAGGGTCAAGGACCCGGAATGGCTCATTGTTATTGGGGTCTGCACCCACTTGGGCTGCATCCCCTTGCCAAATGCTGGTGATTTTGGTGGTTGGTTTTGTCCATGCCATGGCTCCCACTACGATGTCTCTGGCAGGATCCGCAAAGGGCCAGCACCCTACAATCTTGAGGTACCCACTTACAGCTTCTTGGAGGAGAACAAGTTAATGATTGGCTGAGAATCGATGTTGAAGAGCAAGCACAACTTGAAATTCTGAGAGTGTCTTTCATTTACCAAGTGCAAGTGATTCT?AATATCCTAAAGGGCAATGCTTTGATCAGAAAAGAACTGATACAATGAACCATA?WAATGTGTTACAACTTCCAAGATCACAGCTATACTGTATTATTGCCRTCTTATGCTTGGCYGTTAATTTATTGCTTTTGCCTCTCTATTAATGTTGGTGT?ATGGAAAAATCTTTGTTGGATCTTGTTATTTCTGATGTGGATT?AGGTTTAAAAYATCATTATAGAAGCTGATTTCACCAAAG???????????????????????????????????????????????????????????????????????????????????????????????????????????????????????????????????????????????????????????????????????????????????????????????????????????????????????????????????????????????????????????????????????????????????????????????????????????????????????????????????????????????????????????????????????????????????????????????????????????????????????????????????????????????????????????????????????????????????????????????????????????CTCCCTCTCCCTCAAACTCCGCCACCCTAAGCCCCTCAGATTCTCCACCGCCATATCCGCTACCATCGCCGTCGGTGACAAGCTCCCAGAATCCACCTTCTCCTACTTCGACTCCGCCGGAGAGCTCCAGACCACCACCGTCTCCGACCTCACCAAGGGCAAGAAAGCCATCCTCTTTGCCGTCCCCGGCGCCTTCACCCCCACTTGCTCCCAGAAACACCTCCCCGGCTTCGTTGAAAAGTCCGGCGAGCTCAAGTCCAAAGGGGTCGAAACCATCGCCTGCATTTCCGTCAACGACGCCTTCGTCATGAAGGCTTGGAAGGCCGACTTGAAGATCGAGGACCAAGTGCTCCTGTTGTCGGATGGAAATGGGGACTTCACCAAAATGCAGATTTTCGTGAAGACCCTAACGGGGAAGACSATAACCCTAGAGGTTGAATCATCTGACACSATCGAYAATGTCAAGGCCAAGATCCARGACAAGGAAGGCATCCCGCCGGACCAGCAGCGCCTCATCTTCGCTGGCAAACAGCTGGAGGACGGCCGAACCCTAGCCGACTACAAYATCCAGAAGGAGTCAACCCTCCACCTGGTGCTYCGCCTCCGTGGTGGCGCCAAGAAGCGCAAGAAGAAGACCTACACCAAGCCCAAGAAGATCAAGCACAAAAAGAAGAAGGTCAAGCTCGCTGTTTTGCAGTTATTTTTTGCAGACTTTGCTGTAATGTATATGACACAAACCTCTGATTCTCTACACATCAAGCTCTAAATTATGTTTCGCTGAGAAGAGCGAAGATCGGTGTCCGTC????TACCCTCAGAATTGATCGGGAGTTTGACGGGGCTGATCAATCAGGCTTCATGTATCATATTGTGCCAGCCGGGTGCCGCCTGTCGATTGTAATCCCTAGTTTTTCCCCC???TCTATTTGTCCTTTGCTTTATGTTTCTTGATCGGGCAGGATATGGAAGAATTGGTTTCTATRGGTTTAGTTCGAAGCATTGGGATAAGGTATGCTCACAAGTT?GAAAATTTTAGGTACAATTTGGCCAATACTGTGAAATTTCATACAAGCACTATCCATCATATCCTATGAAAACTTTCCCCTTTCTTCGAGCCTTACTCTGGAACTTGGATGGAGAAAAAAAAA??GACTTTTTAAAACTAATTAAGGTGCAATTAGAGAAACAGTTGAAACTTGAATTTCTA?????TTTCCATGTCAACAAG?GGTTTGTTAGTGACATCTCTTATTGATTGGGGGAAAAAGTTTTTGACATTACATAYGTAATGAACTTCTTTT?AACTAAGTATATGCATTTTAAAACCGTGAGAAGCCATTAGGC???TCAAAAT?GATAATGTCTACTCAGAAGGGAA?????TGAGTCATTACAAAATCTCTCTTGCCAATTGGAA?TTAAACGCTTCAAG??????????????????????????????????????????????TTGTTCCTTTGTTCTGATTCTTCAGTTTTGTAAATTTATTTTGAAACTT?GGGAATTGTGTTTTGAAAGAAAGTTTTCTTGCAGCAACTACGACATCTTTCTAACCAGGGATTGCTTRGCTTACTCCAAAGTGAAGCCTGCTGTGAATCAGATCGAGACACACCCCTACTTCCAACGCGACTCCCTCGTCAAATTCTGTCAGAAGCATGGAATCTGTCCCTTAGCAGCAGGGATTCTAGTTCTCCGCCGTTGATTTGATC?TTTGATCAAACGACCATGCCGATCCGCAACATCGCCTTTGGAAGGCCCGAGGAGGCGACTCGACCCGACGCTCTTAAAGCGGCGTTTGCTGAGTTTATATGTACCTTGATTTTCGTGTTCGCCGGCGAAGGTTCCGGCATGGCCTTTAACAAACTCACTGACAACGGTTCCGCCACCCCCGCTGGCCTCGTTGCCGCCTCTCTGGCTCACGCATTCGCTCTCTTTGTTGCCGTCTCTGTAGGAGCATCAAATGTACGCTGAGATGGCTTCCCGCCATAGGGTTAGGTCTCCTTGCATCCAAATCATCAAGACTGCAACCATCCCAGCTAAGCTTTGCAAGAGGGAGAGCTCAAAACAATTCCACAACTCCAAGATCAAGTTCCCCCTGACCTTCAGGAAGGTCAGGCCACCAACCAGGAAGCTCAAGACCACCTACAAGGCATCAAGACCCAACTTGTTTATGTAAGTCTGGGTGATCATTTGTTGGATGAGCTATAAA?GGTCG?ATCTAATTTTTTT?GAAATTTTGTTTTACTATTCAGTAGAAACCTTCCTGCGKTTTGGATCTTGTTTGTTGGATATTATTTGGCTTGATAACCTTTGCAT???ATCAGACAGTC?GAGGACCGTGATCAATGAGGGCCTTAAAATCCCTGTTTTATTTACTTTTT?GAAAGTTT?GAGTTAATCCGGATGTCTCCATCACATGGGGGAAACTGGGG?TGAAATTGGT?GGTGGGGTTT?ATCTTTTGGATGTGTGGATGAGATTTTACCACGTACAGGGTTGTAATTTC???????????TACAGTGGGTGGAGCGAGGGAATCATCTAGGGACAAACCCCAC??TATGGTTTTTGTTTCCTTCCTCATATGTTAAAAAA?GCTRGGAATTTGATTCCGTTT?GAGTGG???TGATGT?AGAACCTGATCTCTTCTTTAGATTTTTCTTCTCTTTTT?GTATATCTAGAA?GAAAGAGAGGCRG???TATTTTTTAAATTGGATGAGAATTTGGCTACCATGCTGCTCCTATCCTCTTCCCAGAAAGGGAGTTCTGAGTTTGTCAAGTCTC??TGACTTCAATTTCATCATATA??TGTAGATAAAAGCTTTATGACTC????TGTAAGCGTGCAACTCAC????TGATGCAAA?GCCTAWT???ACGTTTA?GATACATGGATTA?CGCATATGCTTTCACCAGCTGAGATTTATCCATGTMCTTGTCCTTTCACAARYGGGGCTTGATTGGATYGACRATGCTGTGTTGATGTGCATAGAACTGCTGTTCTGTGTTGTGTGGTTT?GGTATCTAAATAAAA?GGACAAACTGCTCCTTGTCGATCAGATACGAGCATTCCAGAGAATATGAAGGCTATTGATGTCATACCTCTGCTGACACCTACTGTGCTGGAGAAGATTGAGGCCGTTGTTCAAAGCAAGCCAAAGCGACCTGATTCATATAGGTGAACAGTATATCCATTCAACCCTTTTGAGTGTTGTGGATATTACTTGGAACATTCCATTTTCCAACCTACCAGAATGCTAGCTACCAATTGGCGTGAAGGACATTTCATGTTTCTCTTGTTTGGATGTG?TTTTCTTCACTGAAATTCTCA?AGCATAGAGTTCTCTTCCTATTTATTTTTTC?TTTTCTTGTGGGTGGGGTGTAAAAGGGTA???TTATTTGAACCATTAAATCAATTGGAGATTGGAACCTGGGATTCATTTTAAGAGACCATACTTTTATAGTCAATTA????????????TTCGGTTTTGGTTTGATAAAAAAACAGGTGCAAGTTCTGTTGAAAAACCAACCACAAAAAAAAAAAAAACAAACAACAAAAAACCACCACAAAACACAACACACCCAAAAACAAAAACACCCCAAAAACACACCCAACAAAAAA?CCACCACACCACCACACAACCAC?CAAC???AACAAACCCACCACAACAAAAAACACAACACC????????????????AAAAAACAA?C??ACAAAC?ACCAAACAAAAAACCCACCACCCCCCCACCAAAAACACCACAAACACACCCAACCCAAAAAC?CACACACCCCACCAAAAAAAACAAACAAC?CA?C
002VACER58 TGGAAAGCCCCTTTCTATGCTTATTACAAGGACTTCGACATAGAGGGATGCCCAATGCCAGGACCCGGGACTTGTGCCTCTAACCCTAATAACTGGTGGGAGGGAACTGCATACCATGAACTCAGCCCTATTGAAGCCAGACGATACCATTGGGTCCGTCAGAACCACATGATCTATGACTACTGCACGGACAAATCGCGATACCCGGTTACCCCACCGGAGTGTGTCGCAGGCATCTAAAATCCGATGGCCAATTTTTCCTTAATTGGTAAATACATTCATGCCTACGTACGTACACACCCTCATACACTTT???????GTTGTG?TGATAAGAGCCATGCATATCAGGGGGTATAGAGGGGAT?AAAAAATAATATTACTTTTGTTTTGATGGTGATTTTAGTATGTGGTTGA??????AGCCTAAGATTT????GTAAGGTTTGTTTTCTAAGGGTGGGCAAAGGGTCAACTTCTATTTGTAAACCATATGTGTCTGTATTTGCCGATTATCATAAGTGCCAATAAAGCTTCTGCATGGTGCTGTACTAAGCATTCGTTTCAATGAAGATATATTGAGTGTGTGGAATCGCAATGCATCCGATCATCAGGTCAGTAACCACTAATTCASTACTATTATGATATGTTCTGTGTTTGTGTACAATATGGTGACCTTGATTTACTTTTTCCATTAGGCTGTAATGGCTCTAAGAGATGCGATCAAACGRCACTTGAAGCTTCCCCATGGCTATGTTATGGAATACAAGGCTCATGATGCTTCTCTCCGTGACAACTCATCTTATAGGAACACATGGTTGAGAGGATGATCCTGTGGATTCCCTCCTTAAGCAACCATGTGGGAATGGAAGTTCAGATAGCTGTCCATTGAGGTCCCTG?CAGGATCAAAATCAGTTACTCCTATATTACCTT?????ACAACTAGTTTGGTGGTTGTCGCTCTGAGTTTTAATGTAAGACTGTATTAGCTTCAA????????CTGAAGTCAAAACTCTCAGTTTCGTTAATGAATTTGCTGGTTTTCCCACAGGTTAAGGCAAAGCAGGTTACATTCCACAGGAAAAAGAATCTTCAGTACTATGAGATATCAGCGAAGAGCAACTACAATTTTGAGAAACCTTTCTTGTATCTTGCTAGGAAGCTTGCAGGGTGATTAAATAATATAGAAATTATTCAATTTCTGGTTTTTATATGCTACAGAGGATATTTAACATTGATAA?TTGCTTTGGTGATTTTAGGGATCCCAATCTCCACTTTGTGGAGTCCCCTGCTCTTGCTCCTCCAGAAGTACACATTGACTTGGCTGCACAGCAACAGTAAGAATCTTGTCCTTGTAGTGC?TTCTTCTACTGTTGCCCCTC?AATA???????TTTTCTTTTTAATAATGATAAC?TTCTTGTTGATGTCTAGTTTGCTTTAGACTATATTTTAAATCAATTCATTTGATATCAA????????CATACCTGTCCAGTTCTGGTCCCCTGCCTC?ATTATGTTTTTTGTTTGTTACAGGCACGAGGCTGAGCTTGCTGCAGCAGCTAGTCAGCCTCTTCCAGATGATGATGATGATGCATTTGAGTAGAGAGAACTGGTGGAGAGGCTTGGGTTCTACCTTTTTGCAATGATTTAATGCTTCCTTTA?????TTATGCATCGTTCGCTTACCAAGTTTTTAAACTGGGCTTGGTGCTTTGAGCGGTCTCATGGATGTACGTGGAAGCAAGCCAGATGGCTCAGAGGTTGGTTCTGGTGATGGCCAAGGGAAGTCAGCTTCTGGACATGGCAGTGGAAATAGAGATTCCTAAGGTCGAAGATAGTTCTAAGTGAGA????TGGCTGCAGGAGGTTAAACCATCTAGGGATGAT???AGTGTGTAGACCTTTTT?????????????????????GAG?????TACTGGCATATACATATCTACATATTTCAACACATATGAACAACCTTTACCATCTCCACTGAATTTGTAGTTGTAGCATCTCCAATGAACAGCCATCCCATGTTCGAATTGGTTTCAGCAGCCCAGACAATCCTCCCCGACAGCGATGGCGCCATCGATGGGCATCTCCGGGAAGTGGGGCTGACCTTCCACTTACTTAAGGATGTGCCCGGCCTCATTTCCAAGAACATTGAAAAAAGCCTGAATGAGGCCTTCCAGCCTTTGGGCATCAAGGACTGGAACTCCATTTTCTGGATTGCACACCCTGGTGGGCCTGCGATCTTGGATCAAGTTGAGGAAAAATTAGCCCTAAAGCCCGAGAAGTTACGCTCCACACGACACGTCTTGAGCGAGTATGGTAACATGTCAAGTGCTTGCGTGTTGTTTATTTTGGACGAGATGAGGAGGAAGTCGGCTGAGGAAGGGCTGAAGACCACGGGTGAGGGGCTGGAAT?GGGGCGTGCTCTTCGGTTTCGGACCAGGGCTCACTGTTGAGACCGTGGTGCTCCACAGTGTGTCTACTTGAGGGACTAAAAAATATCTACTGTTTCCACTTTACTTGCCTGATTTGGTTTTCCCCTTCTCTTGTTGGTGAAAACTGACCCCAAGGACGAGTTCCTTGCAATATTGAGAGCCACTGTGAAGTGCTTGACCCGCCCAGAGAAGTACTTTGAGAAGGTTCTCAGGCTGGCAATCAACAAGCGAGGCACAGATGAAGGGGCTCTCACTAGAGTTGTCACTACAAGGGCTGAGATTGACATGAAGATCATAAAGGAGGAGTACCACAAAAGGAACAGCGTCACTCTGGATCATGCCATTGGCAAGGACACCACTGGAGACTATGAAAAAATGCTTCTGGCCCTGATAGGACACGGAGATGCTTGAGCTCGTTATTTCTT?CATGACATTTGCTTCTGATGGTGTCTATATATATAA???CTTATATARTCTGCC????ATGTTTTCAAATGGTTGCATGTTGTGGAATGGRTTATCCTGGTTTTGYGTG??TGG?TCCTTAATAATCAGTCTTATGGCTATTGCGTGTCTTGGAAGACTTCAGTGTGATCAGACACAGCGAAACTGGAGCTGTTGAAGAGCTTGGGAGCTGATTTGACGATTGACTACASTAAGGWGAACTTTGAAGATTTGGCAGAGAAATTCGATGTAGTTTATGATGCAGTTGGTAAGATCTTGTGTTTAKTGCTCATTGT?GAGGAGTCACTTATTGCACTATTGTCCTTTGTAGCTTATT?GAAATTTAATTCCCCAGCTCCATATTTGTTTGGGCCTGGTTTGATA?GAGTAAATTGATGGTGGATGAACAC????WACTTTTT?CCTTTCTACATTAACAGGGCAGTGTGATAAGGCAGTGAAGGTAGTGAAAGAAGGAGGCAGCGTGGTGGCATTAACAGGTGCCGTGACACCTCCTGGTTTCAGATTTGTAGTAACTTCAAATGGAGAGGTGTTGAAGAAACTGAACCCATATTTGGAGAGCGGGAAGGTGAAGCCAGTGGTTGATCCCAAGGGACCATTTCCATTTTCTCAGGTTGTTGAAGCTTTCTCCTACGTTGAAACAAGCCGAGCCACTGGAAAGATAGTTATACATCCGATTCCATGAGAGAAGAGACACAGTAAAACTCGGTCACTATGGA????GATGTATGATTGGAATGAAACCTGAGAAATTTTCAGTTTGATGTATAAATATTAAATATATTCTGGTTGAGAGGAGCTTTGGCCACCATGGATAGAGACTATGGAATTCTTAACAAGGTTTTCCATCATATAACGGATACTCATGTGGCACACCATTTGTTCTCAACAATGCCGCATTATCATGCAATGGAGGCTACAAAGGCCATAAAGCCAGTATTAGGAGATTATTATCAGTTTGATGGGACTCCATTTTACAAGGCAATGTGGAGAGAGGCAAAGGAGTGTGTCTATGTCCAGTCGGATGGTGACAAGAGCAAAGGTGTTTTCTGGTACCAGAATAAGTTTTGATGACTTAAACTGGTGATGTTTGTTTCGGAATGTTCTAGTTTCTTCTT???AGGATTTTAGC?TTCCCGTTA?T??TGTTAACTTAGCCATGTCTGTGC?????????TTGTACCTCGAATCTTGGTTGCATTAATATCATTCCATGGCCAACCAA?GC???GGAATCAGCTGGGGGAATCACATTGAAACCTCAGAAGCAGCAGCGATTCTGGACATGGCTAATAGAGAACTA????TGAAGCAGAGAGCTGCTGCT???CTGGACTAGTGGTTCAACCC?ATCTGCTACTT?CAGCCAATTTTGCCATTACCC?CTCTGTCCACCATTC?CCTCTGGTATCAGCTT?CCATCTTCAAAAAAAA??TGATGCTTCCGCTTTCAGCTTTT?AGCTTTTGGCTTTTTGCTTTT???????????????????????????????????GGATGTAAATGAATGAGATTCTCTATTGGGTTTTGCTTAGTATTGTTATTGATTGGTCACTCCAGGAGAAGGAACCTCCAATCCAAAGTCTACAAGTAAAAGGAAGTTTATCGACACTGGCAGCTTTGCTGAGCAGGACAAATACTTGGAAATGTCGAAACGTGCATGCAAAGCTTCTAATTCCTACCTGGACTTGAATCTGCCTGTAGAGGAGTTGGAAGAAGATGTT???GATTCGGCAAATTGTGACAGTGATTCCCTCTCTGAAAGCTCAGAAGCTTGGTTGGAAGAGTTCTTAGATCAAATGGATGAAAAAGTGACTTTCAAGCCCTTCAATTTTGATGCAGTTGCTCAGAAGCTACTTAAGGAAATAAGCCTGAACTTCCAAAAGATTATCGGATCTGACATTCAGTTGGAGATTGACAGCGAGCCATTGAAAAGCTTGGGCTGAGGCACAAGGAACACATTGCAGCTTATGGAGAAGGCAATGAACGCCGTCTCACTGGACGACATGAAACTGCTGACATCAACACATTCTTATGGGTAAAAATTACTGTTTCCATCAATTAAATAGAAGATCAAATCATTCAGAAAGTAA?TGTAGAT????????????????????????????????????????????????????RGAGGAACTTGGCAAGGAACTAGGGAGC??????????????????????????????????????TATTAGCAATGATTTAACATATGCA?TTGAGAATTTGTAATTAGTTGAATCATAAGCCAGAAATCACCC?TTTTTTCGGGAATTTGGAT?AAGTTTCCCAGAATGCTGATCATCCGTCCTTCACATGTGGTTGATTTACAGGGAGTGGCAAACCGAGGAGCCTCCATTAGAGTTGGAAGAGACACAGAGAAAGCTGGGAAAGGATATTTTGAGGACAGAAGGCCTGCTTCAAACATGGATCCTTATGTGGTCACCTCCATGATTGCAGAAACTACAGGATTAGAAGCTAAATTCGACATGTTGATTGCCAACATCATCATCGACTGTTTGATGAGCCACTCTAGCTACTTGGCAAGCAACATGTCGAATTTAGCTTCTAATCCTGAAMACAATGCCACAAAATCAGCCTATGAACATTGCTTCCTGCACTGTTCTGATGCAAAGACGGCGCTAAATTCAGCAGYTTTGGAGCTAAAGAATGGCAGCTATGATAGCGCTGAACTGTCCTTGCGCGAAGCAGCGCTATATCAAGGCACATGCCGATACGAGTTTGTGAGTTCAAATGAGACTTATGTGCCRCCTAATGTTTACTATGATCTGAAGGTCTTTGATATACTTACTGTGGCTGCCTTTAGAATTATCAAGGGTCCTGAACTTGTGGACAACTGCTCCAGGCATGCAGTTCTACACTGCAAACTATGTGAATGGAGTTGCTGGAAAAGATGGAGCTGTTTATGGAAAGCATTCAGGGCTCTGCTTGGAGACACAGGGATACCCAAACGCCATTAACCAGCCAAACTTCCCGTCCATTGTTGTCCAGCCAGGGGAGAAGTATCAACACACCATGTTGTTTGAGTTCTCCGTTGAGTGAAGGAGCAGATATA?TTTAAGAAAAGTCTGCTCTGTTTTTGGTTTTCAATGGCTGTGAGACCAATGCTGATGGTGATAGCCAGATTGGAACGGTGGGATGTGTGGCTGTTGACACTCATGGAAATTTAGCAGCTGCTACTTCTACTGGTGGACTGGTTAACAAAATGGTGGGCAGGATTGGGGACACACCCATTGTAGGTGCAGGGAACTATGCGAACAGCCTGTGTGCAGTCTCYGCCACAGGAAAAGGYGAAGCAATAATACGTGGTACTGTTGCAAGAGATGTGGCAGCACTCATGGAGTACAAAGGGCTTTCGCTCGAGGAAGCAGCAGCGTATGTATCCTTGTCCTCCCAACTCTCAAAGGCAAGCTCAATGGCATTGCCCTGCGTGTGCCCACCCCAAATGTGTCGGTTGTGGACCTTGTTGTTCAGGTGTCCAAGAAGACCTTTGCAGAGGAGGTGAATGCTGGTTTCAGGGACAGTGCTGAGAAGGAGCTCCAAGGGATTCTCTCTGTGTGTGATGAGCCCCTGGTTTCAGTTGACTTCAGGTGCTCTGATGTGTCCTCGACCGTGGACTCATCACTGACCATGGTTATGGGAGATGACATGGTTAAGGTGATAGCTTGGTATGACAATGAATGGGGTTACTCTCAAAGGGTTGTGGATTTGGCTGATATTGTGGCCAACAAATGGAAATGATGAGCGGATTTGGGAGTAGTGGCTTCATCAGCATTGGGGTTTAGGACTCGGACTGAAAATGACATCAAGTTGGCTAATAGCGTTGATGTTGGGTCCCTTCGTGATCCACAGGAGGATGCAGTCAGGGTCAAGGACCCGGAATGGCTCATTGTTATTGGGGTCTGCACCCACTTGGGCTGCATCCCCTTGCCAAATGCTGGTGATTTTGGTGGTTGGTTTTGTCCATGCCATGGCTCCCACTACGATGTCTCTGGCAGGATCCGCAAAGGGCCAGCACCCTACAATCTTGAGGTACCCACTTACAGCTTCTTGGAGGAGAACAAGTTAATGATTGGCTGAGAATCGATGTTGAAGAGCAAGCACAACTTGAAATTCTGAGAGTGTCTTTCATTTACCAAGTGCAAGTGATTCT?AATATCCTAAAGGGCAATGCTTTGATCAGAAAAGAACTGATACAATGAACCATA?AAATGTGTTACAACTTCCAAGATCACAGCTATACTGTATTATTGCCATCTTATGCTTGGCTGTTAATTTATTGCTTTTGCCTCTCTATTAATGTTGGTGT?ATGGAAAAATCTTTGTTGGATCTTGTTATTTCTGATGTGGATT?AGGTTTAAAACATCATTATAGAAGCTGATTTCACCAAAGAGGAGATTCCAAGACTGGGCCAACCCAGGGTCAATGGGGAAGCAGTACTTCCTCGGGTTTGAAAAATACTTGGGAGGGTCTGGCGACCCAGCCTACCCAGGAGGCCCACTGTTCAACCCTCTCGGGTTTGGTAAAGATGAGAAATCCCTCAAGGATCTGAAGCTCAAAGAGGTTAAGAATGGGAGATTGGCTATGTTGGCCATATTGGGCTACTTTGCACAAGGGCCTGTGACAGGAGTCGGGCCCTTACAAAACCTGCTGGACCATTTGGCAGACCCTGTCAACAACAATATCATAACCAGCCTCAAGTTCCACAACTAGGATACTCATCCTCTTGTTGCTTTGCTTCACGATT???????CACTCTCTCTGTGT??CCTCTCAGCTGTCACCTCTCTCCCCCCC??TC????ATATTTGTAATATTATTATGTGAAGACTTGGCCTTTAAATTT???????????????????????????????????CTCCCTCTCCCTCAAACTCCGCCACCCTAAGCCCCTCAGATTCTCCACCGCCATMTCCGCTACCATCGCCGTCGGTGACAAGCTCCCAGAATCCACCTTCTCCTACTTCGACTCCGCCGGMGAGCTCCAGACCACCACCGTCTCCGACCTCACCAAGGGCAAGAAAGCCATCCTCTTTGCCGTCCCCGGCGCCTTCACCCCCACTTGCTCCCAGAAACACCTCCCCGGCTTCGTTGAAAAGTCCGGCGAGCTCAAGTCCAAAGGGGTCGAAACCATCGCCTGCATTTCCGTCAACGACGCCTTCGTCATGAAGGCTTGGAAGGCCGACTTGAAGATCGAGGACCAAGTGCTCCTGTTGTCGGATGGAAATGGGGACTTCACCAAAATGCAGATTTTCGTGAAGACCCTAACGGGGAAGACSATAACCCTAGAGGTTGAATCATCTGACACSATCGAYAATGTCAAGGCCAAGATCCARGACAAGGAAGGCATCCCKCCGGACCAGCAGCGCCTCATCTTCGCTGGCAAACAGCTGGAGGACGGCCGAACCCTAGCCGACTACAAYATCCAGAAGGAGTCAACCCTCCACCTGGTGCTYCGCCTCCGWGGTGGCGCCAAGAAGCGCAAGAAGAAGACCTACACCAAGCCCAAGAAGATCAAGCACAAAAAGAAGAAGGTCAAGCTCGCTGTTTTGCAGTTATTTTTTGCAGACTTTGCTGTAATGTATATGACACAAACCTCTGATTCTCTACACATCAAGCTCTAAATTATGTTTCGCTGAGAAGAGCGAAGATCGGTGTCCGTC????TACCCTCAGAATTGATCGGGAGTTTGACRGGGCTGATCAATCAGGCTTCATGTATCATATTGTGCCAGCCGGGTGCCGCCTGTCGATTGTAATCCCTAGTTTTTCCCCC???TCTATTTGTCCTTTGCTTTATGTTTCTTGATCGGGCAGGATATGGAAGAATTGGTTTCTATGGGTTTAGTTCGAAGCATTGGGATAAGGTATGCTCACAAGTT?GAAAATTTTAGGTATAATTTGGCCAATACTGTGAAATTTCATACAAGCACTATCCATCATATCCTATGAAAACTTTCCCCTTTCTTCGAGCCTTACTCTGGAACTTGGATGGARAAAWAAAAAA?GACTTTTTAAAACTAATTAAGGTGCAATTAGAGAAACAGTTGAAACTTGAATTTCTA?????TTTCCATGTCAACAAG?GGTTTGTTAGTGACATCTCTTATTGATTGGGGGAAAAAGTTTYTGACATTAYATACGTAATGAACTTCTTTT?AACTAAGTATATGCATTTTAAAACCGTGAGWAGCCATTAGGC???TCAAAAT?GATAATGTCTACTCAGAAGGGAA?????TGAGTCATTACAAAATCTCTCTTGCCAATTGRAA?TTAAASGCTTCAAG??????????????????????????????????????????????TTGTYCCTTTGTTCTGATTCTTCAGTTTTGTAAATTTATTTTGAAACTY?GGGAATTGTGTTTTGAAAGAAAGTTTTCTTGCAGCAACTACGACATCTTTCTAACCAGGGATTGCTTAGCTTACTCCAAAGTGAAGCCTGCTGTGAATCAGATCGAGACACACCCCTACTTCCAACGCGACTCCCTCGTCAAATTCTGTCAGAAGCATGGAATCTGTCCCTTAGCAGCAGGGATTCTAGTTCTCCGCCGTTGATTTGATC?TTTGATCAAACGACCATGCCGATCCGCAACATCGCCTTTGGAAGGCCCGAGGAGGCGACTCGACCCGACGCTCTTAAAGCGGCGTTTGCTGAGTTTATATGTACCTTGATTTTCGTGTTCGCCGGCGAAGGTTCCGGCATGGCCTTTAACAAACTCACTGACAACGGTTCCGCCACCCCCGCTGGCCTCGTTGCCGCCTCTCTGGCTCACGCATTCGCTCTCTTTGTTGCCGTCTCTGTAGGAGCATCAAATGTACGCTGAGATGGCTTCCCGCCATAGGGTTAGGTCTCCTTGCATCCAAATCATCAAGACTGCAACCATCCCAGCTAAGCTTTGCAAGAGGGAGAGCTCAAAACAATTCCACAACTCCAAGATCAAGTTCCCCCTGACCTTCAGGAAGGTCAGGCCACCAACCAGGAAGCTCAAGACCACCTACAAGGCATCAAGACCCAACTTGTTTATGTAAGTCTGGGTGATCATTTGTTGGATGAGCTATAAA?GGTCG?ATCTAATTTTTTT?GAAATTTTGTTTTACTATTCAGTAGAAACCTTCCTGCGKTTTGGATCTTGTTTGTTGGATATTATTTGGCTTGATAACCTTTGCAT???ATCAGACAGTC?GAGGACCGTGATCAATGAGGGCCTTAAAATCCCTGTTTTATTTACTTTTT?GAAAGTTT?GAGTTAATCCGGATGTCTCCATCACATGGGGGAAACTGGGG?TGAAATTGGT?GGTGGGGTTTTATCTTTTGGATGTGTGGATGAGATTTTACCACGTACAGGGTTGTAATTTC???????????TACAGTGGGTGGAGCGAGGGAATCATCTAGGGACAWACCCCAC??TATGGTTTTTGTTTCCTTCCTCATATGTTAAAAAA?GCTGGGAATTTGATTCCGTTT?GAGTGG???TGATGT?AGAACCTGATCTCTTCTTTAGATTTTTCTTCTCTTTTT?GTATATCTAGAA?GAAAGAGAGGCAG???TATTTTTTAAATTGGATGAGAATTTGGCTACCATGCTGCTCCTATCCTCTTCCCAGAAAGGGAGTTCTGAGTTTGTCAAGTCTC??TGACTTCAATTTCATCATATA??TGTAGATAAA?GCTTTATGACTC????TGTAAGCGTGCAACTCAC????TGATGCAAA?GCCTATT???ACGTTTA?GATACATGGATTA?CGCATATGCWKTCACCAGCTGAGATTTATCCMTGTCCTTGTCCTTTCACAAGCGGGGCTTGATTGGATTGACGATGCTGTGTTGATGTGCATAGAACTGYTGTTCTGTGTTGTGTGGTTT?GGTATCTAAATAAAA?GGACAAACTGCTCCTTGTCGATCAGATACGAGCATTCCAGAGAATATGAAGGCTATTGATGTCATACCTCTGCTGACACCCACTGTGCTGGAGAAGATTGAGGCTGTTGTTCAAAGCAAGCCAAAGCGACCTGATTCATATAGGTGAACAGGATATCCATTCAACCCTTTTAAGTGTTGTGGATATTACTTGGAACATTCCATTTTCCAACCTACCAGAATGCTAGCTACCAATTGGTGTGAAGGACATTTCATGTTCCTCTTGTTTGGATGTG?TTTCCTCCACTGAAATTCCCA?AGCATAGAGTTCTCTTCCTATTTATTTTTCC?TTTTCTTCTGGGTGGGGTGTAAAAGGGTA???TTATTTGAACCATTAAATCAATTGGAGATTGGAACCTGGGATTCAATTTAAGAGACCATACTTTTATAGTCAATTA????????????TTCGGTTTTGGTTTGATAAAAAAACAGGTGCAAGTTCTGTTGAAAAACCAACCACAAAAAAAAAAAAAACAAACAACAAAAAACCAC?CCAAAACACAACACACCCAAAAACAAAAACACCCCAAAAACACACCCAACAAAAAA?CCACCACACCACCACCCAACCAC?CAAC???AACAAACCCACCACAACAAAAAACACAACACAAAAC?ACAAAAAACCCAAAAAACAA?C??ACAAAACACCAAACAAAAAACCCACCACCCCCCCACCAAAAACACAACAAACACACCCAACCCAAAAAC?CCCACACCCCACCAAAAAAAACAAACAAC?CA?C
003VACER58 TGGAAAGCCCCTTTCTATGCTTATTACAAGGACTTCGACATAGAGGGATGCCCAATGCCAGGACCCGGGACTTGTGCCTCTAACCCTAATAACTGGTGGGAGGGAACTGCATACCATGAACTCAGCCCTATTGAAGCCAGACGATACCATTGGGTCCGTCAGAACCACATGATCTATGACTACTGCACGGACAAATCGCGATACCCGGTTACCCCACCGGAGTGTGTCGCAGGCATCTAAAATCCGATGGCCAATTTTTCCTTAATTGGTAAATACATTCATGCCTACGTACGTACACACCCTCATACACTTT???????GTTGTG?TGATAAGAGCCATGCATATCAGGGGGTATAGAGGGGAT?AAAAAATAATATTACTTTTGTTTTGATGGTGATTTTAGTATGTGGTTGA??????AGCCTAAGATTT????GTAAGGTTTGTTTTCTAAGGGTGGGCAAAGGGTCAACTTCTATTTGTAAACCATATGTGTCTGTATTTGCCGATTATCATAAGTGCCAATAAAGCTTCTGCATGGTGCTGTACTAAGCATTCGTTTCAATGAAGATATATTGAGTGTGTGGAATCGCAATGCATCCGATCATCAGGTCAGTAACCACTAATTCASTACTATTATGATATGTTCTGTGTTTGTGTACAATATGGTGACCTTGATTTACTTTTTCCATTAGGCTGTAATGGCTCTAAGAGATGCGATCAAACGRCACTTGAAGCTTCCCCATGGCTATGTTATGGAATACAAGGCTCATGATGCTTCTCTCCGTGACAACTCATCTTATAGGAACACATGGTTGAGAGGATGATCCTGTGGATTCCCTCCTTAAGCAACCATGTGGGAATGGAAGTTCAGATAGCTGTCCATTGAGGTCCCTG?CAGGATCAAAATCAGTTACTCCTATATTACCTT?????ACAACTAGTTTGGTGGTTGTCGCTCTGAGTTTTAATGTAAGACTGTATTAGCTTCAA????????CTGAAGTCAAAACTCTCAGTTTCGTTAATGAATTTGCTGGTTTTCCCACAGGTTAAGGCAAAGCAGGTTACATTCCACAGGAAAAAGAATCTTCAGTACTATGAGATATCAGCGAAGAGCAACTACAATTTTGAGAAACCTTTCTTGTATCTTGCTAGGAAGCTTGCAGGGTGATTAAATAATATAGAAATTATTCAATTTCTGGTTTTTATATGCTACAGAGGATATTTAACATTGATAA?TTGCTTTGGTGATTTTAGGGATCCCAATCTCCACTTTGTGGAGTCCCCTGCTCTTGCTCCTCCAGAAGTACACATTGACTTGGCTGCACAGCAACAGTAAGAATCTTGTCCTTGTAGTGC?TTCTTCTACTGTTGCCCCTC?AATA???????TTTTCTTTTTAATAATGATAAC?TTCTTGTTGATGTCTAGTTTGCTTTAGACTATATTTTAAATCAATTCATTTGATATCAA????????CATACCTGTCCAGTTCTGGTCCCCTGCCTC?ATTATGTTTTTTGTTTGTTACAGGCACGAGGCTGAGCTTGCTGCAGCAGCTAGTCAGCCTCTTCCAGATGATGATGATGATGCATTTGAGTAGAGAGAACTGGTGGAGAGGCTTGGGTTCTACCTTTTTGCAATGATTTAATGCTTCCTTTA?????TTATGCATCGTTCGCTTACCAAGTTTTTAAACTGGGCTTGGTGCTTTGAGCGGTCTCATGGATGTACGTGGAAGCAAGCCAGATGGCTCAGAGGTTGGTTCTGGTGATGGCCAAGGGAAGTCAGCTTCTGGACATGGCAGTGGAAATAGAGATTCCTAAGGTCGAAGATAGTTCTAAGTGAGA????TGGCTGCAGGAGGTTAAACCATCTAGGGATGAT???AGTGTGTAGACCTTTTT?????????????????????GAG?????TACTGGCATATACATATCTACATATTTCAACACATATGAACAACCTTTACCATCTCCACTGAATTTGTAGTTGTAGCATCTCCAATGAACAGCCATCCCATGTTCGAATTGGTTTCAGCAGCCCAGACAATCCTCCCCGACAGCGATGGCGCCATCGATGGGCATCTCCGGGAAGTGGGGCTGACCTTCCACTTACTTAAGGATGTGCCCGGCCTCATTTCCAAGAACATTGAAAAAAGCCTGAATGAGGCCTTCCAGCCTTTGGGCATCAAGGACTGGAACTCCATTTTCTGGATTGCACACCCTGGTGGGCCTGCGATCTTGGATCAAGTTGAGGAAAAATTAGCCCTAAAGCCCGAGAAGTTACGCTCCACACGACACGTCTTGAGCGAGTATGGTAACATGTCAAGTGCTTGCGTGTTGTTTATTTTGGACGAGATGAGGAGGAAGTCGGCTGAGGAAGGGCTGAAGACCACGGGTGAGGGGCTGGAAT?GGGGCGTGCTCTTCGGTTTCGGACCAGGGCTCACTGTTGAGACCGTGGTGCTCCACAGTGTGTCTACTTGAGGGACTAAAAAATATCTACTGTTTCCACTTTACTTGCCTGATTTGGTTTTCCCCTTCTCTTGTTGGTGAAAACTGACCCCAAGGACGAGTTCCTTGCAATATTGAGAGCCACTGTGAAGTGCTTGACCCGCCCAGAGAAGTACTTTGAGAAGGTTCTCAGGCTGGCAATCAACAAGCGAGGCACAGATGAAGGGGCTCTCACTAGAGTTGTCACTACAAGGGCTGAGATTGACATGAAGATCATAAAGGAGGAGTACCACAAAAGGAACAGCGTCACTCTGGATCATGCCATTGGCAAGGACACCACTGGAGACTATGAAAAAATGCTTCTGGCCCTGATAGGACACGGAGATGCTTGAGCTCGTTATTTCTT?CATGACATTTGCTTCTGATGGTGTCTATATATATAA???CTTATATARTCTGCC????ATGTTTTCAAATGGTTGCATGTTGTGGAATGGRTTATCCTGGTTTTGYGTG??TGG?TCCTTAATAATCAGTCTTRTGGCTATTGCGTGTCTTGGAAGACTTCAGTGTGATCAGACACAGCGAAACTGGAGCTGTTGAAGAGCTTGGGAGCTGATTTGACGATTGACTACASTAAGGWGAACTTTGAAGATTTGGCAGAGAAATTCGATGTAGTTTATGATGCAGTTGGTAAGATCTTGTGTTTAKTGCTCATTGT?GAGGAGTCACTTATTGCACTATTGTCCTTTGTAGCTTATT?GAAATTTAATTCCCCAGCTCCATATTTGTTTGGGCCTGGTTTGATA?GAGTAAATTGATGGTGGATGAACAC????WACTTTTT?CCTTTCTACATTAACAGGGCAGTGTGATAAGGCAGTGAAGGTAGTGAAAGAAGGAGGCAGCGTGGTGGCATTAACAGGTGCCGTGACACCTCCTGGTTTCAGATTTGTAGTAACTTCAAATGGAGAGGTGTTGAAGAAACTGAACCCATATTTGGAGAGCGGGAAGGTGAAGCCAGTGGTTGATCCCAAGGGACCATTTCCATTTTCTCAGGTTGTTGAAGCTTTCTCCTACGTTGAAACAAGCCGAGCCACTGGAAAGATAGTTATACATCCGATTCCATGAGAGAAGAGACACAGTAAAACTCGGTCACTATGGA????GATGTATGATTGGAATGAAACCTGAGAAATTTTCAGTTTGATGTATAAATATTAAATATATTCTGGTTGAGAGGAGCTTTGGCCACCATGGATAGAGACTATGGAATTCTTAACAAGGTTTTCCATCATATAACGGATACTCATGTGGCACACCATTTGTTCTCAACAATGCCGCATTATCATGCAATGGAGGCTACAAAGGCCATAAAGCCAGTATTAGGAGATTATTATCAGTTTGATGGGACTCCATTTTACAAGGCAATGTGGAGAGAGGCAAAGGAGTGTGTCTATGTCCAGTCGGATGGTGACAAGAGCAAAGGTGTTTTCTGGTACCAGAATAAGTTTTGATGACTTAAACTGGTGATGTTTGTTTCGGAATGTTCTAGTTTCTTCTT???AGGATTTTAGC?TTCCCGTTA?T??TGTTAACTTAGCCATGTCTGTGC?????????TTGTACCTCGAATCTTGGTTGCATTAATATCATTCCATGGCCAACCAA?GC???GGAATCAGCTGGGGGAATCACATTGAAACCTCAGAAGCAGCAGCGATTCTGGACATGGCTAATAGAGAACTA????TGAAGCAGAGAGCTGCTGCT???CTGGACTAGTGGTTCAACCC?ATCTGCTACTT?CAGCCAATTTTGCCATTACCC?CTCTGTCCACCATTC?CCTCTGGTATCAGCTT?CCATCTTCAAAAAAAA??TGATGCTTCCGCTTTCAGCTTTT?AGCTTTTGGCTTTTTGCTTTT???????????????????????????????????GGATGTAAATGAATGAGATTCTCTATTGGGTTTTGCTTAGTATTGTTATTGATTGGTCACTCCAGGAGAAGGAACCTCCAATCCAAAGTCTACAAGTAAAAGGAAGTTTATCGACACTGGCAGCTTTGCTGAGCAGGACAAATACTTGGAAATGTCGAAACGTGCATGCAAAGCTTCTAATTCCTACCTGGACTTGAATCTGCCTGTAGAGGAGTTGGAAGAAGATGTT???GATTCGGCAAATTGTGACAGTGATTCCCTCTCTGAAAGCTCAGAAGCTTGGTTGGAAGAGTTCTTAGATCAAATGGATGAAAAAGTGACTTTCAAGCCCTTCAATTTTGATGCAGTTGCTCAGAAGCTACTTAAGGAAATAAGCCTGAACTTCCAAAAGATTATCGGATCTGACATTCAGTTGGAGATTGACAGCGAGCCATTGAAAAGCTTGGGCTGAGGCACAAGGAACACATTGCAGCTTATGGAGAAGGCAATGAACGCCGTCTCACTGGACGACATGAAACTGCTGACATCAACACATTCTTATGGGTAAAAATTACTGTTTCCATCAATTAAATAGAAGATCAAATCATTCAGAAAGTAA?TGTAGAT????????????????????????????????????????????????????RGAGGAACTTGGCAAGGAACTAGGGAGC??????????????????????????????????????TATTAGCAATGATTTAACATATGCA?TTGAGAATTTGTAATTAGTTGAATCATAAGCCAGAAATCACCC?TTTTTTCGGGAATTTGGAT?AAGTTTCCCAGAATGCTGATCATCCGTCCTTCACATGTGGTTGATTTACAGGGAGTGGCAAACCGAGGAGCCTCCATTAGAGTTGGAAGAGACACAGAGAAAGCTGGGAAAGGATATTTTGAGGACAGAAGGCCTGCTTCAAACATGGATCCTTATGTGGTCACCTCCATGATTGCAGAAACTACAGGATTAGAAGCTAAATTCGACATGTTGATTGCCAACATCATCATCGACTGTTTGATGAGCCACTCTAGCTACTTGGCAAGCAACATGTCGAATTTAGCTTCTAATCCTGAAMACAATGCCACAAAATCAGCCTATGAACATTGCTTCCTGCACTGTTCTGATGCAAAGACGGCGCTAAATTCAGCAGYTTTGGAGCTAAAGAATGGCAGCTATGATAGCGCTGAACTGTCCTTGCGCGAAGCAGCGCTATATCAAGGCACATGCCGATACGAGTTTGTGAGTTCAAATGAGACTTATGTGCCRCCTAATGTTTACTATGATCTGAAGGTCTTTGATATACTTACTGTGGCTGCCTTTAGAATTATCAAGGGTCCTGAACTTGTGGACAACTGCTCCAGGCATGCAGTTCTACACTGCAAACTATGTGAATGGAGTTGCTGGAAAAGATGGAGCTGTTTATGGAAAGCATTCAGGGCTCTGCTTGGAGACACAGGGATACCCAAACGCCATTAACCAGCCAAACTTCCCGTCCATTGTTGTCCAGCCAGGGGAGAAGTATCAACACACCATGTTGTTTGAGTTCTCCGTTGAGTGAAGGAGCAGATATA?TTTAAGAAAAGTCTGCTCTGTTTTTGGTTTTCAATGGCTGTGAGACCAATGCTGATGGTGATAGCCAGATTGGAACGGTGGGATGTGTGGCTGTTGACACTCATGGAAATTTAGCAGCTGCTACTTCTACTGGTGGACTGGTTAACAAAATGGTGGGCAGGATTGGGGACACACCCATTGTAGGTGCAGGGAACTATGCGAACAGCCTGTGTGCAGTCTCYGCCACAGGAAAAGGYGAAGCAATAATACGTGGTACTGTTGCAAGAGATGTGGCAGCACTCATGGAGTACAAAGGGCTTTCGCTCGAGGAAGCAGCAGCGTATGTATCCTTGTCCTCCCAACTCTCAAAGGCAAGCTCAATGGCATTGCCCTGCGTGTGCCCACCCCAAATGTGTCGGTTGTGGACCTTGTTGTTCAGGTGTCCAAGAAGACCTTTGCAGAGGAGGTGAATGCTGGTTTCAGGGACAGTGCTGAGAAGGAGCTCCAAGGGATTCTCTCTGTGTGTGATGAGCCCCTGGTTTCAGTTGACTTCAGGTGCTCTGATGTGTCCTCGACCGTGGACTCATCACTGACCATGGTTATGGGAGATGACATGGTTAAGGTGATAGCTTGGTATGACAATGAATGGGGTTACTCTCAAAGGGTTGTGGATTTGGCTGATATTGTGGCCAACAAATGGAAATGATGAGCGGATTTGGGAGTAGTGGCTTCATCAGCATTGGGGTTTAGGACTCGGACTGAAAATGACATCAAGTTGGCTAATAGCGTTGATGTTGGGTCCCTTCGTGATCCACAGGAGGATGCAGTCAGGGTCAAGGACCCGGAATGGCTCATTGTTATTGGGGTCTGCACCCACTTGGGCTGCATCCCCTTGCCAAATGCTGGTGATTTTGGTGGTTGGTTTTGTCCATGCCATGGCTCCCACTACGATGTCTCTGGCAGGATCCGCAAAGGGCCAGCACCCTACAATCTTGAGGTACCCACTTACAGCTTCTTGGAGGAGAACAAGTTAATGATTGGCTGAGAATCGATGTTGAAGAGCAAGCACAACTTGAAATTCTGAGAGTGTCTTTCATTTACCAAGTGCAAGTGATTCT?AATATCCTAAAGGGCAATGCTTTGATCAGAAAAGAACTGATACAATGAACCATA?AAATGTGTTACAACTTCCAAGATCACAGCTATACTGTATTATTGCCATCTTATGCTTGGCTGTTAATTTATTGCTTTTGCCTCTCTATTAATGTTGGTGT?ATGGAAAAATCTTTGTTGGATCTTGTTATTTCTGATGTGGATT?AGGTTTAAAACATCATTATAGAAGCTGATTTCACCAAAGAGGAGATTCCAAGACTGGGCCAACCCAGGGTCAATGGGGAAGCAGTACTTCCTCGGGTTTGAAAAATACTTGGGAGGGTCTGGCGACCCAGCCTACCCAGGAGGCCCACTGTTCAACCCTCTCGGGTTTGGTAAAGATGAGAAATCCCTCAAGGATCTGAAGCTCAAAGAGGTTAAGAATGGGAGATTGGCTATGTTGGCCATATTGGGCTACTTTGCACAAGGGCCTGTGACAGGAGTCGGGCCCTTACAAAACCTGCTGGACCATTTGGCAGACCCTGTCAACAACAATATCATAACCAGCCTCAAGTTCCACAACTAGGATACTCATCCTCTTGTTGCTTTGCTTCACGATT???????CACTCTCTCTGTGT??CCTCTCAGCTGTCACCTCTCTCCCCCCC??TC????ATATTTGTAATATTATTATGTGAAGACTTGGCCTTTAAATTT???????????????????????????????????CTCCCTCTCCCTCAAACTCCGCCACCCTAAGCCCCTCAGATTCTCCACCGCCATMTCCGCTACCATCGCCGTCGGTGACAAGCTCCCAGAATCCACCTTCTCCTACTTCGACTCCGCCGGMGAGCTCCAGACCACCACCGTCTCCGACCTCACCAAGGGCAAGAAAGCCATCCTCTTTGCCGTCCCCGGCGCCTTCACCCCCACTTGCTCCCAGAAACACCTCCCCGGCTTCGTTGAAAAGTCCGGCGAGCTCAAGTCCAAAGGGGTCGAAACCATCGCCTGCATTTCCGTCAACGACGCCTTCGTCATGAAGGCTTGGAAGGCCGACTTGAAGATCGAGGACCAAGTGCTCCTGTTGTCGGATGGAAATGGGGACTTCACCAAAATGCAGATTTTCGTGAAGACCCTAACGGGGAAGACSATAACCCTAGAGGTTGAATCATCTGACACSATCGAYAATGTCAAGGCCAAGATCCARGACAAGGAAGGCATCCCKCCGGACCAGCAGCGCCTCATCTTCGCTGGCAAACAGCTGGAGGACGGCCGAACCCTAGCCGACTACAAYATCCAGAAGGAGTCAACCCTCCACCTGGTGCTYCGCCTCCGWGGTGGCGCCAAGAAGCGCAAGAAGAAGACCTACACCAAGCCCAAGAAGATCAAGCACAAAAAGAAGAAGGTCAAGCTCGCTGTTTTGCAGTTATTTTTTGCAGACTTTGCTGTAATGTATATGACACAAACCTCTGATTCTCTACACATCAAGCTCTAAATTATGTTTCGCTGAGAAGAGCGAAGATCGGTGTCCGTC????TACCCTCAGAATTGATCGGGAGTTTGACRGGGCTGATCAATCAGGCTTCATGTATCATATTGTGCCAGCCGGGTGCCGCCTGTCGATTGTAATCCCTAGTTTTTCCCCC???TCTATTTGTCCTTTGCTTTATGTTTCTTGATCGGGCAGGATATGGAAGAATTGGTTTCTATGGGTTTAGTTCGAAGCATTGGGATAAGGTATGCTCACAAGTT?GAAAATTTTAGGTATAATTTGGCCAATACTGTGAAATTTCATACAAGCACTATCCATCATATCCTATGAAAACTTTCCCCTTTCTTCGAGCCTTACTCTGGAACTTGGATGGARAAAWAAAAAA?GACTTTTTAAAACTAATTAAGGTGCAATTAGAGAAACAGTTGAAACTTGAATTTCTA?????TTTCCATGTCAACAAG?GGTTTGTTAGTGACATCTCTTATTGATTGGGGGAAAAAGTTTYTGACATTAYATACGTAATGAACTTCTTTT?AACTAAGTATATGCATTTTAAAACCGTGAGWAGCCATTAGGC???TCAAAAT?GATAATGTCTACTCAGAAGGGAA?????TGAGTCATTACAAAATCTCTCTTGCCAATTGRAA?TTAAASGCTTCAAG??????????????????????????????????????????????TTGTYCCTTTGTTCTGATTCTTCAGTTTTGTAAATTTATTTTGAAACTY?GGGAATTGTGTTTTGAAAGAAAGTTTTCTTGCAGCAACTACGACATCTTTCTAACCAGGGATTGCTTAGCTTACTCCAAAGTGAAGCCTGCTGTGAATCAGATCGAGACACACCCCTACTTCCAACGCGACTCCCTCGTCAAATTCTGTCAGAAGCATGGAATCTGTCCCTTAGCAGCAGGGATTCTAGTTCTCCGCCGTTGATTTGATC?TTTGATCAAACGACCATGCCGATCCGCAACATCGCCTTTGGAAGGCCCGAGGAGGCGACTCGACCCGACGCTCTTAAAGCGGCGTTTGCTGAGTTTATATGTACCTTGATTTTCGTGTTCGCCGGCGAAGGTTCCGGCATGGCCTTTAACAAACTCACTGACAACGGTTCCGCCACCCCCGCTGGCCTCGTTGCCGCCTCTCTGGCTCACGCATTCGCTCTCTTTGTTGCCGTCTCTGTAGGAGCATCAAATGTACGCTGAGATGGCTTCCCGCCATAGGGTTAGGTCTCCTTGCATCCAAATCATCAAGACTGCAACCATCCCAGCTAAGCTTTGCAAGAGGGAGAGCTCAAAACAATTCCACAACTCCAAGATCAAGTTCCCCCTGACCTTCAGGAAGGTCAGGCCACCAACCAGGAAGCTCAAGACCACCTACAAGGCATCAAGACCCAACTTGTTTATGTAAGTCTGGGTGATCATTTGTTGGATGAGCTATAAA?GGTCG?ATCTAATTTTTTT?GAAATTTTGTTTTACTATTCAGTAGAAACCTTCCTGCGKTTTGGATCTTGTTTGTTGGATATTATTTGGCTTGATAACCTTTGCAT???ATCAGACAGTC?GAGGACCGTGATCAATGAGGGCCTTAAAATCCCTGTTTTATTTACTTTTT?GAAAGTTT?GAGTTAATCCGGATGTCTCCATCACATGGGGGAAACTGGGG?TGAAATTGGT?GGTGGGGTTT?ATCTTTTGGATGTGTGGATGAGATTTTACCACGTACAGGGTTGTAATTTC???????????TACAGTGGKTGGAGCGAGGGAATCATCTAGGGACATACCCCAC??TATGGTTTTTGTTTCCTTCCTCATATGTTAAAAAA?GCTGGGAATTTGATTCCGTTT?GAGTGG???TGATGT?AGAACCTGATCTCTTCTTTAGATTTTTCTTCTCTTTTT?GTATATCTAGAA?GAAAGAGAGGCAG???TATTTTTTAAATTGGATGAGAATTTGGCTACCATGCTGCTCCTATCCTCTTCCCAGAAAGGGAGTTCTGAGTTTGTCAAGTCTC??TGACTTCAATTTCATCATATA??TGTAGATAAA?GCTTTATGACTC????TGTAAGCGTGCAACTCAC????TGATGCAAA?GCCTATT???ACGTTTA?GATACATGGATTA?CGCATATGCWKTCACCAGCTGAGATTTATCCMTGTCCTTGTCCTTTCACAAGCGGGGCTTGATTGGATTGACGATGCTGTGTTGATGTGCATAGAACTGYTGTTCTGTGTTGTGTGCTTT?GGTATCTAAATAAAA?GGACAAACTGCTCCTTGTCGATCAGATACGAGCATTCCAGAGAATATGAAGGCTATTGATGTCATACCTCTGCTGACACCCACTGTGCTGGAGAAGATTGAGGCTGTTGTTCAAAGCAAGCCAAAGCGACCTGATTCATATAGGTGAACAGGATATCCATTCAACCCTTTTAAGTGTTGTGGATATTACTTGGAACATTCCATTTTCCAACCTACCAGAATGCTAGCTACCAATTGGTGTGAAGGACATTTCATGTTCCTCTTGTTTGGATGTG?TTTCCTCCACTGAAATTCCCA?AGCATAGAGTTCTCTTCCTATTTATTTTTCC?TTTTCTTCTGGGTGGGGTGTAAAAGGGTA???TTATTTGAACCATTAAATCAATTGGAGATTGGAACCTGGGATTCAATTTAAGAGACCATACTTTTATAGTCAATTA????????????TTCGGTTTTGGTTTGATAAAAAAACAGGTGCAAGTTCTGTTGAAAAACCAACCACAAAAAAAAAAAAAACAAACAACAAAAAACCAC?CCAAAACACAACACACCCAAAAACAAAAACACCCCAAAAACACACCCAACAAAAAA?CCACCACACCACCACCCAACCAC?CAAC???AACAAACCCACCACAACAAAAAACACAACACAAAAC?ACAAAAAACCCAAAAAACAA?C??ACAAAACACCAAACAAAAAACCCACCACCCCCCCACCAAAAACACCACAAACACACCCAACCCAAAAAC?CCCACACCCCACCAAAAAAAACAAACAAC?CA?C
004VACER58 TGGAAAGCCCCTTTCTATGCTTATTACAAGGACTTCGACATAGAGGGATGCCCAATGCCAGGACCCGGGACTTGTGCCTCTAACCCTAATAACTGGTGGGAGGGAACTGCATACCATGAACTCAGCCCTATTGAAGCCAGACGATACCATTGGGTCCGTCAGAACCACATGATCTATGACTACTGCACGGACAAATCGCGATACCCGGTTACCCCACCGGAGTGTGTCGCAGGCATCTAAAATCCGATGGCCAATTTTTCCTTAATTGGTAAATACATTCATGCCTACGTACGTACACACCCTCATACACTTT???????GTTGTG?TGATAAGAGCCATGCATATCAGGGGGTATAGAGGGGAT?AAAAAATAATATTACTTTTGTTTTGATGGTGATTTTAGTATGTGGTTGA??????AGCCTAAGATTT????GTAAGGTTTGTTTTCTAAGGGTGGGCAAAGGGTCAACTTCTATTTGTAAACCATATGTGTCTGTATTTGCCGATTATCATAAGTGCCAATAAAGCTTCTGCATGGTGCTGTACTAAGCATTCGTTTCAATGAAGATATATTGAGTGTGTGGAATCGCAATGCATCCGATCATCAGGTCAGTAACCACTAATTCASTACTATTATGATATGTTCTGTGTTTGTGTACAATATGGTGACCTTGATTTACTTTTTCCATTAGGCTGTAATGGCTCTAAGAGATGCGATCAAACGRCACTTGAAGCTTCCCCATGGCTATGTTATGGAATACAAGGCTCATGATGCTTCTCTCCGTGACAACTCATCTTATAGGAACACATGGTTGAGAGGATGATCCTGTGGATTCCCTCCTTAAGCAACCATGTGGGAATGGAAGTTCAGATAGCTGTCCATTGAGGTCCCTG?CAGGATCAAAATCAGTTACTCCTATATTACCTT?????ACAACTAGTTTGGTGGTTGTCGCTCTGAGTTTTAATGTAAGACTGTATTAGCTTCAA????????CTGAAGTCAAAACTCTCAGTTTCGTTAATGAATTTGCTGGTTTTCCCACAGGTTAAGGCAAAGCAGGTTACATTCCACAGGAAAAAGAATCTTCAGTACTATGAGATATCAGCGAAGAGCAACTACAATTTTGAGAAACCTTTCTTGTATCTTGCTAGGAAGCTTGCAGGGTGATTAAATAATATAGAAATTATTCAATTTCTGGTTTTTATATGCTACAGAGGATATTTAACATTGATAA?TTGCTTTGGTGATTTTAGGGATCCCAATCTCCACTTTGTGGAGTCCCCTGCTCTTGCTCCTCCAGAAGTACACATTGACTTGGCTGCACAGCAACAGTAAGAATCTTGTCCTTGTAGTGC?TTCTTCTACTGTTGCCCCTC?AATA???????TTTTCTTTTTAATAATGATAAC?TTCTTGTTGATGTCTAGTTTGCTTTAGACTATATTTTAAATCAATTCATTTGATATCAA????????CATACCTGTCCAGTTCTGGTCCCCTGCCTC?ATTATGTTTTTTGTTTGTTACAGGCACGAGGCTGAGCTTGCTGCAGCAGCTAGTCAGCCTCTTCCAGATGATGATGATGATGCATTTGAGTAGAGAGAACTGGTGGAGAGGCTTGGGTTCTACCTTTTTGCAATGATTTAATGCTTCCTTTA?????TTATGCATCGTTCGCTTACCAAGTTTTTAAACTGGGCTTGGTGCTTTGAGCGGTCTCATGGATGTACGTGGAAGCAAGCCAGATGGCTCAGAGGTTGGTTCTGGTGATGGCCAAGGGAAGTCAGCTTCTGGACATGGCAGTGGAAATAGAGATTCCTAAGGTCGAAGATAGTTCTAAGTGAGA????TGGCTGCAGGAGGTTAAACCATCTAGGGATGAT???AGTGTGTAGACCTTTTT?????????????????????GAG?????TACTGGCATATACATATCTACATATTTCAACACATATGAACAACCTTTACCATCTCCACTGAATTTGTAGTTGTAGCATCTCCAATGAACAGCCATCCCATGTTCGAATTGGTTTCAGCAGCCCAGACAATCCTCCCCGACAGCGATGGCGCCATCGATGGGCATCTCCGGGAAGTGGGGCTGACCTTCCACTTACTTAAGGATGTGCCCGGCCTCATTTCCAAGAACATTGAAAAAAGCCTGAATGAGGCCTTCCAGCCTTTGGGCATCAAGGACTGGAACTCCATTTTCTGGATTGCACACCCTGGTGGGCCTGCGATCTTGGATCAAGTTGAGGAAAAATTAGCCCTAAAGCCCGAGAAGTTACGCTCCACACGACACGTCTTGAGCGAGTATGGTAACATGTCAAGTGCTTGCGTGTTGTTTATTTTGGACGAGATGAGGAGGAAGTCGGCTGAGGAAGGGCTGAAGACCACGGGTGAGGGGCTGGAAT?GGGGCGTGCTCTTCGGTTTCGGACCAGGGCTCACTGTTGAGACCGTGGTGCTCCACAGTGTGTCTACTTGAGGGACTAAAAAATATCTACTGTTTCCACTTTACTTGCCTGATTTGGTTTTCCCCTTCTCTTGTTGGTGAAAACTGACCCCAAGGACGAGTTCCTTGCAATATTGAGAGCCACTGTGAAGTGCTTGACCCGCCCAGAGAAGTACTTTGAGAAGGTTCTCAGGCTGGCAATCAACAAGCGAGGCACAGATGAAGGGGCTCTCACTAGAGTTGTCACTACAAGGGCTGAGATTGACATGAAGATCATAAAGGAGGAGTACCACAAAAGGAACAGCGTCACTCTGGATCATGCCATTGGCAAGGACACCACTGGAGACTATGAAAAAATGCTTCTGGCCCTGATAGGACACGGAGATGCTTGAGCTCGTTATTTCTT?CATGACATTTGCTTCTGATGGTGTCTATATATATAA???CTTATATARTCTGCC????ATGTTTTCAAATGGTTGCATGTTGTGGAATGGRTTATCCTGGTTTTGYGTG??TGG?TCCTTAATAATCAGTCTTRTGGCTATTGCGTGTCTTGGAAGACTTCAGTGTGATCAGACACAGCGAAACTGGAGCTGTTGAAGAGCTTGGGAGCTGATTTGACGATTGACTACASTAAGGWGAACTTTGAAGATTTGGCAGAGAAATTCGATGTAGTTTATGATGCAGTTGGTAAGATCTTGTGTTTAKTGCTCATTGT?GAGGAGTCACTTATTGCACTATTGTCCTTTGTAGCTTATT?GAAATTTAATTCCCCAGCTCCATATTTGTTTGGGCCTGGTTTGATA?GAGTAAATTGATGGTGGATGAACAC????WACTTTTT?CCTTTCTACATTAACAGGGCAGTGTGATAAGGCAGTGAAGGTAGTGAAAGAAGGAGGCAGCGTGGTGGCATTAACAGGTGCCGTGACACCTCCTGGTTTCAGATTTGTAGTAACTTCAAATGGAGAGGTGTTGAAGAAACTGAACCCATATTTGGAGAGCGGGAAGGTGAAGCCAGTGGTTGATCCCAAGGGACCATTTCCATTTTCTCAGGTTGTTGAAGCTTTCTCCTACGTTGAAACAAGCCGAGCCACTGGAAAGATAGTTATACATCCGATTCCATGAGAGAAGAGACACAGTAAAACTCGGTCACTATGGA????GATGYATGATTGGAATGAAACCTGAGAAATTTTCAGTTTGATGTATAAATATTAAATATATTCTGGTTGAGAGGAGCTTTGGCCACCATGGATAGAGACTATGGAATTCTTAACAAGGTTTTCCATCATATAACGGATACTCATGTGGCACACCATTTGTTCTCAACAATGCCGCATTATCATGCAATGGAGGCTACAAAGGCCATAAAGCCAGTATTAGGAGATTATTATCAGTTTGATGGGACTCCATTTTACAAGGCAATGTGGAGAGAGGCAAAGGAGTGTGTCTATGTCCAGTCGGATGGTGACAAGAGCAAAGGTGTTTTCTGGTACCAGAATAAGTTTTGATGACTTAAACTGGTGATGTTTGTTTCGGAATGTTCTAGTTTCTTCTT???AGGATTTTAGC?TTCCCGTTA?T??TGTTAACTTAGCCATGTCTGTGC?????????TTGTACCTCGAATCTTGGTTGCATTAATATCATTCCATGGCCAACCAA?GC???GGAATCAGCTGGGGGAATCACATTGAAACCTCAGAAGCAGCAGCGATTCTGGACATGGCTAATAGAGAACTA????TGAAGCAGAGAGCTGCTGCT???CTGGACTAGTGGTTCAACCC?ATCTGCTACTT?CAGCCAATTTTGCCATTACCC?CTCTGTCCACCATTC?CCTCTGGTATCAGCTT?CCATCTTCAAAAAAAA??TGATGCTTCCGCTTTCAGCTTTT?AGCTTTTGGCTTTTTGCTTTT???????????????????????????????????GGATGTAAATGAATGAGATTCTCTATTGGGTTTTGCTTAGTATTGTTATTGATTGGTCACTCCAGGAGAAGGAACCTCCAATCCAAAGTCTACAAGTAAAAGGAAGTTTATCGACACTGGCAGCTTTGCTGAGCAGGACAAATACTTGGAAATGTCGAAACGTGCATGCAAAGCTTCTAATTCCTACCTGGACTTGAATCTGCCTGTAGAGGAGTTGGAAGAAGATGTT???GATTCGGCAAATTGTGACAGTGATTCCCTCTCTGAAAGCTCAGAAGCTTGGTTGGAAGAGTTCTTAGATCAAATGGATGAAAAAGTGACTTTCAAGCCCTTCAATTTTGATGCAGTTGCTCAGAAGCTACTTAAGGAAATAAGCCTGAACTTCCAAAAGATTATCGGATCTGACATTCAGTTGGAGATTGACAGCGAGCCATTGAAAAGCTTGGGCTGAGGCACAAGGAACACATTGCAGCTTATGGAGAAGGCAATGAACGCCGTCTCACTGGACGACATGAAACTGCTGACATCAACACATTCTTATGGGTAAAAATTACTGTTTCCATCAATTAAATAGAAGATCAAATCATTCAGAAAGTAA?TGTAGAT????????????????????????????????????????????????????RGAGGAACTTGGCAAGGAACTAGGGAGC??????????????????????????????????????TATTAGCAATGATTTAACATATGCA?TTGAGAATTTGTAATTAGTTGAATCATAAGCCAGAAATCACCC?TTTTTTCGGGAATTTGGAT?AAGTTTCCCAGAATGCTGATCATCCGTCCTTCACATGTGGTTGATTTACAGGGAGTGGCAAACCGAGGAGCCTCCATTAGAGTTGGAAGAGACACAGAGAAAGCTGGGAAAGGATATTTTGAGGACAGAAGGCCTGCTTCAAACATGGATCCTTATGTGGTCACCTCCATGATTGCAGAAACTACAGGATTAGAAGCTAAATTCGACATGTTGATTGCCAACATCATCATCGACTGTTTGATGAGCCACTCTAGCTACTTGGCAAGCAACATGTCGAATTTAGCTTCTAATCCTGAAMACAATGCCACAAAATCAGCCTATGAACATTGCTTCCTGCACTGTTCTGATGCAAAGACGGCGCTAAATTCAGCAGYTTTGGAGCTAAAGAATGGCAGCTATGATAGCGCTGAACTGTCCTTGCGCGAAGCAGCGCTATATCAAGGCACATGCCGATACGAGTTTGTGAGTTCAAATGAGACTTATGTGCCRCCTAATGTTTACTATGATCTGAAGGTCTTTGATATACTTACTGTGGCTGCCTTTAGAATTATCAAGGGTCCTGAACTTGTGGACAACTGCTCCAGGCATGCAGTTCTACACTGCAAACTATGTGAATGGAGTTGCTGGAAAAGATGGAGCTGTTTATGGAAAGCATTCAGGGCTCTGCTTGGAGACACAGGGATACCCAAACGCCATTAACCAGCCAAACTTCCCGTCCATTGTTGTCCAGCCAGGGGAGAAGTATCAACACACCATGTTGTTTGAGTTCTCCGTTGAGTGAAGGAGCAGATATA?TTTAAGAAAAGTCTGCTCTGTTTTTGGTTTTCAATGGCTGTGAGACCAATGCTGATGGTGATAGCCAGATTGGAACGGTGGGATGTGTGGCTGTTGACACTCATGGAAATTTAGCAGCTGCTACTTCTACTGGTGGACTGGTTAACAAAATGGTGGGCAGGATTGGGGACACACCCATTGTAGGTGCAGGGAACTATGCGAACAGCCTGTGTGCAGTCTCYGCCACAGGAAAAGGYGAAGCAATAATACGTGGTACTGTTGCAAGAGATGTGGCAGCACTCATGGAGTACAAAGGGCTTTCGCTCGAGGAAGCAGCAGCGTATGTATCCTTGTCCTCCCAACTCTCAAAGGCAAGCTCAATGGCATTGCCCTGCGTGTGCCCACCCCAAATGTGTCGGTTGTGGACCTTGTTGTTCAGGTGTCCAAGAAGACCTTTGCAGAGGAGGTGAATGCTGGTTTCAGGGACAGTGCTGAGAAGGAGCTCCAAGGGATTCTCTCTGTGTGTGATGAGCCCCTGGTTTCAGTTGACTTCAGGTGCTCTGATGTGTCCTCGACCGTGGACTCATCACTGACCATGGTTATGGGAGATGACATGGTTAAGGTGATAGCTTGGTATGACAATGAATGGGGTTACTCTCAAAGGGTTGTGGATTTGGCTGATATTGTGGCCAACAAATGGAAATGATGAGCGGATTTGGGAGTAGTGGCTTCATCAGCATTGGGGTTTAGGACTCGGACTGAAAATGACATCAAGTTGGCTAATAGCGTTGATGTTGGGTCCCTTCGTGATCCACAGGAGGATGCAGTCAGGGTCAAGGACCCGGAATGGCTCATTGTTATTGGGGTCTGCACCCACTTGGGCTGCATCCCCTTGCCAAATGCTGGTGATTTTGGTGGTTGGTTTTGTCCATGCCATGGCTCCCACTACGATGTCTCTGGCAGGATCCGCAAAGGGCCAGCACCCTACAATCTTGAGGTACCCACTTACAGCTTCTTGGAGGAGAACAAGTTAATGATTGGCTGAGAATCGATGTTGAAGAGCAAGCACAACTTGAAATTCTGAGAGTGTCTTTCATTTACCAAGTGCAAGTGATTCT?AATATCCTAAAGGGCAATGCTTTGATCAGAAAAGAACTGATACAATGAACCATA?AAATGTGTTACAACTTCCAAGATCACAGCTATACTGTATTATTGCCATCTTATGCTTGGCTGTTAATTTATTGCTTTTGCCTCTCTATTAATGTTGGTGT?ATGGAAAAATCTTTGTTGGATCTTGTTATTTCTGATGTGGATT?AGGTTTAAAACATCATTATAGAAGCTGATTTCACCAAAGAGGAGATTCCAAGACTGGGCCAACCCAGGGTCAATGGGGAAGCAGTACTTCCTCGGGTTTGAAAAATACTTGGGAGGGTCTGGCGACCCAGCCTACCCAGGAGGCCCACTGTTCAACCCTCTCGGGTTTGGTAAAGATGAGAAATCCCTCAAGGATCTGAAGCTCAAAGAGGTTAAGAATGGGAGATTGGCTATGTTGGCCATATTGGGCTACTTTGCACAAGGGCCTGTGACAGGAGTCGGGCCCTTACAAAACCTGCTGGACCATTTGGCAGACCCTGTCAACAACAATATCATAACCAGCCTCAAGTTCCACAACTAGGATACTCATCCTCTTGTTGCTTTGCTTCACGATT???????CACTCTCTCTGTGT??CCTCTCAGCTGTCACCTCTCTCCCCCCC??TC????ATATTTGTAATATTATTATGTGAAGACTTGGCCTTTAAATTT???????????????????????????????????CTCCCTCTCCCTCAAACTCCGCCACCCTAAGCCCCTCAGATTCTCCACCGCCATMTCCGCTACCATCGCCGTCGGTGACAAGCTCCCAGAATCCACCTTCTCCTACTTCGACTCCGCCGGMGAGCTCCAGACCACCACCGTCTCCGACCTCACCAAGGGCAAGAAAGCCATCCTCTTTGCCGTCCCCGGCGCCTTCACCCCCACTTGCTCCCAGAAACACCTCCCCGGCTTCGTTGAAAAGTCCGGCGAGCTCAAGTCCAAAGGGGTCGAAACCATCGCCTGCATTTCCGTCAACGACGCCTTCGTCATGAAGGCTTGGAAGGCCGACTTGAAGATCGAGGACCAAGTGCTCCTGTTGTCGGATGGAAATGGGGACTTCACCAAAATGCAGATTTTCGTGAAGACCCTAACGGGGAAGACSATAACCCTAGAGGTTGAATCATCTGACACSATCGAYAATGTCAAGGCCAAGATCCARGACAAGGAAGGCATCCCKCCGGACCAGCAGCGCCTCATCTTCGCTGGCAAACAGCTGGAGGACGGCCGAACCCTAGCCGACTACAAYATCCAGAAGGAGTCAACCCTCCACCTGGTGCTYCGCCTCCGWGGTGGCGCCAAGAAGCGCAAGAAGAAGACCTACACCAAGCCCAAGAAGATCAAGCACAAAAAGAAGAAGGTCAAGCTCGCTGTTTTGCAGTTATTTTTTGCAGACTTTGCTGTAATGTATATGACACAAACCTCTGATTCTCTACACATCAAGCTCTAAATTATGTTTCGCTGAGAAGAGCGAAGATCGGTGTCCGTC????TACCCTCAGAATTGATCGGGAGTTTGACRGGGCTGATCAATCAGGCTTCATGTATCATATTGTGCCAGCCGGGTGCCGCCTGTCGATTGTAATCCCTAGTTTTTCCCCC???TCTATTTGTCCTTTGCTTTATGTTTCTTGATCGGGCAGGATATGGAAGAATTGGTTTCTATGGGTTTAGTTCGAAGCATTGGGATAAGGTATGCTCACAAGTT?GAAAATTTTAGGTACAATTTGGCCAATACTGTGAAATTTCATACAAGCACTATCCATCATATCCTATGAAAACTTTCCCCTTTCTTCGAGCCTTACTCTGGAACTTGGATGGARAAAWAAAAAA?GACTTTTTAAAACTAATTAAGGTGCAATTAGAGAAACAGTTGAAACTTGAATTTCTA?????TTTCCATGTCAACAAG?GGTTTGTTAGTGACATCTCTTATTGATTGGGGGAAAAAGTTTTTGACATTAYATACGTAATGAACTTCTTTT?AACTAAGTATATGCATTTTAAAACCGTGAGWAGCCATTAGGC???TCAAAAT?GATAATGTCTACTCAGAAGGGAA?????TGAGTCATTACAAAATCTCTCTTGCCAATTGGAA?TTAAACGCTTCAAG??????????????????????????????????????????????TTGTTCCTTTGTTCTGATTCTTCAGTTTTGTAAATTTATTTTGAAACTT?GGGAATTGTGTTTTGAAAGAAAGTTTTCTTGCAGCAACTACGACATCTTTCTAACCAGGGATTGCTTAGCTTACTCCAAAGTGAAGCCTGCTGTGAATCAGATCGAGACACACCCCTACTTCCAACGCGACTCCCTCGTCAAATTCTGTCAGAAGCATGGAATCTGTCCCTTAGCAGCAGGGATTCTAGTTCTCCGCCGTTGATTTGATC?TTTGATCAAACGACCATGCCGATCCGCAACATCGCCTTTGGAAGGCCCGAGGAGGCGACTCGACCCGACGCTCTTAAAGCGGCGTTTGCTGAGTTTATATGTACCTTGATTTTCGTGTTCGCCGGCGAAGGTTCCGGCATGGCCTTTAACAAACTCACTGACAACGGTTCCGCCACCCCCGCTGGCCTCGTTGCCGCCTCTCTGGCTCACGCATTCGCTCTCTTTGTTGCCGTCTCTGTAGGAGCATCAAATGTACGCTGAGATGGCTTCCCGCCATAGGGTTAGGTCTCCTTGCATCCAAATCATCAAGACTGCAACCATCCCAGCTAAGCTTTGCAAGAGGGAGAGCTCAAAACAATTCCACAACTCCAAGATCAAGTTCCCCCTGACCTTCAGGAAGGTCAGGCCACCAACCAGGAAGCTCAAGACCACCTACAAGGCATCAAGACCCAACTTGTTTATGTAAGTCTGGGTGATCATTTGTTGGATGAGCTATAAA?GGTCG?ATCTAATTTTTTT?GAAATTTTGTTTTACTATTCAGTAGAAACCTTCCTGCGKTTTGGATCTTGTTTGTTGGATATTATTTGGCTTGATAACCTTTGCAT???ATCAGACAGTC?GAGGACCGTGATCAATGAGGGCCTTAAAATCCCTGTTTTATTTACTTTTT?GAAAGTTT?GAGTTAATCCGGATGTCTCCATCACATGGGGGAAACTGGGG?TGAAATTGGT?GGTGGGGTTTTATCTTTTGGATGTGTGGATGAGATTTTACCACGTACAGGGTTGTAATTTC???????????TACAGTGGGTGGAGCGAGGGAATCATCTAGGGACATACCCCAC??TATGGTTTTTGTTTCCTTCCTCATATGTTAAAAAA?GCTGGGAATTTGATTCCGTTT?GAGTGG???TGATGT?AGAACCTGATCTCTTCTTTAGATTTTTCTTCTCTTTTT?GTATATCTAGAA?GAAAGAGAGGCAG???TATTTTTTAAATTGGATGAGAATTTGGCTACCATGCTGCTCCTATCCTCTTCCCAGAAAGGGAGTTCTGAGTTTGTCAAGTCTC??TGACTTCAATTTCATCATATA??TGTAGATAAA?GCTTTATGACTC????TGTAAGCGTGCAACTCAC????TGATGCAAA?GCCTATT???ACGTTTA?GATACATGGATTA?CGCATATGCWKTCACCAGCTGAGATTTATCCMTGTCCTTGTCCTCTCACAAGCGGGGCTTGATTGGAT?GACGATGCTGTGTTGATGTGCATAGAACTGYTGTTCTGTGTTGTGTGGTTT?GGTATCTAAATAAAA?GGACAAACTGCTCCTTGTCGATCAGATACGAGCATTCCAGAGAATATGAAGGCTATTGATGTCATACCTCTGCTGACACCCACTGTGCTGGAGAAGATTGAGGCTGTTGTTCAAAGCAAGCCAAAGCGACCTGATTCATATAGGTGAACAGGATATCCATTCAACCCTTTTAAGTGTTGTGGATATTACTTGGAACATTCCATTTTCCAACCTACCAGAATGCTAGCTACCAATTGGTGTGAAGGACATTTCATGTTCCTCTTGTTTGGATGTG?TTTCCTCCACTGAAATTCCCA?AGCATAGAGTTCTCTTCCTATTTATTTTTCC?TTTTCTTCTGGGTGGGGTGTAAAAGGGTA???TTATTTGAACCATTAAATCAATTGGAGATTGGAACCTGGGATTCAATTTAAGAGACCATACTTTTATAGTCAATTA????????????TTCGGTTTTGGTTTGATAAAAAAACAGGTGCAAGTTCTGTTGAAAAACCAACCACAAAAAAAAAAAAAACAAACAACAAAAAACCAC?CCAAAACACAACACACCCAAAAACAAAAACACCCCAAAAACACACCCAACAAAAAA?CCACCACACCACCACCCAACCAC?CAAC???AACAAACCCACCACAACAAAAAACACAACACAAAAC?ACAAAAAACCCAAAAAACAA?C??ACAAAACACCAAACAAAAAACCCACCACCCCCCCACCAAAAACACAACAAACACACCCAACCCAAAAAC?CCCACACCCCCCCAAAAAAAACAAACAAC?CA?C
005VACER58 TGGAAAGCCCCTTTCTATGCTTATTACAAGGACTTCGACATAGAGGGATGCCCAATGCCAGGACCCGGGACTTGTGCCTCTAACCCTAATAACTGGTGGGAGGGAACTGCATACCATGAACTCAGCCCTATTGAAGCCAGACGATACCATTGGGTCCGTCAGAACCACATGATCTATGACTACTGCACGGACAAATCGCGATACCCGGTTACCCCACCGGAGTGTGTCGCAGGCATCTAAAATCCGATGGCCAATTTTTCCTTAATTGGTAAATACATTCATGCCTACGTACGTACACACCCTCATACACTTT???????GTTGTG?TGATAAGAGCCATGCATATCAGGGGGTATAGAGGGGAT?AAAAAATAATATTACTTTTGTTTTGATGGTGATTTTAGTATGTGGTTGA??????AGCCTAAGATTT????GTAAGGTTTGTTTTCTAAGGGTGGGCAAAGGGTCAACTTCTATTTGTAAACCATATGTGTCTGTATTTGCCGATTATCATAAGTGCCAATAAAGCTTCTGCATGGTGCTGTACTAAGCATTCGTTTCAATGAAGATATATTGAGTGTGTGGAATCGCAATGCATCCGATCATCAGGTCAGTAACCACTAATTCASTACTATTATGATATGTTCTGTGTTTGTGTACAATATGGTGACCTTGATTTACTTTTTCCATTAGGCTGTAATGGCTCTAAGAGATGCGATCAAACGRCACTTGAAGCTTCCCCATGGCTATGTTATGGAATACAAGGCTCATGATGCTTCTCTCCGTGACAACTCATCTTATAGGAACACATGGTTGAGAGGATGATCCTGTGGATTCCCTCCTTAAGCAACCATGTGGGAATGGAAGTTCAGATAGCTGTCCATTGAGGTCCCTG?CAGGATCAAAATCAGTTACTCCTATATTACCTT?????ACAACTAGTTTGGTGGTTGTCGCTCTGAGTTTTAATGTAAGACTGTATTAGCTTCAA????????CTGAAGTCAAAACTCTCAGTTTCGTTAATGAATTTGCTGGTTTTCCCACAGGTTAAGGCAAAGCAGGTTACATTCCACAGGAAAAAGAATCTTCAGTACTATGAGATATCAGCGAAGAGCAACTACAATTTTGAGAAACCTTTCTTGTATCTTGCTAGGAAGCTTGCAGGGTGATTAAATAATATAGAAATTATTCAATTTCTGGTTTTTATATGCTACAGAGGATATTTAACATTGATAA?TTGCTTTGGTGATTTTAGGGATCCCAATCTCCACTTTGTGGAGTCCCCTGCTCTTGCTCCTCCAGAAGTACACATTGACTTGGCTGCACAGCAACAGTAAGAATCTTGTCCTTGTAGTGC?TTCTTCTACTGTTGCCCCTC?AATA???????TTTTCTTTTTAATAATGATAAC?TTCTTGTTGATGTCTAGTTTGCTTTAGACTATATTTTAAATCAATTCATTTGATATCAA????????CATACCTGTCCAGTTCTGGTCCCCTGCCTC?ATTATGTTTTTTGTTTGTTACAGGCACGAGGCTGAGCTTGCTGCAGCAGCTAGTCAGCCTCTTCCAGATGATGATGATGATGCATTTGAGTAGAGAGAACTGGTGGAGAGGCTTGGGTTCTACCTTTTTGCAATGATTTAATGCTTCCTTTA?????TTATGCATCGTTCGCTTACCAAGTTTTTAAACTGGGCTTGGTGCTTTGAGCGGTCTCATGGATGTACGTGGAAGCAAGCCAGATGGCTCAGAGGTTGGTTCTGGTGATGGCCAAGGGAAGTCAGCTTCTGGACATGGCAGTGGAAATAGAGATTCCTAAGGTCGAAGATAGTTCTAAGTGAGA????TGGCTGCAGGAGGTTAAACCATCTAGGGATGAT???AGTGTGTAGACCTTTTT?????????????????????GAG?????TACTGGCATATACATATCTACATATTTCAACACATATGAACAACCTTTACCATCTCCACTGAATTTGTAGTTGTAGCATCTCCAATGAACAGCCATCCCATGTTCGAATTGGTTTCAGCAGCCCAGACAATCCTCCCCGACAGCGATGGCGCCATCGATGGGCATCTCCGGGAAGTGGGGCTGACCTTCCACTTACTTAAGGATGTGCCCGGCCTCATTTCCAAGAACATTGAAAAAAGCCTGAATGAGGCCTTCCAGCCTTTGGGCATCAAGGACTGGAACTCCATTTTCTGGATTGCACACCCTGGTGGGCCTGCGATCTTGGATCAAGTTGAGGAAAAATTAGCCCTAAAGCCCGAGAAGTTACGCTCCACACGACACGTCTTGAGCGAGTATGGTAACATGTCAAGTGCTTGCGTGTTGTTTATTTTGGACGAGATGAGGAGGAAGTCGGCTGAGGAAGGGCTGAAGACCACGGGTGAGGGGCTGGAAT?GGGGCGTGCTCTTCGGTTTCGGACCAGGGCTCACTGTTGAGACCGTGGTGCTCCACAGTGTGTCTACTTGAGGGACTAAAAAATATCTACTGTTTCCACTTTACTTGCCTGATTTGGTTTTCCCCTTCTCTTGTTGGTGAAAACTGACCCCAAGGACGAGTTCCTTGCAATATTGAGAGCCACTGTGAAGTGCTTGACCCGCCCAGAGAAGTACTTTGAGAAGGTTCTCAGGCTGGCAATCAACAAGCGAGGCACAGATGAAGGGGCTCTCACTAGAGTTGTCACTACAAGGGCTGAGATTGACATGAAGATCATAAAGGAGGAGTACCACAAAAGGAACAGCGTCACTCTGGATCATGCCATTGGCAAGGACACCACTGGAGACTATGAAAAAATGCTTCTGGCCCTGATAGGACACGGAGATGCTTGAGCTCGTTATTTCTT?CATGACATTTGCTTCTGATGGTGTCTATATATATAA???CTTATATARTCTGCC????ATGTTTTCAAATGGTTGCATGTTGTGGAATGGRTTATCCTGGTTTTGYGTG??TGG?TCCTTAATAATCAGTCTTRTGGCTATTGCGTGTCTTGGAAGACTTCAGTGTGATCAGACACAGCGAAACTGGAGCTGTTGAAGAGCTTGGGAGCTGATTTGACGATTGACTACASTAAGGWGAACTTTGAAGATTTGGCAGAGAAATTCGATGTAGTTTATGATGCAGTTGGTAAGATCTTGTGTTTAKTGCTCATTGT?GAGGAGTCACTTATTGCACTATTGTCCTTTGTAGCTTATT?GAAATTTAATTCCCCAGCTCCATATTTGTTTGGGCCTGGTTTGATA?GAGTAAATTGATGGTGGATGAACAC????WACTTTTT?CCTTTCTACATTAACAGGGCAGTGTGATAAGGCAGTGAAGGTAGTGAAAGAAGGAGGCAGCGTGGTGGCATTAACAGGTGCCGTGACACCTCCTGGTTTCAGATTTGTAGTAACTTCAAATGGAGAGGTGTTGAAGAAACTGAACCCATATTTGGAGAGCGGGAAGGTGAAGCCAGTGGTTGATCCCAAGGGACCATTTCCATTTTCTCAGGTTGTTGAAGCTTTCTCCTACGTTGAAACAAGCCGAGCCACTGGAAAGATAGTTATACATCCGATTCCATGAGAGAAGAGACACAGTAAAACTCGGTCACTATGGA????GATGYATGATTGGAATGAAACCTGAGAAATTTTCAGTTTGATGTATAAATATTAAATATATTCTGGTTGAGAGGAGCTTTGGCCACCATGGATAGAGACTATGGAATTCTTAACAAGGTTTTCCATCATATAACGGATACTCATGTGGCACACCATTTGTTCTCAACAATGCCGCATTATCATGCAATGGAGGCTACAAAGGCCATAAAGCCAGTATTAGGAGATTATTATCAGTTTGATGGGACTCCATTTTACAAGGCAATGTGGAGAGAGGCAAAGGAGTGTGTCTATGTCCAGTCGGATGGTGACAAGAGCAAAGGTGTTTTCTGGTACCAGAATAAGTTTTGATGACTTAAACTGGTGATGTTTGTTTCGGAATGTTCTAGTTTCTTCTT???AGGATTTTAGC?TTCCCGTTA?T??TGTTAACTTAGCCATGTCTGTGC?????????TTGTACCTCGAATCTTGGTTGCATTAATATCATTCCATGGCCAACCAA?GC???GGAATCAGCTGGGGGAATCACATTGAAACCTCAGAAGCAGCAGCGATTCTGGACATGGCTAATAGAGAACTA????TGAAGCAGAGAGCTGCTGCT???CTGGACTAGTGGTTCAACCC?ATCTGCTACTT?CAGCCAATTTTGCCATTACCC?CTCTGTCCACCATTC?CCTCTGGTATCAGCTT?CCATCTTCAAAAAAAA??TGATGCTTCCGCTTTCAGCTTTT?AGCTTTTGGCTTTTTGCTTTT???????????????????????????????????GGATGTAAATGAATGAGATTCTCTATTGGGTTTTGCTTAGTATTGTTATTGATTGGTCACTCCAGGAGAAGGAACCTCCAATCCAAAGTCTACAAGTAAAAGGAAGTTTATCGACACTGGCAGCTTTGCTGAGCAGGACAAATACTTGGAAATGTCGAAACGTGCATGCAAAGCTTCTAATTCCTACCTGGACTTGAATCTGCCTGTAGAGGAGTTGGAAGAAGATGTT???GATTCGGCAAATTGTGACAGTGATTCCCTCTCTGAAAGCTCAGAAGCTTGGTTGGAAGAGTTCTTAGATCAAATGGATGAAAAAGTGACTTTCAAGCCCTTCAATTTTGATGCAGTTGCTCAGAAGCTACTTAAGGAAATAAGCCTGAACTTCCAAAAGATTATCGGATCTGACATTCAGTTGGAGATTGACAGCGAGCCATTGAAAAGCTTGGGCTGAGGCACAAGGAACACATTGCAGCTTATGGAGAAGGCAATGAACGCCGTCTCACTGGACGACATGAAACTGCTGACATCAACACATTCTTATGGGTAAAAATTACTGTTTCCATCAATTAAATAGAAGATCAAATCATTCAGAAAGTAA?TGTAGAT????????????????????????????????????????????????????RGAGGAACTTGGCAAGGAACTAGGGAGC??????????????????????????????????????TATTAGCAATGATTTAACATATGCA?TTGAGAATTTGTAATTAGTTGAATCATAAGCCAGAAATCACCC?TTTTTTCGGGAATTTGGAT?AAGTTTCCCAGAATGCTGATCATCCGTCCTTCACATGTGGTTGATTTACAGGGAGTGGCAAACCGAGGAGCCTCCATTAGAGTTGGAAGAGACACAGAGAAAGCTGGGAAAGGATATTTTGAGGACAGAAGGCCTGCTTCAAACATGGATCCTTATGTGGTCACCTCCATGATTGCAGAAACTACAGGATTAGAAGCTAAATTCGACATGTTGATTGCCAACATCATCATCGACTGTTTGATGAGCCACTCTAGCTACTTGGCAAGCAACATGTCGAATTTAGCTTCTAATCCTGAAMACAATGCCACAAAATCAGCCTATGAACATTGCTTCCTGCACTGTTCTGATGCAAAGACGGCGCTAAATTCAGCAGYTTTGGAGCTAAAGAATGGCAGCTATGATAGCGCTGAACTGTCCTTGCGCGAAGCAGCGCTATATCAAGGCACATGCCGATACGAGTTTGTGAGTTCAAATGAGACTTATGTGCCRCCTAATGTTTACTATGATCTGAAGGTCTTTGATATACTTACTGTGGCTGCCTTTAGAATTATCAAGGGTCCTGAACTTGTGGACAACTGCTCCAGGCATGCAGTTCTACACTGCAAACTATGTGAATGGAGTTGCTGGAAAAGATGGAGCTGTTTATGGAAAGCATTCAGGGCTCTGCTTGGAGACACAGGGATACCCAAACGCCATTAACCAGCCAAACTTCCCGTCCATTGTTGTCCAGCCAGGGGAGAAGTATCAACACACCATGTTGTTTGAGTTCTCCGTTGAGTGAAGGAGCAGATATA?TTTAAGAAAAGTCTGCTCTGTTTTTGGTTTTCAATGGCTGTGAGACCAATGCTGATGGTGATAGCCAGATTGGAACGGTGGGATGTGTGGCTGTTGACACTCATGGAAATTTAGCAGCTGCTACTTCTACTGGTGGACTGGTTAACAAAATGGTGGGCAGGATTGGGGACACACCCATTGTAGGTGCAGGGAACTATGCGAACAGCCTGTGTGCAGTCTCYGCCACAGGAAAAGGYGAAGCAATAATACGTGGTACTGTTGCAAGAGATGTGGCAGCACTCATGGAGTACAAAGGGCTTTCGCTCGAGGAAGCAGCAGCGTATGTATCCTTGTCCTCCCAACTCTCAAAGGCAAGCTCAATGGCATTGCCCTGCGTGTGCCCACCCCAAATGTGTCGGTTGTGGACCTTGTTGTTCAGGTGTCCAAGAAGACCTTTGCAGAGGAGGTGAATGCTGGTTTCAGGGACAGTGCTGAGAAGGAGCTCCAAGGGATTCTCTCTGTGTGTGATGAGCCCCTGGTTTCAGTTGACTTCAGGTGCTCTGATGTGTCCTCGACCGTGGACTCATCACTGACCATGGTTATGGGAGATGACATGGTTAAGGTGATAGCTTGGTATGACAATGAATGGGGTTACTCTCAAAGGGTTGTGGATTTGGCTGATATTGTGGCCAACAAATGGAAATGATGAGCGGATTTGGGAGTAGTGGCTTCATCAGCATTGGGGTTTAGGACTCGGACTGAAAATGACATCAAGTTGGCTAATAGCGTTGATGTTGGGTCCCTTCGTGATCCACAGGAGGATGCAGTCAGGGTCAAGGACCCGGAATGGCTCATTGTTATTGGGGTCTGCACCCACTTGGGCTGCATCCCCTTGCCAAATGCTGGTGATTTTGGTGGTTGGTTTTGTCCATGCCATGGCTCCCACTACGATGTCTCTGGCAGGATCCGCAAAGGGCCAGCACCCTACAATCTTGAGGTACCCACTTACAGCTTCTTGGAGGAGAACAAGTTAATGATTGGCTGAGAATCGATGTTGAAGAGCAAGCACAACTTGAAATTCTGAGAGTGTCTTTCATTTACCAAGTGCAAGTGATTCT?AATATCCTAAAGGGCAATGCTTTGATCAGAAAAGAACTGATACAATGAACCATA?AAATGTGTTACAACTTCCAAGATCACAGCTATACTGTATTATTGCCATCTTATGCTTGGCTGTTAATTTATTGCTTTTGCCTCTCTATTAATGTTGGTGT?ATGGAAAAATCTTTGTTGGATCTTGTTATTTCTGATGTGGATT?AGGTTTAAAACATCATTATAGAAGCTGATTTCACCAAAGAGGAGATTCCAAGACTGGGCCAACCCAGGGTCAATGGGGAAGCAGTACTTCCTCGGGTTTGAAAAATACTTGGGAGGGTCTGGCGACCCAGCCTACCCAGGAGGCCCACTGTTCAACCCTCTCGGGTTTGGTAAAGATGAGAAATCCCTCAAGGATCTGAAGCTCAAAGAGGTTAAGAATGGGAGATTGGCTATGTTGGCCATATTGGGCTACTTTGCACAAGGGCCTGTGACAGGAGTCGGGCCCTTACAAAACCTGCTGGACCATTTGGCAGACCCTGTCAACAACAATATCATAACCAGCCTCAAGTTCCACAACTAGGATACTCATCCTCTTGTTGCTTTGCTTCACGATT???????CACTCTCTCTGTGT??CCTCTCAGCTGTCACCTCTCTCCCCCCC??TC????ATATTTGTAATATTATTATGTGAAGACTTGGCCTTTAAATTT???????????????????????????????????CTCCCTCTCCCTCAAACTCCGCCACCCTAAGCCCCTCAGATTCTCCACCGCCATMTCCGCTACCATCGCCGTCGGTGACAAGCTCCCAGAATCCACCTTCTCCTACTTCGACTCCGCCGGMGAGCTCCAGACCACCACCGTCTCCGACCTCACCAAGGGCAAGAAAGCCATCCTCTTTGCCGTCCCCGGCGCCTTCACCCCCACTTGCTCCCAGAAACACCTCCCCGGCTTCGTTGAAAAGTCCGGCGAGCTCAAGTCCAAAGGGGTCGAAACCATCGCCTGCATTTCCGTCAACGACGCCTTCGTCATGAAGGCTTGGAAGGCCGACTTGAAGATCGAGGACCAAGTGCTCCTGTTGTCGGATGGAAATGGGGACTTCACCAAAATGCAGATTTTCGTGAAGACCCTAACGGGGAAGACSATAACCCTAGAGGTTGAATCATCTGACACSATCGAYAATGTCAAGGCCAAGATCCARGACAAGGAAGGCATCCCKCCGGACCAGCAGCGCCTCATCTTCGCTGGCAAACAGCTGGAGGACGGCCGAACCCTAGCCGACTACAAYATCCAGAAGGAGTCAACCCTCCACCTGGTGCTYCGCCTCCGWGGTGGCGCCAAGAAGCGCAAGAAGAAGACCTACACCAAGCCCAAGAAGATCAAGCACAAAAAGAAGAAGGTCAAGCTCGCTGTTTTGCAGTTATTTTTTGCAGACTTTGCTGTAATGTATATGACACAAACCTCTGATTCTCTACACATCAAGCTCTAAATTATGTTTCGCTGAGAAGAGCGAAGATCGGTGTCCGTC????TACCCTCAGAATTGATCGGGAGTTTGACRGGGCTGATCAATCAGGCTTCATGTATCATATTGTGCCAGCCGGGTGCCGCCTGTCGATTGTAATCCCTAGTTTTTCCCCC???TCTATTTGTCCTTTGCTTTATGTTTCTTGATCGGGCAGGATATGGAAGAATTGGTTTCTATGGGTTTAGTTCGAAGCATTGGGATAAGGTATGCTCACAAGTT?GAAAATTTTAGGTACAATTTGGCCAATACTGTGAAATTTCATACAAGCACTATCCATCATATCCTATGAAAACTTTCCCCTTTCTTCGAGCCTTACTCTGGAACTTGGATGGARAAAWAAAAAA?GACTTTTTAAAACTAATTAAGGTGCAATTAGAGAAACAGTTGAAACTTGAATTTCTA?????TTTCCATGTCAACAAG?GGTTTGTTAGTGACATCTCTTATTGATTGGGGGAAAAAGTTTTTGACATTAYATACGTAATGAACTTCTTTT?AACTAAGTATATGCATTTTAAAACCGTGAGWAGCCATTAGGC???TCAAAAT?GATAATGTCTACTCAGAAGGGAA?????TGAGTCATTACAAAATCTCTCTTGCCAATTGGAA?TTAAACGCTTCAAG??????????????????????????????????????????????TTGTTCCTTTGTTCTGATTCTTCAGTTTTGTAAATTTATTTTGAAACTT?GGGAATTGTGTTTTGAAAGAAAGTTTTCTTGCAGCAACTACGACATCTTTCTAACCAGGGATTGCTTAGCTTACTCCAAAGTGAAGCCTGCTGTGAATCAGATCGAGACACACCCCTACTTCCAACGCGACTCCCTCGTCAAATTCTGTCAGAAGCATGGAATCTGTCCCTTAGCAGCAGGGATTCTAGTTCTCCGCCGTTGATTTGATC?TTTGATCAAACGACCATGCCGATCCGCAACATCGCCTTTGGAAGGCCCGAGGAGGCGACTCGACCCGACGCTCTTAAAGCGGCGTTTGCTGAGTTTATATGTACCTTGATTTTCGTGTTCGCCGGCGAAGGTTCCGGCATGGCCTTTAACAAACTCACTGACAACGGTTCCGCCACCCCCGCTGGCCTCGTTGCCGCCTCTCTGGCTCACGCATTCGCTCTCTTTGTTGCCGTCTCTGTAGGAGCATCAAATGTACGCTGAGATGGCTTCCCGCCATAGGGTTAGGTCTCCTTGCATCCAAATCATCAAGACTGCAACCATCCCAGCTAAGCTTTGCAAGAGGGAGAGCTCAAAACAATTCCACAACTCCAAGATCAAGTTCCCCCTGACCTTCAGGAAGGTCAGGCCACCAACCAGGAAGCTCAAGACCACCTACAAGGCATCAAGACCCAACTTGTTTATGTAAGTCTGGGTGATCATTTGTTGGATGAGCTATAAA?GGTCG?ATCTAATTTTTTT?GAAATTTTGTTTTACTATTCAGTAGAAACCTTCCTGCGKTTTGGATCTTGTTTGTTGGATATTATTTGGCTTGATAACCTTTGCAT???ATCAGACAGTC?GAGGACCGTGATCAATGAGGGCCTTAAAATCCCTGTTTTATTTACTTTTT?GAAAGTTT?GAGTTAATCCGGATGTCTCCATCACATGGGGGAAACTGGGG?TGAAATTGGT?GGTGGGGTTTTATCTTTTGGATGTGTGGATGAGATTTTACCACGTACAGGGTTGTAATTTC???????????TACAGTGGGTGGAGCGAGGGAATCATCTAGGGACATACCCCAC??TATGGTTTTTGTTTCCTTCCTCATATGTTAAAAAA?GCTGGGAATTTGATTCCGTTT?GAGTGG???TGATGT?AGAACCTGATCTCTTCTTTAGATTTTTCTTCTCTTTTT?GTATATCTAGAA?GAAAGAGAGGCAG???TATTTTTTAAATTGGATGAGAATTTGGCTACCATGCTGCTCCTATCCTCTTCCCAGAAAGGGAGTTCTGAGTTTGTCAAGTCTC??TGACTTCAATTTCATCATATA??TGTAGATAAA?GCTTTATGACTC????TGTAAGCGTGCAACTCAC????TGATGCAAA?GCCTATT???ACGTTTA?GATACATGGATTA?CGCATATGCWKTCACCAGCTGAGATTTATCCMTGTCCTTGTCCTTTCACAAGCGGGGCTTGATTGGATTGACGATGCTGTGTTGATGTGCATAGAACTGYTGTTCTGTGTTGTGTGGTTT?GGTATCTAAATAAAA?GGACAAACTGCTCCTTGTCGATCAGATACGAGCATTCCAGAGAATATGAAGGCTATTGATGTCATACCTCTGCTGACACCCACTGTGCTGGAGAAGATTGAGGCTGTTGTTCAAAGCAAGCCAAAGCGACCTGATTCATATAGGTGAACAGGATATCCATTCAACCCTTTTAAGTGTTGTGGATATTACTTGGAACATTCCATTTTCCAACCTACCAGAATGCTAGCTACCAATTGGTGTGAAGGACATTTCATGTTCCTCTTGTTTGGATGTG?TTTCCTCCACTGAAATTCCCA?AGCATAGAGTTCTCTTCCTATTTATTTTTCC?TTTTCTTCTGGGTGGGGTGTAAAAGGGTA???TTATTTGAACCATTAAATCAATTGGAGATTGGAACCTGGGATTCAATTTAAGAGACCATACTTTTATAGTCAATTA????????????TTCGGTTTTGGTTTGATAAAAAAACAGGTGCAAGTTCTGTTGAAAAACCAACCACAAAAAAAAAAAAAACAAACAACAAAAAACCAC?CCAAAACACAACACACCCAAAAACAAAAACACCCCAAAAACACACCCAACAAAAAA?CCACCACACCACCACCCAACCAC?CAAC???AACAAACCCACCACAACAAAAAACACAACACAAAAC?ACAAAAAACCCAAAAAACAA?C??ACAAAACACCAAACAAAAAACCCACCACCCCCCCACCAAAAACACAACAAACACACCCAACCCAAAAAC?CCCACACCCCACCAAAAAAAACAAACAAC?CA?C
006VACER58 TGGAAAGCCCCTTTCTATGCTTATTACAAGGACTTCGACATAGAGGGATGCCCAATGCCAGGACCCGGGACTTGTGCCTCTAACCCTAATAACTGGTGGGAGGGAACTGCATACCATGAACTCAGCCCTATTGAAGCCAGACGATACCATTGGGTCCGTCAGAACCACATGATCTATGACTACTGCACGGACAAATCGCGATACCCGGTTACCCCACCGGAGTGTGTCGCAGGCATCTAAAATCCGATGGCCAATTTTTCCTTAATTGGTAAATACATTCATGCCTACGTACGTACACACCCTCATACACTTT???????GTTGTG?TGATAAGAGCCATGCATATCAGGGGGTATAGAGGGGAT?AAAAAATAATATTACTTTTGTTTYGATGGTGATTTTAGTATGTGGTTGA??????AGCCTAAGATTT????GTAAGGTTTGTTTTCTAAGGGTGGGCAAAGGGTCAACTTCTATTTGTAAACCATATGTGTCTGTATTTGCCGATTATCATAAGTGCCAATAAAGCTTCTGCATGGTGCTGTACTAAGCATTCGTTTCAATGAAGATATATTGAGTGTGTGGAATCGCAATGCATCCGATCATCAGGTCAGTAACCACTAATTCACTACTATTATGATATGTTCTGTGTTTGTGTACAATATGGTGACCTTGATTTACTTTTTCCATTAGGCTGTAATGGCTCTAAGAGATGCGATCAAACGRCACTTGAAGCTTCCCCATGGCTATGTTATGGAATACAAGGCTCATGATGCTTCTCTCCGTGACAACTCATCTTATAGGAACACATGGTTGAGAGGATGATCCTGTGGATTCCCTCCTTAAGCAACCATGTGGGAATGGAAGTTCAGATAGCTGTCCATTGAGGTCCCTG?CAGGATCAAAATCAGTTACTCCTATATTACCTT?????ACAACTAGTTTGGTGGTTGTCGCTCTGAGTTTTAATGYAAGACTGTATTAGCTTCAA????????CTGAAGTCAAAACTCTCAGTTTCGTTAATGAATTTGCTGGTTTTCCCACAGGTTAAGGCAAAGCAGGTTACATTCCACAGGAAAAAGAATCTTCAGTACTATGAGATATCAGCGAAGAGCAACTACAATTTTGAGAAACCTTTCTTGTATCTTGCTAGGAAGCTTGCAGGGTGATTAAATAATATAGAAATTATTCAATTTCTGGTTTATATATGCTACAGAGGATATTTAACATTGATAA?TTGCTTTGGTGATTTTAGGGATCCCAATCTCCACTTTGTGGAGTCCCCTGCTCTTGCTCCTCCAGAAGTACACATTGACTTGGCTGCACAGCAACAGTAAGAATCTTGTCCTTGTAGTGC?TTCTTCTACTGTTGCCCCTC?AATA??????TTTTTCTTTTTAATAATGATAAC?TTCTTGTTGATGTCTAGTTTGCTTTAGACTATATTTTAAATCAATTCATTTGATATCAA????????CATACCTGTCCAGTTCTGGTCCCCTGCCTC?ATTATGTTTTTTGTTTGTTACAGGCACGAGGCTGAGCTTGCTGCAGCAGCTAGTCAGCCTCTTCCAGATGATGATGATGATGCATTTGAGTAGAGAGAACTGGTGGAGAGGCTTGGGTTCTACCTTTTTGCAATGATTTAATGCTTCCTTTA?????TTATGCATCGTTCGCTTACCAAGTTTTTAAACTGGGCTTGGTGCTTTGAGCGGTCTCATGGATGTACGTGGAAGCAAGCCAGATGGCTCAGAGGTTGGTTCTGGTGATGGCCAAGGGAAGTCAGCTTCTGGACATGGCAGTGGAAATAGAGATTCCTAAGGTCGAAGATAGTTCTAAGTGAGA????TGGCTGCAGGAGGTTAAACCATCTAGGGATGAT???AGTGTGTAGACCTTTTT?????????????????????GAG?????TACTGGCATATACATATCTACATATTTCAACACATATGAACAACCTTTACCATCTCCACTGAATTTGTAGTTGTAGCATCTCCAATGAACAGCCATCCCATGTTCGAATTGGTTTCAGCAGCCCAGACAATCCTCCCCGACAGCGATGGCGCCATCGATGGGCATCTCCGGGAAGTGGGGCTGACCTTCCACTTACTTAAGGATGTGCCCGGCCTCATTTCCAAGAACATTGAAAAAAGCCTGAATGAGGCCTTCCAGCCTTTGGGCATCAAGGACTGGAACTCCATTTTCTGGATTGCACACCCTGGTGGGCCTGCAATCTTGGATCAAGTTGAGGAAAAATTAGCCCTAAAGCCTGARAAGTTACGCTCCACACGACACGTCTTGAGCGAGTATGGTAACATGTCAAGTGCTTGCGTGTTGTTTATTTTGGACGAGATGAGGAGGAAGTCGGCTGAGGAAGGGCTGAAGACCACGGGTGAGGGGCTGGAAT?GGGGCGTGCTCTTCGGTTTCGGACCAGGGCTCACTGTTGAGACCGTGGTGCTCCACAGTGTGTCTACTTGAGGGACTAAAAAATATCTACTGTTTCCACTTTACTTGCCTGATTTGGTTTTCCCCTTCTCTTGTTGGTGAAAACTGACCCCAAGGACGAGTTCCTTGCAATATTGAGAGCCACTGTGAAGTGCTTGACCCGCCCAGAGAAGTACTTTGAGAAGGTTCTTAGGTTGGCAATCAACAAGCGAGGCACAGATGAAGGGGCTCTCACTAGAGTTGTCACYACAAGGGCTGAGATTGACATGAAGATCATAAAGGAGGAGTACCACAAAAGGAACAGCGTCACTCTGGATCATGCCATTGGCAAGGACACCACTGGAGACTATGAAAAAATGCTTCTGGCCCTGATAGGACACGGAGATGCTTGAGCTCGTTATTTCTT?CATGACATTTGCTTCTGATGGTGTCTATATATATAA???CTTATATAGTCTGCC????ATGTTTTCAAATGGTTGCATGTTGTGGAATGGGTTATCCTGGTTTTGCGTG??TGG?TCCTTAATAATCAGTCTTATGGCTATTGCGTGTCTTGGAAGACTTCAGTGTGATCAGACACAGCGAAACTGGAGCTGTTGAAGAGCTTGGGAGCTGATTTGACGATTGACTACACTAAGGAGAACTTTGAAGATTTGGCAGAGAAATTCGATGTAGTTTATGATGCAGTTGGTAAGATCTTGTGTTTATTGCTCATTGT?GAGGAGTCACTTATTGCACTATTGTCCTTTGTAGCTTATT?GAAATTTAATTCCCCAGCTCCATATTTGTTTGGGCCTGGTTTGATA?GAGTAAATTGATGGTGGATGAACAC????TAYTTTTT?CCTTTCTACATTAACAGGGCAGTGTGATAAGGCTGTGAAGGTAGTGAAAGAAGGAGGCAGCGTGGTGGCATTAACAGGTGCCGTGACACCTCCTGGTTTCAGATTTGTAGTAACTTCAAATGGAGAGGTGTTGAAGAAACTGAACCCATATTTGGAGAGCGGGAAGGTGAAGCCAGTGGTTGATCCCAAGGGACCATTTCCATTTTCTCAGGTTGTTGAAGCTTTCTCCTACGTTGAAACAAGCCGAGCCACTGGAAAGATAGTTATACATCCGATTCCATGAGAGAAGAGACACAGTAAAACTCGGTCACTATGGA????GATGTATGATTGGAATGAAACCTGAGAAATTTTCAGTTTGATGTATAAATATTAAATATATTCTGGTTGAGAGGAGCTTTGGCCACCATGGATAGAGACTATGGAATTCTTAACAAGGTTTTCCATCATATAACGGATACTCATGTGGCACACCATTTGTTCTCAACAATGCCGCAYTATCATGCAATGGAGGCTACAAAGGCCATAAARCCAGTATTAGGAGATTATTATCAGTTTGATGGGACTCCATTTTACAAGGCAATGTGGAGAGAGGCAAAGGAGTGTGTCTATGTCCAGTCGGATGGTGACAAGAGCAAAGGTGTTTTCTGGTACCAGAATAAGTTTTGATGACTTAAACTGGTGATGTTTGTTTCGGAATGTTCTAGTTTCTTCTT???AGGATTTTAGC?TTCCCGTTA?T??TGTTAACTTAGCCATGTCTGTGC?????????TTGTACCTCGAATCTTGGTTGCATTAATATCATTCCATGGCCAACCAA?GC???GGAATCAGCTGGGAGAATCACATTGAAACCGCAGAAGCAGCTGTGATTCTGGCCATGGCTAATAGAGAACTA????TGAAGCAGAGAGCTGCTGCT???CTGGACTAGTGGTTCAACCC?AGCTGCTACTT?CAGCCAATTTTGCCATTACCC?CTCTGTTCACCATTG?CCTCTGGTATCAGCTT?CCATCTTCAAAAAAAAA?TGATGCTTCCGCTTTCAGCTTTT?AGCTTTTGGCTTTTGGCTTTT???????????????????????????????????GGATGTAAAGGAATGAGATTCTCTATTGGGTTTTGCTTAGTATTGTTATTGATTGGTCACTCCAGGAGAAGGAACCTCCAATCCAAAGTCTACAAGTAAAAGGAAGTTTATCGACACTGGCAGCTTTGCTGAGCAGGACAAATACTTGGAAATGTCGAAACGTGCATGCAAAGCTTCTAATTCCTACCTGGACTTGAATCTGCCTGTAGAGGAGTTGGAAGAAGATGTT???GATTTGGCAAATTGCGACAGTGATTCCCTCTCTGAAAGCTCAGAAGCTTGGTTGGAAGAGTTCTTAGATCAAATGGATGAAAAAGTGACTTTCAAGCCCTTCAATTTTGATGCAGTTGCTCAGAAGCTACTTAAGGAAATAAGCCTGAACTTCCAAAAGATTATCGGATCTGACATTCAGTTGGAGATTGACAGCGAGCCATTGAAAAGCTTGGGCTGAGGCACAAGGAACACATTGCAGCTTATGGAGAAGGCAATGAACGCCGTCTCACTGGACGACATGAAACTGCTGACATCAACACATTCTTATGGGTAAAAATTACTGTTTCCATCAATTAAATAGAAGATCAAATCATTCAGAAAGTAA?TGTAGAT????????????????????????????????????????????????????GGAGGAACTTGGCAAGGAACTAGGAAGC??????????????????????????????????????TATTAGCAATGATTTAACATATGCA?TTGAGAATTTGTAATTAGTTGAATCATAAGCCAGAAATCACCY?TTTTTTCGGGAATTTGGAT?AAGTTTCCCAGAATGCTGATCATCCGTCCTTCACATGTGGTTGATTTACAGGGAGTGGCAAACCGAGGAGCCTCCATTAGAGTTGGAAGAGACACAGAGAAAGCTGGGAAAGGATATTTTGAGGACAGAAGGCCTGCTTCAAACATGGATCCTTATGTGGTCACCTCCATGATTGCAGAAACTACAGGATTAGAAGCTAAATTCGACATGTTGATTGCCAACATCATCATCGACTGTTTRATGAGCCACTCTAGCTACTTGGCAAGCAACATGTCGAATTTAGCTTCTAATCCTGAACACAATGCCACAAAATCAGCCTATGAACATTGCTTCCTGCACTGTTCTGATGCAAAGACGGCGCTAAATTCAGCAGCTTTGGAGCTAAAGAATGGCAGCTATGATAGCGCTGAACTGTCCTTGCGCGAAGCAGCGCTATATCAAGGCACATGCCGATAYGAGTTTGTGAGTTCAAAYGAGACTTATGTGCCRCCTAATGTTTACTATGATCTGARGGTCTTTGATATACTWACTGTGGCTGCCTTTAGAATTATCAAGGGTCCTGAACTTGTGGACAACTGCTSCAGGCATGCAGTTCTACACTGCAAAYTATGTGAATGGAGTTGCTGGRAAAGATGGAGCTGTTTATGGAAAGCATTCAGGGCTCTGCTTGGAGACACAGGGATACCCAAACGCCATTAACCAGCCAAACTTCCCGTCCATYGTYGTCCAGCCAGGGGAGAAGTATCAACACACCATGTTGTTTGAGTTCTCCGTTGAGTGAAGGAGCAGATATA?TTTRAGAAAAGTCTGCTCTGTKTTTGGTTTTCAATGGCTGTGAGACCAATGCTGATGGTGATAGCCAGATTGGAACGGTGGGATGTGTGGCTGTTGACACTCATGGAAATTTAGCAGCTGCTACTTCTACTGGTGGACTGGTTAACAAAATGGTGGGCAGGATTGGGGACACACCCATTGTAGGTGCAGGGAACTATGCGAACAGCCTGTGTGCAGTCTCTGCCACAGGAAAAGGYGAAGCAATAATACGTGGTACTGTTGCAAGAGATGTGGCAGCACTCATGGAGTACAAAGGGSTTTCRCTCGAGGAAGCAGCAGCGTATGTATCCTTGTCCTCCCAACTCTCAAAGGCAAGCTCAATGGCATTGCCCTGCGTGTGCCCACCCCAAATGTGTCGGTTGTGGACCTTGTTGTTCAGGTGTCCAAGAAGACCTTTGCAGAGGAGGTGAATGCTGGTTTCAGGGACAGTGCTGAGAAGGAGCTCCAAGGGATTCTCTCTGTGTGTGATGAGCCCCTGGTTTCAGTTGACTTCAGGTGCTCTGATGTGTCCTCGACCGTGGACTCATCACTGACCATGGTTATGGGAGATGACATGGTTAAGGTGATAGCTTGGTATGACAATGAATGGGGTTACTCTCAAAGGGTTGTGGATTTGGCTGATATTGTGGCCAACAAATGGAAATGATGAGCGGATTTGGGAGTAGTGGCTTCATCAGCATTGGGGTTTAGGACTCGGACTGAAAATGACATCAAGTTGGCTAATAGCGTTGATGTTGGGTCCCTTCGTGATCCACAGGAGGATGCAGTCAGGGTCAAGGACCCGGAATGGCTCATTGTTATTGGGGTCTGCACCCACTTGGGCTGCATCCCCTTGCCAAATGCTGGTGATTTTGGTGGTTGGTTTTGTCCATGCCATGGCTCCCACTACGATGTCTCTGGCAGGATCCGCAAAGGGCCAGCACCCTACAATCTTGAGGTACCCACTTACAGCTTCTTGGAGGAGAACAAGTTAATGATTGGCTGAGAATCGATGTTGAAGAGCAAGCACAACTTGAAATTCTGAGAGTGTCTTTCATTTACCAAGTGCAAGTGATTCT?AATATCCTAAAGGGCAATGCTTTGATCAGAAAAGAACTGATACAATGAACCATA?AAATGTGTTACAACTTCCAAGATCACAGCTATACTGTATTATTGCCATCTTATGCTTGGCTGTTAATTTATTGCTTTTGCCTCTCTATTAATGTTGGTGT?ATGGAAAAATCTTTGTTGGATCTWGTTATTTCTGATGTGGATT?AGGTTTAAAACATCATTATAGAAGCTGATTTCACCAAAGAGGAGATTCCAAGACTGGGCCAACCCAGGGTCAATGGGGAAGCAGTACTTCCTCGGGTTTGAAAAATACTTGGGAGGGTCTGGCGACCCAGCCTACCCAGGAGGCCCACTGTTCAACCCTCTCGGGTTTGGTAAAGATGAGAAATCCCTCAAGGATCTGAAGCTCAAAGAGGTTAAGAATGGGAGATTGGCTATGTTGGCCATATTGGGCTACTTTGCACAAGGGCCTGTGACAGGAGTCGGGCCCTTACAAAACCTGCTGGACCATTTGGCAGACCCTGTCAACAACAATATCATAACCAGCCTCAAGTTCCACAACTAGGATACTCATCCTCTTGTTGCTTTGCTTCACGATT???????CACTCTCTCTGTGT??CCTCTCAGCTGTCACCTCTCTCCCCCCC??TC????ATATTTGTRATATTATTATGTGAAGACTTGGCCTTTAAATTT???????????????????????????????????CTCCCTCTCCCTCAAACTCCGCCACCCTAAGCCCCTCAGATTCTCCACCGCCATMTCCGCTACCATCGCCGTCGGTGACAAGCTCCCAGAATCCACCTTCTCCTACTTCGACTCCGCCGGAGAGCTCCAGACCACCACCGTCTCCGACCTCACCAAGGGCAAGAAAGCCATCCTCTTTGCCGTCCCCGGCGCCTTCACCCCCACTTGCTCCCAGAAACACCTCCCCGGCTTCGTTGAAAAGTCCGGCGAGCTCAAGTCCAAAGGGGTCGAAACCATCGCCTGCATTTCCGTCAACGACGCCTTCGTCATGAAGGCTTGGAAGGCCGACTTGAAGATCGAGGACCAAGTGCTCCTGTTGTCGGATGGAAATGGGGACTTCACCAAAATGCAGATTTTCGTGAAGACCCTAACGGGGAAGACGATAACCCTAGAGGTTGAATCATCTGACACSATCGAYAATGTCAAGGCCAAGATCCARGACAAGGAAGGCATCCCKCCGGACCAGCAGCGCCTCATCTTCGCTGGCAAACAGCTGGAGGACGGCCGAACCCTAGCCGACTACAAYATCCAGAAGGAGTCAACCCTCCACCTGGTGCTYCGCCTCCGWGGTGGCGCCAAGAAGCGCAAGAAGAAGACCTACACCAAGCCCAAGAAGATCAAGCACAAAAAGAAGAAGGTCAAGCTCGCTGTTTTGCAGTTATTTTTTGCAGACTTTGCTGTAATGTATATGACACAAACCTCTGATTCTCTACACATCAAGCTCTAAATTATGTTTCGCTGAGAAGAGCGAAGATCGGTGTCCGTC????TACCCTCAGAATTGATCGGGAGTTTGACRGGGCTGATCAATCAGGCTTCATGTATCATATTGTGCCAGCCGGGTGCCGCCTGTCGATTGTAATCCCTAGTTTTTCCCCC???TCTATTTGTCCTTTGCTTTATGTTTCTTGATCGGGCAGGATATGGAAGAATTGGTTTCTATGGGTTTAGTTCGAAGCATTGGGATAAGGTATGCTCACAAGTT?GAAAATTTTAGGTACAATTTGGCCAATACTGTGAAATTTCATACAAGCACTATCCATCATATCCTATGAAAACTTTCCCCTTTCTTCGAGCCTTACTCTGGAACTTGGATGGAGAAAAAAAAA??GACTTTTTAAAACTAATTAAGGTGCAATTAGAGAAACAGTTGAAACTTGAATTTCTA?????TTTCCATGTCAACAAG?GGTTTGTTAGTGACATCTCTTATTGATTGGGGGAAAAAGTTTTTGACATTACATACGTAATGAACTTCTTTT?AACTAAGTATATGCATTTTAAAACCGTGAGAAGCCATTAGGC???TCAAAAT?GATAATGTCTACTCAGAAGGGAA?????TGAGTCATTACAAAATCTCTCTTGCCAATTGGAA?TTAAACGCTTCAAG??????????????????????????????????????????????TTGTTCCTTTGTTCTGATTCTTCAGTTTTGTAAATTTATTTTGAAACTT?GGGAATTGTGTTTTGAAAGAAAGTTTTCTTGCAGCAACTACGACATCTTTCTAACCAGGGATTGCTTAGCTTACTCCAAAGTGAAGCCTGCTGTGAATCAGATCGAGACACACCCCTACTTCCAACGCGACTCCCTCGTCAAATTCTGTCAGAAGCATGGAATCTGTCCCTTAGCAGCAGGGATTCTAGTTCTCCGCCGTTGATTTGATC?TTTGATCAAACGACCATGCCGATCCGCAACATCGCCTTTGGAAGGCCCGAGGAGGCGACTCGACCCGACGCTCTTAAAGCGGCGTTTGCTGAGTTTATATGTACCTTGATTTTCGTGTTCGCCGGCGAAGGTTCCGGCATGGCCTTTAACAAACTCACTGACAACGGTTCCGCCACCCCCGCTGGCCTCGTTGCCGCCTCTCTGGCTCACGCATTCGCTCTCTTTGTTGCCGTCTCTGTAGGAGCATCAAATGTACGCTGAGATGGCTTCCCGCCATAGGGTTAGGTCTCCTTGCATCCAAATCATCAAGACTGCAACCATCCCAGCTAAGCTTTGCAAGAGGGAGAGCTCAAAACAATTCCACAACTCCAAGATCAAGTTCCCCCTGACCTTCAGGAAGGTCAGGCCACCAACCAGGAAGCTCAAGACCACCTACAAGGCATCAAGACCCAACTTGTTTRTGTAAGTCTGGGTGATCATTTGTTGGATGAGCTATAAA?GGTCG?ATCTAATTTTTTT?GAAATTTTGTTTTACTATTCAGTAGAAACCTTCCTGCGTTTTGGATCTTGTTTGTTGGATATTATTTGGCTTGATAACCTTTGCAT???ATCAGACAGTC?GAGGACCGTGATCAATGAGGGCCTTAAAATCCCTGTTTTATTTACTTTTT?GAAAGTTT?GAGTTAATCCGGATGTCTCCATCACATGGGGGAAACTGGGG?TGAAATTGGT?GGTGGGGTTT?ATCTTTTGGATGTGTGGATGAGATTTTACCACGTACAGGGTTGTAATTTC???????????TACAGTGGGTGGAGCGAGGGAATCATCTAGGGACAAACCCCAC??TATGGTTTTTGTTTCCTTCCTCATATGTTAAAAAA?GCTGGGAATTTGATTCCGTTT?GAGTGG???TGATGT?AGAACCTGATCTCTTCTTTAGATTTTTCTTCTCTTTTT?GTATATCTAGAA?GAAAGAGAGGCAG???TATTTTTTAAATTGGATGAGAATTTGGCTACCATGCTGCTCCTATCCTCTTCCCAGAAAGGGAGTTCTGAGTTTGTCAAGTCT????GACTTCAATTTCATCATATA??TGTAGATAAA?GCTTTATGACTC????TGTAAGCGTSCAACTCAC????TGATGCAAA?GCCTATT???ACGTTTA?GATACATGGATTA?CGCATATGCTTTCACCAGCTGAGATTTATCCMTGTCCTTGTCCTTTCACAAGCGGGGCTTGATTGGATTGACGATGCTGTGTTGATGTGCATAGAACTGCTGTTCTGTGTTGTGTGGTTT?GGTAYCTAAATAAAR?GGACAAACTGCTCCTTGTCGATCAGATACGAGCATTCCAGAGAATATGAAGGCTATTGATGTCATACCTCTGCTGACACCTACTGTGCTGGAGAAGATTGAGGCTGTTGTTCAAAGCAAGCCAAAGCGACCTGATTCATATAGGTGAACAGKATATCCATTMAACCCTTTTGAGTGTTGTGGATATTACTTGGAACATTCCATTTTCCAACCTACCAGAATGCTAGCTACCAATTGGTGTGAAGGACATTTCATGTTYCTCTTKTTTGGATGTG?TTTTCTYCACTGAAATTCTCA?AGCATAKAGTTCTCTTCCTATTTATTTTTYC?TTTTCTTCTGGGTGGGGTGTAAAAGGGTA???TTATTTGAACCATTAAATCAATTGGAGATTGGAACCTGGGATTCAATTTAAGAGACCATACTTTTATAGTCAATTA????????????TTCGGTTTTGGTTTGATAAAAAAACAGGTGCAAGTTCTGTTGAAAAACCAACCACAAAAAAAAAAAAAACAAACAACAAAAAACCACCACAAAACACAACACACCCAAAAACAAAAACACCCCAAAAACACACCCAACAAAAAA?CCACCACACCACCACCCAACCAACCAAC???AACAAACCCACCACAACAAAAAACACAACACAAAAC?ACAAAAAACCCAAAAAACAA?C??ACAAAC?ACCAAACAAAAAACCCACCACCCCCCCACCAAAAACACCACAAACACACCCAACCCAAAAC??CCCACACCCCACCAAAAAAAACAAACAAC?CA?C
007VACER58 TGGAAAGCCCCTTTCTATGCTTATTACAAGGACTTCGACATAGAGGGATGCCCAATGCCAGGACCCGGGACTTGTGCCTCTAACCCTAATAACTGGTGGGAGGGAACTGCATACCATGAACTCAGCCCTATTGAAGCCAGACGATACCATTGGGTCCGTCAGAACCACATGATCTATGACTACTGCACGGACAAATCGCGATACCCGGTTACCCCACCGGAGTGTGTCGCAGGCATCTAAAATCCGATGGCCAATTTTTCCTTAATTGGTAAATACATTCATGCCTACGTACGTACACACCCTCATACACTTT???????GTTGTG?TGATAAGAGCCATGCATATCAGGGGGTATAGAGGGGAT?AAAAAATAATATTACTTTTGTTTYGATGGTGATTTTAGTATGTGGTTGA??????AGCCTAAGATTT????GTAAGGTTTGTTTTCTAAGGGTGGGCAAAGGGTCAACTTCTATTTGTAAACCATATGTGTCTGTATTTGCCGATTATCATAAGTGCCAATAAAGCTTCTGCATGGTGCTGTACTAAGCATTCGTTTCAATGAAGATATATTGAGTGTGTGGAATCGCAATGCATCCGATCATCAGGTCAGTAACCACTAATTCACTACTATTMTGATATGTTCTGTGTTTGTGTACAATATGGTGACCTTGATTTACTTTTTCCATTAGGCTGTAATGGCTCTAAGAGATGCGATCAAACGGCACTTGAAGCTTCCCCATGGCTATGTTATGGAATACAAGGCTCATGATGCTTCTCTCCGTGACAACTCATCTTATAGGAACACATGGTTGAGAGGATGATCCTGTGGATTCCCTCCTTAAGCAACCATGTGGGAATGGAAGTTCAGATAGCTGTCCATTGAGGTCCCTG?CAGGATCAAAATCAGTTACTCCTATATTACCTT?????ACAACTAGTTTGGTGGTTGTCGCTCTGAGTTTTAATGTAAGACTGTATTAGCTTCAA????????CTGAAGTCAAAACTCTCAGTTTCGTTAATGAATTTGCTGGTTTTCCCACAGGTTAAGGCAAAGCAGGTTACATTCCACAGGAAAAAGAATCTTCAGTACTATGAGATATCAGCGAAGAGCAACTACAATTTTGAGAAACCTTTCTTGTATCTTGCTAGGAAGCTTGCAGGGTGATTAAATAATATAGAAATTATTCAATTTCTGGTTTTTATATGCTACAGAGGATATTTAACATTGATAA?TTGCTTTGGTGATTTTAGGGATCCCAATCTCCACTTTGTGGAGTCCCCTGCTCTTGCTCCTCCAGAAGTACACATTGACTTGGCTGCACAGCAACAGTAAGAATCTTGTCCTTGTAGTGC?TTCTTCTACTGTTGCCCCTC?AATA??????TTTTTCTTTTTAATAATGATAAC?TTCTTGTTGATGTCTAGTTTGCTTTAGACTATATTTTAAATCAATTCATTTGATATCAA????????CATACCTGTCCAGTTCTGGTCCCCTGCCTC?ATTATGTTTTTTGTTTGTTACAGGCACGAGGCTGAGCTTGCTGCAGCAGCTAGTCAGCCTCTTCCAGATGATGATGATGATGCATTTGAGTAGAGAGAACTGGTGGAGAGGCTTGGGTTCTACCTTTTTGCAATGATTTAATGCTTCCTTTA?????TTATGCATCGTTCGCTTACCAAGTTTTTAAACTGGGCTTGGTGCTTTGAGCGGTCTCATGGATGTACGTGGAAGCAAGCCAGATGGCTCAGAGGTTGGTTCTGGTGATGGCCAAGGGAAGTCAGCTTCTGGACATGGCAGTGGAAATAGAGATTCCTAAGGTCGAAGATAGTTCTAAGTGAGA????TGGCTGCAGGAGGTTAAACCATCTAGGGATGAT???AGTGTGTAGACCTTTTT?????????????????????GAG?????TACTGGCATATACATATCTACATATTTCAACACATATGAACAACCTTTACCATCTCCACTGAATTTGTAGTTGTAGCATCTCCAATGAACAGCCATCCCATGTTCGAATTGGTTTCAGCAGCCCAGACAATCCTCCCCGACAGCGATGGCGCCATCGATGGGCATCTCCGGGAAGTGGGGCTGACCTTCCACTTACTTAAGGATGTGCCCGGCCTCATTTCCAAGAACATTGAAAAAAGCCTGAATGAGGCCTTCCAGCCTTTGGGCATCAAGGACTGGAACTCCATTTTCTGGATTGCACACCCTGGTGGGCCTGCAATCTTGGATCAAGTTGAGGAAAAATTAGCCCTAAAGCCTGARAAGTTACGCTCCACACGACACGTCTTGAGCGAGTATGGTAACATGTCAAGTGCTTGCGTGTTGTTTATTTTGGACGAGATGAGGAGGAAGTCGGCTGAGGAAGGGCTGAAGACCACGGGTGAGGGGCTGGAAT?GGGGCGTGCTCTTCGGTTTCGGACCAGGGCTCACTGTTGAGACCGTGGTGCTCCACAGTGTGTCTACTTGAGGGACTAAAAAATATCTACTGTTTCCACTTTACTTGCCTGATTTGGTTTTCCCCTTCTCTTGTTGGTGAAAACTGACCCCAAGGACGAGTTCCTTGCAATATTGAGAGCCACTGTGAAGTGCTTGACCCGCCCAGAGAAGTACTTTGAGAAGGTTCTTAGGTTGGCAATCAACAAGCGAGGCACAGATGAAGGGGCTCTCACTAGAGTTGTCACCACAAGGGCTGAGATTGACATGAAGATCATAAAGGAGGAGTACCACAAAAGGAACAGCGTCACTCTGGATCATGCCATTGGCAAGGACACCACTGGAGACTATGAAAAAATGCTTCTGGCCCTGATAGGACACGGAGATGCTTGAGCTCGTTATTTCTT?CATGACATTTGCTTCTGATGGTGTCTATATATATAA???CTTATATAGTCTGCC????ATGTTTTCAAATGGTTGCATGTTGTGGAATGGGTTATCCTGGTTTTGCGTG??TGG?TCCTTAATAATCAGTCTTATGGCTATTGCGTGTCTTGGAAGACTTCAGTGTGATCAGACACAGCGAAACTGGAGCTGTTGAAGAGCTTGGGAGCTGATTTGACGATTGACTACASTAAGGWGAACTTTGAAGATTTGGCAGAGAAATTCGATGTAGTTTATGATGCAGTTGGTAAGATCTTGTGTTTAKTGCTCATTGT?GAGGAGTCACTTATTGCACTATTGTCCTTTGTAGCTTATT?GAAATTTAATTCCCCAGCTCCATATTTGTTTGGGCCTGGTTTGATA?GAGTAAATTGATGGTGGATGAACAC????WACTTTTT?CCTTTCTACATTAACAGGGCAGTGTGATAAGGCAGTGAAGGTAGTGAAAGAAGGAGGCAGCGTGGTGGCATTARCAGGTGCCGTGACACCTCCTGGTTTCAGATTTGTAGTAACTTCAAATGGAGAGGTGTTGAAGAAACTGAACCCATATTTGGAGAGCGGGAAGGTGAAGCCAGTGGTTGATCCCAAGGGACCATTTCCATTTTCTCAGGTTGTTGAAGCTTTCTCCTACGTTGAAACAAGCCGAGCCACTGGAAAGATAGTTATACATCCGATTCCATGAGAGAAGAGACACAGTAAAACTCGGTCACTATGGA????GATGTATGATTGGAATGAAACCTGAGAAATTTTCAGTTTGATGTATAAATATTAAATATATTCTGGTTGAGAGGAGCTTTGGCCACCATGGATAGAGACTATGGAATTCTTAACAAGGTTTTCCATCATATAACGGATACTCATGTGGCACACCATTTGTTCTCAACAATGCCGCATTATCATGCAATGGAGGCTACAAAGGCCATAAAGCCAGTATTAGGAGATTATTATCAGTTTGATGGGACTCCATTTTACAAGGCAATGTGGAGAGAGGCAAAGGAGTGTGTCTATGTCCAGTCGGATGGTGACAAGAGCAAAGGTGTTTTCTGGTACCAGAATAAGTTTTGATGACTTAAACTGGTGATGTTTGTTTCGGAATGTTCTAGTTTCTTCTT???AGGATTTTAGC?TTCCCGTTA?T??TGTTAACTTGGCCATGTCTATGC?????????TTGTACCTCGAATCTTGGTTGCATTAATATCATTCCATGGCCAACCAA?GC???GGAATCAGCTGGGGGAATCACATTGAAACCGCAGAAGCAGCAGCGATTCTGGCCAYGGCTAATAGAGAACTA????YGAAGCAGAGAGCTRCTGCT???CTGGACTAGTGRTTCAACCC?ATCTGCTACTTACAGCCAATTTTGCCATTACCC?CTCTGTTCACCATTG?CCTCTGGTATCAGCTT?CCATCTTCAAAAAAAA??TGATGCTTCCGCTTTCWGCTTTT?AGCTTTTGGCTTTTTGCTTTT???????????????????????????????????GGATGTAAATGAATGAGATTCTCCATTGGGTTTTGCTTAGTATTGTTATTGATTGGTCACTCCAGGAGAAGGAACCTCCAATCCAAAGTCTACAAGTAAAAGGAAGTTTATCGACACTGGCAGCTTTGCTGAGCAGGACAAATACTTGGAAATGTCGAAACGTGCATGCAAAGCTTCTAATTCCTACCTGGACTTGAATCTGCCTGTAGAGGAGTTGGAAGAAGATGTT???GATTCGGCAAATTGTGACAGTGATTCCCTCTCTGAAAGCTCAGAAGCTTGGTTGGAAGAGTTCTTAGATCAAATGGATGAAAAAGTGACTTTCAAGCCCTTCAATTTTGATGCAGTTGCTCAGAAGCTACTTAAGGAAATAAGCCTGAACTTCCAAAAGATTATCGGATCTGACATTCAGTTGGAGATTGACAGCGAGCCATTGAAAAGCTTGGGCTGAGGCACAAGGAACACATTGCAGCTTATGGAGAAGGCAATGAACGCCGTCTCACTGGACGACATGAAACTGCTGACATCAACACATTCTTATGGGTAAAAATTACTGTTTCCATCAATTAAATAGAAGATCAAATCATTCAGAAAGTAA?TRTAGAT????????????????????????????????????????????????????RGAGGAACTTGGCAAGGAACTAGGGAGC??????????????????????????????????????TATTAGCAATGATTTAACATATGCA?TTGAGAATTTGTAATTAGTTGAATCATAAGCCAGAAATCACCC?TTTTTTCGGGAATTTGGAT?AAGTTTCCCAGAATGCTGATCATCCGTCCTTCACATGTGGTTGATTTACAGGGAGTGGCAAACCGAGGAGCCTCCATTAGAGTTGGAAGAGACACAGAGAAAGCTGGGAAAGGATATTTTGAGGACAGAAGGCCTGCTTCAAACATGGATCCTTATGTGGTCACCTCCATGATTGCAGAAACTACAGGATTAGAAGCTAAATTCGACATGTTGATTGCCAACATCATCATCGACTGTTTGATGAGCCACTCTAGCTACTTGGCAAGCAACATGTCGAATTTAGCTTCTAATCCTGAACACAATGCCACAAAATYAGCCTATGAACATTGCTTCCTGCACTGTTCTGATGCAAAGACGGCGCTAAATTCAGCAGCTTTGGAGCTAAAGAATGGCAGCTATGATAGCGCTGAACTGTCCTTGCGCGAAGCAGCGCTATATCAAGGCACATGCCGATACGAGTTTGTGAGTTCAAATGAGGCTTATGTGCCACCTAATGTTTACTATGATCTGAGGGTCTTTGATATACTTACTGTGGCTGCCTTTAGAATTATCAAGGGTCCTGAACTTGTGGACAACTGCTCCAGGCATGCAGTTCTACACTGCAAACTATGTGAATGGAGTTGCTGGAAAAGATGGAGCTGTTTATGGAAAGCATTCAGGGCTCTGCTTGGAGACACAGGGATACCCAAACGCCATTAACCAGCCAAACTTCCCGTCCATTGTTGTCCAGCCAGGGGAGAAGTATCAACACACCATGTTGTTTGAGTTCTCCGTTGAGTGAAGGAGCAGATATA?TTTAAGAAAAGTCTGCTCTGTTTTTGGTTTTCAATGGCTGTGAGACCAATGCTGATGGTGATAGCCAGATTGGAACGGTGGGATGTGTGGCTGTTGACACTCATGGAAATTTAGCAGCTGCTACTTCTACTGGTGGACTGGTTAACAAAATGGTGGGCAGGATTGGGGACACACCCATTGTAGGTGCAGGGAACTATGCGAACAGCCTGTGTGCAGTCTCTGCCACAGGAAAAGGTGAAGCAATAATACGTGGTACTGTTGCAAGAGATGTGGCAGCACTCATGGAGTACAAAGGGCTTTCRCTCGAGGAAGCAGCAGCGTATGTATCCTTGTCCTCCCAACTCTCAAAGGCAAGCTCAATGGCATTGCCCTGCGTGTGCCCACCCCAAATGTGTCGGTTGTGGACCTTGTTGTTCAGGTGTCCAAGAAGACCTTTGCAGAGGAGGTGAATGCTGGTTTCAGGGACAGTGCTGAGAAGGAGCTCCAAGGGATTCTCTCTGTGTGTGATGAGCCCCTGGTTTCAGTTGACTTCAGGTGCTCTGATGTGTCCTCGACCGTGGACTCATCACTGACCATGGTTATGGGAGATGACATGGTTAAGGTGATAGCTTGGTATGACAATGAATGGGGTTACTCTCAAAGGGTTGTGGATTTGGCTGATATTGTGGCCAACAAATGGAAATGATGAGCGGATTTGGGAGTAGTGGCTTCATCAGCATTGGGGTTTAGGACTCGGACTGAAAATGACATCAAGTTGGCTAATAGCGTTGATGTTGGGTCCCTTCGTGATCCACAGGAGGATGCAGTCAGGGTCAAGGACCCGGAATGGCTCATTGTTATTGGGGTCTGCACCCACTTGGGCTGCATCCCCTTGCCAAATGCTGGTGATTTTGGTGGTTGGTTTTGTCCATGCCATGGCTCCCACTACGATGTCTCTGGCAGGATCCGCAAAGGGCCAGCACCCTACAATCTTGAGGTACCCACTTACAGCTTCTTGGAGGAGAACAAGTTAATGATTGGCTGAGAATCGATGTTGAAGAGCAAGCACAACTTGAAATTCTGAGAGTGTCTTTCATTTACCAAGTGCAAGTGATTCT?AATATCCTAAAGGGCAATGCTTTGATCAGAAAAGAACTGATACAATGAACCATA?AAATGTGTTACAACTTCCAAGATCACAGCTATACTGTATTATTGCCATCTTATGCTTGGCTGTTAATTTATTGCTTTTGCCTCTCTATTAATGTTGGTGT?ATGGAAAAATCTTTGTTGGATCTTGTTATTTCTGATGTGGATT?AGGTTTAAAACATCATTATAGAAGCTGATTTCACCAAAGAGGAGATTCCAAGACTGGGCCAACCCAGGGTCAATGGGGAAGCAGTACTTCCTCGGGTTTGAAAAATACTTGGGAGGGTCTGGCGACCCAGCCTACCCAGGAGGCCCACTGTTCAACCCTCTCGGGTTTGGTAAAGATGAGAAATCCCTCAAGGATCTGAAGCTCAAAGAGGTTAAGAATGGGAGATTGGCTATGTTGGCCATATTGGGCTACTTTGCACAAGGGCCTGTGACAGGAGTCGGGCCCTTACAAAACCTGCTGGACCATTTGGCAGACCCTGTCAACAACAATATCATAACCAGCCTCAAGTTCCACAACTAGGATACTCATCCTCTTGTTGTTTTGCTTCACGATT???????CACTCTCTCTGTGT??CCTCTCAGCTGTCACCTCTCTCCCCCCC??TC????ATATTTGTAATATTATTATGTGAAGACTTGGCCTTTAAATTT???????????????????????????????????CTCCCTCTCCCTCAAACTCCGCCACCCTAAGCCCCTCAGATTCTCCACCGCCATMTCCGCTACCATCGCCGTCGGTGACAAGCTCCCAGAATCCACCTTCTCCTACTTCGACTCCGCCGGAGAGCTCCAGACCACCACCGTCTCCGACCTCACCAAGGGCAAGAAAGCCATCCTCTTTGCCGTCCCCGGCGCCTTCACCCCCACTTGCTCCCAGAAACACCTCCCCGGCTTCGTTGAAAAGTCCGGCGAGCTCAAGTCCAAAGGGGTCGAAACCATCGCCTGCATTTCCGTCAACGACGCCTTCGTCATGAAGGCTTGGAAGGCCGACTTGAAGATCGAGGACCAAGTGCTCCTGTTGTCGGATGGAAATGGGGACTTCACCAAAATGCAGATTTTCGTGAAGACCCTAACGGGGAAGACSATAACCCTAGAGGTTGAATCATCTGACACSATCGAYAATGTSAAGGCCAAGATCCARGACAAGGAAGGCATCCCGCCGGACCAGCAGCGCCTCATCTTCGCTGGCAAACAGCTGGAGGACGGCCGAACCCTAGCCGACTACAAYATCCAGAAGGAGTCAACCCTCCACCTGGTGCTYCGCCTCCGWGGTGGCGCCAAGAAGCGCAAGAAGAAGACCTACACCAAGCCCAAGAAGATCAAGCACAAAAAGAAGAAGGTCAAGCTCGCTGTTTTGCAGTTATTTTTTGCAGACTTTGCTGTAATGTATATGACACAAACCTCTGATTCTCTACACATCAAGCTCTAAATTATGTTTCGCTGAGAAGAGCGAAGATCGGTGTCCGTC????TACCCTCAGAATTGATCGGGAGTTTGACRGGGCTGATCAATCAGGCTTCATGTATCATATTGTGCCAGCCGGGTGCCGCCTGTCGATTGTAATCCCTAGTTTTTCCCCC???TCTATTTGTCCTTTGCTTTATGTTTCTTGATCGGGCAGGATATGGAAGAATTGGTTTCTATRGGTTTAGTTCGAAGCATTGGGATAAGGTAWGCTCACAAGTT?GAAAATTTTAGGTACAATTTGGCCAATACTGTGAAATTTCATACAAGCACTATCCATCATATCCTATGAAAACTTTCCCCTTTCTTCRAGCCTTACTCTGGAACTTGGATGGAGAAAAAAAAA??GACTTTTTAAAACTAATTAAGGTGCAATTAGAGAAACAGTTGAAACTTGAATTTCTA?????TTTCCATGTCAACAAG?GGTTTGTTAGTGACATCTCTTATTGATTGGGGGAAAAAGTTTTTGACATTACATACGTAATGAACTTCTTTT?AACTAAGTATATGCATTTTAAAACCRTGAGAAGCCATTAGGC???TCAAAAT?GATAATGTCTACTCAGAAGGGAA?????TGAGTCATTACAAAATCTCTCTTGCCAATTGGAA?TTAAACGCTTCAAG??????????????????????????????????????????????TTGTTCCTTTGTTCTGATTCTTCAGTTTTGTAAATTTATTTTGAAACTT?GGGAATTGTGTTTTGAAAGAAAGTTTTCTTGCAGCAACTACGACATCTTTCTAACCAGGGATTGCTTRGCTTACTCCAAAGTGAAGCCTGCTGTGAATCAGATCGAGACACACCCCTACTTCCAACGCGACTCCCTCGTCAAATTCTGTCAGAAGCATGGAATCTGTCCCTTAGCAGCAGGGATTCTAGTTCTCCGCCGTTGATTTGATC?TTTGATCAAACGACCATGCCGATCCGCAACATCGCCTTTGGAAGGCCCGAGGAGGCGACTCGACCCGACGCTCTTAAAGCGGCGTTTGCTGAGTTTATATGTACCTTGATTTTCGTGTTCGCCGGCGAAGGTTCCGGCATGGCCTTTAACAAACTCACTGACAACGGTTCCGCCACCCCCGCTGGCCTCGTTGCCGCCTCTCTGGCTCACGCATTCGCTCTCTTTGTTGCCGTCTCTGTAGGAGCATCAAATGTACGCTGAGATGGCTTCCCGCCATAGGGTTAGGTCTCCTTGCATCCAAATCATCAAGACTGCAACCATCCCAGCTAAGCTTTGCAAGAGGGAGAGCTCAAAACAATTCCACAACTCCAAGATCAAGTTCCCCCTGACCTTCAGGAAGGTCAGGCCACCAACCAGGAAGCTCAAGACCACCTACAAGGCATCAAGACCCAACTTGTTTATGTAAGTCTGGGTGATCATTTGTTGGATGAGCTATAAA?GGTCG?ATCTAATTTTTTT?GAAATTTTGTTTTACTATTCAGTAGAAACCTTCCTGCGTTTTGGATCTTGTTTGTTGGATATTATTTGGCTTSATAACCTTTGCAT???ATCAGACAGTC?GAGGACCGTGATCAATGAGGGCCTTAAAATCCCTGTTTTATTTACTTTTT?GAAAGTTT?GAGTTAATCCGGATGTCTCCATCACATGGGGGAAACTGGGG?TGAWATTGGT?GGTGGRGTTT?ATCTTTTGGATGTGTGGATGAGATTTTACCACGTACAGGGTTGTAATTTC???????????TACRGTGGKTGGAGCGAGGGAATCATCTAGRGACMWACCCCAC??TATGGTTTTTGTTTCCTTCCTCATATGTTAAAAAA?GCTGGGAATTTGATTCCGTTT?GAGTGG???TGATGT?AGAACCTGATCTCTTCTTTAGATTTTTCTTCTCTTTTT?GTATATCTAGAA?GAAAGAGAGGCRG???TATTTTTTAAATTGGATGAGAATTTGGCTACCATGCTGCTCCTATCCTCTTCCCAGAAAGGGAGTTCTGAGTTTGTCAAGTCTC??TGACTTCAATTTCATCATATA??TGTAGATAAA?GCTTTATGACTC????TGTAAGCGTGCAACTCAC????TGATGCAAA?GCCTATT???ACGTTTA?GATACATGGATTA?CGCATATGCTTTCACCAGCTGAGATTTATCCATGTCCTTGTCCTTTCACAAGCGGGGCTTGATTGGATYGACGATGCTGTGTTGATGTGCATAGAACTGYTGTTCTGTGTTGTGTGGTTT?GGTATCTAAATAAAA?GGACAAACTGCTCCTTGTCGATCAGATACGAGCATTCCAGAGAATATGAAGGCTATTGATGTCATACCTCTGCTGACACCTACTGTGCTGGAGAAGATTGAGGCTGTTGTTCAAAGCAAGCCAAAGCGACCTGATTCATATAGGTGAACAGGATATCCATTCAACCCTTTTAAGTGTTGTGGATATTACTTGGAACATTCCATTTTCCAACCTACCAGAATGCTAGCTACCAATTGGTGTGAAGGACAWTTCATGTTCCTCTTGTTTGGATGTG?TTTCCTCCACTGAAATTCCCA?AGCATAGAGTTCTCTTCCTATTTATTTTTCC?TTTTCTTCTGGGTGGGGTGTAAAAGGGTA???TTATTTGAACCATTAAATCAATTGGAGATTGGAACCTGGGATTCAATTTAAGAGACCATACTTTTATAGTCAATTA????????????TTCGGTTTTGGTTTGATAAAAAAACAGGTGCAAGTTCTGTTGAAAAACCAACCACAAAAAAAAAAAAAACAAACAACAAAAAACCACCACAAAACACAACACACCCAAAAACAAAAACACCCCAAAAACACACCCAACAAAAAA?CCACCACACCACCACACAACCAC?CAAC???AACAAACCCACCACAACAAAAAACACAACACAAAAC?ACAAAAAACCCAAAAAACAA?C??ACAAAC?ACCAAACAAAAAACCCACCACCCCCCCACCAAAAACACCACAAACACACCCAACCCAAAAAC?CCCACACCCCACCAAAAAAAACAAACAAC?CA?C
008VACER58 TGGAAAGCCCCTTTCTATGCTTATTACAAGGACTTCGACATAGAGGGATGCCCAATGCCAGGACCCGGGACTTGTGCCTCTAACCCTAATAACTGGTGGGAGGGAACTGCATACCATGAACTCAGCCCTATTGAAGCCAGACGATACCATTGGGTCCGTCAGAACCACATGATCTATGACTACTGCACGGACAAATCGCGATACCCGGTTACCCCACCGGAGTGTGTCGCAGGCATCTAAAATCCGATGGCCAATTTTTCCTTAATTGGTAAATACATTCATGCCTACGTACGTACACACCCTCATACACTTT???????GTTGTG?TGATAAGAGCCATGCATATCAGGGGGTATAGAGGGGAT?AAAAAATAATATTACTTTTGTTTTGATGGTGATTTTAGTATGTGGTTGA??????AGCCTAAGATTT????GTAAGGTTTGTTTTCTAAGGGTGGGCAAAGGGTCAACTTCTATTTGTAAACCATATGTGTCTGTATTTGCCGATTATCATAAGTGCCAATAAAGCTTCTGCATGGTGCTGTACTAAGCATTCGTTTCAATGAAGATATATTGAGTGTGTGGAATCGCAATGCATCCGATCATCAGGTCAGTAACCACTAATTCACTACTATTATGATATGTTCTGTGTTTGTGTACAATATGGTGACCTTGATTTACTTTTTCCATTAGGCTGTAATGGCTCTAAGAGATGCGATCAAACGGCACTTGAAGCTTCCCCATGGCTATGTTATGGAATACAAGGCTCATGATGCTTCTCTCCGTGACAACTCATCTTATAGGAACACATGGTTGAGAGGATGATCCTGTGGATTCCCTCCTTAAGCAACCATGTGGGAATGGAAGTTCAGATAGCTGTCCATTGAGGTCCCTG?CAGGATCAAAATCAGTTACTCCTATATTACCTT?????ACAACTAGTTTGGTGGTTGTCGCTCTGAGTTTTAATGTAAGACTGTATTAGCTTCAA????????CTGAAGTCAAAACTCTCAGTTTCGTTAATGAATTTGCTGGTTTTCCCACAGGTTAAGGCAAAGCAGGTTACATTCCACAGGAAAAAGAATCTTCAGTACTATGAGATATCAGCGAAGAGCAACTACAATTTTGAGAAACCTTTCTTGTATCTTGCTAGGAAGCTTGCAGGGTGATTAAATAATATAG?AATTATTCAATTTCTGGTTTATATATGCTACAGAGGATATTTAACATTGATAA?TTGCTTTGGTGATTTTAGGGATCCCAATCTCCACTTTGTGGAGTCCCCTGCTCTTGCTCCTCCAGAAGTACACATTGACTTGGCTGCACAGCAACAGTAAGAATCTTGTCCTTGTAGTGC?TTCTTCTACTGTTGCCCCTC?AATA??????TTTTTCTTTTTAATAATGATAAC?TTCTTGTTGATGTCTAGTTTGCTTTAGACTATATTTTAAATCAATTCATTTGATATCAA????????CATACCTGTCCAGTTCTGGTCCCCTGCCTC?ATTATGTTTTTTGTTTGTTACAGGCACGAGGCTGAGCTTGCTGCAGCAGCTAGTCAGCCTCTTCCAGATGATGATGATGATGCATTTGAGTAGAGAGAACTGGTGGAGAGGCTTGGGTTYTACCTTTTTGCAATGATTTAATGCTTCCTTTA?????TTATGCATCGTTCGCTTACCAAGTTTTTAAACTGGGCTTGGTGCTTTGAGCGGTCTCATGGATGTACGTGGAAGCAAGCCAGATGGCTCAGAGGTTGGTTCTGGTGATGGCCAAGGGAAGTCAGCTTCTGGACATGGCAGTGGAAATAGAGATTCCTAAGGTCGAAGATAGTTCTAAGTGAGA????TGGCTGCAGGAGGTTAAACCATCTAGGGATGAT???AGTGTGTAGACCTTTTT?????????????????????GAG?????TACTGGCATATACATATCTACATATTTCAACACATATGAACAACCTTTACCATCTCCACTGAATTTGTAGTTGTAGCATCTCCAATGAACAGCCATCCCATGTTCGAATTGGTTTCAGCAGCCCAGACAATCCTCCCCGACAGCGATGGCGCCATCGATGGGCATCTCCGGGAAGTGGGGCTGACCTTCCACTTACTTAAGGATGTGCCCGGCCTCATTTCCAAGAACATTGAAAAAAGCCTGAATGAGGCCTTCCAGCCTTTGGGCATCAAGGAYTGGAACTCCATTTTCTGGATTGCACACCCTGGTGGGCCTGCAATCTTGGATCAAGTTGAGGAAAAATTAGCCCTAAAGCCTGAAAAGTTACGCTCCACACGACACGTCTTGAGCGAGTATGGTAACATGTCAAGTGCTTGCGTGTTGTTTATTTTGGACGAGATGAGGAGGAAGTCGGCTGAGGAAGGGCTGAAGACCACKGGTGAGGGGCTGGAAT?GGGGCGTGCTCTTCGGTTTCGGACCAGGGCTCACTGTTGAGACCGTGGTGCTCCACAGTGTGTCTACTTGAGGGACTAAAAAATATCTACTGTTTCCACTTTACTTGCCTGATTTGGTTTTCCCCTTCTCTTGTTGGTGAAAACTGACCCCAAGGACGAGTTCCTTGCAATATTGAGAGCCACTGTGAAGTGCTTGACCCGCCCAGAGAAGTACTTTGAGAAGGTTCTCAGGCTGGCAATCAACAAGCGAGGCACAGATGAAGGGGCTCTCACTAGAGTTGTCACTACAAGGGCTGAGATTGACATGAAGATCATAAAGGAGGAGTACCACAAAAGGAACAGCGTCACTCTGGATCATGCCATTGGCAAGGACACCACTGGAGACTATGAAAAAATGCTTCTGGCCCTGATAGGACACGGAGATGCTTGAGCTCGTTATTTCTT?CATGACATTTGCTTCTGATGGTGTCTATATATATAA???CTTATATAGTCTGCC????ATGTTTTCAAATGGTTGCATGTTGTGGAATGGGTTATCCTGGTTTTGTGTG??TGG?TCCTTAATAATCAGTCTTGTGGCTATTGCGTGTCTTGGAAGACTTCAGTGTGATCAGACACAGCGAAACTGGAGCTGTTGAAGAGCTTGGGAGCTGATTTGACGATTGACTACACTAAGGAGAACTTTGAAGATTTGGCAGAGAAATTCGATGTAGTTTATGATGCAGTTGGTAAGWTCTTGKGTTTATTGCTCATTKT?GAGGAGTCACTTATTGCACTATTGTCCTTTGTAGCTTATT?GAAATTTAATTCCCCAGCTCCATATTTGTTTGGGCCTGGTTTGATA?GAGTAAATTGATGGTGGATGAACAC????TACTTTTT?CCTTTCTACATTAACAGGGCAGTGTGATAAGGCAGTGAAGGTAGTGAAAGAAGGAGGCAGCGTGGTGGCATTAACAGGTGCCGTGACACCTCCTGGTTTCAGATTTGTAGTAACTTCAAATGGAGAGGTGTTGAAGAAACTGAACCCATATTTGGAGAGCGGGAAGGTGAAGCCAGTGGTTGATCCCAAGGGACCATTTCCATTTTCTCAGGTTGTTGAAGCTTTCTCCTACGTTGAAACAAGCCGAGCCACTGGAAAGATAGTTATACATCCGATTCCATGAGAGAAGAGACACAGTAAAACTCGGTCACTATGGA????GATGTATGATTGGAATGAAACCTGAGAAATTTTCAGTTTGATGTATAAATATTMAATATATTCTGGTTGAGAGGAGCTTTGGCCACCATGGATAGAGACTATGGAATTCTTAACAAGGTTTTCCATCATATAACGGATACTCATGTGGCACACCATTTGTTCTCAACAATGCCGCATTATCATGCAATGGAGGCTACAAAGGCCATAAAGCCAGTATTAGGAGATTATTATCAGTTTGATGGGACTCCATTTTACAAGGCAATGTGGAGAGAGGCAAAGGAGTGTGTCTATGTCCAGTCGGATGGTGACAAGAGCAAAGGTGTTTTCTGGTACCAGAATAAGTTTTGATGACTTAAACTGGTGATGTTTGTTTTGGAATGTTCTAGTTTCTTCTT???AGGATTTTAGC?TTCCCGTTA?T??TGTTAACTTAGCCATGTCTGTGC?????????TTGTACCTCGAATCTTGGTTGCATTAATATCATTCCATGGCCAACCAA?GC???GGAATCAGCTGGGGGAATCACATTGAAACCGCAGAAGCAGCAGCGATTCTGGCCACGGCTAATAGAGAACTA????TKAAGCAGAGAGCTGCTGCT???CTGGACTAGTGATTCAACCC?AGCTGCTACTTACAGCCAATTTTGCCATTACCC?CTCTGTTCACCATTG?CCTCTGGTATCAGCTT?CCATCTTCAAAAAAAA??TGATGCTTCCGCTTTCAGCTTTT?AGCTTTTGGCTTTTTGCTTTT???????????????????????????????????GGATGTAAATGAATGAGATTCTCCATTGGGTTTTGCTTAGTATTGTTATTGATTGGTCACTCCAGGAGAAGGAACCTCCAATCCAAAGTCTACAAGTAAAAGGAAGTTTATCGACACTGGCAGCTTTGCTGAGCAGGACAAATACTTGGAAATGTCGAAACGTGCATGCAAAGCTTCTAATTCCTACCTGGACTTGAATCTGCCTGTAGAGGAGTTGGAAGAAGATGTT???GATTYGGCAAATTGYGACAGTGATTCCCTCTCTGAAAGCTCAGAAGCTTGGTTGGAAGAGTTCTTAGATCAAATGGATGAAAAAGTGACTTTCAAGCCCTTCAATTTTGATGCAGTTGCTCAGAAGCTACTTAAGGAAATAAGCCTGAACTTCCAAAAGATTATCGGATCTGACATTCAGTTGGAGATTGACAGCGAGCCATTGAAAAGCTTGGGCTGAGGCACAAGGAACACATTGCAGCTTATGGAGAAGGCAATGAACGCCGTCTCACTGGACGACATGAAACTGCTGACATCAACACATTCTTATGGGTAAAAATTACTGTTTCCATCAATTAAATAGAAGATCAAATCATTCAGAAAGTAA?TATAGAT????????????????????????????????????????????????????AGAGGAACTTGGCAAGGAACTAGGGAGC??????????????????????????????????????TATTAGCAATGATTTAACATATGCA?TTGAGAATTTGTAATTAGTTGAATCATAAGCCAGAAATCACCC?TTTTTTCGGGAATTTGGAT?AAGTTTCCCAGAATGCTGATCATCCGTCCTTCACATGTGGTTGATTTACAGGGAGTGGCAAACCGAGGAGCCTCCATTAGAGTTGGAAGAGACACAGAGAAAGCTGGGAAAGGATATTTTGAGGACAGAAGGCCTGCTTCAAACATGGATCCTTATGTGGTCACCTCCATGATTGCAGAAACTACAGGATTAGAAGCTAAATTCGACATGTTGATTGCCAACATCATCATCGACTGTTTGATGAGCCACTCTAGCTACTTGGCAAGCAACATGTCGAATTTAGCTTCTAATCCTGAACACAATGCCACAAAATCAGCCTATGAACATTGCTTCCTGCACTGTTCTGATGCAAAGAMGGCSCTAAATTCAGCAGCTTTGGAGCTAAAGAATGGCAGCTATGATAGCGCTGAACTGTCCTTGCGCGAAGCAGCGCTATATCAAGGCACATGCCGATACGAGTTTGTGAGTTCAAATGAGAYTTATGTGCCACCTAATGTTTACTATGATCTGAAGGTCTTTGATATACTTACTGTGGCTGCCTTTAGAATTATCAAGGGTCCTGAACTTGTGGACAACTGCTCCAGGCATGCAGTTCTACACTGCAAACTATGTGAATGGAGTTGCTGGAAAAGATGGAGCTGTTTATGGAAAGCATTCAGGGCTCTGCTTGGAGACACAGGGATACCCAAACGCCATTAACCAGCCAAACTTCCCGTCCATTGTTGTCCAGCCAGGGGAGAAGTATCAACACACCWTGTTGTTTGAGTTCTCCGTTGAGTGAAGGAGCAGATATA?TTTAAGAAAAGTCTGCTCTGTTTTTGGTTTTCAATGGCTGTGAGACCAATGCTGATGGTGATAGCCAGATTGGAACGGTGGGATGTGTGGCTGTTGACACTCATGGAAATTTAGCAGCTGCTACTTCTACTGGTGGACTGGTTAACAAAATGGTGGGCAGGATTGGGGACACACCCATTGTAGGTGCAGGGAACTATGCGAACAGCCTGTGTGCAGTCTCTGCCACAGGAAAAGGTGAAGCAATAATACGTGGTACTGTTGCAAGAGATGTGGCAGCACTCATGGAGTACAAAGGGCTTTCGCTCGAGGAAGCAGCAGCGTATGTATCCTTGTCCTCCCAACTCTCAAAGGCAAGCTCAATGGCATTGCCCTGCGTGTGCCCACCCCAAATGTGTCGGTTGTGGACCTTGTTGTTCAGGTGTCCAAGAAGACCTTTGCAGAGGAGGTGAATGCTGGTTTCAGGGACAGTGCTGAGAAGGAGCTCCAAGGGATTCTCTCTGTGTGTGATGAGCCCCTGGTTTCAGTTGACTTCAGGTGCTCTGATGTGTCCTCGACCGTGGACTCATCACTGACCATGGTTATGGGAGATGACATGGTTAAGGTGATAGCTTGGTATGACAATGAATGGGGTTACTCTCAAAGGGTTGTGGATTTGGCTGATATTGTGGCCAACAAATGGAAATGATGAGCGGATTTGGGAGTAGTGGCTTCATCAGCATTGGGGTTTAGGACTCGGACTGAAAATGACATCAAGTTGGCTAATAGCGTTGATGTTGGGTCCCTTCGTGATCCACAGGAGGATGCAGTCAGGGTCAAGGACCCGGAATGGCTCATTGTTATTGGGGTCTGCACCCACTTGGGCTGCATCCCCTTGCCAAATGCTGGTGATTTTGGTGGTTGGTTTTGTCCATGCCATGGCTCCCACTACGATGTCTCTGGCAGGATCCGCAAAGGGCCAGCACCCTACAATCTTGAGGTACCCACTTACAGCTTCTTGGAGGAGAACAAGTTAATGATTGGCTGAGAATCGATGTTGAAGAGCAAGCACAACTTGAAATTCTGAGAGTGTCTTTCATTTACCAAGTGCAAGTGATTCT?AATATCCTAAAGGGCAATGCTTTGATCAGAAAAGAACTGATACAATGAACCATA?AAATGTGTTRCAACTTCCAAGATCACAGCTATACTGTATTATTGCCATCTTATGCTTGGCTGTTAATTTATTGCTTTTGCCTCTCTATTAATGTTGGTGT?ATGGAAAAATCTTTGTTGGATCTTGTTATTTCTGATGTSGATT?AGGTTTAAAACATCATTATAGAAGCTGATTTCACCAAAGAGGAGATTCCAAGACTGGGCCAACCCAGGGTCAATGGGGAAGCAGTACTTCCTCGGGTTTGAAAAATACTTGGGAGGGTCTGGCGACCCAGCCTACCCAGGAGGCCCACTGTTCAACCCTCTCGGGTTTGGTAAAGATGAGAAATCCCTCAAGGATCTGAAGCTCAAAGAGGTTAAGAATGGGAGATTGGCTATGTTGGCCATATTGGGCTACTTTGCACAAGGGCCTGTGACAGGAGTCGGGCCCTTACAAAACCTGCTGGACCATTTGGCAGACCCTGTCAACAACAATATCATAACCAGCCTCAAGTTCCACAACTAGGATACTCATCCTCTTGTTGCTTTGCTTCACGATT???????CACTCTCTCTGTGT??CCTCTCAGCTGTCACCTCTCTCCCCCCC??TC????ATATTTGTGATATTATTATGTGAAGACTTGGCCTTTAAATTT???????????????????????????????????CTCCCTCTCCCTCAAACTCCGCCACCCTAAGCCCCTCAGATTCTCCACCGCCATMTCCGCTACCATCGCCGTCGGTGACAAGCTCCCAGAATCCACCTTCTCCTACTTCGACTCCGCCGGAGAGCTCCAGACCACCACCGTCTCCGACCTCACCAAGGGCAAGAAAGCCATCCTCTTTGCCGTCCCCGGCGCCTTCACCCCCACTTGCTCCCAGAAACACCTCCCCGGCTTCGTTGAAAAGTCCGGCGAGCTCAAGTCCAAAGGGGTCGAAACCATCGCCTGCATTTCCGTCAAYGACGCCTTCGTCATGAAGGCTTGGAAGGCCGACTTGAAGATCGAGGACCAAGTGCTCCTGTTGTCGGATGGAAATGGGGACTTCACCAAAATGCAGATTTTCGTGAAGACCCTAACGGGGAAGACCATAGCCCTAGAGGTTGAATCATCTGACACSATCGAYAATGTCAAGGCCAAGATCCARGACAAGGAAGGCATCCCGCCGGACCAGCAGCGCCTCATCTTCGCTGGCAAACAGCTGGAGGACGGCCGAACCCTAGCCGACTACAAYATCCAGAAGGAGTCAACCCTCCACCTGGTGCTYCGCCTCCGWGGTGGCGCCAAGAAGCGCAAGAAGAAGACCTACACCAAGCCCAAGAAGATCAAGCACAAAAAGAAGAAGGTCAAGCTCGCTGTTTTGCAGTTATTTTTTGCAGACTTTGCTGTAATGTATATGACACAAACCTCTGATTCTCTACACATCAAGCTCTAAATTATGTTTCGCTGAGAAGAGCGAAGATCGGTGTCCGTC????TRCCCTCAGAATTGATCGGGAGTTTGACGGGGCTGATCAATCAGGCTTCATGTATCATATTGTGCCAGCCGGGTGCCGCCTGTCGATTGTAATCCCTAGTTTTTCCCCC???TCTATTTGTCCTTTGCTTTATGTTTCTTGATCGGGCAGGATATGGAAGAATTGGTTTCTATRGGTTTAGTTCGAAGCATTGGGATAAGGTATGCTCACAAGTT?GAAAATTTTAGGTACAATTTGGCCAATACTGTGAAATTTCATACAAGCACTATCCATCATATCCTATGAAAACTTTCCCCTTTCTTCGAGCCTTACTCTGGAACTTGGATGGAGAAAAAAAAA??GACTTTTTAAAACTAATTAAGGTGCAATTAGAGAAACAGTTGAAACTTGAATTTCTA?????TTTCCATGTCAACAAG?GGTTTGTTAGTGACATCTCTTATTGATTGGGGGAAAAAGTTTTTGACATTACATACGTAATGAACTTCTTTT?AACTAAGTATATGCATTTTAAAACCGTGAGAAGCCATTAGGC???TCAAAAT?GATAATGTCTACTCAGAAGGGAA?????TGAGTCATTACAAAATCTCTCTTGCCAATTGGAA?TTAAACGCTTCAAG??????????????????????????????????????????????TTGTTCCTTTGTTCTGATTCTTCAGTTTTGTAAATTTATTTTGAAACTT?GGGAATTGTGTTTTGAAAGAAAGTTTTCTTGCAGCAACTACGACATCTTTCTAACCAGGGATTGCTTRGCTTACTCCAAAGTGAAGCCTGCTGTGAATCAGATCGAGACACACCCCTACTTCCAACGCGACTCCCTCGTCAAATTCTGTCAGAAGCATGGAATCTGTCCCTTAGCAGCAGGGATTCTAGTTCTCCGCCGTTGATTTGATC?TTTGATCAAACGACCATGCCGATCCGCAACATCGCCTTTGGAAGGCCCGAGGAGGCGACTCGACCCGACGCTCTTAAAGCGGCGTTTGCTGAGTTTATATGTACCTTGATTTTCGTGTTCGCCGGCGAAGGTTCCGGCATGGCCTTTAACAAACTCACTGACAACGGTTCCGCCACCCCCGCTGGCCTCGTTGCCGCCTCTCTGGCTCACGCATTCGCTCTCTTTGTTGCCGTCTCTGTAGGAGCATCAAATGTACGCTGAGATGGCTTCCCGCCATAGGGTTAGGTCTCCTTGCATCCAAATCATCAAGACTGCAACCATCCCAGCTAAGCTTTGCAAGAGGGAGAGCTCAAAACAATTCCACAACTCCAAGATCAAGTTCCCCCTGACCTTCAGGAAGGTCAGGCCACCAACCAGGAAGCTCAAGACCACCTACAAGGCATCAAGACCCAACTTGTTTATGTAAGTCTGGGTGATCATTTGTTGGATGAGCTATAAA?GGTCG?ATCTAATTTTTTT?GAAATTTTGTTTTACTATTCAGTAGAAACCTTCCTGCGKTTTGGATCTTGTTTGTTGGATATTATTTGGCTTGATAACCTTTGCAT???ATCAGACAGTC?GAGGACCGTGATCAATGAGGGCCTTAAAATCCCTGTTTTATTTACTTTTT?GAAAGTTT?GAGTTAATCCGGATGTCTCCATCACATGGGGGAAACTGGGG?TGAAATTGGT?GGTGGRGTTT?ATCTTTTGGATGTGTGGATGAGATTTTACCACGTACASGGTTGTAATTTC???????????TACGGTGGGTGGAGCGAGGGAATCATCTAGGGACATACCCCAC??TATGGTTTTTGTTTCCTTCCTCATATGTTAAAAAA?GCTGGGAATTTGATTCCGTTT?GAGTGG???TGATGT?AGAACCTGATCTCTTCTTTAGATTTTTCTTCTCTTTTT?GTATATCTAGAA?GAAAGAGAGGCGG???TATTTTTTAAATTGGATGAGAATTTGGCTACCATGCTGCTCCTATCCTCTTCCCAGAAAGGGAGTTCTGAGTTTGTCAAGTCT????GACTTCAATTTCATCATATA??TGTAGATAAA?GCTTTATGACTC????TGTAAGCGTGCAACTCAC????TGATGCAAA?GCCTATT???ACGTTTA?GATACATGGATTA?CGCATATGCTTTCACCAGCTGAGATTTATCCATGTCCTTGTCCTTTCACAAGCGGGGCTTGATTGGATCGACGATGCTGTGTTGATGTGCATAGAACTGTTGTTCTGTGTTGTGTGGTTT?GGTATCTAAATAAAA?GGACAAACTGCTCCTTGTCGATCAGATACGAGCATTCCAGAGAATATGAAGGCTATTGATGTCATACCTCTGCTGACACCTACTGTGCTGGAGAAGATTGAGGCTGTTGTTCAAAGCAARCCAAAGCGACCTGATTCATATAGGTGAACAGKATATCCATTCAACCCTTTTRAGTGTTGTGGATATTACTTGGAACATTCCATTTTCCAACCTACCAGAATGCTAGCTACCAATTGGTGTGAAGGACAWTTYATGTTYCTCTTGTTTGGATGTG?TTTYCTYCACTGAAATTCYCA?AGCATAGAGTTCTCTTCCTATTTATTTTTYC?TTTTCTTCTGGGTGGGGTGTAAAAGGGTA???TTATTTGAACCATTAAATCAATTGGAGATTGGAACCTGGGATTCAATTTAAGAGACCATACTTTTATAGTCAATTA????????????TTCGGTTTTGGTTTGATAAAAAAACAGGTGCAAGTTCTGTTGAAAAACCAACCACAAAAAAAAAAAAAACAAACAACAAAACACCACCACAAAACACAACACACCCAAAAACAAAAACACCCCAAAAACACACCCAACAAAAAA?CCACCACACCACCACACAACCAC?CAAC???AACAAACCCACCACAACAAAAAACACAACACAAAAC?ACAAAAAACCCAAAAAACAA?C??ACAAAC?ACCAAACAAAAAACCCACCACCCCCCCACCAAAAACACCACAAACACACCCAACCCAAAAC??CCCACACCCCACCAAAAAAAACAAACAAC?CA?C
009VADENXI TGGAAAGCCCCTTTCTATGCTTATTACAAGGACTTCGACATAGAGGGATGCCCAATGCCAGGACCCGGGACTTGTGCCTCTAACCCTAATAACTGGTGGGAGGGAACTGCATACCATGAACTCAGCCCTATTGAAGCCAGACGATACCATTGGGTCCGTCAGAACCACATGATCTATGACTACTGCACGGACAAATCGCGATACCCGGTTACCCCACCGGAGTGTGTCGCAGGCATCTAAAATCCGATGGCCAATTTTTCCTTAATTGGTAAATACATTCATGCCTACGTACGT??ACACCCTCATACACTCT???????GTTGTG?TGATAAGAGCCATGCATATCAGGGGGTATAGAGGGGAT?AAAAAATAATATTATTTTTGTTTCGATGGTGATTTTAGTATGTGGTTGA??????AGCCTAAGATTT????GTAAGGTTTGTTTTCTAAGGGTGGGCAAAGGGTCAACTTCTACTTGTAAACCATATGTGTCTGTATTTGCCGATTATCATAAGTGCCAATAAAGCTTCTGCATGGTGCTGTACTAAGCATTCGTTTCAATGAAGATATATTGAGTGTGTGGAATCGCAATGCATCCGATCATCAGGTCAGTAACCACTAATTCACTACTATTCTGATATGTTCTGTGTTTGTGTACAATATGGTGACCTTGATTTACTTT??CCATTAGGCTGTAATGGCTCTAAGAGATGCGATCAAACGGCACTTGAAGCTTCCCCATGGCTATGTTATGGAATACAAGGCTCATGATGCTTCTCTCCGTGACAACTCATCTTATAGGAACACATGGTTGAGAGGATGATCCTGTGGATTCCCTCCTTAAGCAACCATGTGGGAATGGAAGTTCAGATAGCTGTCCATTGAGGTCCCTG?CAGGATCAAAATCAGTTWCTCCTATATTACCTT?????ACAACTAGTTTGGTGGTTGYCGCTCTGAGTTTTAATGTAAGACTGTATTAGCTTCAA????????CTGAAGTCAAAACTCTCAGTTTCGTTAATGAATTTGCTGGTTTTCCCACAGGTTAAGGCAAAGCAGGTTACATTCCACAGGAAAAAGAATCTTCAGTACTATGAGATATCAGCGAAGAGCAACTACAATTTTGAGAAACCTTTCTTGTATCTTGCTAGGAAGCTTGCAGGGTGATTAAATAATATAGAAATTATTCAATTTCTGGTTTATATATGCTACAGAGGATATTTAACATTGATAA?TTGCTTTGGTGATTTTAGGGATCCCAATCTCCACTTTGTGGAGTCCCCTGCTCTTGCTCCTCCAGAAGTACACATTGACTTGGCTGCACAGCAACAGTAAGAATCTTGTCCTTGTAGTGC?TTCTTCTACTGTTGCCCCTC?AATA??????TTTTTCTTTTTAATAATGATAAC?TTCTYATTGATATCTGGTTTGCTTTAGACTATATTTTAAATCAATTCATTTGATATCAA????????TATACCTGTCCAGTTCTGGTCCCCTGCCTC?ATTATGTTTTTTGTTTGTTACAGGCACGAGGCTGAGCTTGCTGCAGCAGCTAGTCAGCCTCTTCCAGATGATGATGATGATGCGTTTGAGTAGAGAGAACTGGTGGAGAGGCTTGGGTTCTACCTTTTTGCAATGATTTAATGCTTCCTTTA?????TTATGCATCGTTCGCTTACCAAGTTTTTAAACTGGGCTTGGTGCTTTGAGCGGTCTCATGGATGTACGTGGAAGCAAGCCAGATGGCTCAGAGGTTGGTTCTGGTGATGGCCAAGGGAAGTCTGCTTCTGGACATGGCAGTGGAAATAGAGATTCCTAAGGTCGAAGATAGTTCTAAGTGAGA????TGGCTGCAGGTGGTTATACCATCTAGGGATGAT???AGTGTGTAGACCTTTTTTGATAGTGTGTAGACCTTTTTGTG?????TACTGGCATATACATATCTACATATTTCAACACATATGAACAACCTTTACCATCTCCACTGAATTTGTAGTTGTAGCATCTCCAATGAACAGCCATCCCATGTTCGAATTGGTTTCAGCAGCCCAGACAATCCTCCCCGACAGCGATGGCGCCATCGATGGGCATCTCCGGGAAGTGGGGCTGACCTTCCACTTACTTAAGGATGTGCCCGGCCTCATTTCCAAGAACATTGAAAAAAGCCTGAATGAGGCCTTCCAGCCTTTGGGCATCAAGGACTGGAACTCCATTTTCTGGATTGCACACCCTGGTGGGCCTGCAATCTTAGATCAAGTTGAGGAAAAATTAGCCCTAAAGCCCGAGAAGTTACGCTCCACACGACACGTCYTGAGCGAGTATGGTAACATGTCAAGTGCTTGCGTGTTGTTTATTTTGGACGAGATGAGGAGGAAGTCGGCCGAGGAAGGGCTGAAGACCACGGGTGAGGGGCTGGAAT?GGGGCGTTCTCTTCGGTTTCGGACCAGGGCTCACTGTTGAGACCGTGGTGCTCCACAGTGTGTCTACTTGAGGGACTAAAAAATATCTACTGTTTCCGCTTTACTTGCCTGATTTGGTTTTCCCCTTCTCTTGTTGGTGAAAACTGACCCCAAGGACGAGTTCCTTGCAATATTGAGAGCCACTGTGAAGTGCTTGACCCGCCCAGAGAAGTACTTTGAGAAGGTTCTCAGGCTGGCMATCAACAAGCGAGGCACAGATGAAGGGGCTCTCACTAGAGTTGTCACTACAAGGGCTGAGATTGACATGAAGATCATAAAGGAGGAGTACCATAAAAGGAACAGCGTCACTCTGGATCATGCCATTGGCAAGGACACCACTGGAGACTATGAAAAAATGCTTCTGGCCCTGATAGGACACGGAGATGCTTGACCTCGTTATTTCTT?CATGACATTTGCTTCTGATGGTGTCTATATATATAA???CTTATATAGTCTGCC????ATGTTTTCAAATGGTTGCATGTTGTGGAATGGGTTATCCTGGGTTTGTGTG??TGG?TCCTTAATAATCAGTCTTATGGCTATTGCGTGTCTTGGAAGACTTCAGTGTGATCAGACACAGCGAAACTGGAGCTGTTGAAGAGCTTGGGAGCTGATTTGACGATTGACTACACTAAGGAGAACTTTGAAGATTTGGCAGAGAAATTCGATGTAGTTTATGATGCAGTTGGTAAGTTCTTGTGTTTATTGCTCATTTT?GAGGAGTCACTTATTGCACTATTGTCCTTTGTAGCTTATT?GAAATTTAATTCCCCAGCTCCATATTTGTTTGGGCCTGGTTTGATA?RAGTAAATTGATGGTGGATGAACAC????AACTTTTT?CCTTTCTACATTAACAGGGCAGTGTGATAAGGCAGTGAAGGTAGTGAAAGAAGGAGGCAGCGTGGTGGCATTAACAGGTGCCGTGACGCCTCCTGGTTTCAGATTTGTAGTAACTTCAAATGGAGAGGTGTTGAAGAAACTGAACCCATATTTGGAGAGCGGGAAGGTGAAGCCAGTGGTTGATCCCAAGGGACCATTTCCATTTTCTCAGGTTGTTGAAGCTTTCTCCTATGTTGAAACAAGCCGAGCCACTGGAAAGATAGTTATACATCCGATTCCATGAGAGAAGAG????AGTAAAACTCGGTCACTATGGA????GATGTATGATTGGAATGAAACCTGAGAAATTTTCAGTTTGATGTATAAATATTCAATATATTCTGGTTGAGAGGAGCTTTGGCCACCATGGATAGAGACTATGGAATTCTTAACAAGGTTTTCCATCATATAACGGATACTCATGTGGCACACCATTTGTTCKCAACAWTRCCGCATTATCATGCAATGGAGGCTACAAAGGCCATAAAGCCAGTATTAGGAGATTATTATCAGTTTGATGGGACTCCATTTTACAAGGCAATGTGGAGAGAGGCAAAGGAGTGTGTCTATGTCCAGTCGGATGGTGACAAGAGCAAAGGTGTTTTCTGGTACCAGAATAAGTTTTGATGACTTAAACTGGTGATGTTT????????????????????CTTCTT???CGGATTTTAGC?TTCCCGTTA?T??TGTTAACTTAGCCATGTCTGTGC?????????TTGTACCTCGAATCTTGGTTGCATTAATATCATTCCATGGCCAACCAA?GC???GGAATCAGCTGGGGGAATCACATTGAAACCKCAGAAGCAGCAGCGATTCTGGCCATGGCTAATGGAGAACTA????CGAAGCAGAGAGCTGCTGCT???CTGGACTAGTGGTTCGACCC?ATCTGCTACTT?CAGCGAATTTTGCCATTACCC?CTCTGTTCAYCATTC?CCTCTGGTACCAGCTT?CCATCTTCAAAAAAA???TGATGCTWCCGCTTTCTGCTTTT?AGCTTTTRGCTTTTGGCTTTT???????????????????????????????????GGATGTAAATGAATGAGATTCTCTATTGGGTTTTGCTTAGTATTGTTATTGATTGGTCACTCCAGGAGAAGGAACCTCCAATCCARAGTCTACAAGTAAAAGGAAGTTTATCGACACTGGCAGCTTTGCTGAGCAGGACAAATACTTGGAAATGTCGAAACGTGCATGCAAAGCTTCTAATTCCTACCTGGACTTGAATCTGCCTGTAGAGGAGTTGGAAGAAGATGTT???GATTCGGCAAATTGTGACAGTGATTCCCTCTCTGAAAGCTCAGAAGCTTGGTTGGAAGAGTTCTTAGATCAAATGGATGAAAAAGTGACTTTCAAGCCCTTCAATTTTGATGCAGTTGCTCAGAAGCTACTTAAGGAAATAAGCCTGAACTTCCAAAAGATTATCGGATCTGACATTCAGTTGGAGATTGACAGCGAGCCATTGAAAAGCTTGGGCTGAGGCACAAGGAACACATTGCAGCTTATGGAGAAGGCAATGAACGCCGTCTCACTGGACGACATGAAACTGCTGACATCAACACATTCTTATGGGTAAAAATTACTGTTTCCATCAATYAAATAGAAGATCAAATCATTCAGAAAGTAA?TGTAGAT????????????????????????????????????????????????????GGAGGAACTTGGCAAGGAACTAGGGAGC??????????????????????????????????????TATTAGCAATGATTTAACATATGCW?TTGAGAATTTGTAATTAGTTGAATCATAAGCCAGAAATCACCC?TTTTTTCGGGAATTTGGAT?AAGTTTCCCAGAATGCTGATCATCCGTCCTTCACATGTGGTTGATTTACAGGGAGTGGCAAACCGAGGAGCCTCCATTAGAGTTGGAAGAGACACAGAGAAAGCTGGGAAAGGATATTTTGAGGACAGAAGGCCTGCTTCAAACATGGATCCTTATGTGGTCACCTCCATGATTGCAGAAACTACAGGATTAGAAGCTAAATTCGACATGTTGATTGCCAACATCATCATCGACTGTTTGATGAGCCACTCTAGCTACTTGGCAAGCAACATGTCGAATTTAGCTTCTAATCCTGAACACAATRCCACAAAATCAGCCTATGAACATTGCTTCCTGCACTGTTCTGATGCAAAGACGGCGCTAAATTCAGCAGCTTTGGAGCTAAAGAATGGCAGCTATGATAGCGCTGAACTGTCCTTGCGCGAAGCAGCGCTATATCAAGGCACATGCCGATACGAGTTTGTGAGTTCAAAKGAGACTTATGTGCCACCTAATGTTTACTATGATCTGAAGGTCTTTGATATACTTACTGTGGCTGCCTTTAGAATTATCAAGGGTCCTGAACTTGTGGACAACTGCTCCAGGCATGCAGTTCTACACTGCAAACTATGTGAATGGAGTTGCTGGAAAAGATGGAGCTGTTTATGGAAAGCATTCAGGGCTCTGCTTGGAGACACAGGGATATCCAAACGCCATTAACCAGCCAAACTTCCCGTCCATCGTCGTCCAGCCAGGGGAGAAGTATCAACACACCATGTTGTTTGAGTTCTCCGTTGAGTGAAGGAGCAGATATA?TTTGAGAAAAGTCTGCTCTGTGTTTGGTTTTCAATGGCTGTGAGACCAATGCTGATGGTGATAGCCAGATTGGAACGGTGGGATGTGTGGCTGTTGACACTCRTGGAAATTTAGCAGCTGCTACTTCTACTGGTGGACTGGTTAACAAAATGGTGGGCAGGATTGGGGACACACCCATTGTAGGTGCAGGGAACTATGCTAACAGCCTGTGTGCAGTCTCTGCCACAGGAAAAGGCGAAGCAATAATACGTGGTACTGTTGCAAGAGATGTGGCAGCACTCATGGAGTACAAAGGGCTTTCGCTCGAGGAAGCAGCAGCGTATGTATCCTTGTCCTCCCAACTCTCAAAGGCAAGCTCAATGGCATTGCCCTGCGTGTGCCCACCCCAAATGTGTCGGTTGTGGACCTTGTTGTTCAGGTGTCCAAGAAGACCTTTGCAGAGGAGGTGAATGCTGGTTTCAGGGACAGTGCTGAGAAGGAGCTCCAAGGGATTCTCTCTGTGTGTGATGAGCCCCTGGTTTCAGTTGACTTCAGGTGCTCTGATGTGTCCTCGACCGTGGACTCATCACTGACCATGGTTATGGGAGATGACATGGTTAAGGTGATAGCTTGGTATGACAATGAATGGGGTTACTCTCAAAGGGTTGTGGATTTGGCTGATATTGTGGCCAACAAATGGAAATGATGAGCGGATTTGGGAGTAGTGGCTTCATCAGCATTGGGGTTTAGGACTCGGACTGAAAATGACATCAAGTTGGCTAATAGTGTTGATGTTGGGTCCCTTCGTGATCCACAGGAGGATGCAGTCAGGGTCAAGGACCCGGAATGGCTCATTGTTATTGGGGTCTGCACCCACTTGGGCTGCATCCCCTTGCCAAATGCTGGTGATTTTGGTGGTTGGTTTTGTCCATGCCATGGCTCCCACTACGATGTCTCTGGCAGGATCCGCAAAGGGCCAGCACCCTACAATCTTGAGGTACCCACTTACAGCTTCTTGGAGGAGAACAAGTTAATGATTGGCTGAGAATCGATGTTGAAGAGCAAGCACAACTTGAAATTCTGAGAGTGTCTTTCATTTACCAAGTGCAAGTGATTCT?AATATCCTAAAGGGCAATGCTTTGATCAGAAAAGAACTGATACAATGAACCATA?TAATGTGTTACAACTTCCAAGATCACAGCTATACTGTATTATTGCCATCTTATGTTTGGCTGTTAATTTATTGCTTTTGCCTCTCTATTAATGTTGGTGT?ATGGAAAAATCTTTGTTGGATCTTGTTATTTCTGATGTGGATT?AGGTTTAAAACATCATTATAGAAGCTGATTTCACCAAAGAGGAGATTCCAAGACTGGGCCAACCCAGGGTCAATGGGGAAGCAGTACTTCCTYGGGTTGGAAAAATACTTGGGAGGGTCTGGCGACCCAGCCTACCCAGGAGGCCCACTGTTCAACCCTCTCGGGTTTGGTAAAGATGAGAAATCCCTCAAGGATCTGAAGCTCAAAGAGGTTAAGAATGGGAGATTGGCTATGTTGGCCATATTGGGCTACTTTGCACAAGGGCCTGTGACAGGAGTCGGGCCCTTGCAAAACCTGCTGGACCATTTGGCAGACCCTGTCAACAACAATATCATAACCAGCCTCAAGTTCCACAACTAGGATACTCATCCTCTTGTTGCTTTGCTTCACSATT???????CACTCTCTCTGTGT??CCTCTCAGCTGTCACCTCTCTCTCTCCC??TC????ATATTTGTAATATTATTATGTGAAGACTTGGCCTTTAAATTT???????????????????????????????????CTCCCTCTCCCTCAAACTCCGCCACCCTAAGCCCCTCAGATTCTCCACCGCCATCTCCGCTACCATCGCCGTCGGTGACAAGCTCCCAGAATCCACCTTCTCCTACTTCGACTCCGCCGGCGAGCTCCAGACCACCACCGTCTCCGACCTCACCAAGGGCAAGAAAGCCATCCTCTTTGCCGTCCCCGGCGCCTTCACCCCCACTTGCTCCCAGAAACACCTCCCCGGCTTCGTTGAAAAGTCCGGCGAGCTCAAGTCCAAAGGGGTCGAAACCATCGCCTGCATTTCMGTCAACGACGCCTTCGTCATGAAGGCTTGGAAGGCCGACTTGAAGATMGAGGACCAAGTGCTCCTGTTGTCGGATGGAAATGGGGACTTCACCAAAATGCAGATTTTCGTGAAGACCCTAACGGGGAAGACCATAACCCTAGAGGTTGAATCRTCTGACACSATCGAYAATGTMAAGGCYAAGATCCARGACAAGGAAGGCATCCCGCCGGACCAGCAGCGYCTCATCTTCGCTGGMAAACAGCTGGAGGACGGCCGAACCCTAGCCGACTACAAYATCCAGAAGGAGTCRACCCTCCACCTGGTGCTCCGCCTCCGTGGTGGYGCCAAGAAGCGCAAGAAGAAGACCTACACCAAGCCCAAGAAGATCAAGCACAAAAAGAAGAAGGTCAAGCTCGCTGTTTTGCAGTTATTTTTTGCAGACTTTGCTGTAATGTATATGACACAAACCTCTGATTCTCTACACATCAAGCTCTAAATTATGTTTCGCTGAGAAGAGCGAAGATCGGTGTCCGTC????TGCCCTCAGAATTGATCGGGAGTTTGACGGGGCTGATCTATCAGGCTTCATGTATCATATTGTGCCAGCCGGGTGCCGCCTGTCGATTGTAATCCCTAGTTTTTCCCCCC??TCTATTTGTCCTTTGCTTTATGTTTCTTGATCGGGCAGGATATGGAAGAATTGGTTTCTATGGGTTTAGTTCGAAGCATTGGGATAAGGTATGCTCACAAGTT?GAAAATTTTAGGTACAATTTGGCCAATACTGTGAAATTTCATACAAGCACTATCCATCATATCATATGAAAACTTTCCCCTTTCTTCGAGCCTTACTYTGGAACTTGGATGGAGAAAAAAAAA??GACTTTTTAAAACTAATTAAGGTGCAATTAGAGAAACAGTTGAAACTTGAATTTCTA?????TTTCCATGTCAACAAG?GGTTTGTTAGTGACATCTCTTATTGATTGGGGGAAAAAGTTTCTGACATTACATACATAATGAACTTCTTTT?AACTAAGTATATGCATTTTAAAACCGTGAGAAGCCCTTAGGC???TCAAAAT?GATAATGTCTACTCAGAAGGGAA?????TGAGTCATTACAAAATCTCTCTTGCCAATTGAAA?TTAAAGGCTTCAAG??????????????????????????????????????????????TTGTTCCTTTGTTCTGATTCTTCAGTTT?GTAAATTTATTTTGAAACTT?AGGAATTGTGTTTTGAAAGAAAGTTTTCTTGCAGCAACTATGACATCTTTCTAACCAGGGATTGCTTAGCTTACTCCAAAGTGAAGCCTGCTGTGAATCAGATCGAGACACACCCCTACTTCCAACGCGACTCCCTCGTCAAATTCTGTCAGAAGCATGGAATCTGTCCCTTAGCAGCAGGGATTCTAGTTCTCCGCCGTTGATTTGATC?TTTGATCAAACGACCATGCCGATCCGCAACATCGCCTTTGGAAGGCCYGAGGAGGCGACTCGACCCGACGCTCTTAAAGCAGCGTTTGCTGAGTTTATATGTACCTTGATTTTCGTGTTCGCCGGCGAAGGTTCCGGCATGGCCTTTAACAAACTCACTGACAACGGTTCCGCCACCCCCGCTGGCCTCGTTGCCGCCTCTCTGGCTCACGCATTCGCTCTCTTTGTTGCCGTCTCTGTAGGAGCATCAAATGTACGCTGAGATGGCTTCCCGCCATAGGGTTAGGTCTCCTTGCATCCAAATCATCAAGACTGCAACCATCCCAGCTAAGCTTTGCAAGAGGGAGAGCTCAAAACAATTCCACAACTCCAAGATCAAGTTCCCCCTGACCTTCAGGAAGGTCAGGCCACCAACCAGGAAGCTCAAGACCACCTACAAGGCATCAAGACCCAACTTGTTTATGTAAGTCTGGGTGATCATTTGTTGGATGAGCTATAAA?GGTCG?ATCTAATTTTTTT?GAAATTTTGTTTTACTATTCAGTAGARACCTTCCTGCGTTTTGGATCTTGTTTGTTGGATATTATTTGGCTTGATAACCTTTGCAT???ATCAGACAGTC?GAGGACCGTGATCTATGAGGGCCTTAAAATCCCTGTTTTATTTACTTTTT?GAAAGTTT?GAGTTAATCCGGATGTCTCCATCACATGGGGGAAACTGGGA?TGAAATTGGT?GGTGGGGTTT?ATCTTTTGGATGTGTGGATGAGATTTTACCACATACAGGGTTGTAATTTC???????????TACAGTGGGTGGAGCGAGGGAATCATCTAGGGACAAACCCCAC??TATGGTTTTTGTTTCCTTCCTCATATGTTAAAAAA?GCTAGGAATTTGATTCCGTTT?GAGTGG???TGATGT?AGAACCTGATCTCTTCTTTAGATTTTTCTTCTCTTTTT?GTATATCTAGAA?GAAAGAGAGGCGG???TATTTTTTAAATTGGATGAGAATTTGGCTACCA??????????????????????????????????????????????????????????????????????????????????????????????????????????????????????????????????????????????????????????????????????????????????????????????????????????????????????????????????????????????????????????????????????????????????????????????????????????????????????????????????????????????????TTCCAGAGAATATGAAGGCTATTGATGTCATACCTCTGCTGACACCTACTGTGCTGGAGAAGATTGAGGCTGTTGTTCAAAGCAAGCCAAAGCGACCTGATTCATATAGGTGAACAGGATATCCATTCAACCCTTTTGAGTCTTGTGGATATTACTTGGAACATTCCATTTTCCAACCTACCAGAATGCTAGCTACCAATTGGTGTGAATGACATTTCATGTTCCTCTTGTTTGAATGTG?TTTTCTTCACTGAAATTCTCA?AGCATAGAGATGTCTTCCTATTTATTTTTTC?TTTTCTTCTGGGTGGGGTGTAAAAGGGTA???TTATTTGAACCATTTAATCAACTGGAGATTGGAACCTGGGATTCAATTTAAGAGACCATACTTTTATAGTCAATTA????????????TTCGGTTTTGGTTTGATAAAAAAACAGGTGCAAGTTCTGTTGAACAACCAACCACAAAAAACAAAAAAACAAACAACAAAAAACCACCACAAAACACAACACACACAAAAACAAAAACACCCCAAAAACACACCCACCAAAACA?CCACCACACCACCACCCAACCC??CAAC???AACAAACCCACCACAACAAAAAACACAACACAAAAC?ACAAAAAACCCAAAAAACAAAA?CACAAAC?ACCAAACAAAAAACCCACCCCCCCCCCACCAAAAACACCACAAACACACCCAACCCC???????????????????AAAAAAAACAAACAAC?CA?C
010VADSTAN TGGAAAGCCCCTTTCTATGCTTATTACAAGGACTTCGACATAGAGGGATGCCCAATGCCAGGACCCGGGACTTGTGCCTCTAACCCTAATAACTGGTGGGAGGGAACTGCATACCATGAACTCAGCCCTATTGAAGCCAGACGATACCATTGGGTCCGTCAGAACCACATGATCTATGACTACTGCACGGACAAATCGCGATACCCGGTTACCCCACCGGAGTGTGTCGCAGGCATCTAAAATCCGATGGCCAATTTTTCCTTAATTGGTAAATACATTCATGCCTACGTACGTACACACCCTCATACACTTT???????GTTGTG?TGATAAGAGCCATGCATATCAGGGGGTATAGAGGGGAT?AAAAAATAATATTATTTTTGTTTCGATGGTGATTTTARTATGTGGTTGA??????AGCCTAAGATTT????GTAAGGTTTRTTTTCTAAGGGTGGGCAAAGGGTCAACTTCTATTTGTAAACCATATGTGTCTGTATTTGCCGATTATCATAAGTGCCAATAAAGCTTCTGCATGGTGCTGTACTAAGCATTCGTTTCAATGAAGATATATTGAGTGTGTGGAATCGCAATGCATCCGATCATCAGGTCAGTAACCACTAATTCACTACTATTCTGATATGTTCTGTGTTTGTGTACAATATGGTGACCTTGATTTACTTT??CCATTAGGCTGTAATGGCTCTAAGAGATGCGATCAAACGGCACTTGAAGCTTCCCCATGGCTATGTTATGGAATACAAGGCTCATGATGCTTCTCTCCGTGACAACTCATCTTATAGGAACACATGGTTGAGAGGATGATCCTGTGGATTTCCTCCTTAAGCAACCATGTGGGAATGGAAGYTCAGATAGCTGTCCATTGAGGTCCCTG?CAGGATCAAAATCAGTTACTCCTATATTACCTT?????ACAACTAGTTTGGTGGTTGTCGCTCTGAGTTTTAATGCAAGACTGTATTAGCTTCAA????????CTGAAGTCAAAACTCTCAGTTTCGTTAATGAATTTGCTGGTTTTCCCACAGGCTAAGGCAAAGCAGGTTACATTCCACAGGAAAAAGAATCTTCAGTACTATGAGATATCAGCGAAGAGCAACTACAATTTTGAGAAACCTTTCTTGTATCTTGCTAGGAAGCTTGCAGGGTGATTAAATAATATAGAAATTATTCAATTTCTGGTTTATATATGCTACAGAGGATATTTAACATTGATAA?TTGCTTTGGTGATTTTAGGGATCCCAATCTCCACTTTGTGGAGTCCCCTGCTCTTGCTCCTCCAGAAGTACACATTGACTTGGCTGCACAGCAACAGTAAGAATCTTGTCCTTGTAGTGC?TTCTTCTACTGTTGCCCCTC?AATA??????TTTTTCTTTTTAATAATGATAAC?TTCTTGTTGATGTCTAGTTTGCTTTAGACTATATTTTAAATCAATTCATTTGATATCAA????????CATACCTGTCCAGTTCTGGTCCCCTGCCTC?ATTAYGTTTTTTGTTTGTTACAGGCAYGAGGCTGAGCTTGCTGCAGCAGCTAGTCAGCCTCTTCCAGATGATGATGATGATGCATTTGAGTAGAGAGAACTGGTGGAGAGGCTTGGGTTCTACCTTTTTGCAATGATTTAATGCTTCCTTTA?????TYATGCATCGTTCGCTTACCAAGTTTTTAAACTGGGCTTGGTGCTTTGAGCGGTCTCATGGATGTACGTGGAAGCAAGCCAGATGGCTCAGAGGTTGGTTCTGGTGATGGCCAAGGGAAGTCTGCTTCTGGACATGGCAGTGGAAATAGAGATTCCTAAGGTCGAAGATAGTTCTAAGTGAGA????TGGCTGCAGGTGGTTAAACCATCTAGGGATGAT???AGTGTGTAGACCTTTTTTGATAGTGTGTAGACCTTTTTGTG?????TACTGTCATATACATATCTACATATTTCAACACATATGAACAACCTTTACCATCTCCACTGAATTTGTAGTTGTAGCATCTCCAATGAACAGCCATCCCATGTTCGAATTGGTTTCAGCAGCCCAGACAATCCTCCCCGACAGCGATGGCGCCATCGATGGGCATCTCCGGGAAGTGGGGCTGACCTTCCACTTACTTAAGGATGTGCCCGGCCTCATTTCCAAGAACATTGAAAAAAGCCTGAATGAGGCCTTCCAGCCTTTGGGCATCAAGGACTGGAACTCCATTTTCTGGATTGCACACCCTGGTGGGCCTGCAATCTTRGATCAAGTTGAGGAAAAATTAGCCCTAAAGCCCGAGAAGTTACGCTCCACACGACACGTCTTGAGCGAGTATGGTAACATGTCAAGTGCTTGCGTGTTGTTTATTTTGGACGAGATGAGGAGGAAGTCGGCYGAGGAAGGGCTGAAGACCACGGGTGAGGGGCTGGAAT?GGGGCGTTCTCTTCGGTTTCGGACCAGGGCTCACTGTTGAGACCGTGGTGCTCCACAGTGTGTCTACTTGAGGGACTAAAAAATATCTACTGTTTCCRCTTTACTTGCCTGATTTGGTTTTCCCCTTCTCTTGTTGGTGAAAACTGACCCCAAGGACGAGTTCCTTGCAATATTGAGAGCCACTGTGAAGTGCTTGACCCGCCCAGAGAAGTACTTTGAGAAGGTTCTCAGGCTGGCAATCAACAAACGAGGCACAGATGAAGGGGCTCTCACTAGAGTTGTCACTACAAGGGCTGAGATTGACATGAAGATCATAAAGGAGGAGTACCACAAAAGGAACAGCGTCACTCTGGATCATGCCATTGGCAAGGACACCACTGGAGACTATGAAAAAATGCTTCTGGCCCTGATAGGACACGGAGATGCTTGAGCTCATTATTTCTT?CATGACATTTGCTTCTGATGGTGTCTATATATATAA???CTTATATAGTCTGCC????ATGTTTTCAAATGGTTGCATGTTGTGGAATGGGTTAWCCTGGTTTTGTGTG??TGG?TCCTTAATAATCAGTCTTATGGCTATTGCGTGTCTTGGAAGACTTCAGTGTGATCAGACACAGCGAAACTGGAGCTGTTGAAGAGCTTGGGAGCTGATTTGACGATTGACTACACTAAGGAGAACTTTGAAGATTTGGCAGAGAAATTCGATGTAGTTTATGATGCAGTTGGTAAGTTCTTGTGTTTATTGCTCATTTT?GAGGAGTCACTTATTGCACTATTGTCCTTTGTAGCTTATT?GAAATTTAATTCCCCAGCTCCATATTTGTTTGGGCCTGGTTTGATA?GAGTAAATTGATGGTGGATGAACAC????WACTTTTT?CCTTTCTACATTAACAGGGCAGTGTGATAAGGCAGTGAAGGTAGTGAAAGAAGGAGGCAGCGTGGTGGCATTAACAGGTGCCGTGACRCCTCCTGGTTTCAGATTTGTAGTAACTTCAAATGGAGAGGTGTTGAAGAAACTGAACCCATATTTGGAGAGCGGGAAGGTGAAGCCAGTGGTTGATCCCAAGGGACCATTTCCATTTTCTCAGGTTGTTGAAGCTTTCTCCTACGTTGAAACAAGCCGAGCCACTGGAAAGATAGTTATACATCCGATTCCATGAGAGAAGAG????AGTAAAACTYGGTCACTATGGA????GATGTATGATKGGAATGAAACCTGAGAAATTTTCAGTTTGATRTATAAATATTCAATATATTCTGGTTGAGAGGAGCTTTGGCCACCATGGATAGAGACTATGGAATTCTTAACAAGGTTTTCCATCATATAACGGATACTCATGTGGCACACCATTTGTTCTCAACATTGCCGCATTATCATGCAATGGAGGCTACAAAGGCCATAAAGCCAGTATTAGGAGATTATTATCAGTTTGATGGGACTCCATTTTACAAGGCAATGTGGAGAGAGGCAAAGGAGTGTGTCTATGTCCAGTCGGATGGTGACAAGAGCAAAGGTGTTTTCTGGTACCAGAATAAGTTTTGATGACTTAAACTGGTGATGTTTGTTTCGGAATGTTCTAGTTTCTTCTG???AGGATTTTRGC?TTCCCGTTA?T??TGTTAACTTAGCCATGTCTGTGC?????????TTGTACCTCGAATCTTGGTTGCATTAATATCATTCCATGGCCAACCAA?GC???GGAATCAGCTGGGGGAATCACATTGAAACCGCCGAAGCAGCAGCGATTCTGGCTATGGCTAATAGAGAACTA????TGAAGCAGAGAGCTGCTGCT???CTGGACTAGTGGTTCAACCC?ATCTGCTACTT?CAGCCAATTTTGCCATTACCC?CTCTGTTCACCATTC?CCTCTGGTACCAGCTT?CCATCTTCAAAAAAA???TGATGCTTCCGCTTTCTGCTTTT?AGCTTTTGGCTTTTGGCTTTTTGCTTTT????????????????????????????GGATGTAAATGAATGAGATTCTCTATTGGGTTTTGCTTAGTATTGTTATTGATTGGTCACTCCAGGAGAAGGAACCTCCAATCCAGAGTCTACAAGTAAAAGGAAGTTTATCGACACTGGCAGCTTTGCTGAGCAGGACAAATACTTGGAAATGTCGAAACGTGCATGCAAAGCTTCTAATTCCTACCTGGACTTGAATCTGCCTGTAGAGGAGTTGGAAGAAGATGTT???GATTCGGCAAATTGTGACAGTGATTCCCTCTCTGAAAGCTCAGAAGCTTGGTTGGAAGAGTTCTTAGATCAAATGGATGAAAAAGTKACTTTCAAGCCCTTCAATTTTGATGCAGTTGCTCAGAAGCTACTTAAGGAAATAAGCCTGAACTTCCAAAAGATKATCGGATCTGACATTCAGTTGGAGATTGACAGCGAGCCATTGAAAAGCTTGGGCTGAGGCACAAGGAACACATTGCAGCTTATGGAGAAGGCAATGAACGCCGTCTCACTGGACGACATGAAACTGCTGACATCAACACATTCTTATGGGTAAAAATTACTGTTTCCATCAATTAAATAGAAGATCAAATCATTCAGAAAGTAA?TGTAGAT????????????????????????????????????????????????????GGAGGAACTTGGCAAGGAACTAGGGAGC??????????????????????????????????????TATTAGCAATGATTTAACATATGCA?TTGAGAATTTGTAATTAGTTGAATCATAAGCCAGAAATCACCC?TTTTTTYGGGAATTTGGAT?RAGTTTCCCAGAATGCTGATCATCCGTCCTTCACATGTGGTTGATTTACAGGGAGTGGCAAACCGAGGAGCCTCCATTAGAGTTGGAAGAGACACAGAGAAAGCTGGGAAAGGATATTTTGAGGACAGAAGGCCTGCTTCAAACATGGATCCTTATGTGGTCACCTCCATGATTGCAGAAACTACAGGATTAGAAGCTAAATTCGACATGTTGATTGCCAACATCATCATCGACTGTTTGATGAGCCACTCTAGCTACTTGGCAAGCAACATGTCGAATTTAGCTTCTAATCCTGAACACAATGCCACAAAATCAGCCTATGAACATTGCTTCCTGCACTGTTCTGATGCAAAGAMSGCGCTAAATTCAGCAGCTTTGGAGCTAAAGAATGGCAGCTATGATAGCGCTGAACTGTCCTTGCGCGAAGCAGCGCTATATCAAGGCACATGCCGATACGAGTTTGTGAGTTCAAAKGAGACTTATGTGCCACCTAATGTTTACTATGATCTGAAGGTCCTTGATATACTTACTGTGGCTGCCTTTAGAATTATCAAGGGTCCTGAACTTGTGGACAACTGCTCCAGGCATGCAGTTCTACACTGCAAACTATGTGAATGGAGTTGCTGGAAAAGATGGAGCWGTTTATGGAAAGCATTCAGGGCTCTGCTTGGAGACACAGGGATACCCAAACGCCATTAACCAGCCAAACTTCCCGTCCATCGTYGTCCAGCCAGGGGAGAAGTATCAACACACCATGTTGTTTGAGTTCTCCGTTGAGTGAAGGAGCAGATATA?TTTGAGAAAAGTCTGCTCTGTKTTTGGTTTTCAATGGCTGTGAGACCAATGCTGATGGTGATAGCCAGATTGGAACAGTGGGATGTGTGGCTGTTGACACTCATGGAAATTTAGCAGCTGCTACTTCTACTGGTGGACTGGTTAACAAAATGGTGGGCAGGATTGGGGACACACCCATTGTAGGTGCAGGGAACTATGCGAACAGCCTGTGTGCAGTCTCTGCCACAGGAAAAGGCGAAGCAATAATACGTGGTACTGTTGCAAGAGATGTGGCAGCACTCATGGAGTACAAAGGGCTTTCGCTCGAGGAAGCAGCAGCGTATGTATCCTTGTCCTCCCAACTCTCAAAGGCAAGCTCAATGGCATTGCCCTGCGTGTGCCCACCCCAAATGTGTCGGTTGTGGACCTTGTTGTTCAGGTGTCCAAGAAGACCTTTGCAGAGGAGGTGAATGCTGGTTTCAGGGACAGTGCTGAGAAGGAGCTCCAAGGGATTCTCTCTGTGTGTGATGAGCCCCTGGTTTCAGTTGACTTCAGGTGCTCTGATGTGTCCTCGACCGTGGACTCATCACTGACCATGGTTATGGGAGATGACATGGTTAAGGTGATAGCTTGGTATGACAATGAATGGGGTTACTCTCAAAGGGTTGTGGATTTGGCTGATATTGTGGCCAACAAATGGAAATGATGAGCGGATTTGGGAGTAGTGGCTTCATCAGCATTGGGGTTTAGGACTCGGACTGAAAATGACATCAAGTTGGCTAATAGCGTTGATGTTGGGTCCCTTCGTGATCCACAGGAGGATGCAGTCAGGGTCAAGGACCCGGAATGGCTCATTGTTATTGGGGTCTGCACCCACTTGGGCTGCATCCCCTTGCCAAATGCTGGTGATTTTGGTGGTTGGTTTTGTCCATGCCATGGCTCCCACTACGATGTCTCTGGCAGGATTCGCAAAGGGCCAGCACCCTACAATCTTGAGGTACCCACTTACAGCTTCTTGGAGGAGAACAAGTTAATGATTGGCTGAGAATCGATGTTGAAGAGCAAGCACAACTTGAAATTCTGAGAGTGTCYTTCATTTACCAAGTGCAAGTGATTCT?AATATCCTAAAGGGCAATGCTTTGATCAGAAAAGAACTGATACAATGAACCATA?TAATGTGTTACAACTTCCAAGATCACAGCTATACTGTATTATTGCCATCTTATGTTTGGCTGTTAATTTATTGCTTTTGCCTCTCTATTAATGTTGGTGT?ATGGAAAAATCTTTGTTGGATCTTGTTATTTCTGATGTGGATT?AGGTTTAAAACATCATTATAGAAGCTGATTTCACCAAAGAGGAGATTCCAAGACTGGGCCAACCCAGGGTCAATGGGGAAGCAGTACTTCCTCGGGTTGGAAAAATACTTGGGAGGGTCTGGCGACCCAGCCTACCCAGGAGGCCCACTGTTCAACCCTCTCGGGTTTGGTAAAGATGAGAAATCCCTCAAGGATCTGAAGCTCAAAGAGGTTAAGAATGGGAGATTGGCTATGTTGGCCATATTGGGCTACTTTGCACAAGGGCCTGTGACAGGAGTCGGGCCCTTGCAAAACCTGCTGGACCATTTGGCAGACCCTGTCAACAACAATATCATAACCAGCCTCAAGTTCCACAACTAGGATRCTCATCCTCTTGTTGCTTTGCTTCACCATT???????CACTCTCTCTGTGT??CCTCTCAGCTGTCACCTCTCTCTCTCCC??TC????ATATTTGTAATATTATTATGTGAAGACTTGGCCTTTAAATTT???????????????????????????????????CTCCCTCTCCCTCAAACTCCGCCACCCTAAGCCCCTCAGATTCTCCACCGCCATCTCCGCTACCATCGCCGTCGGTGACAAGCTCCCAGAATCCACCTTCTCCTACTTCGACTCCGCCGGCGAGCTCCAGACCACCACCGTCTCCGACCTCACCAAGGGCAAGAAAGCCATCCTCTTTGCCGTCCCCGGCGCCTTCACCCCCACTTGCTCCCAGAAACACCTCCCCGGCTTCGTTGAAAAGTCCGGCGAGCTCAAGTCCAAAGGGGTCGAAACCATCGCCTGCATTTCCGTCAACGACGCCTTCGTCATGAAGGCTTGGAAGGCCGACTTGAAGATCGAGGACCAAGTGCTCCTGTTGTCGGATGGAAATGGGGACTTCACCAAAATGCAGATTTTCGTGAAGACCCTAACGGGGAAGACCATAACCCTAGAGGTTGARTCRTCTGACACSATCGAYAATGTCAAGGCYAAGATCCARGACAARGAAGGCATCCCGCCGGACCAGCAGCGYCTCATCTTCGCTGGMAAACAGCTGGAGGACGGCCGAACCCTAGCCGACTACAAYATCCAGAAGGAGTCRACCCTCCACCTGGTRCTCCGCCTCCGWGGTGGCGCCAAGAAGCGCAAGAAGAAGACCTACACCAAGCCCAAGAAGATCAAGCACAAAAAGAAGAAGGTCAAGCTCGCTGTTTTGCAGTTATTTTTTGCAGACTTTGCTGTAATGTATATGACACAAACCTCTGATTCTCTACACATCAAGCTCTAAATTATGTTTCGCTGAGAAGAGCGAAGATCGGTGTCCRTC????TGCCCTCAGAATTGATCGGGAGTTTGACGGGGCTGATCTATCAGGCTTCATGTAYCATATTGTGCCAGCCGGGTGCCGCCTGTCGATTGTAATCCCTAGTTTTTTCCCCC??TCTATTTGTCCTTTGCTTTATGTTTCTTGATCGGGCAGGATATGGAAGAATTGGTTTCTATGGGTTTAGTTCGAAGCATTGGGATAAGGTATGCTCACAAGTT?GAAAATTTTAGGTACAATTTGGCCAATACTGTGAAATTTCATACAAGCACTATCCATCATATCCTATGAAAACTTTCCCCTTTCTTCGAGCCTTACTCTGGAACTTGGATGGAGAAAAAAAA???GACTTTTTAAAACTAATTAAGGTGCAATTAGAGAAACAGTTGAAACCTGAATTTCTA?????TTTCCATGTCAACAAG?GGTTTGTTAGTGACATCTCTTATTGATTGGGGGAAAAAGTTTCTGGCATTACATACGTAATGAACTTCTTTT?AACTAAGTATATGCATTTTAAAACCGTGAGAAGCCCTTAGGC???TCAAAAT?GATAATGTGTACTCAGAAGGGAA?????TGAGTCATTACAAAATCTCTCTTGCCAATTGAAA?TTAAAGGCTTCAAG??????????????????????????????????????????????TTGTTCCTTTGTTCTGATTCTTCAGTTTTGTAAATTTATTTTGAAACTT?AGGAATTGTGTTTTGAAAGAAAGTTTTCTTGCAGCAACTACGACATCTTTCTAACCAGGGATTGCTTAGCTTACTCCAAAGTGAAGCCTGCTGTGAATCAGATCGAGACACACCCCTACTTCCAACGCGACTCCCTCGTCAAATTCTGTCAGAAGCATGGAATCTGTCCCTTAGCAGCAGGGATTCTAGTTCTCCGCCGTTGATTTGATC?TTTGATCAAACGACCATGCCGATCCGCAACATCGCCTTTGGAAGGCCCGAGGAGGCGACTCGACCCGACGCTCTTAAAGCGGCGTTTGCGGAGTTTATATGTACCTTGATTTTCGTGTTCGCCGGCGAAGGTTCCGGCATGGCCTTTAACAAACTCACTGACAACGGTTCCGCCACCCCCGCTGGCCTCGTTGCCGCCTCTCTGGCTCACGCATTCGCTCTCTTTGTTGCCGTCTCTGTAGGAGCATCAAATGTACGCTGAGATGGCTTCCCGCCATAGGGTTAGGTCTCCTTGCATCCAAATCATCAAGACTGCAACCATCCCAGCTAAGCTTTGCAAGAGGGAGAGCTCAAAACAATTCCACAACTCCAAGATCAAGTTCCCCCTGACCTTCAGGAAGGTCAGGCCACCAACCAGGAAGCTCAAGACCACCTACAAGGCATCAAGACCCAACTTGTTTATGTAAGTCTGGGTGATCATTTGTTGGATGAGCTATAAA?GGYCG?ATCTAATTTTTTT?GAAATTTTGTTTTACTATTCAGTAGAAACCTYCCTGCGTTTTGGATCTTGTTTGTTGGATATTATTTGGCTTGATAACCTTTGCAT???RTCAGACAGTC?GAGGACCGTGATCTATGAGGGCCTTAAAATCCCTGTTTTATTTACTTTTT?GAAAGTTT?GAGTTAATCCGGATGTCTCCATCACATGGGGGAAACTGGGG?TGAAATTGGTGGGTGGGGTTT?ATCTTTTGGATGTGTGGATGAGATTTTACCACGTACAGAGTTGTAATTTC???????????TACAGTGGGTGGTGCGAGGGAATCATCTAGAGACAAACCCCAC??TATGGTTTTTGTTTCCTTCCTCATATGTTAAAAAA?GCTGGGAATTTGATTCCGTTT?GAGTGA???TGATGT?AGAACCTGATCTCTTCTTTAGATTTTTCTTCTCTTTTT?GTATATCTAGAA?GAAAGAGAGGCGG???TATTTTTTAAATTGGATGAGAATTTGGCTACCATGCTGCTCCTATCCTCTTCCCAGATAGGGAGTTCTGAGTTTGTCAAGTCTCTCTGACTTCAATTTCATCATATA??TGTAGATAAA?GCTTTATGACTC????TGTAAGCGTGCAACTCAC????TGATGCAAA?TCCTATT???ACGTTTA?GATACATGGATTA?CGCATATGCTTTCACCAGCTGAGATTTATCCATGTCCTTGTCCTTTCACAAGCGGGGCTTGATTGGATTGACGATGCTGTGTTGATGTGCATAGAACTGCTGTTCTGTGTTGTGTGGTTT?GGTATCTAAATAAAA?GGACAAACTGCTCCTTGTCGATCAGATACGAGCATTCCAGAGAATATGAAGGCTATTGATGTCATACCTCTGCTGACACCTACTGTGCTGGAGAAGATTGAGGCTGTTGTTCAAAGCAAGCCAAAGCGACCTGATTCATATAGGTGAACAGTATATCCTTTCAACCCTTTTGAGTGTTGTGGATATTACTTGGAACATTCCATTTTCCAACCTACCAGAATGCTAGCTACCAATTGGTGTGAAGGACATTTCGTGTTTCTCTTCTTTAGATGTG?TTTTCTTCACTGAAATTCTCA?AGCATAGAGTTCTCTTCCTATTTATTTTTCC?TTTTCTTCTGGGTGGGGTGTAAAAGGGTA???TTATTTGAACCATTAAATCAATTGGAGATTGGAACCTGGGATTCAATTTAAGATACCATACTTTTATAGTCAATTA????????????TTTGGTTTTGGTTTGATAAAAAAACAGGTGCAAGTTCTGTTGAAAAACCAACCACAAAAAACAAAAAAACAAACAACAAAAAACCACCACAAAACACAACACACACAAAAACAAAAACACCCCAAAAACACACCCACCAAAAAA?CCACCACACCACCACCCAACCC??CAAAC??AACAAACCCACCACAACAAAAAACACAACACAAAAC?ACAAAAAACCCAAAAAACAAAA?CACAAC??ACCAAACAAAAAACCCACCACCCCCCCACCAAAAACAACACAAACACACCCAACCCAAAAAAACCCACACCCCACCAAAAAAAACAAACAAC?CA?C
011VADSTAN TGGAAAGCCCCTTTCTATGCTTATTACAAGGACTTCGACATAGAGGGATGCCCAATGCCAGGACCCGGGACTTGTGCCTCTAACCCTAATAACTGGTGGGAGGGAACTGCATACCATGAACTCAGCCCTATTGAAGCCAGACGATACCATTGGGTCCGTCAGAACCACATGATCTATGACTACTGCACGGACAAATCGCGATACCCGGTTACCCCACCGGAGTGTGTCGCAGGCATCTAAAATCCGATGGCCAATTTTTCCTTAATTGGTAAATACATTCATGCCTACGTACGTACACACCCTCATACACTTT???????GTTGTG?TGATAAGAGCCATGCATATCAGAGGGTATAGAGGGGAT?AAAAAATAATATTATTTTTGTTTCGATGGTGATTTTAGTATGTGGTTGA??????AGCCTAAGATTT????GTAAGGTTTGTTTTCTAAGGGTGGGCAAAGGGTCAACTTCTATTTGTAAACCATATGTGTCTGTATTTGCCGATTATCATAAGTGCCAATAAAGCTTCTGCATGGTGCTGTACTAAGCATTCGTTTCAATGAAGATATATTGAGTGTGTGGAATCGCAATGCATCCGATCATCAGGTCAGTAACCACTAATTCACTACTATTCTGATATGTTCTGTGTTTGTGTACAATATGGTGACCTTGATTTACTTT??CCATTAGGCTGTAATGGCTCTAAGAGATGCGATCAAACGGCACTTGAAGCTTCCCCATGGCTATGTTATGGAATACAAGGCTCATGATGCTTCTCTCCGTGACAACTCATCTTATAGGAACACATGGTTGAGAGGATGATCCTGTGGATTTCCTCCTTAAGCAACCATGTGGGAATGGAAGYTCAGATAGCTGTCCATTGAGGTCCCTG?CAGGATCAAAATCAGTTACTCCTATATTACCTT?????ACAACTAGTTTGGTGGTTGTCGCTCTGAGTTTTAATGYAAGACTGTATTAGCTACAA????????CTGAAGTCAAAACTCTCAGTTTCGTTAATGAATTTGCTGGTTTTCCCACAGGTTAAGGCAAAGCAGGTTACATTCCACAGGAAAAAGAATCTTCAGTACTATGAGATATCAGCGAAGAGCAACTACAATTTTGAGAAACCTTTCTTGTATCTTGCTAGGAAGCTTGCAGGGTGATTAAATAATATAGAAATTATTCAATTTCTGGTTTATATATGCTACAGAGGATATTTAACATTGATAA?TTGCTTTGGTGATTTTAGGGATCCCAATCTCCACTTTGTGGAGTCCCCTGCTCTTGCTCCTCCAGAAGTACACATTGACTTGGCTGCACAGCAACAGTAAGAATCTTGTCCTTGTAGTGC?TTCTTCTACTGTTGCCCCTC?AATA??????TTTTTCTTTTTAATAATGATAAC?TTCTTGTTGATGTCTAGTTTGCTTTAGACTATATTTTAAATCAATTCATTTGATATCAA????????CATACCTGTCCAGTTCTGGTCCCCTGCCTC?ATTACGTTTTTTGTTTGTTACAGGCACGAGGCTGAGCTTGCTGCAGCAGCTAGTCAGCCTCTTCCAGATGATGATGATGATGCATTTGAGTAGAGAGAACTGGTGGAGAGGCTTGGGTTCTACCTTTTTGCAATGATTTAATGCTTCCTTTA?????TTATGCATCGTTCGCTTACCAAGTTTTTAAACTGGGCTTGGTGCTTTGAGCGGTCTCATGGATGTACGTGGAAGCAAGCCAGATGGCTCAGAGGTTGGTTCTGGTGATGGCCAAGGGAAGTCTGCTTCTGGACATGGCAGTGGAAATAGAGATTCCTAAGGTCGAAGATAGTTCTAAGTGAGA????TGGCTGCAGGTGGTTAAACCATCTAGGGATGAT???AGTGTGTAGACCTTTTTTGATAGTGTGTAGACCTTTTTGTG?????TACTGTCATATACATATCTACATATTTCAACACATATGAACAACCTTTACCATCTCCACTGAATTTGTAGTTGTAGCATCTCCAATGAACAGCCATCCCATGTTCGAATTGGTTTCAGCAGCCCAGACAATCCTCCCCGACAGCGATGGCGCCATCGATGGGCATCTCCGGGAAGTGGGGCTGACCTTCCACTTGCTTAAGGATGTGCCCGGCCTCATTTCCAAAAACATTGAAAAAAGCCTGAATGAGGCCTTCCAGCCTTTGGGCATCAAGGACTGGAACTCCATTTTCTGGATTGCACACCCTGGTGGGCCTGCAATCTTGGATCAAGTTGAGGAAAAATTAGCCCTAAAGCCCGAGAAGTTACGCTCCACACGACACGTCTTGAGCGAGTATGGTAACATGTCAAGTGCTTGCGTGTTGTTTATTTTGGACGAGATGAGGAGGAAGTCGGCTGAGGAAGGGCTGAAGACCACGGGTGAGGGGCTGGAAT?GGGGCGTGCTCTTCGGTTTCGGACCAGGGCTCACTGTTGAGACCGTGGTGCTCCACAGTGTGTCTACTTGAGGGACTAAAAAATATCTACTGTTTCCGCTTTACTTGCCTGATTTGGTTTTCCCCTTCTCTTGTTGGTGAAAACTGACCCCAAGGACGAGTTCCTTGCAATATTGAGAGCCACTGTGAAGTGCTTGACCCGCCCAGAGAAGTACTTTGAGAAGGTTCTCAGGCTGGCAATCAACAAACGAGGCACAGATGAAGGGGCTCTCACTAGAGTTGTCACTACAAGGGCTGAGATTGACATGAAGATCATAAAGGAGGAGTACCACAAAAGGAACAGCGTCACTCTGGATCATGCCATTGGCAAGGACACCACTGGAGACTATGAAAAAATGCTTCTGGCCCTGATAGGACACGGAGATGCTTGAGCTCATTATTTCTT?CATGACATTTGCTTCTGATGGTGTCTATATATATAA???CTTATATAGTCTGCC????ATGTTTTCAAATGGTTGCATGTTGTGGAATGGGTTAACCTGGTTTTGTGTG??TGG?TCCTTAATAATCAGTCTTATGGCTATTGCGTGTCTTGGAAGACTTCAGTGTGATCAGACACAGCGAAACTGGAGCTGTTGAAGAGCTTGGGAGCTGATTTGACGATTGACTACACTAAGGAGAACTTTGAAGATTTGGCAGAGAAATTCGATGTAGTTTATGATGCAGTTGGTAAGTTCTTGTGTTTATTGCTCATTTT?GAGGAGTCACTTATTGCACTATTGTCCTTTGTAGCTTATT?GAAATTTAATTCCCCAGCTCCATATTTGTTTGGGCCTGGTTTGATA?GAGTAAATTGATGGTGGATGAACAC????AACTTTTT?CCTTTCTACATTAACAGGGCAGTGTGATAAGGCAGTGAAGGTAGTGAAAGAAGGAGGCAGCGTGGTGGCATTAACAGGTGCCGTGACGCCTCCTGGTTTCAGATTTGTAGTAACTTCAAATGGAGAGGTGTTGAAGAAACTGAACCCATATTTGGAGAGCGGGAAGGTGAAGCCAGTGGTTGATCCCAAGGGACCATTTCCATTTTCTCAGGTTGTTGAAGCTTTCTCCTACGTTGAAACAAGCCGAGCCACTGGAAAGATAGTTATACATCCGATTCCATGAGAGAAGAG????AGTAAAACTTGGTCACTATGGA????GATGTATGATTGGAATGAAACCTAAGAAATTTTCAGTTTGATATATAAATATTCAATATATTCTGGTTGAGAGGAGCTTTGGCCACCATGGATAGAGACTATGGAATTCTTAACAAGGTTTTCCATCATATAACGGATACTCATGTGGCACACCATTTGTTCTCAACATTGCCGCATTATCATGCAATGGAGGCTACAAAGGCCATAAAGCCAGTATTAGGAGATTATTATCAGTTTGATGGGACTCCATTTTACAAGGCAATGTGGAGAGAGGCAAAGGAGTGTGTCTATGTCCAGTCGGATGGTGACAAGAGCAAAGGTGTTTTCTGGTACCAGAATAAGTTTTGATGACTTAAACTGGTGATGTTTGTTTCGGAATGTTCTAGTTTCTTCTG???AGGATTTTAGC?TTCCCGTTA?T??TGTTAACTTAGCCATGTCTGTGC?????????TTGTACCTCGAATCTTGGTTGCATTAATATCATTCCATGGCCAACCAA?GC???GGAATCAGCTGGGGGAATCACATTGAAACCGCMGAAGCAGCAGCGATTCTGGCYATGGCTAATAGAGAACTA????YGAAGCAGAGAGCTGCTGCT???CTGGACTAGTGGTTCAACCC?ATCTGCTACTT?CAGCCAATTTTGSCATTACCC?CTCTGTTCACCATTC?CCTCTGGTACCAGCTT?CCATCTTCAAAAAAA???TGATGCKTCMGCTTYCTGCTTTT?RGCTTTTGGCTTTTGGCTTTTTGCTTTT????????????????????????????GGATGTAAATGAATGAGATTCTCTATTGGGTTTTGCTTAGTATTGTTATTGATTGGTCACTCCAGGAGAAGGAACCTCCAATCCAGAGTCTACAAGTAAAAGGAAGTTTATCGACACTGGCAGCTTTGCTGAGCAGGACAAATACTTGGAAATGTCGAAACGTGCATGCAAAGCTTCTAATTCCTACCTGGACTTGAATCTGCCTGTAGAGGAGTTGGAAGAAGATGTT???GATTCGGCAAATTGTGACAGTGATTCCCTCTCTGAAAGCTCAGAAGCTTGGTTGGAAGAGTTCTTAGATCAAATGGATGAAAAAGTGACTTTCAAGCCCTTCAATTTTGATGCAGTTGCTCAGAAGCTACTTAAGGAAATAAGCCTGAACTTCCAAAAGATTATCGGATCTGACATTCAGTTGGAGATTGACAGCGAGCCATTGAAAAGCTTGGGCTGAGGCACAAGGAACACATTGCAGCTTATGGAGAAGGCAATGAACGCCGTCTCACTGGACGACATGAAACTGCTGACATCAACACATTCTTATGGGTAAAAATTACTGTTTCCATCAATTAAATAGAAGATCAAATCATTCAGAAAGTAA?TGTAGAT????????????????????????????????????????????????????GGAGGAACTTGGCAAGGAACTAGGGAGC??????????????????????????????????????TATTAGCA?TGATTTAACATATGCA?TTGAGAATTTGTAATTAGTTGAATCATAAGCCAGAAATCACCC?TTTTT?CGGGAATTTGGAK?AAGTTTCCCAGAATGCTGATCATCCGTCCTTCACATGTGGTTGATTTACAGGGAGTGGCAAACAGAGGAGCCTCCATTAGAGTTGGAAGAGACACAGAGAAAGCTGGGAAAGGATATTTTGAGGACAGAAGGCCTGCTTCAAACATGGATCCTTATGTGGTCACCTCCATGATTGCAGAAACTACAGGATTAGAAGCTAAATTCGACATGTTGATTGCCAACATCATCATCGACTGTTTGATGAGCCACTCTAGCTACTTGGCAAGCAACATGTCGAATTTAGCTTCTAATCCTGAACACAATGCCACAAAATCAGCCTATGAACATTGCTTCCTGCACTGTTCTGATGCAAAGAMSGCGCTAAATTCAGCAGCTTTGGAGCTAAAGAATGGCAGCTATGATAGCGCTGAACTGTCCTTGCGCGAAGCAGCGCTATATCAAGGCACATGCCGATAYGAGTTTGTGAGTTCAAAYGAGACTTATGTGCCRCCTAATGTTTACTATGATCTGAAGGTCTTTGATATACTWACTGTGGCTGCCTTTAGAATTATCAAGGGTCCTGAACTTGTGGACAACTGCTCCAGGCATGCAGTTCTACACTGCAAACTATGTGAATGGAGTTGCTGGAAAAGATGGAGCWGTTTATGGAAAGCATTCAGGGCTCTGCTTGGAGACACARGGATACCCAAACGCCATTAACCAGCCAAACTTCCCGTCCATYGTCGTCCAGCCAGGGGAGAAGTATCAACACACCATGTTGTTTGAGTTCTCCGTTGAGTGAAGGAGCAGATATA?TTTGAGAAAAGTCTGCTCTGTGTTTGGTTTTCAATGGCTGTGAGACCAATGCTGATGGTGATAGCCAGATTGGAACGGTGGGATGTGTGGCTGTTGACACTCATGGAAATTTAGCAGCTGCTACTTCTACTGGTGGACTGGTTAACAAAATGGTGGGCAGGATTGGGGACACACCCATTGTAGGTGCAGGGAACTATGCGAACAGCCTGTGTGCAGTCTCTGCCACAGGAAAAGGCGAAGCAATAATACGTGGTACTGTTGCAAGAGATGTGGCAGCACTCATGGAGTACAAAGGGCTTTCGCTCGAGGAAGCAGCAGCGTATGTATCCTTGTCCTCCCAACTCTCAAAGGCAAGCTCAATGGCATTGCCCTGCGTGTGCCCACCCCAAATGTGTCGGTTGTGGACCTTGTTGTTCAGGTGTCCAAGAAGACCTTTGCAGAGGAGGTGAATGCTGGTTTCAGGGACAGTGCTGAGAAGGAGCTCCAAGGGATTCTCTCTGTGTGTGATGAGCCCCTGGTTTCAGTTGACTTCAGGTGCTCTGATGTGTCCTCGACCGTGGACTCATCACTGACCATGGTTATGGGAGATGACATGGTTAAGGTGATAGCTTGGTATGACAATGAATGGGGTTACTCTCAAAGGGTTGTGGATTTGGCTGATATTGTGGCCAACAAATGGAAATGATGAGCGGATTTGGGAGTAGTGGCTTCATCAGCATTGGGGTTTAGGACTCGGACTGAAAATGACATCAAGTTGGCTAATAGCGTTGATGTTGGGTCCCTTCGTGATCCACAGGAGGATGCAGTCAGGGTCAAGGACCCGGAATGGCTCATTGTTATTGGGGTCTGCACCCACTTGGGCTGCATCCCCTTGCCAAATGCTGGTGATTTTGGTGGTTGGTTTTGTCCATGCCATGGCTCCCACTACGATGTCTCTGGCAGGATTCGCAAAGGGCCAGCACCCTACAATCTTGAGGTACCCACTTACAGCTTCTTGGAGGAGAACAAGTTAATGATTGGCTGAGAATCGATGTTGAAGAGCAAGCACAACTTGAAATTCTGAGAGTGTCCTTCATTTACCAAGTGCAAGTGATTCT?AATATCCTAAAGGGCAATGCTTTGATCAGAAAAGAACTGATACAATGAACCATA?TAATGTGTTACAACTTCCAAGATCACAGCTATACTGTATTATTGCCATCTTATGTTTGGCTGTTAATTTATTGCTTTTGCCTCTCTATTAATGTTGGTGT?ATGGAAAAATCTTTGTTGGATCTTGTTATTTCTGATGTGGATT?AGGTTTAAAACATCATTATAGAAGCTGATTTCACCAAAGAGGAGATTCCAAGACTGGGCCAACCCAGGGTCAATGGGGAAGCAGTACTTCCTYGGGTTGGAAAAATACTTGGGAGGGTCTGGCGACCCAGCCTACCCAGGAGGCCCACTGTTCAACCCTCTCGGGTTTGGTAAAGATGAGAAATCCCTCAAGGATCTGAAGCTCAAAGAGGTTAAGAATGGGAGATTGGCTATGTTGGCCATATTGGGCTACTTTGCACAAGGGCCTGTGACAGGAGTCGGGCCCTTGCAAAACCTGCTGGACCATTTGGCAGACCCTGTCAACAACAATATCATAACCAGCCTCAAGTTCCACAACTAGGATACTCATCCTCTTGTTGCTTTGCTTCACSATT???????CACTCTCTCTGTGT??CCTCTCAGCTGTCACCTCTCTCTCTCCC??TC????ATATTTGTAATATTATTATGTGAAGACTTGGCCTTTAAATTT???????????????????????????????????CTCCCTCTCCCTCAAACTCCGCCACCCTAAGCCCCTCAGATTCTCCACCGCCATCTCCGCTACCATCGCCGTCGGTGACAAGCTCCCAGAATCCACCTTCTCCTACTTCGACTCCGCCGGCGAGCTCCAGACCACCACCGTCTCCGACCTCACCAAGGGCAAGAAAGCCATCCTCTTTGCCGTCCCCGGCGCCTTCACCCCCACTTGCTCCCAGAAACACCTCCCCGGCTTCGTTGAAAAGTCCGGCGAGCTCAAGTCCAAAGGGGTCGAAACCATCGCCTGCATTTCCGTCAACGACGCCTTCGTCATGAAGGCTTGGAAGGCCGACTTGAAGATCGAGGACCAAGTGCTCCTGTTGTCGGATGGAAATGGGGACTTCACCAAAATGCAGATTTTCGTGAAGACCCTAACGGGGAAGACCATAACCCTAGAGGTTGARTCRTCTGACACSATCGAYAATGTCAAGGCYAAGATCCARGACAARGAAGGCATCCCGCCGGACCAGCAGCGYCTCATCTTCGCTGGMAAACAGCTGGAGGACGGCCGAACCCTAGCCGACTACAAYATCCAGAAGGAGTCRACCCTCCACCTGGTRCTCCGCCTCCGWGGTGGCGCCAAGAAGCGCAAGAAGAAGACCTACACCAAGCCCAAGAAGATCAAGCACAAAAAGAAGAAGGTCAAGCTCGCTGTTTTGCAGTTATTTTTTGCAGACTTTGCTGTAATGTATATGACACAAACCTCTGATTCTCTACACATCAAGCTCTAAATTATGTTTCGCTGAGAAGAGCGAAGATTGGTGTCCGTC????TGCCCTCAGAATTGATCGGGAGTTTGACGGGGCTGATCTATCAGGCTTCATGTATCATATTGTGCCAGCCGGGTGCCGACTGTCGATTGTAATCCCTAGTTTTTTCCCCC??TCTATTTGTCCTTTGCTTTATGTTTCTTGATCGGGCAGGATATGGAAGAATTGGTTTCTATGGGTTTAGTTCGAAGCATTGGGATAAGGTATGCTCACAAGTT?GAAAATTTTAGGTACAATTTGGCCAATACTGTGAAATTTCATACAAGCACTATCCATCAYATCCTATGAAAACTTTCCCCTTTCTTCGAGCCTTACTCTGGAACTTGGATGGAGAAAAAAAA???GACTTTTTAAAACTAATTAAGGTGCAATTAGAGAAACAGTTGAAACCTGAATTTCTA?????TTTCCATGTCAACAAG?GGTTTGTTAGTGACATCTCTTATTGATTGGGGGAAAAAGTTTCTGRCATTACATACGKAATGAACTTCTTTT?AACTAAGTATATGCATTTTAAAACYGTGAGAAGCCCTTAGGC???TCAAAAT?GATAATGTGTACTCAGAAGGGAA?????TGAGTCATTACAAAATCTCTCTTGCCAATTGAAA?TTAAAGGCTTCAAG??????????????????????????????????????????????TTGTTCCTTTGTTCTGATTCTTCAGTTTTGTAAATTTATTTTGAAACTT?AGGAATTGTGTTTTGAAAGAAAGTTTTCTTGCAGCAACTACGACATCTTTCTAACCAGGGATTGCTTAGCTTACTCCAAAGTGAAGCCTGCTGTGAATCAGATCGAGACACACCCCTACTTCCAACGCGACTCCCTCGTCAAATTCTGTCAGAAGCATGGAATCTGTCCCTTAGCAGCAGGGATTCTAGTTCTCCGCCGTTGATTTGATC?TTTGATCAAACGACCATGCCGATCCGCAACATCGCCTTTGGAAGGCCCGAGGAGGCGACTCGACCCGACGCTCTTAAAGCGGCGTTTGCGGAGTTTATATGTACCTTGATTTTCGTGTTCGCCGGCGAAGGTTCCGGCATGGCCTTTAACAAACTCACTGACAACGGTTCCGCCACCCCCGCTGGCCTCGTTGCCGCCTCTCTGGCTCACGCATTCGCTCTCTTTGTTGCCGTCTCTGTAGGAGCATCAAATGTACGCTGAGATGGCTTCCCGCCATAGGGTTAGGTCTCCTTGCATCCAAATCATCAAGACTGCAACCATCCCAGCTAAGCTTTGCAAGAGGGAGAGCTCAAAACAATTCCACAACTCCAAGATCAAGTTCCCCCTGACCTTCAGGAAGGTCAGGCCACCAACCAGGAAGCTCAAGACCACCTACAAGGCATCAAGACCCAACTTGTTTATGTAAGTCTGGGTGATCATTTGTTGGATGAGCTATAAA?GGYSG?ATCTAATTTTTTT?GAAATTTTGTTTTACTATTCAGTAGAAACCTYCCTGCGTTTTGGATCTTGTTTGTTGGATATTATTTGGCTTGATAACCTTTGCAT???RTCAGACAGTC?GAGGACCGTGATCTATGAGGGCCTTAAAATCCCTGTTTTATTTACTTTTT?GAAAGTTT?GAGTTAATCCGGATGTCTCCATCACATGGGGGAAACTGGGG?TGAAATTGGT?GGTGGGGTTT?ATCTTTTGGATGTGTGGATGAGATTTTACCACRTACAGAGTTGTAATTTC???????????TACAGTGGGTGGWGCGAGGGAATCATCTAGAGACAAACCCCAC??TATGGTTTTTGTTTCCTTCCTCATATGTTAAAAAA?GCTGGGAATTTGATTCCGTTT?GAGTGR???TGATGT?AGAACCTGATCTCTTCTTTAGATTTTTCTTCTCTTTTT?GTATATCTAGAA?GAAAGAGAGGCAG???TATTTTTTAAATTGGATGAGAATTTGGCTACCATGCTGCTCCTATCCTCTTCCCAGATAGGGAGTTCTGAGTTTGTCAAGTCTC??TGACTTCAATTTCATCATATA??TGTAGATAAA?GCTTTATGACTC????TGTAAGCGTGCAACTCAC????TGATGCAAA?TCCTATT???ACGTTTA?GATACATGGATTA?CGCATATGCTTTCACCAGCTGAGATTTATCCATGTCCTTGTCCTTTCACAAGCGGGGCTTGATTGGATTGACGATGCTGTGTTGATGTGCATAGAACTGCTGTTCTGTGTTGTGTGGTTT?GGTATCTAAATAAAA?GGACAAACTGCTCCTTGTCGATCAGATACGAGCATTCCAGAGAATATGAAGGCTATTGATGTCATACCTCTGCTGACACCTACTGTGCTGGAGAAGATTGAGGCTGTTGTTCAAAGCAAGCCAAAGCGACCTGATTCATATAGGTGAACAGGATATCCATTCAACCCTTTTGAGTGTTGTGGATATTACTTGGAACATTCCATTTTCCAACCTACCAGAATGCTAGCTACCAATTGGTGTGAAGGACATTTCATGTTCCTCTTSTTTRAATGTG?TTTTCTTCACTGAAATTCTCA?AGCATAGAGTTCTCTTCCTATTTATTTTTTC?TTTTCTTCTGGGTGGGGTGTAAAAGGGTA???TTATTTGAACCATTAAATCAACTGGAGATTGGAACCTGGGATTCAATTTAAGAGACCATACTTTTATAGTCAATTA????????????TTTGGTTTTGGTTTGATAAAAAAACAGGTGCAAGTTCTGTTGAAAAACCAACCACAAAAAACAAAAAAACAAACAACAAAAAACCACCACAAAACACAACACACACAAAAACAAAAACACCCCAAAAACACACCCACCAAAAAA?CCACCACACCACCACCCAACCC??CAAAC??AACAAACCCCCCCCAACAAAAAACACAACACAAAAC?ACAAAAAACCCAAAAAACAAAA?CACAAC??ACCAAACAAAAAACCCACCACCCCCCCACCAAAAACACCACAAACACACCCAACCCAAAAAC?CCCACACCCCACCAAAAAAAACAAACAAC?CA?C
012VADSTAN TGGAAAGCCCCTTTCTATGCTTATTATAAGGACTTCGACATAGAGGGATGCCCAATGCCAGGACCCGGGACTTGTGCCTCTAACCCTAATAACTGGTGGGAGGGAACTGCATACCATGAACTCAGCCCTATTGAAGCCAGACGATACCATTGGGTCCGTCAGAACCACATGATCTATGACTACTGTACRGACAAATCGCGATACCCGGTTACCCCACCGGAGTGTGTCGCAGGCATCTAAAATCCGATGGCCAATTTTTCCTTAATTGGTAAATACATTCATGCCTACGTACGTACACACCCTCATACACTTT???????GTTGTG?TGATAAGAGCCATGCATATCAGGGGGTATAGAGGGGAT?AAAAAATAATATTATTTTTGTTTCGATGGTGATTTTAGTATGTGGTTGA??????AGCCTAAGATTT????GTAAGGTTTGTTTTCTAAGGGTGGGCAAAGGGTCAACTTCTATTTGTAAACCRTATGTGTCTGTATTTGCCGATTATCATAAGTGCCAATAAAGCTTCTGCATGGTGCTGTACTAAGCATTCGTTTCAATGAAGATATATTGAGTGTGTGGAATCGCAATGCATCCGATCATCAGGTCAGTAACCACTAATTCACTACTATTCTGATATGTTCTGTGTTTGTGTACAATATGGTGACCTTGATTTACTTT??CCATTAGGCTGTAATGGCTCTAAGAGATGCGATCAAACGGCACTTGAAGCTTCCCCATGGCTATGTTATGGAATACAAGGCTCATGATGCTTCTCTCCGTGACAACTCATCTTATAGGAACACATGGTTGAGAGGATGATCCTGTGGATTTCCTCCTTAAGCAACCATGTGGGAATGGAAGYTCAGATAGCTGTCCATTGAGGTCCCTG?CAGGATCAAAATCAGTTACTCCTATATTACCTT?????ACAACTAGTTTGGTGGTTGTCGCTCTGAGTTTTAATGYAAGACTGTATTAGCTTCAA????????CTGAAGTCAAAACTCTCAGTTTCGTTAATGAATTTGCTGGTTTTCCCACAGGTTAAGGCAAAGCAGGTTACATTCCACAGGAAAAAGAATCTTCAGTACTATGAGATATCAGCGAAGAGCAACTACAATTTTGAGAAACCTTTCTTGTATCTTGCTAGGAAGCTTGCAGGGTGATTAAATAATATAGAAATTATTCAATTTCTGGTTTWTATATGCTACAGAGGATATTTAACATTGATAA?TTGCTTTGGTGATTTTAGGGATCCCAATCTCCACTTTGTGGAGTCCCCTGCTCTTGCTCCTCCAGAAGTACACATTGACTTGGCTGCACAGCAACAGTAAGAATCTTGTCCTTGTAGTGC?TTCTTCTACTGTTGCCCCTC?AATA??????TTTTTCTTTTTAATAATGATAAC?TTCTTGTTGATGTCTAGTTTGCTTTAGACTATATTTTAAATCAATTCATTTGATATCAA????????CATACCTGTCCAGTTCTGGTCCCCTGCCTC?ATTATGTTTTTTGTTTGTTACAGGCAYGAGGCTGAGCTTGCTGCAGCAGCTAGTCAGCCTCTTCCAGATGATGATGATGATGCATTTGAGTAGAGAGAACTGGTGGAGAGGCTTGGGTTCTACCTTTTTGCAATGATTTAATGCTTCCTTTA?????TYATGCATCGTTCGCTTACCAAGTTTTTAAACTGGGCTTGGTGCTTTGAGCGGTCTCATGGATGTACGTGGAAGCAAGCCAGATGGCTCAGAGGTTGGTTCTGGTGATGGCCAAGGGAAGTCTGCTTCTGGACATGGCAGTGGAAATAGAGATTCCTAAGGTCGAAGATAGTTCTAAGTGAGA????TGGCTGCAGGTGGTTAAACCATCTAGGGATGAT???AGTGTGTAGACCTTTTTTGATAGTGTGTAGACCTTTTTGTG?????TACTGTCATATACATATCTACATATTTCAACACATATGAACAACCTTTACCATCTCCACTGAATTTGTAGTTGTAGCATCTCCAATGAACAGCCATCCCATGTTCGAATTGGTTTCAGCAGCCCAGACAATCCTCCCCGACAGCGATGGCGCCATCGATGGGCATCTCCGGGAAGTGGGGCTGACCTTCCACTTRCTTAAGGATGTGCCCGGCCTCATTTCCAAGAACATTGAAAAAAGCCTGAATGAGGCCTTCCAGCCTTTGGGCATCAAGGACTGGAACTCCATTTTCTGGATTGCACACCCTGGTGGGCCTGCAATCTTRGATCAAGTTGAGGAAAAATTAGCCCTAAAGCCCGAGAAGTTACGCTCCACACGACACGTCTTGAGCGAGTATGGTAACATGTCAAGTGCTTGCGTGTTGTTTATTTTGGACGAGATGAGGAGGAAGTCGGCYGAGGAAGGGCTGAAGACCACGGGTGAGGGGCTGGAAT?GGGGCGTKCTCTTCGGTTTCGGACCAGGGCTCACTGTTGAGACCGTGGTGCTCCACAGTGTGTCTACTTGAGGGACTAAAAAATATCTACTGTTTCCGCTTTACTTGCCTGATTTGGTTTTCCCCTTCTCTTGTTGGTGAAAACTGACCCCAAGGACGAGTTCCTTGCAATATTGAGAGCCACTGTGAAGTGCTTGACCCGCCCAGAGAAGTACTTTGAGAAGGTTCTCAGGCTGGCAATCAACAAACGAGGCACAGATGAAGGGGCTCTCACTAGAGTTGTCACTACAAGGGCTGAGATTGACATGAAGATCATAAAGGAGGAGTACCACAAAAGGAACAGCGTCACTCTGGATCATGCCATTGGCAAGGACACCACTGGAGACTATGAAAAAATGCTTCTGGCCCTGATAGGACACGGAGATGCTTGAGCTCATTATTTCTT?CATGACATTTGCTTCTGATGGTGTCTATATATATAA???CTTATATAGTCTGCC????ATGTTTTCAAATGGTTGCATGTTGTGGAATGGGTTAACCTGGTTTTGTGTG??TGG?TCCTTAATAATCAGTCTTATGGCTATTGCGTGTCTTGGAAGACTTCAGTGTGATCAGACACAGCGAAACTGGAGCTGTTGAAGAGCTTGGGAGCTGATTTGACGATTGACTACACTAAGGAGAACTTTGAAGATTTGGCAGAGAAATTCGATGTAGTTTATGATGCAGTTGGTAAGTTCTTGTGTTTAYTGCTCATTTT?GAGGAGTCACTTATTGCACTATTGTCCTTTGTAGCTTATT?GAAATTTAATTCCCCAGCTCCATATTTGTTTGGGCCTGGTTTGATA?GAGTAAATTGATGGTGGATGAACAC????AACTTTTT?CCTTTCTACATTAACAGGGCAGTGTGATAAGGCAGTGAAGGTAGTGAAAGAAGGAGGCAGCGTGGTGGCATTAACAGGTGCCGTGACGCCTCCTGGTTTCAGATTTGTAGTAACTTCAAATGGAGAGGTGTTGAAGAAACTGAACCCATATTTGGAGAGCGGGAAGGTGAAGCCAGTGGTTGATCCCAAGGGACCATTTCCATTTTCTCAGGTTGTTGAAGCTTTCTCCTACGTTGAAACAAGCCGAGCCACTGGAAAGATAGTTATACATCCGATTCCATGAGAGAAGAG????AGTAAAACTYGGTCACTATGGA????GATGTATGATTGGAATGAAACCTRAGAAATTTTCAGTTTGATGTATAAATATTCAATATATTCTGGTTGAGAGGAGCTTTGGCCACCATGGATAGAGACTATGGAATTCTTAACAAGGTTTTCCATCATATAACGGATACTCATGTGGCACACCATTTGTTCTCAACATTGCCGCATTATCATGCAATGGAGGCTACAAAGGCCATAAAGCCAGTATTAGGAGATTATTATCAGTTTGATGGGACTCCATTTTACAAGGCAATGTGGAGAGAGGCAAAGGAGTGTGTCTATGTCCAGTCGGATGGTGACAAGAGCAAAGGTGTTTTCTGGTACCAGAATAAGTTTTGATGACTTAAACTGGTGATGTTTGTTTCGGAATGTTCTAGTTTCTTCTG???AGGATTTTAGC?TTCCCGTTA?T??TGTTAACTTAGCCATGTCTGTGC?????????TTGTACCTCGAATCTTGGTTGCATTAATATCATTCCATGGCCAACCAA?GC???GGAATCAGCTGGGGGAATCACATTGAAACCGCCGAAGCAGCAGCGATTCTGGCCATGGCTAATAGAGAACTA????TGAAGCAGAGAGCTGCTGCT???CTGGACTAGTGGTTCAACCC?ATCTGCTACTT?CAGCCAATTTTGCCATTACCC?CTCTGTTCACCATTC?CCTCTGGTACCAGCTT?CCATCTTCAAAAAAA???TGATGCGTCCGCTTCCTGCTTTT?GGCTTTTGGCTTTTGGCTTTTTGCTTTT????????????????????????????GGATGTAAATGAATGAGATTCTCTATTGGGTTTTGCTTAGTATTGTTATTGATTGGTCACTCCAGGAGAAGGAACCTCCAATCCAGAGTCTACAAGTAAAAGGAAGTTTATCGACACTGGCAGCTTTGCTGAGCAGGACAAATACTTGGAAATGTCGAAACGTGCATGCAAAGCTTCTAATTCCTACCTGGACTTGAATCTGCCTGTAGAGGAGTTGGAAGAAGATGTT???GATTCGGCAAATTGTGACAGTGATTCCCTCTCTGAAAGCTCAGAAGCTTGGTTGGAAGAGTTCTTAGATCAAATGGATGAAAAAGTGACTTTCAAGCCCTTCAATTTTGATGCAGTTGCTCAGAAGCTACTTAAGGAAATAAGCCTGAACTTCCAAAAGATTATCGGATCTGACATTCAGTTGGAGATTGACAGCGAGCCATTGAAAAGCTTGGGCTGAGGCACAAGGAACACATTGCAGCTTATGGAGAAGGCAATGAACGCCGTCTCACTGGACGACATGAAACTGCTGACATCAACACATTCTTATGGGTAAAAATTACTGTTTCCATCAATTAAATAGRAGATCAAATCATTCAGAAAGTAA?TGTAGAT????????????????????????????????????????????????????GGAGGAACTTGGCAAGGAACTAGGGAGC??????????????????????????????????????TATTAGCAATGATTTAACATATGCA?TTGAGAATTTGTAATTAGTTGAATCATAAGCCAGAAATCACCC?TTTTTTCGGGAATTTGGAT?AAGTTTCCCAGAATGCTGATCATCCGTCCTTCACATGTGGTTGATTTACAGGGAGTGGCAAACCGAGGAGCCTCCATTAGAGTTGGAAGAGACACAGAGAAAGCTGGGAAAGGATATTTTGAGGACAGAAGGCCTGCTTCAAACATGGATCCTTATGTGGTCACCTCCATGATTGCAGAAACTACAGGATTAGAAGCTAAATTCGACATGTTGATTGCCAACATCATCATCGACTGTTTGATGAGCCACTCTAGCTACTTGGCAAGCAACATGTCGAATTTAGCTTCTAATCCTGAACACAATGCCACAAAATCAGCCTATGAACATTGCTTCCTGCACTGTTCTGATGCAAAGAMSGCGCTAAATTCAGCAGCTTTGGAGCTAAAGAATGGCAGCTATGATAGCGCTGAACTGTCCTTGCGCGAAGCAGCGCTATATCAAGGCACATGCCGATAYGAGTTTGTGAGTTCAAAYGAGACTTATGTGCCRCCTAATGTTTACTATGATCTGAAGGTCTTTGATATACTTACTGTGGCTGCCTTTAGAATTATCAAGGGTCCTGAACTTGTGGACAACTGCTCCAGGCATGCAGTTCTACACTGCAAACTATGTGAATGGAGTTGCTGGAAAAGATGGAGCTGTTTATGGAAAGCATTCAGGGCTCTGCTTGGAGACACAGGGATACCCAAACGCCATTAACCAGCCAAACTTCCCGTCCATCGTTGTCCAGCCAGGGGAGAAGTATCAACACACCATGTTGTTTGAGTTCTCCGTTGAGTGAAGGAGCAGATATA?TTTGAGAAAAGTCTGCTCTGTTTTTGGTTTTCAATGGCTGTGAGACCAATGCTGATGGTGATAGCCAGATTGGAACGGTGGGATGTGTGGCTGTTGACACTCATGGAAATTTAGCAGCTGCTACTTCTACTGGTGGACTGGTTAACAAAATGGTGGGCAGGATTGGGGACACACCCATTGTAGGTGCAGGGAACTATGCGAACAGCCTGTGTGCAGTCTCTGCCACAGGAAAAGGCGAAGCAATAATACGTGGTACTGTTGCAAGAGATGTGGCAGCACTCATGGAGTACAAAGGGCTTTCGCTCGAGGAAGCAGCAGCGTATGTATCCTTGTCCTCCCAACTCTCAAAGGCAAGCTCAATGGCATTGCCCTGCGTGTGCCCACCCCAAATGTGTCGGTTGTGGACCTTGTTGTTCAGGTGTCCAAGAAGACCTTTGCAGAGGAGGTGAATGCTGGTTTCAGGGACAGTGCTGAGAAGGAGCTCCAAGGGATTCTCTCTGTGTGTGATGAGCCCCTGGTTTCAGTTGACTTCAGGTGCTCTGATGTGTCCTCGACCGTGGACTCATCACTGACCATGGTTATGGGAGATGACATGGTTAAGGTGATAGCTTGGTATGACAATGAATGGGGTTACTCTCAAAGGGTTGTGGATTTGGCTGATATTGTGGCCAACAAATGGAAATGATGAGCGGATTTGGGAGTAGTGGCTTCATCAGCATTGGGGTTTAGGACTCGGACTGAAAATGACATCAAGTTGGCTAATAGCGTTGATGTTGGGTCCCTTCGTGATCCACAGGAGGATGCAGTCAGGGTCAAGGACCCGGAATGGCTCATTGTTATTGGGGTCTGCACCCACTTGGGCTGCATCCCCTTGCCAAATGCTGGTGATTTTGGTGGTTGGTTTTGTCCATGCCATGGCTCCCACTACGATGTCTCTGGCAGGATTCGCAAAGGGCCAGCACCCTACAATCTTGAGGTACCCACTTACAGCTTCTTGGAGGAGAACAAGTTAATGATTGGCTGAGAATCGATGTTGAAGAGCAAGCACAACTTGAAATTCTGAGAGTGTCCTTCATTTACCAAGTGCAAGTGATTCT?AATATCCTAAAGGGCAATGCTTTGATCAGAAAAGAACTGATACAATGAACCATA?TAATGTGTTACAACTTCCAAGATCACAGCTATACTGTATTATTGCCATCTTATGTTTGGCTGTTAATTTATTGCTTTTGCCTCTCTATTAATGTTGGTGT?ATGGAAAAATCTTTGTTGGATCTTGTTATTTCTGATGTGGATT?AGGTTTAAAACATCATTATAGAAGCTGATTTCACCAAAGAGGAGATTCCAAGACTGGGCCAACCCAGGGTCAATGGGGAAGCAGTACTTCCTCGGGTTGGAAAAATACTTGGGAGGGTCTGGCGACCCAGCCTACCCAGGAGGCCCACTGTTCAACCCTCTCGGGTTTGGTAAAGATGAGAAATCCCTCAAGGATCTGAAGCTCAAAGAGGTTAAGAATGGGAGATTGGCTATGTTGGCCATATTGGGCTACTTTGCACAAGGGCCTGTGACAGGAGTCGGGCCCTTGCAAAACCTGCTGGACCATTTGGCAGACCCTGTCAACAACAATATCATAACCAGCCTCAAGTTCCACAACTAGGATACTCATCCTCTTGTTGCTTTGCTTCACCATT???????CACTCTCTCTGTGT??CCTCTCAGCTGTCACCTCTCTCTCTCCC??TC????ATATTTGTAATATTATTATGTGAAGACTTGGCCTTTAAATTT???????????????????????????????????CTCCCTCTCCCTCAAACTCCGCCACCCTAAGCCCCTCAGATTCTCCACCGCCATCTCCGCTACCATCGCCGTCGGTGACAAGCTCCCAGAATCCACCTTCTCCTACTTCGACTCCGCCGGCGAGCTCCAGACCACCACCGTCTCCGACCTCACCAAGGGCAAGAAAGCCATCCTCTTTGCCGTCCCCGGCGCCTTCACCCCCACTTGCTCCCAGAAACACCTCCCCGGCTTCGTTGAAAAGTCCGGCGAGCTCAAGTCCAAAGGGGTCGAAACCATCGCCTGCATTTCCGTCAACGACGCCTTCGTCATGAAGGCTTGGAAGGCCGACTTGAAGATCGAGGACCAAGTGCTCCTGTTGTCGGATGGAAATGGGGACTTCACCAAAATGCAGATTTTCGTGAAGACCCTAACGGGGAAGACCATAACCCTAGAGGTTGARTCRTCTGACACSATCGAYAATGTCAAGGCYAAGATCCARGACAARGAAGGCATCCCGCCGGACCAGCAGCGYCTCATCTTCGCTGGAAAACAGCTGGAGGACGGCCGAACCCTAGCCGACTACAAYATCCAGAAGGAGTCRACCCTCCACCTGGTRCTCCGCCTCCGWGGTGGCGCCAAGAAGCGCAAGAAGAAGACCTACACCAAGCCCAAGAAGATCAAGCACAAAAAGAAGAAGGTCAAGCTCGCTGTTTTGCAGTTATTTTTTGCAGACTTTGCTGTAATGTATATGACACAAACCTCTGATTCTCTACACATCAAGCTCTAAATTATGTTTCGCTGAGAAGAGCGAAGATYGGTGTCCGTC????TGCCCTCAGAATTGATCGGGAGTTTGACGGGGCTGATCTATCAGGCTTCATGTATCATATTGTGCCAGCCGGGTGCCGMCTGTCGATTGTAATCCCTAGTTTTTYCCCCC??TCTATTTGTCCTTTGCTTTATGTTTCTTGATCGGGCAGGATATGGAAGAATTGGTTTCTATGGGTTTAGTTCGAAGCATTGGGATAAGGTATGCTCACAAGTT?GAAAATTTTAGGTACAATTTGGCCAATACTGTGAAATTTCATACAAGCACTATCCATCAYATCCTATGAAAACTTTCCCCTTTCTTCGAGCCTTACTCTGGAACTTGGATGGAGAAAAAAAA???GACTTTTTAAAACTAATTAAGGTGCAATTAGAGAAACAGTTGAAACCTGAATTTCTA?????TTTCCATGTCAACAAG?GGTTTGTTAGTGACATCTCTTATTGATTGGGGGAAAAAGTTTCTGRCATTACATACGKAATGAACTTCTTTT?AACTAAGTATATGCATTTTAAAACYGTGAGAAGCCCTTAGGC???TCAAAAT?GATAATGTSTACTCAGAAGGGAA?????TGAGTCATTACAAAATCTCTCTTGCCAATTGAAA?TTAAAGGCTTCAAG??????????????????????????????????????????????TTGTTCCTTTGTTCTGATTCTTCAGTTTTGTAAATTTATTTTGAAACTT?AGGAATTGTGTTTTGAAAGAAAGTTTTCTTGCAGCAACTACGACATCTTTCTAACCAGGGATTGCTTAGCTTACTCCAAAGTGAAGCCTGCTGTGAATCAGATCGAGACACACCCCTACTTCCAACGCGACTCCCTCGTCAAATTCTGTCAGAAGCATGGAATCTGTCCCTTAGCAGCAGGGATTCTAGTTCTCCGCCGTTGATTTGATC?TTTGATCAAACGACCATGCCGATCCGCAACATCGCCTTTGGAAGGCCCGAGGAGGCGACTCGACCCGACGCTCTTAAAGCGGCGTTTGCGGAGTTTATATGTACCTTGATTTTCGTGTTCGCCGGCGAAGGTTCCGGCATGGCCTTTAACAAACTCACTGACAACGGTTCMGCCACCCCCGCTGGCCTCGTTGCCGCCTCTCTGGCTCACGCATTCGCTCTCTTTGTTGCCGTCTCTGTAGGAGCATCAAATGTACGCTGAGATGGCTTCCCGCCATAGGGTTAGGTCTCCTTGCATCCAAATCATCAAGACTGCAACCATCCCAGCTAAGCTTTGCAAGAGGGAGAGCTCAAAACAATTCCACAACTCCAAGATCAAGTTCCCCCTGACCTTCAGGAAGGTCAGGCCACCAACCAGGAAGCTCAAGACCACCTACAAGGCATCAAGACCCAACTTGTTTATGTAAGTCTGGGTGATCATTTGTTGGATGAGCTATAAA?GGYCG?ATCTAATTTTTTT?GAAATTTTGTTTTACTATTCAGTAGAAACCTTCCTGCGTTTTGGATCTTGTTTGTTGGATATTATTTGGCTTGATAACCTTTGCAT???RTCAGACAGTC?GAGGACCGTGATCTATGAGGGCCTTAAAATCCCTGTTTTATTTACTTTTT?GAAAGTTT?GAGTTAATCCGGATGTCTCCATCACATGGGGGAAACTGGGG?TGAAATTKGT?GGTGGGGTTT?ATCTTTTGGATGTGTGGATGAGATTTTACCACGTACAGGGTTGTAATTTC???????????TACAGTGGGTGGAGCGAGGGAATCATCTAGRGACAAACCCCAC??TATGGTTTTTGTTTCCTTCCTCATATGTTAAAAAA?GCTGGGAATTTGATTCCGTTT?GAGTGR???TGATGT?AGAACCTGATCTCTTCTTTAGATTTTTCTTCTCTTTTT?GTATATCTAGAA?RAAAGAGAGGCRG???TATTTTTTAAATTGGATGAGAATTTGGCTACCATGCTGCTCCTATCCTCTTCCCAGATAGGGAGTTCTGAGTTTGTCAAGTCTC??TGACTTCAATTTCATCATATA??TGTAGATAAA?GCTTTAYGAYTC????TGTAAGCGTGCAACTCAC????TGATGCAAA?TCCTATT???ACGTTTA?GATACATGGATTA?CGCATATGCTTTCACCAGCTGAGATTTATCCATGTCCTTGTCCTTTCACAAGCGGGGCTTGATTGGATTGACGATGCTGTGTTGATGTGCATAGAACTGCTGTTCTGTGTTGTGTGGTTT?GGTATCTAAATAAAA?GGACAAACTGCTCCTTGTCGATCAGATACGAGCATTCCAGAGAATATGAAGGCTATTGATGTCATACCTCTGCTGACACCTACTGTGCTGGAGAAGATTGAGGCTGTTGTTCAAAGCAAGCCAAAGCGACCTGATTCATATAGGTGAACAGGATATCCATTCAACCCTTTTGAGTGTTGTGGATATTACTTGGAACATTCCATTTTCCAACCTACCAGAATGCTAGCTACCAATTGGTGTGAAGGACATTTCATGTTCCTCTTSTTTRAATGTG?TTTTCTTCACTGAAATTCTCA?AGCATAGAGTTCTCTTCCTATTTATTTTTYC?TTTTCTTCTGGGTGGGGTGTAAAAGGGTA???TTATTTGAACCATTAAATCAAYTGGAGATTGGAACCTGGGATTCAATTTAAGAKACCATACTTTTATAGTCAATTA????????????TTTGGTTTTGGTTTGATAAAAAAACAGGTGCAAGTTCTGTTGAAAAACCAACCACAAAAAACAAAAAAACAAACAACAAAAAACCACCACAAAACACAACACACACAAAAACAAAAACACCCCAAAAACACACCCACCAAAAAA?CCACCACACCACCACCCAACCC??CAAAC??AACAAACCCACCACAACAAAAAACACAACACAAAAC?ACAAAAAACCCAAAAAACAAAA?CACAAC??ACCAAACAAAAAACCCACCACCCCCCCACCAAAAACACCACAAACACACCCAACCCAAAAAC?CCCACACCCCACCAAAAAAAACAAACAAC?CA?C
013VADSTTA TGGAAAGCCCCTTTCTATGCTTATTATAAGGACTTCGACATAGAGGGATGCCCAATGCCAGGACCCGGGACTTGTGCCTCTAACCCTAATAACTGGTGGGAGGGAACTGCATACCATGAACTCAGCCCTATTGAAGCCAGACGATACCATTGGGTCCGTCAGAACCACATGATCTATGACTACTGTACRGACAAATCGCGATACCCGGTTACCCCACCGGAGTGTGTCGCAGGCATCTAAAATCCGATGGCCAATTTTTCCTTAATTGGTAAATACATTCATGCCTACGTACGTACACACCCTCATACACTTT???????GTTGTG?TGATAAGAGCCATGCATATCAGGGGGTATAGAGGGGAT?AAAAAATAATATTATTTTTGTTTCGATGGTGATTTTAGTATGTGGTTGA??????AGCCTAAGATTT????GTAAGGTTTGTTTTCTAAGGGTGGGCAAAGGGTCAACTTCTATTTGTAAACCATATGTGTCTGTATTTGCCGATTATCATAAGTGCCAATAAAGCTTCTGCATGGTGCTGTACTAAGCATTCGTTTCAATGAAGATATATTGAGTGTGTGGAATCGCAATGCATCCGATCATCAGGTCAGTAACCACTAATTCACTACTATTCTGATATGTTCTGTGTTTGTGTACAATATGGTGACCTTGATTTACTTT??CCATTAGGCTGTAATGGCTCTAAGAGATGCGATCAAACGGCACTTGAAGCTTCCCCATGGCTATGTTATGGAATACAAGGCTCATGATGCTTCTCTCCGTGACAACTCATCTTATAGGAACACATGGTTGAGAGGATGATCCTGTGGATTTCCTCCTTAAGCAACCATGTGGGAATGGAAGTTCAGATAGCTGTCCATTGAGGTCCCTG?CAGGATCAAAATCAGTTACTCCTATATTACCTT?????ACAACTAGTTTGGTGGTTGTCGCTCTGAGTTTTAATGTAAGACTGTATTAGCTTCAA????????CTGAAGTCAAAACTCTCAGTTTCGTTAATGAATTTGCTGGTTTTCCCACAGGTTAAGGCAAAGCAGGTTACATTCCACAGGAAAAAGAATCTTCAGTACTATGAGATATCAGCGAAGAGCAACTACAATTTTGAGAAACCTTTCTTGTATCTTGCTAGGAAGCTTGCAGGGTGATTAAATAATATAGAAATTATTCAATTTCTGGTTTWTATATGCTACAGAGGATATTTAACATTGATAA?TTGCTTTGGTGATTTTAGGGATCCCAATCTCCACTTTGTGGAGTCCCCTGCTCTTGCTCCTCCAGAAGTACACATTGACTTGGCTGCACAGCAACAGTAAGAATCTTGTCCTTGTAGTGC?TTCTTCTACTGTTGCCCCTC?AATA??????TTTTTCTTTTTAATAATGATAAC?TTCTTGTTGATGTCTAGTTTGCTTTAGACTATATTTTAAATCAATTCATTTGATATCAA????????CATACCTGTCCAGTTCTGGTCCCCTGCCTC?ATTATGTTTTTTGTTTGTTACAGGCAYGAGGCTGAGCTTGCTGCAGCAGCTAGTCAGCCTCTTCCAGATGATGATGATGATGCATTTGAGTAGAGAGAACTGGTGGAGAGGCTTGGGTTCTACCTTTTTGCAATGATTTAATGCTTCCTTTA?????TYATGCATCGTTCGCTTACCAAGTTTTTAAACTGGGCTTGGTGCTTTGAGCGGTCTCATGGATGTACGTGGAAGCAAGCCAGATGGCTCAGAGGTTGGTTCTGGTGATGGCCAAGGGAAGTCTGCTTCTGGACATGGCAGTGGAAATAGAGATTCCTAAGGTCGAAGATAGTTCTAAGTGAGA????TGGCTGCAGGTGGTTAAACCATCTAGGGATGAT???AGTGTGTAGACCTTTTTTGATAGTGTGTAGACCTTTTTGTG?????TACTGTCATATACATATCTACATATTTCAACACATATGAACAACCTTTACCATCTCCACTGAATTTGTAGTTGTAGCATCTCCAATGAACAGCCATCCCATGTTCGAATTGGTTTCAGCAGCCCAGACAATCCTCCCCGACAGCGATGGCGCCATCGATGGGCATCTCCGGGAAGTGGGGCTGACCTTCCACTTRCTTAAGGATGTGCCCGGCCTCATTTCCAARAACATTGAAAAAAGCCTGAATGAGGCCTTCCAGCCTTTGGGCATCAAGGACTGGAACTCCATTTTCTGGATTGCACACCCTGGTGGGCCTGCAATCTTRGATCAAGTTGAGGAAAAATTAGCCCTAAAGCCCGAGAAGTTACGCTCCACACGACACGTCTTGAGCGAGTATGGTAACATGTCAAGTGCTTGCGTGTTGTTTATTTTGGACGAGATGAGGAGGAAGTCGGCYGAGGAAGGGCTGAAGACCACGGGTGAGGGGCTGGAAT?GGGGCGTKCTCTTCGGTTTCGGACCAGGGCTCACTGTTGAGACCGTGGTGCTCCACAGTGTGTCTACTTGAGGGACTAAAAAATATCTACTGTTTCCGCTTTACTTGCCTGATTTGGTTTTCCCCTTCTCTTGTTGGTGAAAACTGACCCCAAGGACGAGTTCCTTGCAATATTGAGAGCCACTGTGAAGTGCTTGACCCGCCCAGAGAAGTACTTTGAGAAGGTTCTCAGGCTGGCAATCAACAAACGAGGCACAGATGAAGGGGCTCTCACTAGAGTTGTCACTACAAGGGCTGAGATTGACATGAAGATCATAAAGGAGGAGTACCACAAAAGGAACAGCGTCACTCTGGATCATGCCATTGGCAAGGACACCACTGGAGACTATGAAAAAATGCTTCTGGCCCTGATAGGACACGGAGATGCTTGAGCTCATTATTTCTT?CATGACATTTGCTTCTGATGGTGTCTATATATATAA???CTTATATAGTCTGCC????ATGTTTTCAAATGGTTGCATGTTGTGGAATGGGTTAACCTGGTTTTGTGTG??TGG?TCCTTAATAATCAGTCTTATGGCTATTGCGTGTCTTGGAAGACTTCAGTGTGATCAGACACAGCGAARCTGGAGCTGTTGAAGAGCTTGGGAGCTGATTTGACGATTGACTACACTAAGGAGAACTTTGAAGATTTGGCAGAGAAATTCGATGTAGTTTATGATGCAGTTGGTAAGTTCTTGTGTTTAYTGCTCATTTT?GAGGAGTCACTTATTGCACTATTGTCCTTTGTAGCTTATT?GAAATTTAATTCCCCAGCTCCATATTTGTTTGGGCCTGGTTTGATA?GAGTAAATTGATGGTGGATGAACAC????AACTTTTT?CCTTTCTACATTAACAGGGCAGTGTGATAAGGCAGTGAAGGTAGTGAAAGAAGGAGGCAGCGTGGTGGCATTAACAGGTGCCGTGACGCCTCCTGGTTTCAGATTTGTAGTAACTTCAAATGGAGAGGTGTTGAAGAAACTGAACCCATATTTGGAGAGCGGGAAGGTGAAGCCAGTGGTTGATCCCAAGGGACCATTTCCATTTTCTCAGGTTGTTGAAGCTTTCTCCTACGTTGAAACAAGCCGAGCCACTGGAAAGATAGTTATACATCCGATTCCATGAGAGAAGAG????AGTAAAACTYGGTCACTATGGA????GATGTATGATTGGAATGAAACCTRAGAAATTTTCAGTTTGATGTATAAATATTCAATATATTCTGGTTGAGAGGAGCTTTGGCCACCATGGATAGAGACTATGGAATTCTTAACAAGGTTTTCCATCATATAACGGATACTCATGTGGCACACCATTTGTTCTCAACATTGCCGCATTATCATGCAATGGAGGCTACAAAGGCCATAAAGCCAGTATTAGGAGATTATTATCAGTTTGATGGGACTCCATTTTACAAGGCAATGTGGAGAGAGGCAAAGGAGTGTGTCTATGTCCAGTCGGATGGTGACAAGAGCAAAGGTGTTTTCTGGTACCAGAATAAGTTTTGATGACTTAAACTGGTGATGTTTGTTTCGGAATGTTCTAGTTTCTTCTG???AGGATTTTAGC?TTCCCGTTA?T??TGTTAACTTAGCCATGTCTGTGC?????????TTGTACCTCGAATCTTGGTTGCATTAATATCATTCCATGGCCAACCAA?GC???GGAATCAGCTGGGGGAATCACATTGAAACCGCCGAAGCAGCAGCGATTCTGGCCATGGCTAATAGAGAACTA????TGAAGCAGAGAGCTGCTGCT???CTGGACTAGTGGTTCAACCC?ATCTGCTACTT?CAGCCAATTTTGCCATTACCC?CTCTGTTCACCATTC?CCTCTGGTACCAGCTT?CCATCTTCAAAAAAA???TGATGCGTCCGCTTCCTGCTTTT?GGCTTTTGGCTTTTGGCTTTTTGCTTTT????????????????????????????GGATGTAAATGAATGAGATTCTCTATTGGGTTTTGCTTAGTATTGTTATTGATTGGTCACTCCAGGAGAAGGAACCTCCAATCCAGAGTCTACAAGTAAAAGGAAGTTTATCGACACTGGCAGCTTTGCTGAGCAGGACAAATACTTGGAAATGTCGAAACGTGCATGCAAAGCTTCTAATTCCTACCTGGACTTGAATCTGCCTGTAGAGGAGTTGGAAGAAGATGTT???GATTCGGCAAATTGTGACAGTGATTCCCTCTCTGAAAGCTCAGAAGCTTGGTTGGAAGAGTTCTTAGATCAAATGGATGAAAAAGTGACTTTCAAGCCCTTCAATTTTGATGCAGTTGCTCAGAAGCTACTTAAGGAAATAAGCCTGAACTTCCAAAAGATTATCGGATCTGACATTCAGTTGGAGATTGACAGCGAGCCATTGAAAAGCTTGGGCTGAGGCACAAGGAACACATTGCAGCTTATGGAGAAGGCAATGAACGCCGTCTCACTGGACGACATGAAACTGCTGACATCAACACATTCTTATGGGTAAAAATTACTGTTTCCATCAATTAAATAGRAGATCAAATCATTCAGAAAGTAA?TGTAGAT????????????????????????????????????????????????????GGAGGAACTTGGCAAGGAACTAGGGAGC??????????????????????????????????????TATTAGCAATGATTTAACATATGCA?TTGAGAATTTGTAATTAGTTGAATCATAAGCCAGAAATCACCC?TTTTTTCGGGAATTTGGAT?AAGTTTCCCAGAATGCTGATCATCCGTCCTTCACATGTGGTTGATTTACAGGGAGTGGCAAACCGAGGAGCCTCCATTAGAGTTGGAAGAGACACAGAGAAAGCTGGGAAAGGATATTTTGAGGACAGAAGGCCTGCTTCAAACATGGATCCTTATGTGGTCACCTCCATGATTGCAGAAACTACAGGATTAGAAGCTAAATTCGACATGTTGATTGCCAACATCATCATCGACTGTTTGATGAGCCACTCTAGCTACTTGGCAAGCAACATGTCGAATTTAGCTTCTAATCCTGAACACAAKGCCACAAAATCAGCCTATGAACATTGCTTCCTGCACTGTTCTGATGCAAAGAMSGCGCTAAATTCAGCAGCTTTGGAGCTAAAGAATGGCAGCTATGATAGCGCTGAACTGTCCTTGCGCGAAGCAGCGCTATATCAAGGCACATGCCGATAYGAGTTTGTGAGTTCAAAYGAGACTTATGTGCCRCCTAATGTTTACTATGATCTGAAGGTCTTTGATATACTTACTGTGGCTGCCTTTAGAATTATCAAGGGTCCTGAACTTGTGGACAACTGCTCCAGGCATGCAGTTCTACACTGCAAACTATGTGAATGGAGTTGCTGGAAAAGATGGAGCTGTTTATGGAAAGCATTCAGGGCTCTGCTTGGAGACACAGGGATACCCAAACGCCATTAACCAGCCAAACTTCCCGTCCATCGTTGTCCAGCCAGGGGAGAAGTATCAACACACCATGTTGTTTGAGTTCTCCGTTGAGTGAAGGAGCAGATATA?TTTGAGAAAAGTCTGCTCTGTTTTTGGTTTTCAATGGCTGTGAGACCAATGCTGATGGTGATAGCCAGATTGGAACGGTGGGATGTGTGGCTGTTGACACTCATGGAAATTTAGCAGCTGCTACTTCTACTGGTGGACTGGTTAACAAAATGGTGGGCAGGATTGGGGACACACCCATTGTAGGTGCAGGGAACTATGCGAACAGCCTGTGTGCAGTCTCTGCCACAGGAAAAGGCGAAGCAATAATACGTGGTACTGTTGCAAGAGATGTGGCAGCACTCATGGAGTACAAAGGGCTTTCGCTCGAGGAAGCAGCAGCGTATGTATCCTTGTCCCTCCAACTCTCAAAGGCAAGCTCAATGGCATTGCCCTGCGTGTGCCCACCCCAAATGTGTCGGTTGTGGACCTTGTTGTTCAGGTGTCCAAGAAGACCTTTGCAGAGGAGGTGAATGCTGGTTTCAGGGACAGTGCTGAGAAGGAGCTCCAAGGGATTCTCTCTGTGTGTGATGAGCCCCTGGTTTCAGTTGACTTCAGGTGCTCTGATGTGTCCTCGACCGTGGACTCATCACTGACCATGGTTATGGGAGATGACATGGTTAAGGTGATAGCTTGGTATGACAATGAATGGGGTTACTCTCAAAGGGTTGTGGATTTGGCTGATATTGTGGCCAACAAATGGAAATGATGAGCGGATTTGGGAGTAGTGGCTTCATCAGCATTGGGGTTTAGGACTCGGACTGAAAATGACATCAAGTTGGCTAATAGCGTTGATGTTGGGTCCCTTCGTGATCCACAGGAGGATGCAGTCAGGGTCAAGGACCCGGAATGGCTCATTGTTATTGGGGTCTGCACCCACTTGGGCTGCATCCCCTTGCCAAATGCTGGTGATTTTGGTGGTTGGTTTTGTCCATGCCATGGCTCCCACTACGATGTCTCTGGCAGGATTCGCAAAGGGCCAGCACCCTACAATCTTGAGGTACCCACTTACAGCTTCTTGGAGGAGAACAAGTTAATGATTGGCTGAGAATCGATGTTGAAGAGCAAGCACAACTTGAAATTCTGAGAGTGTCTTTCATTTACCAAGTGCAAGTGATTCT?AATATCCTAAAGGGCAATGCTTTGATCAGAAAAGAACTGATACAATGAACCATA?TAATGTGTTACAACTTCCAAGATCACAGCTATACTGTATTATTGCCATCTTATGTTTGGCTGTTAATTTATTGCTTTTGCCTCTCTATTAATGTTGGTGT?ATGGAAAAATCTTTGTTGGATCTTGTTATTTCTGATGTGGATT?AGGTTTAAAACATCATTATAGAAGCTGATTTCACCAAAGAGGAGATTCCAAGACTGGGCCAACCCAGGGTCAATGGGGAAGCAGTACTTCCTCGGGTTGGAAAAATACTTGGGAGGGTCTGGCGACCCAGCCTACCCAGGAGGCCCACTGTTCAACCCTCTCGGGTTTGGTAAAGATGAGAAATCCCTCAAGGATCTGAAGCTCAAAGAGGTTAAGAATGGGAGATTGGCTATGTTGGCCATATTGGGCTACTTTGCACAAGGGCCTGTGACAGGAGTCGGGCCCTTGCAAAACCTGCTGGACCATTTGGCAGACCCTGTCAACAACAATATCATAACCAGCCTCAAGTTCCACAACTAGGATACTCATCCTCTTGTTGCTTTGCTTCACCATT???????CACTCTCTCTGTGT??CCTCTCAGCTGTCACCTCTCTCTCTCCC??TC????ATATTTGTAATATTATTATGTGAAGACTTGGCCTTTAAATTT???????????????????????????????????CTCCCTCTCCCTCAAACTCCGCCACCCTAAGCCCCTCAGATTCTCCACCGCCATCTCCGCTACCATCGCCGTCGGTGACAAGCTCCCAGAATCCACCTTCTCCTACTTCGACTCCGCCGGCGAGCTCCAGACCACCACCGTCTCCGACCTCACCAAGGGCAAGAAAGCCATCCTCTTTGCCGTCCCCGGCGCCTTCACCCCCACTTGCTCCCAGAAACACCTCCCCGGCTTCGTTGAAAAGTCCGGCGAGCTCAAGTCCAAAGGGGTCGAAACCATCGCCTGCATTTCCGTCAACGACGCCTTCGTCATGAAGGCTTGGAAGGCCGACTTGAAGATCGAGGACCAAGTGCTCCTGTTGTCGGATGGAAATGGGGACTTCACCAAAATGCAGATTTTCGTGAAGACCCTAACGGGGAAGACCATAACCCTAGAGGTTGAATCRTCTGACACCATCGAYAATGTCAAGGCYAAGATCCARGACAAGGAAGGCATCCCKCCGGACCAGCAGCGYCTCATCTTCGCTGGMAAACAGCTGGAGGACGGCCGAACCCTAGCCGACTACAAYATCCAGAAGGAGTCRACCCTCCACCTGGTGCTCCGCCTCCGWGGTGGCGCCAAGAAGCGCAAGAAGAAGACCTACACCAAGCCCAAGAAGATCAAGCACAAAAAGAAGAAGGTCAAGCTCGCTGTTTTGCAGTTATTTTTTGCAGACTTTGCTGTAATGTATATGACACAAACCTCTGATTCTCTACACATCAAGCTCTAAATTATGTTTCGCTGAGAAGAGCGAAGATYGGTGTCCGTC????TGCCCTCAGAATTGATCGGGAGTTTGACGGGGCTGATCTATCAGGCTTCATGTATCATATTGTGCCAGCCGGGTGCCGMCTGTCGATTGTAATCCCTAGTTTTTYCCCCC??TCTATTTGTCCTTTGCTTTATGTTTCTTGATCGGGCAGGATATGGAAGAATTGGTTTCTATGGGTTTAGTTCGAAGCATTGGGATAAGGTATGCTCACAAGTT?GAAAATTTTAGGTACAATTTGGCCAATACTGTGAAATTTCATACAAGCACTATCCATCAYATCCTATGAAAACTTTCCCCTTTCTTCGAGCCTTACTCTGGAACTTGGATGGAGAAAAAAAA???GACTTTTTAAAACTAATTAAGGTGCAATTAGAGAAACAGTTGAAACCTGAATTTCTA?????TTTCCATGTCAACAAG?GGTTTGTTAGTGACATCTCTTATTGATTGGGGGAAAAAGTTTCTGRCATTACATACGKAATGAACTTCTTTT?AACTAAGTATATGCATTTTAAAACYGTGAGAAGCCCTTAGGC???TCAAAAT?GATAATGTSTACTCAGAAGGGAA?????TGAGTCATTACAAAATCTCTCTTGCCAATTGAAA?TTAAAGGCTTCAAG??????????????????????????????????????????????TTGTTCCTTTGTTCTGATTCTTCAGTTTTGTAAATTTATTTTGAAACTT?AGGAATTGTGTTTTGAAAGAAAGTTTTCTTGCAGCAACTACGACATCTTTCTAACCAGGGATTGCTTAGCTTACTCCAAAGTGAAGCCTGCTGTGAATCAGATCGAGACACACCCCTACTTCCAACGCGACTCCCTCGTCAAATTCTGTCAGAAGCATGGAATCTGTCCCTTAGCAGCAGGGATTCTAGTTCTCCGCCGTTGATTTGATC?TTTGATCAAACGACCATGCCGATCCGCAACATCGCCTTTGGAAGGCCCGAGGAGGCGACTCGACCCGACGCTCTTAAAGCGGCGTTTGCGGAGTTTATATGTACCTTGATTTTCGTGTTCGCCGGCGAAGGTTCCGGCATGGCCTTTAACAAACTCACTGACAACGGTTCMGCCACCCCCGCTGGCCTCGTTGCCGCCTCTCTGGCTCACGCATTCGCTCTCTTTGTTGCCGTCTCTGTAGGAGCATCAAATGTACGCTGAGATGGCTTCCCGCCATAGGGTTAGGTCTCCTTGCATCCAAATCATCAAGACTGCAACCATCCCAGCTAAGCTTTGCAAGAGGGAGAGCTCAAAACAATTCCACAACTCCAAGATCAAGTTCCCCCTGACCTTCAGGAAGGTCAGGCCACCAACCAGGAAGCTCAAGACCACCTACAAGGCATCAAGACCCAACTTGTTTATGTAAGTCTGGGTGATCATTTGTTGGATGAGCTATAAA?GGYCG?ATCTAATTTTTTT?GAAATTTTGTTTTACTATTCAGTAGAAACCTTCCTGCGTTTTGGATCTTGTTTGTTGGATATTATTTGGCTTGATAACCTTTGCAT???RTCAGACAGTC?GAGGACCGTGATCTATGAGGGCCTTAAAATCCCTGTTTTATTTACTTTTT?GAAAGTTT?GAGTTAATCCGGATGTCTCCATCACATGGGGGAAACTGGGG?TGAAATTKGT?GGTGGGGTTT?ATCTTTTGGATGTGTGGATGAGATTTTACCACGTACAGRGTTGTAATTTC???????????TACAGTGGGTGGWGCGAGGGAATCATCTAGRGACAAACCCCAC??TATGGTTTTTGTTTCCTTCCTCATATGTTAAAAAA?GCTGGGAATTTGATTCCGTTT?GAGTGR???TGATGT?AGAACCTGATCTCTTCTTTAGATTTTTCTTCTCTTTTT?GTATATCTAGAA?GAAAGAGAGGCRG???TATTTTTTAAATTGGATGAGAATTTGGCTACCATGCTGCTCCTATCCTCTTCCCAGATAGGGAGTTCTGAGTTTGTCAAGTCTC??TGACTTCAATTTCATCATATA??TGTAGATAAA?GCTTTAYGAYTC????TGTAAGCGTGCAACTCAC????TGATGCAAA?TCCTATT???ACGTTTA?GATACATGGATTA?CGCATATGCTTTCACCAGCTGAGATTTATCCATGTCCTTGTCCTTTCACAAGCGGGGCTTGATTGGATTGACGATGCTGTGTTGATGTGCATAGAACTGCTGTTCTGTGTTGTGTGGTTT?GGTATCTAAATAAAA?GGACAAACTGCTCCTTGTCGATCAGATACGAGCATTCCAGAGAATATGAAGGCTATTGATGTCATACCTCTGCTGACACCTACTGTGCTGGAGAAGATTGAGGCTGTTGTTCAAAGCAAGCCAAAGCGACCTGATTCATATAGGTGAACAGGATATCCATTCAACCCTTTTGAGTGTTGTGGATATTACTTGGAACATTCCATTTTCCAACCTACCAGAATGCTAGCTACCAATTGGTGTGAAGGACATTTCATGTTCCTCTTGTTTGAATGTG?TTTTCTTCACTGAAATTCTCA?AGCATAGAGTTCTCTTCCTATTTATTTTTTC?TTTTCTTCTGGGTGGGGTGTAAAAGGGTA???TTATTTGAACCATTAAATCAACTGGAGATTGGAACCTGGGATTCAATTTAAGAGACCATACTTTTATAGTCAATTA????????????TTTGGTTTTGGTTTGATAAAAAAACAGGTGCAAGTTCTGTTGAAAAACCAACCACAAAAAACAAAAAAACAAACAACAAAAAACCACCACAAAACACAACACACACAAAAACAAAAACACCCCAAAAACACACCCACCAAAAAA?CCACCACACCACCACCCAACCC??CAAAC??AACAAACCCACCACAACAAAAAACACAACACAAAAC?ACAAAAAACCCAAAAAACAAAA?CACAAC??ACCAAACAAAAAACCCACCACCCCCCCACCAAAAACACCACAAACACACCCAACCCAAAAAC?CCCACACCCCACCAAAAAAAACAAACAAC?CA?C
014VADSTTA TGGAAAGCCCCTTTCTATGCTTATTACAAGGACTTCGACATAGAGGGATGCCCAATGCCAGGACCCGGGACTTGTGCCTCTAACCCTAATAACTGGTGGGAGGGAACTGCATACCATGAACTCAGCCCTATTGAAGCCAGACGATACCATTGGGTCCGTCAGAACCACATGATCTATGACTACTGCACRGACAAATCGCGATACCCGGTTACCCCACCGGAGTGTGTCGCAGGCATCTAAAATCCGATGGCCAATTTTTCCTTAATTGGTAAATACATTCATGCCTACGTACGTACACACCCTCATACACTTT???????GTTGTG?TGATAAGAGCCATGCATATCAGGGGGTATAGAGGGGAT?AAAAAATAATATTATTTTTGTTTCGATGGTGATTTTAGTATGTGGTTGA??????AGCCTAAGATTT????GTAAGGTTTGTTTTCTAAGGGTGGGCAAAGGGTCAACTTCTATTTGTAAACCATATGTGTCTGTATTTGCCGATTATCATAAGTGCCAATAAAGCTTCTGCATGGTGCTGTACTAAGCATTCGTTTCAATGAAGATATATTGAGTGTGTGGAATCGCAATGCATCCGATCATCAGGTCAGTAACCACTAATTCACTACTATTCTGATATGTTCTGTGTTTGTGTACAATATGGTGACCTTGATTTACTTT??CCATTAGGCTGTAATGGCTCTAAGAGATGCGATCAAACGGCACTTGAAGCTTCCCCATGGCTATGTTATGGAATACAAGGCTCATGATGCTTCTCTCCGTGACAACTCATCTTATAGGAACACATGGTTGAGAGGATGATCCTGTGGATTTCCTCCTTAAGCAACCATGTGGGAATGGAAGYTCAGATAGCTGTCCATTGAGGTCCCTG?CAGGATCAAAATCAGTTACTCCTATATTACCTT?????ACAACTAGTTTGGTGGTTGTCGCTCTGAGTTTTAATGYAAGACTGTATTAGCTTCAA????????CTGAAGTCAAAACTCTCAGTTTCGTTAATGAATTTGCTGGTTTTCCCACAGGTTAAGGCAAAGCAGGTTACATTCCACAGGAAAAAGAATCTTCAGTACTATGAGATATCAGCGAAGAGCAACTACAATTTTGAGAAACCTTTCTTGTATCTTGCTAGGAAGCTTGCAGGGTGATTAAATAATATAGAAATTATTCAATTTCTGGTTTATATATGCTACAGAGGATATTTAACATTGATAA?TTGCTTTGGTGATTTTAGGGATCCCAATCTCCACTTTGTGGAGTCCCCTGCTCTTGCTCCTCCAGAAGTACACATTGACTTGGCTGCACAGCAACAGTAAGAATCTTGTCCTTGTAGTGC?TTCTTCTACTGTTGCCCCTC?AATA??????TTTTTCTTTTTAATAATGATAAC?TTCTTGTTGATGTCTAGTTTGCTTTAGACTATATTTTAAATCAATTCATTTGATATCAA????????CATACCTGTCCAGTTCTGGTCCCCTGCCTC?ATTACGTTTTTTGTTTGTTACAGGCACGAGGCTGAGCTTGCTGCAGCAGCTAGTCAGCCTCTTCCAGATGATGATGATGATGCATTTGAGTAGAGAGAACTGGTGGAGAGGCTTGGGTTCTACCTTTTTGCAATGATTTAATGCTTCCTTTA?????TTATGCATCGTTCGCTTACCAAGTTTTTAAACTGGGCTTGGTGCTTTGAGCGGTCTCATGGATGTACGTGGAAGCAAGCCAGATGGCTCAGAGGTTGGTTCTGGTGATGGCCAAGGGAAGTCTGCTTCTGGACATGGCAGTGGAAATAGAGATTCCTAAGGTCGAAGATAGTTCTAAGTGAGA????TGGCTGCAGGTGGTTAAACCATCTAGGGATGAT???AGTGTGTAGACCTTTTTTGATAGTGTGTAGACCTTTTTGTG?????TACTGTCATATACATATCTACATATTTCAACACATATGAACAACCTTTACCATCTCCACTGAATTTGTAGTTGTAGCATCTCCAATGAACAGCCATCCCATGTTCGAATTGGTTTCAGCAGCCCAGACAATCCTCCCCGACAGCGATGGCGCCATCGATGGGCATCTCCGGGAAGTGGGGCTGACCTTCCACTTACTTAAGGATGTGCCCGGCCTCATTTCCAAGAACATTGAAAAAAGCCTGAATGAGGCCTTCCAGCCTTTGGGCATCAAGGACTGGAACTCCATTTTCTGGATTGCACACCCTGGTGGGCCTGCAATCTTAGATCAAGTTGAGGAAAAATTAGCCCTAAAGCCCGAGAAGTTACGCTCCACACGACACGTCTTGAGCGAGTATGGTAACATGTCAAGTGCTTGCGTGTTGTTTATTTTGGACGAGATGAGGAGGAAGTCGGCCGAGGAAGGGCTGAAGACCACGGGTGAGGGGCTGGAAT?GGGGCGTTCTCTTCGGTTTCGGACCAGGGCTCACTGTTGAGACCGTGGTGCTCCACAGTGTGTCTACTTGAGGGACTAAAAAATATCTACTGTTTCCGCTTTACTTGCCTGATTTGGTTTTCCCCTTCTCTTGTTGGTGAAAACTGACCCCAAGGACGAGTTCCTTGCAATATTGAGAGCCACTGTGAAGTGCTTGACCCGCCCAGAGAAGTACTTTGAGAAGGTTCTCAGGCTGGCAATCAACAAACGAGGCACAGATGAAGGGGCTCTCACTAGAGTTGTCACTACAAGGGCTGAGATTGACATGAAGATCATAAAGGAGGAGTACCACAAAAGGAACAGCGTCACTCTGGATCATGCCATTGGCAAGGACACCACTGGAGACTATGAAAAAATGCTTCTGGCCCTGATAGGACACGGAGATGCTTGAGCTCATTATTTCTT?CATGACATTTGCTTCTGATGGTGTCTATATATATAA???CTTATATAGTCTGCC????ATGTTTTCAAATGGTTGCATGTTGTGGAATGGGTTAWCCTGGTTTTGTGTG??TGG?TCCTTAATAATCAGTCTTATGGCTATTGCGTGTCTTGGAAGACTTCAGTGTGATCAGACACAGCGAARCTGGAGCTGTTGAAGAGCTTGGGAGCTGATTTGACGATTGACTACACTAAGGAGAACTTTGAAGATTTGGCAGAGAAATTCGATGTAGTTTATGATGCAGTTGGTAAGWTCTTGTGTTTAYTGCTCATTKT?GAGGAGTCACTTATTGCACTATTGTCCTTTGTAGCTTATT?GAAATTTAATTCCCCAGCTCCATATTTGTTTGGGCCTGGTTTGATA?GAGTAAATTGATGGTGGATGAACAC????WACTTTTT?CCTTTCTACATTAACAGGGCRGTGTGATAAGGCAGTGAAGGTAGTGAAAGAAGGAGGCAGCGTGGTGGCATTAACAGGTGCCGTGACGCCTCCTGGTTTCAGATTTGTAGTAACTTCAAATGGAGAGGTGTTGAAGAAACTGAACCCATATTTGGAGAGCGGGAAGGTGAAGCCAGTGGTTGATCCCAAGGGACCATTTCCATTTTCTCAGGTTGTTGAAGCTTTCTCCTACGTTGAAACAAGCCGAGCCACTGGAAAGATAGTTATACATCCGATTCCATGAGAGAAGAG????AGTAAAACTCGGTCACTATGGA????GATGTATGATTGGAATGAAACCTGAGAAATTTTCAGTTTGATGTATAAATATTCAATATATTCTGGTTGAGAGGAGCTTTGGCCACCATGGATAGAGACTATGGAATTCTTAACAAGGTTTTCCATCATATAACGGATACTCATGTGGCACACCATTTGTTCTCAACATTGCCGCATTATCATGCAATGGAGGCTACAAAGGCCATAAAGCCAGTATTAGGAGATTATTATCAGTTTGATGGGACTCCATTTTACAAGGCAATGTGGAGAGAGGCAAAGGAGTGTGTCTATGTCCAGTCGGATGGTGACAAGAGCAAAGGTGTTTTCTGGTACCAGAATAAGTTTTGATGACTTAAACTGGTGATGTTTGTTTCGGAATGTTCTAGTTTCTTCTG???AGGATTTTGGC?TTCCCGTTA?T??TGTTAACTTAGCCATGTCTGTGC?????????TTGTACCTCGAATCTTGGTTGCATTAATATCATTCCATGGCCAACCAA?GC???GGAATCAGCTGGGGGAATCACATTGAAACCGCMGAAGCAGCAGCGATTCTGGCYATGGCTAATAGAGAACTA????YGAAGCAGAGAGCTGCTGCT???CTGGACTAGTGGTTCAACCC?ATCTGCTACTT?CAGCCAATTTTGCCATTACCC?CTCTGTTCACCATTC?CCTCTGGTACCAGCTT?CCATCTTCAAAAAAA???TGATGCTTCCGCTTTCTGCTTTT?AGCTTTTGGCTTTTGGCTTTTGGCTTTT????????????????????????????GGATGTAAATGAATGAGATTCTCTATTGGGTTTTGCTTAGTATTGTTATTGATTGGTCACTCCAGGAGAAGGAACCTCCAATCCAGAGTCTACAAGTAAAAGGAAGTTTATCGACACTGGCAGCTTTGCTGAGCAGGACAAATACTTGGAAATGTCGAAACGTGCATGCAAAGCTTCTAATTCCTACCTGGACTTGAATCTGCCTGTAGAGGAGTTGGAAGAAGATGTT???GATTCGGCAAATTGTGACAGTGATTCCCTCTCTGAAAGCTCAGAAGCTTGGTTGGAAGAGTTCTTAGATCAAATGGATGAAAAAGTGACTTTCAAGCCCTTCAATTTTGATGCAGTTGCTCAGAAGCTACTTAAGGAAATAAGCCTGAACTTCCAAAAGATTATCGGATCTGACATTCAGTTGGAGATTGACAGCGAGCCATTGAAAAGCTTGGGCTGAGGCACAAGGAACACATTGCAGCTTATGGAGAAGGCAATGAACGCCGTCTCACTGGACGACATGAAACTGCTGACATCAACACATTCTTATGGGTAAAAATTACTGTTTCCATCAATTAAATAGAAGATCAAATCATTCAGAAAGTAA?TGTAGAT????????????????????????????????????????????????????GGAGGAACTTGGCAAGGAACTAGGGAGC??????????????????????????????????????TATTAGCAATGATTTAACATATGCA?TTGAGAATTTGTAATTAGTTGAATCATAAGCCAGAAATCACCC?TTTTTTCGGGAATTTGGAT?AAGTTTCCCAGAATGCTGATCATCCGTCCTTCACATGTGGTTGATTTACAGGGAGTGGCAAACCGAGGAGCCTCCATTAGAGTTGGAAGAGACACAGAGAAAGCTGGGAAAGGATATTTTGAGGACAGAAGGCCTGCTTCAAACATGGATCCTTATGTGGTCACCTCCATGATTGCAGAAACTACAGGATTAGAAGCTAAATTCGACATGTTGATTGCCAACATCATCATCGACTGTTTRATGAGCCACTCTAGCTACTTGGCAAGCAACATGTCGAATTTAGCTTCTAATCCTGAACACAATGCCACAAAATCAGCCTATGAACATTGCTTCCTGCACTGTTCTGATGCAAAGACGGCGCTAAATTCAGCAGCTTTGGAGCTMAAGAATGGCAMCTATGATAGCGCTGAACTGTCCTTGCGCMAAGCAGCGCTATATCAAGGCACATGCCGATAYGAGTTTGTGAGTTCAAAYGAGACTTATGTGCCGCCTAATGTTTACTATGATCTGAAGGTCTTTGATATACTTACTGTGGCTGCCTTTAGAATTATCAAGGGTCCTGAACTTGTGGACAACTGCTCCAGGCATGCAGTTCTACACTGCAAACTATGTGAATGGAGTTGCTGGAAAAGATGGAGCWGTTTATGGAAAGCATTCAGGGCTCTGCTTGGAGACACAGGGATACCCAAACGCCATTAACCAGCCAAACTTCCCGTCCATCGTYGTCCAGCCAGGGGAGAAGTATCAACACACCATGTTGTTTGAGTTCTCCGTTGAGTGAAGGAGCAGATATA?TTTGAGAAAAGTYTGCTCTGTKTTTGGTTTTCAATGGCTGTGAGACCAATGCTGATGGTGATAGCCAGATTGGAACGGTGGGATGTGTGGCTGTTGACACTCATGGAAATTTAGCAGCTGCTACTTCTACTGGTGGACTGGTTAACAAAATGGTGGGCAGGATTGGGGACACACCCATTGTAGGTGCAGGGAACTATGCGAACAGCCTGTGTGCAGTCTCTGCCACAGGAAAAGGCGAAGCAATAATACGTGGTACTGTTGCAAGAGATGTGGCAGCACTCATGGAGTACAAAGGGCTTTCGCTCGAGGAAGCAGCAGCGTATGTATCCTTGTCCTCCCAACTCTCAAAGGCAAGCTCAATGGCATTGCCCTGCGTGTGCCCACCCCAAATGTGTCGGTTGTGGACCTTGTTGTTCAGGTGTCCAAGAAGACCTTTGCAGAGGAGGTGAATGCTGGTTTCAGGGACAGTGCTGAGAAGGAGCTCCAAGGGATTCTCTCTGTGTGTGATGAGCCCCTGGTTTCAGTTGACTTCAGGTGCTCTGATGTGTCCTCGACCGTGGATTCATCACTGACCATGGTTATGGGAGATGACATGGTTAAGGTGATAGCTTGGTATGACAATGAATGGGGTTACTCTCAAAGGGTTGTGGATTTGGCTGATATTGTGGCCAACAAATGGAAATGATGAGCGGATTTGGGAGTAGTGGCTTCATCAGCATTGGGGTTTAGGACTCGGACTGAAAATGACATCAAGTTGGCTAATAGCGTTGATGTTGGGTCCCTTCGTGATCCACAGGAGGATGCAGTCAGGGTCAAGGACCCGGAATGGCTCATTGTTATTGGGGTCTGCACCCACTTGGGCTGCATCCCCTTGCCAAATGCTGGTGATTTTGGTGGTTGGTTTTGTCCATGCCATGGCTCCCACTACGATGTCTCTGGCAGGATTCGCAAAGGGCCAGCACCCTACAATCTTGAGGTACCCACTTACAGCTTCTTGGAGGAGAACAAGTTAATGATTGGCTGAGAATCGATGTTGAAGAGCAAGCACAACTTGAAATTCTGAGAGTGTCYTTCATTTACCAAGTGCAAGTGATTCT?AATATCCTAAAGGGCAATGCTTTGATCAGAAAAGAACTGATACAATGAACCATA?TAATGTGTTACAACTTCCAAGATCACAGCTATRCTGTATTATTGCCATCTTATGTTTGGCTGTTAATTTATTGCTTTTGCCTCTCTATTAATGTTGGTGT?ATGGAAAAATCTTTGTTGGATCTTGTTATTTCTGATGTGGATT?AGGTTTAAAACATCATTATAGAAGCTGATTTCACCAAAGAGGAGATTCCAAGACTGGGCCAACCCAGGGTCAATGGGGAAGCAGTACTTCCTCGGGTTGGAAAAATACTTGGGAGGGTCTGGCGACCCAGCCTACCCAGGAGGCCCACTGTTCAACCCTCTCGGGTTTGGTAAAGATGAGAAATCCCTCAAGGATCTGAAGCTCAAAGAGGTTAAGAATGGGAGATTGGCTATGTTGGCCATATTGGGCTACTTTGCACAAGGGCCTGTGACAGGAGTCGGGCCCTTGCAAAACCTGCTGGACCATTTGGCAGACCCTGTCAACAACAATATCATAACCAGCCTCAAGTTCCACAACTAGGATACTCATCCTCTTGTTGCTTTGCTTCACCATT???????CACTCTCTCTGTGT??CCTCTCAGCTGTCACCTCTCTCTCTCCC??TC????ATATTTGTAATATTATTATGTGAAGACTTGGCCTTTAAATTT???????????????????????????????????CTCCCTCTCCCTCAAACTCCGCCACCCTAAGCCCCTCAGATTCTCCACCGCCATCTCCGCTACCATCGCCGTCGGTGACAAGCTCCCAGAATCCACCTTCTCCTACTTCGACTCCGCCGGCGAGCTCCAGACCACCACCGTCTCCGACCTCACCAAGGGCAAGAAAGCCATCCTCTTTGCCGTCCCCGGCGCCTTCACCCCCACTTGCTCCCAGAAACACCTCCCCGGCTTCGTTGAAAAGTCCGGCGAGCTCAAGTCCAAAGGGGTCGAAACCATCGCCTGCATTTCCGTCAACGACGCCTTCGTCATGAAGGCTTGGAAGGCCGACTTGAAGATCGAGGACCAAGTGCTCCTGTTGTCGGATGGAAATGGGGACTTCACCAAAATGCAGATTTTCGTGAAGACCCTAACGGGGAAGACCATAACCCTAGAGGTTGAATCRTCTGACACSATCGAYAATGTCAAGGCYAAGATCCARGACAARGAAGGCATCCCGCCGGACCAGCAGCGYCTCATCTTCGCTGGAAAACAGCTGGAGGACGGCCGAACCCTAGCCGACTACAAYATCCAGAAGGAGTCRACCCTCCACCTGGTRCTCCGCCTCCGWGGTGGCGCCAAGAAGCGCAAGAAGAAGACCTACACCAAGCCCAAGAAGATCAAGCACAAAAAGAAGAAGGTCAAGCTCGCTGTTTTGCAGTTATTTTTTGCAGACTTTGCTGTAATGTATATGACACAAACCTCTGATTCTCTACACATCAAGCTCTAAATTATGTTTCGCTGAGAAGAGCGAAGATCGGTGTCCGTC????TGCCCTCAGAATTGATCGGGAGTTTGACGGGGCTGATCTATCAGGCTTCATGTATCATATTGTGCCAGCCGGGTGCCGCCTGTCGATTGTAATCCCTAGTTTTTTCCCCC??TCTATTTGTCCTTTGCTTTATGTTTCTTGATCGGGCAGGATATGGAAGAATTGGTTTCTATGGGTTTAGTTCGAAGCATTGGGATAAGGTATGCTCASAAGTT?GAAAATTTTAGGTACAATTTGGCCAATACTGTGAAATTTCATACAAGCACTATCCATCATATCCTATGAAAACTTTCCCCTTTCTTCGAGCCTTACTCTGGAACTTGGATGGAGAAAAAAAA???GACTTTTTAAAACTAATTAAGGTGCAATTAGAGAAACAGTTGAAACCTGAATTTCTA?????TTTCCATGTCAACAAG?GGTTTGTTAGTGACATCTCTTATTGATTGGGGGAAAAAGTTTCTGRCATTACATACGKAATGAACTTCTTTT?AACTAAGTATATGCATTTTAAAACYGTGAGAAGCCCTTAGGC???TCAAAAT?GATAATGTSTACTCAGAAGGGAA?????TGAGTCATTACAAAATCTCTCTTGCCAATTGAAA?TTAAAGGCTTCAAG??????????????????????????????????????????????TTGTTCCTTTGTTCTGATTCTTCAGTTTTGTAAATTTATTTTGAAACTT?AGGAATTGTGTTTTGAAAGAAAGTTTTCTTGCAGCAACTACGACATCTTTCTAACCAGGGATTGCTTAGCTTACTCCAAAGTGAAGCCTGCTGTGAATCAGATCGAGACACACCCCTACTTCCAACGCGACTCCCTCGTCAAATTCTGTCAGAAGCATGGAATCTGTCCCTTAGCAGCAGGGATTCTAGTTCTCCGCCGTTGATTTGATC?TTTGATCAAACGACCATGCCGATCCGCAACATCGCCTTTGGAAGGCCCGAGGAGGCGACTCGACCCGACGCTCTTAAAGCGGCGTTTGCGGAGTTTATATGTACCTTGATTTTCGTGTTCGCCGGCGAAGGTTCCGGCATGGCCTTTAACAAACTCACTGACAACGGTTCCGCCACCCCCGCTGGCCTCGTTGCCGCCTCTCTGGCTCACGCATTCGCTCTCTTTGTTGCCGTCTCTGTAGGAGCATCAAATGTACGCTGAGATGGCTTCCCGCCATAGGGTTAGGTCTCCTTGCATCCAAATYATCAAGACTGCAACCATCCCAGCTAAGCTTTGCAAGAGGGAGAGCTCAAAACAATTCCACAACTCCAAGATCAAGTTCCCCCTGACCTTCAGGAAGGTCAGGCCACCAACCAGGAAGCTCAAGACCACCTACAAGGCATCAAGACCCAACTTGTTTATGTAAGTCTGGGTGATCATTTGTTGGATGAGCTATAAA?GGTCR?ATCTAATTTTTTT?GAAATTTTGTTTTACTATTCAGTAGAAACCTTCCTGCGTTTTGGATCTTGTTTGTTGGATATTATTTGGCWTGATAACCTTTGCAT???ATCAGACAGYC?GAGGACCGTGATCTATGAGGGCCTTAAAATCCCTGTTTTATTTACTTTTT?GAAAGTTT?GAGTTAATCCGGATGTCTCCATCACATGGGGGAAACTGGGG?TGAAATTKGT?GGTGGGGTTT?ATCTTTTGGATGTGTGGATGAGATTTTACCACGTACAGRGTTGTAATTTC???????????TACAGTGGGTGGWGCGAGGGAATCATCTAGRGACAAACCCCAC??TATGGTTTTTGTTTCCTTCCTCATATGTTAAAAAA?GCTGGGAATTTGATTCCGTTT?GAGTGR???TGATGT?AGAACCTGATCTCTTCTTTAGATTTTTCTTCTCTTTTT?GTATATCTAGAA?GAAAGAGAGGCRG???TATTTTTTAAATTGGATGAGAATTTGGCTACCATGCTGCTCCTATCCTCTTCCCAGATAGGGAGTTCTGAGTTTGTCAAGTAGAGCTGACTTCAATTTCATCATATA??TGTAGATAAA?GCTTTATGACTC????TGTAAGCGTGCAACTCAC????TGATGCAAA?TCCTATT???ACGTTTA?GATACATGGATTA?CGCATATGCTTTCMCCAGCTGAGATTTATCCATGTCCTTGTCCTTTCACAAGCGGGGCTTGATTGGATTGACGATGCTGTGTTGATGTGCATAGAACTGCTGTTCTGTGTTGTGTGGTTT?GGTATCTAAATAAAA?GGACAAACTGCTCCTTGTCGATCAGATACGAGCATTCCAGAGAATATGAAGGCTATTGATGTCATACCTCTGCTGACACCTACTGTGCTGGAGAAGATTGAGGCTGTTGTTCAAAGCAAGCCAAAGCGACCTGATTCATATAGGTGAACAGTATATCCTTTCAACCCTTTTGAGTGTTGTGGATATTACTTGGAACATTCCATTTTCCAACCTACCAGAATGCTAGCTACCAATTGGTGTGAAGGACATTTCGTGTTTCTCTTCTTTAGATGTG?TTTTCTTCACTGAAATTCTCA?AGCATAGAGTTCTCTTCCTATTTATTTTTCC?TTTTCTTCTGGGTGGGGTGTAAAAGGGTA???TTATTTGAACCATTAAATCAATTGGAGATTGGAACCTGGGATTCAATTTAAGATACCATACTTTTATAGTCAATTA????????????TTTGGTTTTGGTTTGATAAAAAAACAGGTGCAAGTTCTGTTGAAAAACCAACCACAAAAAACAAAAAAACAAACAACAAAAAACCACCACAAAACACAACACACACAAAAACAAAAACACCCCAAAAACACACCCACCAAAAAA?CCACCACACCACCACCCAACCC??CAAAC??AACAAACCCACCACAACAAAAAACACAACACAAAAC?ACAAAAAACCCAAAAAACAAAA?CACAAC??ACCAAACAAAAAACCCACCACCCCCCCACCAAAAACACCACAAACACACCCAACCCAAAAAAACCCACACCCCACCAAAAAAAACAAACAAC?CA?C
015VADSTTA TGGAAAGCCCCTTTCTATGCTTATTACAAGGACTTCGACATAGAGGGATGCCCAATGCCAGGACCCGGGACTTGTGCCTCTAACCCTAATAACTGGTGGGAGGGAACTGCATACCATGAACTCAGCCCTATTGAAGCCAGACGATACCATTGGGTCCGTCAGAACCACATGATCTATGACTACTGCACGGACAAATCGCGATACCCGGTTACCCCACCGGAGTGTGTCGCAGGCATCTAAAATCCGATGGCCAATTTTTCCTTAATTGGTAAATACATTCATGCCTACGTACGTACACACCCTCATACACTTT???????GTTGTG?TGATAAGAGCCATGCATATCAGGGGGTATAGAGGGGAT?AAAAAATAATATTATTTTTGTTTCGATGGTGATTTTARTATGTGGTTGA??????AGCCTAAGATTT????GTAAGGTTTRTTTTCTAAGGGTGGGCAAAGGGTCAACTTCTATTTGTAAACCATATGTGTCTGTATTTGCCGATTATCATAAGTGCCAATAAAGCTTCTGCATGGTGCTGTACTAAGCATTCGTTTCAATGAAGATATATTGAGTGTGTGGAATCGCAATGCATCCGATCATCAGGTCAGTAACCACTAATTCACTACTATTCTGATATGTTCTGTGTTTGTGTACAATATGGTGACCTTGATTTACTTT??CCATTAGGCTGTAATGGCTCTAAGAGATGCRATCAAACGGCACTTGAAGCTTCCCCATGGCTATGTTATGGAATACAAGGCTCATGATGCTTCTCTCCGTGACAACTCATCTTATAGGAACACATGGTTGAGAGGATGATCCTGTGGATTYCCTCCTTAAGCAACCATGTGGGAATGGAAGTTCAGATAGCTGTCCATTGAGGTCCCTG?CAGGATCAAAATCAGTTACTCCTATATTACCTT?????ACAACTAGTTTGGTGGTTGTCGCTCTGAGTTTTAATGTAAGACTGTATTAGCTTCAA????????CTGAAGTCAAAACTCTCAGTTTCGTTAATGAATTTGCTGGTTTTCCCACAGGTTAAGGCAAAGCAGGTTACATTCCACAGGAAAAAGAATCTTCAGTACTATGAGATATCAGCGAAGAGCAACTACAATTTTGAGAAACCTTTCTTGTATCTTGCTAGGAAGCTTGCAGGGTGATTAAATAATATAGAAATTATTCAATTTCTGGTTTWTATATGCTACAGAGGATATTTAACATTGATAA?TTGCTTTGGTGATTTTAGGGATCCCAATCTCCACTTTGTGGAGTCCCCTGCTCTTGCTCCTCCAGAAGTACACATTGACTTGGCTGCACAGCAACAGTAAGAATCTTGTCCTTGTAGTGC?TTCTTCTACTGTTGCCCCTC?AATA??????TTTTTCTTTTTAATAATGATAAC?TTCTTGTTGATGTCTAGTTTGCTTTAGACTATATTTTAAATCAATTCATTTGATATCAA????????CATACCTGTCCAGTTCTGGTCCCCTGCCTC?ATTAYGTTTTTTGTTTGTTACAGGCACGAGGCTGAGCTTGCTGCAGCAGCTAGTCAGCCTCTTCCAGATGATGATGATGATGCATTTGAGTAGAGAGAACTGGTGGAGAGGCTTGGGTTCTACCTTTTTGCAATGATTTAATGCTTCCTTTA?????TTATGCATCGTTCGCTTACCAAGTTTTTAAACTGGGCTTGGTGCTTTGAGCGGTCTCATGGATGTACGTGGAAGCAAGCCAGATGGCTCAGAGGTTGGTTCTGGTGATGGCCAAGGGAAGTCTGCTTCTGGACATGGCAGTGGAAATAGAGATTCCTAAGGTCGAAGATAGTTCTAAGTGAGA????TGGCTGCAGGTGGTTAAACCATCTAGGGATGAT???AGTGTGTAGACCTTTTTTGATAGTGTGTAGACCTTTTTGTG?????TACTGTCATATACATATCTACATATTTCAACACATATGAACAACCTTTACCATCTCCACTGAATTTGTAGTTGTAGCATCTCCAATGAACAGCCATCCCATGTTCGAATTGGTTTCAGCAGCCCAGACAATCCTCCCCGACAGCGATGGCGCCATCGATGGGCATCTCCGGGAAGTGGGGCTGACCTTCCACTTACTTAAGGATGTGCCCGGCCTCATTTCCAAGAACATTGAAAAAAGCCTGAATGAGGCCTTCCAGCCTTTGGGCATCAAGGACTGGAACTCCATTTTCTGGATTGCACACCCTGGTGGGCCTGCAATCTTRGATCAAGTTGAGGAAAAATTAGCCCTAAAGCCCGAGAAGTTACGCTCCACACGACACGTCTTGAGCGAGTATGGTAACATGTCAAGTGCTTGCGTGTTGTTTATTTTGGACGAGATGAGGAGGAAGTCGGCYGAGGAAGGGCTGAAGACCACGGGTGAGGGGCTGGAAT?GGGGCGTKCTCTTCGGTTTCGGACCAGGGCTCACTGTTGAGACCGTGGTGCTCCACAGTGTGTCTACTTGAGGGACTAAAAAATATCTACTGTTTCCGCTTTACTTGCCTGATTTGGTTTTCCCCTTCTCTTGTTGGTGAAAACTGACCCCAAGGACGAGTTCCTTGCAATATTGAGAGCCACTGTGAAGTGCTTGACCCGCCCAGAGAAGTACTTTGAGAAGGTTCTCAGGCTGGCAATCAACAAACGAGGCACAGATGAAGGGGCTCTCACTAGAGTTGTCACTACAAGGGCTGAGATTGACATGAAGATCATAAAGGAGGAGTACCACAAAAGGAACAGCGTCACTCTGGATCATGCCATTGGCAAGGACACCACTGGAGACTATGAAAAAATGCTTCTGGCCCTGATAGGACACGGAGATGCTTGAGCTCATTATTTCTT?CATGACATTTGCTTCTGATGGTGTCTATATATATAA???CTTATATAGTCTGCC????ATGTTTTCAAATGGTTGCATGTTGTGGAATGGGTTAWCCTGGTTTTGTGTG??TGG?TCCTTAATAATCAGTCTTATGGCTATTGCGTGTCTTGGAAGACTTCAGTGTGATCAGACACAGCGAAACTGGAGCTGTTGAAGAGCTTGGGAGCTGATTTGACGATTGACTACACTAAGGAGAACTTTGAAGATTTGGCAGAGAAATTCGATGTAGTTTATGATGCAGTTGGTAAGTTCTTGTGTTTATTGCTCATTTT?GAGGAGTCACTTATTGCACTATTGTCCTTTGTAGCTTATT?GAAATTTAATTCCCCAGCTCCATATTTGTTTGGGCCTGGTTTGATA?GAGTAAATTGATGGTGGATGAACAC????AACTTTTT?CCTTTCTACATTAACAGGGCAGTGTGATAAGGCAGTGAAGGTAGTGAAAGAAGGAGGCAGCGTGGTGGCATTAACAGGTGCCGTGACGCCTCCTGGTTTCAGATTTGTAGTAACTTCAAATGGAGAGGTGTTGAAGAAACTGAACCCATATTTGGAGAGCGGGAAGGTGAAGCCAGTGGTTGATCCCAAGGGACCATTTCCATTTTCTCAGGTTGTTGAAGCTTTCTCCTACGTTGAAACAAGCCGAGCCACTGGAAAGATAGTTATACATCCGATTCCATGAGAGAAGAG????AGTAAAACTTGGTCACTATGGA????GATGTATGATTGGAATGAAACCTAAGAAATTTTCAGTTTGATATATAAATATTCAATATATTCTGGTTGAGAGGAGCTTTGGCCACCATGGATAGAGACTATGGAATTCTTAACAAGGTTTTCCATCATATAACGGATACTCATGTGGCACACCATTTGTTCTCAACATTGCCGCATTATCATGCAATGGAGGCTACAAAGGCCATAAAGCCAGTATTAGGAGATTATTATCAGTTTGATGGGACTCCATTTTACAAGGCAATGTGGAGAGAGGCAAAGGAGTGTGTCTATGTCCAGTCGGATGGTGACAAGAGCAAAGGTGTTTTCTGGTACCAGAATAAGTTTTGATGACTTAAACTGGTGATGTTTGTTTCGGAATGTTCTAGTTTCTTCTG???AGGATTTTGGC?TTCCCGTTA?T??TGTTAACTTAGCCATGTCTGTGC?????????TTGTACCTCGAATCTTGGTTGCATTAATATCATTCCATGGCCAACCAA?GC???GGAATCAGCTGGGGGAATCACATTGAAACCGCAGAAGCAGCAGCGATTCTGGCCATGGCTAATAGAGAACTA????CGAAGCAGAGAGCTGCTGCT???CTGGACTAGTGGTTCAACCC?ATCTGCTACTT?CAGCCAATTTTGCCATTACCC?CTCTGTTCACCATTC?CCTCTGGTACCAGCTT?CCATCTTCAAAAAAA???TGATGCTTCCGCTTTCTGCTTTT?AGCTTTTGGCTTTTGGCTTTTGGCTTTT????????????????????????????GGATGTAAATGAATGAGATTCTCTATTGGGTTTTGCTTAGTATTGTTATTGATTGGTCACTCCAGGAGAAGGAACCTCCAATCCAGAGTCTACAAGTAAAAGGAAGTTTATCGACACTGGCAGCTTTGCTGAGCAGGACAAATACTTGGAAATGTCAAAACGTGCATGCAAAGCTTCTAATTCCTACCTGGACTTGAATCTGCCTGTAGAGGAGTTGGAAGAAGATGTTGTTGATTCGGCAAATTGTGACAGTGATTCCCTCTCTGAAAGCTCAGAAGCTTGGTTGGAAGAGTTCTTAGATCAAATGGATGAAAAAGTGACTTTCAAGCCCTTCAATTTTGATGCAGTTGCTCAGAAGCTACTTAAGGAAATAAGCCTGAACTTCCAAAAGATTATCGGATCTGACATTCAGTTGGAGATTGACAGCGAGCCATTGAAAAGCTTGGGCTGAGGCACAAGGAACACATTGCAGCTTATGGAGAAGGCAATGAACGCCGTCTCACTGGACGACATGAAACTGCTGACATCAACACATTCTTATGGGTAAAAATTACTGTTTCCATCAATTAAATAGRAGATCAAATCATTCAGAAAGTAA?TGTAGAT????????????????????????????????????????????????????GGAGGAACTTGGCAAGGAACTAGGGAGC??????????????????????????????????????TATTAGCAATGATTTAACATATGCA?TTGAGAATTTGTAATTAGTTGAATCATAAGCCAGAAATCACCC?TTTTTTYGGGAATTTGGAT?RAGTTTCCCAGAATGCTGATCATCCGTCCTTCACATGTGGTTGATTTACAGGGAGTGGCAAACCGAGGAGCCTCCATTAGAGTTGGAAGAGACACAGAGAAAGCTGGGAAAGGATATTTTGAGGACAGAAGGCCTGCTTCAAACATGGATCCTTATGTGGTCACCTCCATGATTGCAGAAACTACAGGATTAGAAGCTAAATTCGACATGTTGATTGCCAACATCATCATCGACTGTTTGATGAGCCACTCTAGCTACTTGGCAAGCAACATGTCGAATTTAGCTTCTAATCCTGAACACAATGCCACAAAATCAGCCTATGAACATTGCTTCCTGCACTGTTCTGATGCAAAGAMSGCGCTAAATTCAGCAGCTTTGGAGCTAAAGAATGGCAGCTATGATAGCGCTGAACTKTCCTTGCGCGAAGCAGCGCTATATCAAGGCACATGCCGATAYGAGTTTGTGAGTTCAAAYGAGACTTATGTGCCRCCTAATGTTTACTATGATCTGAAGGTCTTTGATATACTTACTGTGGCTGCCTTTAGAATTATCAAGGGTCCTGAACTTGTGGACAACTGCTCCAGGCATGCAGTTCTACACTGCAAACTATGTGAATGGAGTTGCTGGAAAAGATGGAGCTGTTTATGGAAAGCATTCAGGGCTCTGCTTGGAGACACAGGGATACCCAAACGCCATTAACCAGCCAAACTTCCCGTCCATCGTKGTCCAGCCAGGGGAGAAGTATCAACACACCATGTTGTTTGAGTTCTCCGTTGAGTGRAGGAGCAGATATA?TTTGAGAAAAGTCTGCTCTGTKTTTGGTTTTCAATGGCTGTGAGACCAATGCTGATGGTGATAGCCAGATTGGAACGGTGGGATGTGTGGCTGTTGACACTCATGGAAATTTAGCAGCTGCTACTTCTACTGGTGGACTGGTTAACAAAATGGTGGGCAGGATTGGGGACACACCCATTGTAGGTGCAGGGAACTATGCRAACAGCCTGTGTGCAGTCTCTGCCACAGGAAAAGGCGAAGCAATAATACGTGGTACTGTTGCAAGAGATGTGGCAGCACTCATGGAGTACAAAGGGCTTTCGCTCGAGGAAGCAGCAGCGTATGTATCCTTGTCCTCCCAACTCTCAAAGGCAAGCTCAATGGCATTGCCCTGCGTGTGCCCACCCCAAATGTGTCGGTTGTGGACCTTGTTGTTCAGGTGTCCAAGAAGACCTTTGCAGAGGAGGTGAATGCTGGTTTCAGGGACAGTGCTGAGAAGGAGCTCCAAGGGATTCTCTCTGTGTGTGATGAGCCCCTGGTTTCAGTTGACTTCAGGTGCTCTGATGTGTCCTCGACCGTGGACTCATCACTGACCATGGTTATGGGAGATGACATGGTTAAGGTGATAGCTTGGTATGACAATGAATGGGGTTACTCTCAAAGGGTTGTGGATTTGGCTGATATTGTGGCCAACAAATGGAAATGATGAGCGGATTTGGGAGTAGTGGCTTCATCAGCATTGGGGTTTAGGACTCGGACTGAAAATGACATCAAGTTGGCTAATAGCGTTGATGTTGGGTCCCTTCGTGATCCACAGGAGGATGCAGTCAGGGTCAAGGACCCGGAATGGCTCATTGTTATTGGGGTCTGCACCCACTTGGGCTGCATCCCCTTGCCAAATGCTGGTGATTTTGGTGGTTGGTTTTGTCCATGCCATGGCTCCCACTACGATGTCTCTGGCAGGATTCGCAAAGGGCCAGCACCCTACAATCTTGAGGTACCCACTTACAGCTTCTTGGAGGAGAACAAGTTAATGATTGGCTGAGAATCGATGTTGAAGAGCAAGCACAACTTGAAATTCTGAGAGTGTCTTTCATTTACCAAGTGCAAGTGATTCT?AATATCCTAAAGGGCAATGCTTTGATCAGAAAAGAACTGATACAATGAACCATA?TAATGTGTTACAACTTCCAAGATCACAGCTATACTGTATTATTGCCATCTTATGTTTGGCTGTTAATTTATTGCTTTTGCCTCTCTATTAATGTTGGTGT?ATGGAAAAATCTTTGTTGGATCTTGTTATTTCTGATGTGGATT?AGGTTTAAAACATCATTATAGAAGCTGATTTCACCAAAGAGGAGATTCCAAGACTGGGCCAACCCAGGGTCAATGGGGAAGCAGTACTTCCTYGGGTTKGAAAAATACTTGGGAGGGTCTGGCGACCCAGCCTACCCAGGAGGCCCACTGTTCAACCCTCTCGGGTTTGGTAAAGATGAGAAATCCCTCAAGGATCTGAAGCTCAAAGAGGTTAAGAATGGGAGATTGGCTATGYTGGCCATATTGGGCTACTTTGCACAAGGGCCTGTGACAGGAGTCGGGCCCTTGCAAAACCTGCTGGACCATTTGGCAGACCCTGTCAACAACAATATCATAACCAGCCTCAAGTTCCACAACTAGGATACTCATCCTCTTGTTGCTTTGCTTCACGATT???????CACTCTCTCTGTGT??CCTCTCAGCTGTCACCTCTCTCTCTCCC??TC????ATATTTGTAATATTATTATGTGAAGACTTGGCCTTTAAATTT???????????????????????????????????CTCCCTCTCCCTCAAACTCCGCCACCCTAAGCCCCTCAGATTCTCCACCGCCATCTCCGCTACCATCGCCGTCGGTGACAAGCTCCCAGAATCCACCTTCTCCTACTTCGACTCCGCCGGCGAGCTCCAGACCACCACCGTCTCCGACCTCACCAAGGGCAAGAAAGCCATCCTCTTTGCCGTCCCCGGCGCCTTCACCCCCACTTGCTCCCAGAAACACCTCCCCGGCTTCGTTGAAAAGTCCGGCGAGCTCAAGTCCAAAGGGGTCGAAACCATCGCCTGCATTTCCGTCAACGACGCCTTCGTCATGAAGGCTTGGAAGGCCGACTTGAAGATCGAGGACCAAGTGCTCCTGTTGTCGGATGGAAATGGGGACTTCACCAAAATGCAGATTTTCGTGAAGACCCTAACGGGGAAGACSATAACCCTAGAGGTTGARTCRTCTGACACMATCGAYAATGTCAAGGCYAAGATCCARGACAAGGAAGGCATCCCGCCGGACCAGCAGCGYCTCATCTTCGCTGGMAAACAGCTGGAGGACGGCCGAACCCTAGCCGACTACAAYATCCAGAAGGAGTCRACCCTCCACCTGGTRCTCCGCCTCCGTGGTGGCGCCAAGAAGCGCAAGAAGAAGACCTACACCAAGCCCAAGAAGATCAAGCACAAAAAGAAGAAGGTCAAGCTCGCTGTTTTGCAGTTATTTTTTGCAGACTTTGCTGTAATGTATATGACACAAACCTCTGATTCTCTACACATCAAGCTCTAAATTATGTTTCGCTGAGAAGAGCGAAGATCGGTGTCCGTC????TGCCCTCAGAATTGATCGGGAGTTTGACGGGGCTGATCTATCAGGCTTCATGTATCATATTGTGCCAGCCGGGTGCCGCCTGTCGATTGTAATCCCTAGTTTTYYCCCCC??TCTATTTGTCCTTTGCTTTATGTTTCTTGATCGGGCAGGATATGGAAGAATTGGTTTCTATGGGTTTAGTTCGAAGCATTGGGATAAGGTATGCTCACAAGTT?GAAAATTTTAGGTACAATTTGGCCAATACTGTGAAATTTCATACAAGCACTATCCATCAYATCMTATGAAAACTTTCCCCTTTCTTCGAGCCTTACTCTGGAACTTGGATGGAGAAAAAAMAAA?GACTTTTTAAAACTAATTAAGGTGCAATTAGAGAAACAGTTGAAACYTGAATTTCTA?????TTTCCATGTCAACAAG?GGTTTGTTAGTGACATCTCTTATTGATTGGGGGAAAAAGTTTCTGACATTACATACGKAATGAACTTCTTTT?AACTAAGTATATGCATTTTAAAACYGTGAGAAGCCCTTAGGC???TCAAAAT?GATAATGTCTACTYAGAAGGGAA?????TGAGTCATTACAAAATCTCTCTTGCCAATTGAAA?TTAAAGGCTTCAAG??????????????????????????????????????????????TTGTTCCTTTGTTCTGATTCTTCAGTTTTGTAAATTTATTTTGAAACTT?AGGAATTGTGTTTTGAAAGAAAGTTTTCTTGCAGCAACTACGACATCTTTCTAACCAGGGATTGCTTAGCTTACTCCAAAGTGAAGCCTGCTGTGAATCAGATCGAGACACACCCCTACTTCCAACGCGACTCCCTCGTCAAATTCTGTCAGAAGCATGGAATCTGTCCCTTAGCAGCAGGGATTCTAGTTCTCCGCCGTTGATTTGATC?TTTGATCAAACGACCATGCCGATCCGCAACATCGCCTTTGGAAGGCCCGAGGAGGCGACTCGACCCGACGCTCTTAAAGCGGCGTTTGCGGAGTTTATATGTACCTTGATTTTCGTGTTCGCCGGCGAAGGTTCCGGCATGGCCTTTAACAAACTCACTGACAACGGTTCCGCCACCCCCGCTGGCCTCGTTGCCGCCTCTCTGGCTCACGCATTCGCTCTCTTTGTTGCCGTCTCTGTAGGAGCATCAAATGTACGCTGAGATGGCTTCCCGCCATAGGGTTAGGTCTCCTTGCATCCAAATCATCAAGACTGCAACCATCCCAGCTAAGCTTTGCAAGAGGGAGAGCTCAAAACAATTCCACAACTCCAAGATCAAGTTCCCCCTGACCTTCAGGAAGGTCAGGCCACCAACCAGGAAGCTCAAGACCACCTACAAGGCATCAAGACCCAACTTGTTTATGTAAGTCTGGGTGATCATTTGTTGGATGAGCTATAAA?GGCCG?ATCTAATTTTTTT?GAAATTTTGTTTTACTATTCAGTAGAAACCTTCCTGCGTTTTGGATCTTGTTTGTTGGATATTATTTGGCTTGATAACCTTTGCAT???GTCAGACAGTC?GAGGACCGTGATCTATGAGGGCCTTAAAATCCCTGTTTTATTTACTTTTT?GAAAGTTT?GAGTTAATCCGGATGTCTCCATCACATGGGGGAAACTGGGG?TGAAATTKGT?GGTGGGGTTT?ATCTTTTGGATGTGTGGATGAGATTTTACCACGTACAGRGTTGTAATTTC???????????TACAGTGGGTGGWGCGAGGGAATCATCTAGRGACAAACCCCAC??TATGGTTTTTGTTTCCTTCCTCATATGTTAAAAAA?GCTGGGAATTTGATTCCGTTT?GAGTGA???TGATGT?AGAACCTGATCTCTTCTTTAGATTTTTCTTCTCTTTTT?GTATATCTAGAA?GAAAGAGAGGCAG???TATTTTTTAAATTGGATGAGAATTTGGCTACCATGCTGCTCCTATCCTCTTCCCAGATAGGGAGTTCTGAGTTTGTCAAGTAGAGCTGACTTCAATTTCATCATATA??TGTAGATAAA?GCTTTATGACTC????TGTAAGCGTGCAACTCAC????TGATGCAAA?TCCTATT???ACGTTTA?GATACATGGATTA?CGCATATGCTTTCMCCAGCTGAGATTTATCCATGTCCTTGTCCTTTCACAAGCGGGGCTTGATTGGATTGACGATGCTGTGTTGATGTGCATAGAACTGCTGTTCTGTGTTGTGTGGTTT?GGTATCTAAATAAAA?GGACAAACTGCTCCTTGTCGATCAGATACGAGCATTCCAGAGAATATGAAGGCTATTGATGTCATACCTCTGCTGACACCTACTGTGCTGGAGAAGATTGAGGCTGTTGTTCAAAGCAAGCCAAAGCGACCTGATTCATATAGGTGAACAGTATATCCTTTCAACCCTTTTGAGTGTTGTGGATATTACTTGGAACATTCCATTTTYCAACCTACCAGAATGCTAGCTACCAATTGGTGTGAAGGACATTTCGTGTTTCTCTTCTTTAGATGTG?TTTTCTTCACTGAAATTCTCA?AGCATAGAGTTCTCTTCCTATTTATTTTTCC?TTTTCTTCTGGGTGGGGTGTAAAAGGGTA???TTATTTGAACCATTAAATCAATTGGAGATTGGAACCTGGGATTCAATTTAAGATACCATACTTTTATAGTCAATTA????????????TTTGGTTTTGGTTTGATAAAAAAACAGGTGCAAGTTCTGTTGAAAAACCAACCACAAAAAACAAAAAAACAAACAACAAAAAACCACCACAAAACACAACACACACAAAAACAAAAACACCCCAAAAACACACCCACCAAAAAA?CCACCACACCACCACCCAACCC??CAAAC??AAAAAACCCACCACAACAAAAAACACAACACAAAAC?ACAAAAAACCCAAAAAACAAAA?CACAAAACACCAAACAAAAAACCCACCACCCCCCCACCAAAAACACCACAAACACACCCAACCCAAAAAAACCCACACCCCACCAAAAAAAACAAACAAC?CA?C
016VAEST58 TGGAAAGCCCCTTTCTATGCTTATTACAAGGACTTCGACATAGAGGGATGCCCAATGCCAGGACCCGGGACTTGTGCCTCTAACCCTAATAACTGGTGGGAGGGAACTGCATACCATGAACTCAGCCCTATTGAAGCCAGACGATACCATTGGGTCCGTCAGAACCACATGATCTATGACTACTGCACGGACAAATCGCGATACCCGGTTACCCCACCGGAGTGTGTCGCAGGCATCTAAAATCCGATGGCCAATTTTTCCTTAATTGGTAAATACATTCGTGCCTACGTACGTACACACCCTCATACACTTT???????GTTGTG?TGATAAGAGCCATGCATATCAGGGGGTCTAGAGGGGAT?AAAAAATAATATTATTTTTGTTTCGATGGTGATTTTAGTATGTGGTTGA??????AGCCTAAGATTT????GTAAGGTTTGTTTTCTAAGGGTGGGCAAAGGGTCAACTTCTATTTGTAAACCATATGTGTCTGTATTTGCCGATTATCATAAGTGCCAATAAAGCTTCTGCATGGTGCTGTACTAAGCATTCGTTTCAATGAAGATATATTGAGTGTGTGGAATCGCAATGCATCCGATCATCAGGTCAGTAACCACTAATTCACTACTATTCTGATATGTTCTGTGTTTGTGTACAATATGGTGACCTTGATTTACTTT??CCATTAGGCTGTAATGGCTCTAAGAGATGCGATCAAAMGGCACTTGAAGCTTCCCCATGGCTATGTTATGGAATACAAGGCTCATGATGCTTCTCTCCGTGACAACTCATCTTATAGGAACACATGGTTGAGAGGATGATCCTGTGGATTCCCTCCTTAAGCAACCATGTGGGAATGGAAGTTCAGATAGCTGTCCATTGAGGTCCCTG?CAGGATCAAAATCAGTTACTCCTATATTACCTT?????ACAACTAGTTTGGTGGTTGTCGCTCTGAGTTTTAATGTAAGACTGTATTAGCTTCAA????????CTGAAGTCAAAACTCTCAGTTTCGTTAATGAATTTGCTGGTTTTCCCACAGGTTAAGGCAAAGCAGGTTACATTCCACAGGAAAAAGAATCTTCAGTACTATGAGATATCAGCGAAGAGCAACTACAATTTTGAGAAACCTTTCTTGTATCTTGCTAGGAAGCTTGCAGGGTGATTAAATAATATAGAAATTATTCAATTTCTGGTTTATATATGCTACAGAGGATATTTAACATTGATAA?TTGCTTTGGTGATTTTAGGGATCCCAATCTCCACTTTGTGGAGTCTCCTGCTCTTGCTCCTCCAGAAGTACACATTGACTTGGCTGCACAGCAACAGTAAGAATTTTGTCCTTGTAGTGC?TTCTTCTACTGTTGCCCCTC?AATA??????TTTTTCTTTTTAATAATGATAAC?TTCTTATTGATATCTGGTTTGCTTTAGACTATATTTTAAATCAATTCATTTGATATCAA????????TATACCTGTCCAGTTCTGGTCCCCTGCCTT?ATTATGTTTTTTGTTTGTTACAGGCACGAGGCTGAGCTTGCTGCAGCAGCTAGTCAGCCTCTTCCAGATGATGATGATGATGCGTTTGAGTAGAGAGAACTGGTGGAGAGGCTTGGGTTCTACCTTTTTGCAATGATTTAATGCTTCCTTTA?????TTATGCATCGTTCGCTTACCAAGTTTTTAAACTGGGCTTGGTGCTTTGAGCGGTCTCATGGATGTACGTGGAAGCAAGCCAGATGGCTCAGAGGTTGGTTCTGGTGATGGCCAAGGGAAGTCAGCTTCTGGACATGGCAGTGGAAATAGAGATTCCTAAGGTYGAWGATAGTTCTWAGTGAGA????TGGCTGCAGGWGGTTAAACCATCTAGGGATGAT???AGTGTGTAGACCTTTTT?????????????????????GAG?????TACTGGCATATACATATCTACATATTTCAACACATATGAACAACCTTTACCATCTCCACTGAATTTGTAGTTGTAGCATCTCCAATGAACAGCCATCCCATGTTCGAATTGGTTTCAGCAGCCCAGACAATCCTCCCCGACAGCGATGGCGCCATCGATGGGCATCTCMGGGAAGTGGGGCTGACCTTCCACTTACTTAAGGATGTGCCCGGCCTCATTTCCAAGAACATTGAAAAAAGCCTGAATGARGCCTTCCAGCCTTTGGGCATCAAGGACTGGAACTCCATTTTCTGGATTGCACACCCTGGTGGGCCTGCAATCTTGGATCAAGTTGAGGAAAAATTAGCCCTAAAGCCYGAGAAGTTACGCTCCACACGACACGTCTTGAGCGAGTATGGTAACATGTCAAGTGCTTGCGTGTTGTTTATTTTGGACGAGATGAGGAGGAAGTCGGCTGAGGAAGGGCTGAAGACCACGGGTGAGGGGCTGGAAT?GGGGCGTGCTCTTCGGTTTCGGACCAGGGCTCACTGTTGAGACCGTGGTGCTCCACAGTGTGTCTACTTGAGGGACTAAAAAATATCTACTGTTTCCACTTTACTTGCCTGATTTKGTTTTCCCCTTCTCTTGTTGGTGAAAACTGACCCCAAGGACGAGTTCCTTGCAAYATTGAGAGCCACTGTGAAGTGCTTGACCCGCCCAGAGAAGTACTTTGAGAAGGTTCTCAGGCTGGCAATCAACAAGCGAGGCACAGATGAAGGGGCTCTCACTAGAGTTGTCACTACAAGGGCTGAGATTGACATGAAGATCATAAAGGAGGAGTACCACCAAAGGAACAGCGTCACTCTGGATCATGCCATTGGCAAGGACACCACTGGAGACTATGAAAAAATGCTTCTGGCCCTGATAGGACACGGAGATGCTTGAGCTCGTTATTTCTT?CATGACATTTGCTTCTGATGGTGTCTATATATATAA???CTTATATAGTCTGCC????AWGTTTTCAAATGGTTGCATGTTGTGGAATGGGTTATCCTGGTTTTGTGTG??TGG?TCCTTAATAATCAGTCTTATGGCTATTGCGTGTCTTGGAAGACTTCAGTGTGATCAGACACAGCGAAACTGGAGCTGTTGAAGAGCTTGGGAGCTGATTTGACGATTGACTACACTAAGGAGAACTTTGAAGATTTGGCAGAGAAATTCGATGTAGTTTATGATGCAGTTGGTAAGTTCTTGTGTTTATTGCTCATTTT?GAGGAGTCACTTATTGCACTATTGTCCTTTGTAGCTTATT?GAAATTTAATTCSCCAGCTCCATATTTGTTTGGGCCTGGTTTGATM?KAGTAAATTGATGGTGGATGAACAC????TACTTTTT?CCTTTCTACATTAACAGGGCAGTGTGATAAGGCAGTGAAGGTAGTGAAAGAAGGAGGMAGCGTGGTGGCATTAACAGGTGCCGTGACACCTCCTGGTTTCAGATTTGTAGTAACTTCAAATGGAGAGGTGTTGAAGAAACTGAACCCATATTTGGAGAGCGGGAAGGTGAAGCCAGTGGTTGATCCCAAGGGACCATTTCCATTTTCTCAGGTTGTTGAAGCTTTCTCCTACGTTGAAACAAGCCGAGCCACTGGAAAGATAGTTATACATCCGATTCCATGAGAGAAGAG????AGTAAAACTCGGTCACTATGGA????GATGTATGATTGGAATGAAACCTGAGAAATTTTCAGTTTGATGTATAAATATTCAATATATTCTGGTTGAGAGGAGCTTTGGCCACCATGGATAGAGACTATGGAATTCTTAACAAGGTTTTCCATCATATAACAGATACTCATGTGGCACACCATTTGTTCTCAACAATGCCGCATTATCATGCAATGGAGGCTACAAAGGCCATAAAGCCAATATTAGGAGATTATTATCAGTTTGATGGGACTCCATTTTACAAGGCAATGTGGAGGGAGGCAAAGGAGTGTGTCTATGTCCAGTCGGATGGTGACAAGAGCAAAGGTGTTTTCTGGTACCAGAATAAGTTTTGATGACTTGAACTGGTGATGCTTGTTTCGGAATGTTCTAGTTTCTT?????AAGGATTTTAGC?TTCCCATTA?T??TGTTAACTTAGCCATGTCTGTGC?????????TTGTACCTCGAATCTTGGTTGCATTAATATCATTCCATGGCCAACCAA?GC???GGAATCAGCTGGGGGAATCACATTGAAACCGCAGAAGCAGCAGCGATTCTGGACATGGCTAATAGAGAACTA????TGAAGCAGAGAGCTGCTGCT???CTGGACTAGTGGTTCAACCC?ATCTGCTACTT?CAGCCAATTTTGCCATTACCC?CTCTGTTCACCATTC?CCTCTGGYAYCAGCTT?CCATCTTCAAAAAAA???TGATGCTTCCGCTTTCWGCTTTT?AGCTTTTRGCTTTTKGCTTTTGGCTTTT????????????????????????????GGATGTAAAGGAATGAGATTCTCTATTGGGTTTTGCTTAGTATTGTTATTGATTGGTCACTCCAGGAGAAGGAACCTCCAATCCAAAGTCTACAAGTAAAAGGAAGKTTATCGACACTGGCAGCTTTGCTGAGCAGGACAAATACTTGGAAATGTCGAAACGTGCATGCAAAGCTTCTAATTCCTACCTGGACTTGAATCTGCCTGTAGAGGAGTTGGAAGAAGATGTT???GATTCGGCAAATTGTGACAGTGATTCCCTCTCTGAAAGCTCAGAAGCTTGGTTGGAAGAGTTCTTAGATCAAATGGATGAAAAAGTGACTTTCAAGCCCTTCAATTTTGATGCAGTTGCTCAGAAGCTACTTAAGGAAATAAGCCTGAACTTCCAAAAGATTATCGGATCTGACATTCAGTTGGAGATTGACAGCGAGCCATTGAAAAGCTTGGGCTKAGGCACAAGGAACACATTGCAGCTTATGGAGAAGGCAATGAACGCCGTCTCACTGGACGACATGAAACTGCTGACATCAACACATTCTTATGGGTAAAAATTACTGTTTCCATCAATTAAATAGAAGATCAAATCATTCAGAAAGTAA?TGTAGAT????????????????????????????????????????????????????GGAGGAACTTGGCAAGGAACTAGGGAGC??????????????????????????????????????YATTAGCAATGATTTAACATATGCA?TTGAGAATTTGTAATTAGTTGAATCATAAGCCASAAATCACCC?TTTTTTCGGGAATTTGGAT?AAGTTTCCCAGAATGCTGATCATCCGTCCTTCACATGTGGTTGATTTACAGGGAGTGGCAAACCGAGGAGCCTCCATTAGAGTTGGAAGAGACACAGAGAAAGCTGGGAAAGGATATTTTGAGGACAGAAGGCCTGCTTCAAACATGGATCCTTATGTGGTCACCTCCATGATTGCAGAAACTACAGGATTAGAAGCTAAATTCGACATGTTGATTGCCAACATCATCATCGACTGTTTGATGAGCCACTCTAGCTACTTGGCAAGCAACATGTCGAATTTAGCTTCTAATCCTGAACACAATGCCACAAAATCAGCCTATGAACATTGCTTCCTGCACTGTTCTGATGCAAAGACGGCGCTAAATTCAGCAGCTTTGGAGCTAAAGAATGGCAGCTATGATAGCGCTGAACTGTCCTTGCGCGAAGCAGCGCTATATCAAGGCACATGCCGATACGAGTTTGTGAGTTCAAATGAGACTTATGTGCCACCTAATGTTTACTATGATCTGAGGGTCTTTGATATACTTACTGTGGCTGCCTTTAGAATTATCAAGGGTCCTGAACTTGTGGACAACTGCTCCAGGCATGCAGTTCTACACTGCRAACTATGTGAATGGAGTTGCTGGAAAAGATGGAGCTGTTTATGGAAAGCATTCAGGGCTCTGCTTGGAGACACAGGGATACCCAAACGCCATTAACCAGCCAAACTTCCCGTCCATCGTTGTCCAGCCAGGGGAGAAGTATCAACACACCATGTTGTTTGAGTTCTCCGTTGAGTGAAGGAGCAGATATA?TTTAAGAAAAGTCTGCTCTGTTTTTGGTTTTCAATGGCTGTGAGACCAATGCTGATGGTGATAGCCAGATTGGAACGGTGGGATGTGTGGCTGTTGACACTAATGGAAATTTAGCAGCTGCTACTTCTACTGGTGGACTGGTTAACAAAATGGTGGGCAGGATTGGGGACACACCCATTGTAGGTGCAGGGAACTATGCAAACAGCCTGTGTGCAGTCTCTGCCACAGGAAAAGGCGAAGCAATAATACGTGGTACTGTTGCAAGAGATGTGGCAGCACTCATGGAGTACAAAGGGCTTTCGCTTGAGGAAGCAGCAGCGTATGTATCCTTGTCCTCCCAACTCTCAAAGGCAAGCTCAATGGCATTGCCCTGCGTGTGCCCACCCCAAATGTGTCGGTTGTGGACCTTGTTGTTCAGGTGTCCAAGAAGACCTTTGCAGAGGAGGTGAATGCTGGTTTCAGGGACAGTGCTGAGAAGGAGCTCCAAGGGATTCTCTCTGTGTGTGATGAGCCCCTGGTTTCAGTTGACTTCAGGTGCTCTGATGTGTCCTCGACCGTGGACTCATCACTGACCATGGTTATGGGAGATGACATGGTTAAGGTGATAGCTTGGTACGACAATGAATGGGGTTACTCTCAAAGGGTTGTGGATTTGGCTGATATTGTGGCCAACAAATGGAAATGATGAGCGGATTTGGGAGTAGTGGCTTCATCAGCATTGGGGTTTAGGACTCGGACTGAAAATGACATCAAGYTGGCTAATAGCGTTGATGTTGGGTCCCTTCGTGATCCACAGGAGGATGCAGTCAGGGTCAAGGACCCGGAATGGCTCATTGTTATTGGGGTCTGCACCCACTTGGGYTGCATCCCCTTGCCAAATGCTGGTGATTTTGGTGGTTGGTTTTGTCCATGCCATGGCTCCCACTACGATGTCTCTGGCAGGATCCGCAAAGGGCCAGCACCCTACAATCTTGAGGTACCCACTTACAGCTTCTTGGAGGAGAACAAGTTAATGATTGGCTGAGAATCGATGTTGAAGAGCAAGCACAACTTGAAATTCTGAGAGTGTCTTTCATTTACCAAGTGCAAGTGATTCT?AATATCCTAAAGGGCAATGCTTTGATCAGAAAAGAACTGATACAATGAACCATA?TAATGTGTTACAACTTCCAAGATCACAGCTATACTGTATTATTGCCATCTTATGCTTGGCTGTTAATTTATTGCTTTTGCCTCTCTATTAATGTTGGTGT?ATGGAAAAATCTTTGTTGGATCTTGTTATTTCTGATGTGGATT?AGGTTTAAAACATCATTATAGAAGCTGATTTCACCAAAGAGGAGATTCCAAGACTGGGCCAACCCAGGGTCAATGGGGAAGCAGTACTTCCTCGGGTTTGAAAAATACTTGGGAGGGTCTGGCGACCCAGCCTACCCAGGAGGCCCACTGTTCAACCCTCTCGGGTTTGGTAAAGATGAGAAATCCCTCAAGGATCTGAAGCTCAAAGAGGTTAAGAATGGGAGATTGGCTATGTTGGCCATATTGGGCTACTTTGCACAAGGGCCTGTGACAGGAGTCGGGCCCTTACAAAACCTGCTGGACCATTTGGCAGACCCTGTCAACAACAATATCATAACCAGCCTCAAGTTCCACAACTAGGATACTCATCCTCTTGTTGCTTTGCTTCACGATT???????CACTCTCTCTGTGT??CCTCTCAGCTGTCACCTCTCTCCCCCCC??TC????ATATTTGTAATATTATTATGTGAAGACTTGGCCTTTAAATTT???????????????????????????????????CTCCCTCTCCCTCAAACTCCGCCACCCTAAGCCCCTCAGATTCTCCACCGCCATCTCCGCTACCATCGCCGTCGGTGACAAGCTCCCAGAATCCACCTTCTCCTACTTCGACTCCGCCGGCGAGCTCCAGACCACCACCGTCTCCGACCTCACCAAGGGCAAGAAAGCCATCCTCTTTGCCGTCCCCGGCGCCTTCACCCCCACTTGCTCCCAGAAACACCTCCCCGGCTTCGTTGAAAAGTCCGGCGAGCTCAAGTCCAAAGGGGTCGAAACCATCGCCTGCATTTCCGTCAACGACGCCTTCGTCATGAAGGCTTGGAAGGCCGACTTGAAGATCGAGGACCAAGTGCTCCTGTTGTCGGATGGAAATGGGGACTTCACCAAAATGCAGATTTTCGTGAAGACCCTAACGGGGAAGACSATAACCCTAGAGGTTGAATCRTCTGACACSATCGAYAATGTCAAGGCYAAGATCCARGACAAGGAAGGCATCCCGCCGGACCAGCAGCGYCTCATCTTCGCTGGMAAACAGCTGGAGGACGGCCGAACCCTAGCCGACTACAAYATCCAGAAGGAGTCRACCCTCCACCTGGTGCTCCGCCTCCGTGGTGGCGCCAAGAAGCGCAAGAAGAAGACCTACACCAAGCCCAAGAAGATCAAGCACAAAAAGAAGAAGGTCAAGCTCGCTGTTTTGCAGTTATTTTTTGCAGACTTTGCTGTAATGTATATGACACAAACCTCTGATTCTCTACACATCAAGCTCTAAATTATGTTTCGCTGAGAAGAGCGAAGATCGGTGTCCGTC????TACCCTCAGAATTGATCGGGAGTTTGACGGGGCTGATCAATCAGGCTTCATGTATCATATTGTGCCAGCCGGGTGCCGCCTGTCGATTGTAATCCCTAGTTTTTCCCCC???TCTATTTGTCCTTTGCTTTATGTTTCTTGATCGGGCAGGATATGGAAGAATTGGTTTCTATGGGTTTAGTTCGAAGCATTGGGATAAGGTATGCTCACAAGTT?GAAAATTTTAGGTACAATTTGGCCAATACTGTGAAATTTCATACAAGCACTATCCATCATATCCTATGAAAACTTTCCCCTTTCTTCGAGCCTTACTCTGGAACTTGGATGGAGAAAAAAAAA??GACTTTTTAAAACTAATTAAGGTGCAATTAGAGAAACAGTTGAAACTTGAATTTCTA?????TTTCCATGTCAACAAG?GGTTTGTTAGTGACATCTCTTATTGATTGGGGGAAAAAGTTTCTGACATTACATACGTAATGAACTTCTTTT?AACTAAGTATRTGCATTTTAAAACCGTGAGAAGCCATTAGGC???TCAAAAT?GATAATGTCTACTCAGAAGGGAA?????TGAGTCATTACAAAATCTCTCTTGCCAATTGAAA?TTAAAGGCTTCAAG??????????????????????????????????????????????TTGTTCCTTTGTTCTGATTCTTCAGTTTTGTAAATTTATTTTGAAACTC?RGGAATTGTGTTTTGAAAGAAAGTTTTCTTGCAGCAACTACGACATCTTTCTAACCAGGGAYTGCTTAGCTTACTCCAAAGTGAAGCCTGCTGTGAATCAGATCGAGACACACCCCTACTTCCAACGCGACTCCCTCGTCAAATTCTGTCAGAAGCATGGAATCTGTCCCTTAGCAGCAGGGATTCTAGTTCTCCGCCGTTGACTTGATC?TTTGATCAAACGACCATGCCGATCCGCAACATCGCCTTTGGAAGGCCCGAGGAGGCGACTCGACCCGACGCTCTTAAAGCGGCGTTTGCTGAGTTTATATGTACCTTGATTTTCGTGTTCGCCGGCGAAGGTTCCGGCATGGCCTTTAACAAACTCACTGACAACGGTTCCACCACCCCCGCTGGCCTTGTTGCCGCCTCTCTGGCTCACGCATTCGCTCTCTTTGTTGCCGTCTCTGTAGGAGCATCAAATGTACGCTGAGATGGCTTCCCGCCATAGGGTTAGGTCTCCTTGCATCCAAATCATCAAGACTGCAACCATCCCAGCTAAGCTTTGCAAGAGGGAGAGCTCAAAACAATTCCACAACTCCAAGATCAAGTTCCCCCTGACSTTCAGGAAGGTCAGGCCACCAACCAGGAAGCTCAAGACCACCTACAAGGCATCAAGACCCAACTTGTTTATGTAAGTCTGGGTGATCATTTGTTGGATGAGCTATAAA?GGTCG?ATCTAATTTTTTT?GAAATTTTGTTTTACTATTCAGTAGAAACCTTCCTGCGTTTTGGATCTTGTTTGTTGGATATTATTTGGCTTGATAACCTTTGCAT???ATCAGACAGTC?GAGGACYRTGATCTATGAGGGCCTTAAAATCCCTGTTTTATTTACTTTTT?GAAAGTTT?GAGTTAATCCGGATGTCTCCATCACATGGGGGAAACTGGGG?TGAAATTGGT?GGTGGGGTTT?ATCTTTTGGATGTGTGGATGAGATTTTACCACGTACAGGGTTGTAATTTC???????????TACAGTGGGTGGAGCGAGGGAATCATCTAGGGACAAACCCCAC??TATGGTTTTTGTTTCCTTCCTCATATGTTAAAAAA?GCTAGGAATTTGATTCCGTTTTGAGTGG???TGATGT?AGAACCTGATCTCTTCTTTAGATTTTTCTTCTCTTTTT?GTATATCTAGAA?GAAAGAGAGGCGG???TATTTTTTAAATTGGATGAGAATTTGGCTACCATGCTGCTCCTATCCTCTTCCCAGAAAGGGAGTTCTGAGTTTGTCAAGTCTC??TGACTTCAATTTCATAATATA??TGTAGATAAA?GCTTTATGACTC????TGTAAGCGTGCAACTCAC????TGATGCAAA?GCCTATT???ACGTTTA?GATACATGGATTA?CATATGTGCTTTCACCAGCTGAGATTTATCCATGTACTTGTCCTTTCACAAGTGGGGCTTGATTGGATCGACAATGCTGTGTTGATGTGCATAGAACTGCTGTTCTGTGTTGTGTGGTTT?GGTATCTAAATAAAA?GGACAAACTGCCCCTTGTCGATCAGATACGAGCATTCCAGAGAATATGAAGGCTATTGATGTCATACCTCTGCTGACACCTACTGTGCTGGAGAAGATTGAGGCTGTTGTTCAAAGCAAGCCAAAGCGACCTGATTCATATAGGTGAACAGTATATCCGTTCAACCCTTTTGAGTGTTGTGGATATTACTTGGAACATTCCATTTTCCAACCTACCAGAATGCTAGCTACCAATTGGTGTGAAGGACATTTTATGTTTCTCTTGTTTGGATGTG?TTTTCTTCACTGAAATTCTCA?AGCATAG?GTTCTCTTCCTATTTATTTTTTC?TTTTCTTCTGGGTGGGGTGTAAAAGGGTA???TTATTTGAACCATTAAATCAATTAGAGATTGGAACCTGGGATTCATTTTAAGAGACCATACTTTTATAGTCAATTA????????????TTCGGTTTTGGTTTGATAAAAAAACAGGTGCAAGTTCTGTTGAAAAACCAACCACAAAAAACAAAAAAACAAACAACAAAAAACCACCACAAAACACAACACACCCAAAAACAAAAACACCCCAAAAACACACCCACCAAAAAC?ACACCACACCACCACCCAACCC??CAAAC??AACAAACCCACCACAACAAAAAACACAACACAAAAC?ACAAAAAACCCAAAAAACAA?C??ACAAAC?ACCAAACAAAAAACCCACCACCCCCCCACCAAAAACACCACAAACACAACCAACCCAAAAAC?CCCACACCCCACCAAAAAAAACAAACCAC?CA?C
017VAEST58 TGGAAAGCCCCTTTCTATGCTTATTACAAGGACTTCGACATAGAGGGATGCCCAATGCCAGGACCCGGGACTTGTGCCTCTAACCCTAATAACTGGTGGGAGGGAACTGCATACCATGAACTCAGCCCTATTGAAGCCAGACGATACCATTGGGTCCGTCAGAACCACATGATCTATGACTACTGCACGGACAAATCGCGATACCCGGTTACCCCACCGGAGTGTGTCGCAGGCATCTAAAATCCGRTGGCCAATTTTTCCTTAATYGGTAAATACATTCRTGCCTACGTACGTACACACCCTCATACACTYT???????GTTGTG?TGATAAGAGCCATGCATATCAGGGGGTATAGAGGGGAT?AAAAAATAATATTATTTTTGTTTCGATGGTGATTTTAGTATGTGGTTGA??????AGCCTAAGATTT????GTAAGGTTTGTTTTCTAAGGGTGGGCAAAGGGTCAACTTCTATTTGTAAACCATATGTGTCTGTATTTGCCGATTATCATAAGTGCCAATAAAGCTTCTGCATGGTGCTGTACTAAGCATTCGTTTCAATGAAGATATATTGAGTGTGTGGAATCGCAATGCATCCGATCATCAGGTCAGTAACCACTAATTCACTACTATTSTGATATGTTCTRTGTTTGTGTACAATATGGTGACCTTGATTTACTTT??CCATTAGGCTGTAATGGCTCTAAGAGATGCGATCAAAMGGCACTTGAAGCTTCCCCATGGCTATGTTATGGAATACAAGGCTCATGATGCTTCTCTCCGTGACAACTCATCTTATAGGAACACRTGGTTGAGAGGATGATCCTGTGGATTCCCTCCTTAAGCAACCATGTGGGAATGGAAGTTCAGATAGCTGTCCATTGAGGTCCCYG?CAGGATCAAAATCAGTTACTCCTATATTACCTT?????ACAACTAGTTTGGTGGTTGTCGCTCTGAGTTKTAATGTAAGACTGTATTAGCTTCAA????????CTGAAGTCAAAACTCTCAGTTTCGTTAATGAATTTGCTGGTTTTCCCACAGGTTAAGGCAAAGCAGGTTACATTCCACAGGAAAAAGAATCTTCAGTACTATGAGATATCAGCGAAGAGCAACTACAATTTTGAGAAACCTTTCTTGTATCTTGCTAGGAAGCTTGCAGGGTGATTAAATAATATAGAAATTATTCAATTTCTGGTTTATATATGCTACAGAGGATATTTAACATTGATAA?TTGCTTTGGTGATTTTAGGGATCCCAATCTCCACTTTGTGGAGTCCCCTGCTCTTGCTCCTCCAGAAGTACACATTGACTTGGCTGCACAGCAACAGTAAGAATCTTGTCCTTGTAGTGC?TTCTTCTACTGTTGCCCCTC?AATA??????WTTTTCTTTTTAATAATGATAAC?TTCTTATTGATATCTGGTTTGCTTTAGACTATATATTAAATCAATTCATTTGATATCAA????????TATACCTGTCCAGTTCTGGTCCCCTGCCTC?ATTATGTTTTTTGTTTGTTACAGGCACGAGGCTGAGCTTGCTGCAGCAGCTAGTCAGCCTCTTCCAGATGATGATGATGATGCGTTTGAGTAGAGAGAACTGGTGGAGAGGCTTGGGTTCTACCTTTTTGCAATGATTTAATGCTTCCTTTA?????TTATGCATCGTTCGCTTACCAAGTTTTTAAACTGGGCTTGGTGCTTTGAGCGGTCTCATGGATGTACGTGGAAGCAAGCCAGATGGCTCAGAGGTTGGTTCTGGTGATGGCCAAGGGAAGTCAGCTTCTGGACATGGCAGTGGAAATAGAGATTCCTAAGGTCGAAGATAGTTCTAAGTGAGA????TGGCTGCAGGAGGTTAAACCATCTAGGGATGAT???AGTGTGTAGACCTTTTT?????????????????????GAG?????TACTGGCATATACATATCTACATATTTCAACACATATGAACAACCTTTACCATCTCCACTGAATTTGTAGTTGTAGCATCTCCAATGAACAGCCATCCCATGTTCGAATTGGTTTCAGCAGCCCAGACAATCCTCCCCGACAGCGATGGCGCCATCGATGGGCATCTCCGGGAAGTGGGGCTGACCTTCCACTTACTTAAGGATGTGCCCGGCCTCATTTCCAAGAACATTGAAAAAAGCCTGAATGARGCCTTCCAGCCTTTGGGCATCAAGGACTGGAACTCCATTTTCTGGATTGCACACCCTGGTGGGCCTGCAATCTTAGATCAAGTTGAGGAAAAATTAGCCCTAAAGCCCGAGAAGTTACGCTCCACACGACACGTCTTGAGCGAGTATGGTAACATGTCAAGTGCTTGCGTGTTGTTTATTTTGGACGAGATGAGGAGGAAGTCGGCTGAGGAAGGGCTGAAGACCACGGGTGAGGGGCTGGAAT?GGGGCGTGCTCTTCGGTTTCGGACCAGGGCTCACTGTTGAGACCGTGGTGCTCCACAGTGTGTCTACTTGAGGGACTAAAAAATATCTACTGTTTCTACTTTACTTGCCTGATTTGGTTTTCCCCTTCTCTTGTTGGTGAAAACTGACCCCAAGGACGAGTTCCTTGCAATATTGAGAGCCACTGTGAAGTGCTTGACCCGCCCAGAGAAGTACTTTGAGAAGGTTCTYAGGCTGGCAATCAACAAGCGAGGCACAGATGAAGGGGCTCTCACTAGAGTTGTCACTACAAGGGCTGAGATTGACATGAAGATCATAAAGGAGGAGTACCAYAAAAGGAACAGYGTCACTCTGGATCATGCCATTGGCAAGGACACCACTGGAGACTATGAAAAAATGCTTCTGGCCCTGATAGGACACGGAGATGCTTGAGCTCGTTATTTCTT?CATGACATTTGCTTCTGATGGTGTCTATATATATAA???CTTATATAGTCTGCC????ATGTTTTCAAATGGTTGCATGTTGTGGAATGGGTTATCCTGGTTTTGYGTG??TGG?TCCTTAATAATCAGTCTTATGGCTATTGCGTGTCTTGGAAGACTTCAGTGTGATCAGACACAGCGAAACTGGAGCTGTTGAAGAGCTTGGGAGCTGATTTGACGATTGACTACACTAAGGAGAACTTTGAAGATTTGGCAGAGAAATTCGATGTAGTTTATGATGCAGTTGGTAAGTTCTTGTGTTTATTGCTCATTKT?GAGGAGTCACTTATTGCACTATTGTCCTTTGTAGCTTATT?GAAATTTAATTCCCCAGCTCCATATTTGTTTGGGCCTGGTTTGATA?GAGTAAATTGATGGTGGATGAACAC????TACTTTTT?CCTTTCTACATKAACAGGGCAGTGTGATAAGGCAGTGAAGGTAGTRAAAGAAGGAGGCAGCGTGGTGGCATTAACWGGTGCCGTGACACCTCCTGGTTTCAGATTTGTAGTAACTTCAAATGGAGAGGTGTTGAAGAAACTGAACCCATATTTGGAGAGCGGGAAGGTGAAGCCAGTTGTTGATCCCAAGGGACCATTTCCATTTTCTCAGGTTGTTGAAGCTTTCTCCTACGTTGAAACAAGCCGAGCCACTGGAAAGATAGTTATACATCCGATTCCATGAGRGAAKAGACACAGTAAAACTSTGTCACTATGGA????GATGTATGATTGGAATGAAACCTGAGAAATTTTCAGTTTGATGTATAAATATTAAATRTATTCTGGTTGAGAGGAGCTTTGGCCACCATGGATAGAGACTATGGAATTCTTAACAAGGTTTTCCATCATATAACGGATACTCATGTGGCACACCATTTGTTCTCAACAATGCCGCATTATCATGCAATGGAGGCTACAAAGGCCATAAAGCCAGTATTAGGAGATTATTATCAGTTTGATGGGACTCCATTTTACAAGGCAATGTGGAGAGAGGCAAAGGAGTGTGTCTATGTCCAGTCGGATGGTGACAAGAGCAAAGGTGTTTTCTGGTACCAGAATAAGTTTTGATGACTTGAACTGGTGATGTTTGTTTCGGAATGTTCTAGTTTCTT?????AAGGATTTTAGC?TTCCCGTTA?T??TGTTAACTTAGCCATGTCTGTGC?????????TTGTACCTCGAATCTTGGTTGCATTAATATCATTCCATGGCCAACCAA?GC???GGAATCAGCTGGGGGAATCACATTGAAACCGCAGAAGCAGCAGCGATTCTGGACATGGCTAATAGAGAACTA????TGAAGCAGAGAGCTGCTGCT???CTGGACTAGTGGTTCAACCC?ATCTGCTACTT?CAGCCAATTTTGCCATYACCC?MTCTGTTCACCATTC?CCTCTGGYAYCAGCTT?CCATCTTCAAAAAAA???TGATGCTTCCGCTTTCWGCTTTT?AGCTTTTRGCTTTTKGCTTTTTGCTTTT????????????????????????????GGATGTAAAGGAATGAGATTCTCTATTGGGTTTTGCTTAGTATTGTTATTGATTGGTCACTCCAGGAGAAGGAACCTCCAATCCAAAGTCTACAAGTAAAAGGAAGTTTATCGACACTGGCAGCTTTGCTGAGCAGGACAAATACTTGGAAATGTCGAAACGTGCATGCAAAGCTTCTAATTCCTACCTGGACTTGAATCTGCCTGTAGAGGAGTTGGAAGAAGATGTT???GATTCGGCAAATTGTGACAGTGATTCCCTCTCTGAAAGCTCAGAAGCTTGGTTGGAAGAGTTCTTAGATCAAATGGATGAAAAAGTGACTTTCAAGCCCTTCAATTTTGATGCAGTTGCTCAGAAGCTACTTAAGGAAATAAGCCTGAACTTCCAAAAGATTATCGGATCTGACATTCAGTTGGAGATTGACAGCGAGCCATTGAAAAGCTTGGGCTGAGGCACAAGGAACACATTGCAGCTTATGGAGAAGGCAATGAACGCCGTCTCACTGGACGACATGAAACTGCTGACATCAACACATTCTTATGGGTAAAAATTACTGTTTCCATCAATTAAATAGAAGATCAAATCATTCAGAAAGTAA?TGTAGAT????????????????????????????????????????????????????GGAGGAACTTGGCAAGGAACTAGGGAGC??????????????????????????????????????TATTAGCAATGATTTAACATATRCA?TTGAGAATTTGTAATTAGTTGAATCATAAGCCAGAAATCACCY?TTTTTTCGGGAATTTGGAT?AAGTTTCCCAGAATGCTGATCATCCGTCCTTCACATGTGGTTGATTTACAGGGAGTGGCAAACCGAGGAGCCTCCATTAGAGTTGGAAGAGACACAGAGAAAGCTGGGAAAGGATATTTTGAGGACAGAAGGCCTGCTTCAAACATGGATCCTTATGTGGTCACCTCCATGATTGCAGAAACTACAGGATTAGAAGCTAAATTCGACATGTTGATTGCCAACATCATCATCGACTGTTTRATGAGCCACTCTAGCTACTTGGCAAGCAACATGTCGAATTTAGCTTCTAATCCTGAACACAATGCCACAAAATCAGCCTATGAACATTGCTTCCTGCACTGTTCTGATGCAAAGACGGCGCTAAATTCAGCAGYTTTGGAGCTAAAGAATGGCAGCTATGATAGCGCTGAACTGTCCTTGCGCGAAGCAGCGCTATATCAAGGCACATGCCGATAYGAGTTTGTGAGTTCAAAYGAGACTTATGTGCCGCCTAATGTTTACTATGATCTGAAGGTCTTTGATATACTWACTGTGGCTGCCTTTAGAATTATCAAGGGTCCTGAACTTGTGGACAACTGCTCCAGGCATGCAGTTCTACACTGCAAACTATGTGAATGGAGTTGCTGGAAAAGATGGAGCTGTTTATGGAAAGCATTCAGGGCTCTGCTTGGAGACACAGGGATACCCAAACGCCATTAACCAGCCAAACTTCCCRTCSATYGTCGTCCAGCCAGGKGAGAAGTATCAACAYAYCATGTTGTTTGAGTTCTCCGTTGAGTGAAGGRGCAGATATA?TTTGAGAAAAGTCTGCTCTGTGTTTGGTTTTCAATGGCTGTGAGACCAATGCTGATGGTGATAGCCAGATTGGAACRGTGGGATGTGTGGCTGTTGACASTCATGGAAATTTAGCAGCTGCTACTTCKACTGGTGGACTGGTTAACAAAATGGTGGGCAGGATTGGGGACACACCCATTGTAGGTGCAGGGAACTATGCGAACAGCCTGTGTGCAGTCTCTGCCACAGGAAAAGGCGAAGCAATAATACGTGGTACTGTTGCAAGAGATGTGGCAGCACTCATGGAGTACAAAGGGCTTTCGCTCGAGGAAGCAGCAGCGTATGTATCCTTGTCCTCCCAACTCTCAAAGGCAAGCTCAATGGCATTGCCCTGCGTGTGCCCACCCCAAATGTGTCGGTTGTGGACCTTGTTGTTCAGGTGTCCAAGAAGACCTTTGCAGAGGAGGTGAATGCTGGTTTCAGGGAYAGTGCTGAGAAGGAGCTCCAAGGGATTCTCTCTGTGTGTGATGAGCCCCTGGTTTCAGTTGACTTCAGGTGCTCTGATGTGTCCTCGACCGTGGACTCATCACTGACCATGGTTATGGGAGATGACATGGTTAAGGTGATAGCTTGGTATGACAATGAATGGGGTTACTCTCAAAGGGTTGTGGATTTGGCTGATATTGTGGCCRACAAATGGAAATGATGAGCGGATTTGGGAGTAGTGGCTTCATCAGCATTGGGGTTTAGGACTCGGACTGAAAATGACATCAAGTTGGCTAATAGCGTTGATGTTGGGTCCCTTCGTGATCCACAGGAGGATGCAGTCAGGGTCAAGGACCCRGAATGGCTCATTGTTATTGGGGTCTGCACCCACTTGGGYTGCATCCCCTTGCCAAATGCTGGTGATTTTGGTGGTTGGTTTTGTCCATGCCATGGCTCCCACTACGATGTCTCTGGCAGGATCCGCAAAGGGCCAGCACCCTACAATCTTGAGGTACCCACTTACAGCTTCTTGGAGGAGAACAAGTTAATGATTGGCTGAGAATCGATGTTGAAGAGCAAGCACAACTTGAAATTCTTAG??TGTCTTTCATTTACCTAGTGCAAGTGATTCT?AATGTCCTAAAGGGCAATGCTTTGATCAGAAAAGAACTGATACAATGAACCATAATAATGTGTTACAACTTCCAAGATCACAGCTATACTGTATTATTGCCATCTTATGCTTGGCTGTTAATTTATTGCTTTTGCCTCTCTATTAATGTTGGTGT?ATGGAAAAATCTTTGTTGGATCTTGTTATTTCTGATGTGGATT?AGGTTTAAAACATCATTATAGAAGCTGATTTCACCAAAGAGGAGATTCCAAGACTGGGCCAACCCAGGGTCAATGGGGAAGCAGTACTTCCTCGGGTTTGAAAAATACTTGGGAGGGTCTGGCGASCCAGCCTACCCAGGAGGCCCACTGTTCAACCCTCTCGGGTTTGGTAAAGATGAGAAATCCCTCAAGGATCTGAAGCTCAAAGAGGTTAAGAATGGGAGATTGGCTATGTTGGCCATATTGGGCTACTTTGCACAAGGGCCTGTGACAGGAGTCGGGCCCTTACAAAACCTGCTGGACCATTTGGCAGACCCTGTCAACAACAATATCATAACCAGCCTCAAGTTCCACAACTAGGATACTCATCCTCTTGTTGCTTTGCTTCACGATT???????CACTCTCTCTGTGT??CCTCTCAGCTGTCACCTCTCTCCCCCCC??TC????ATATTTGTAATATTATTATGTGAAGACTTGGCCTTTAAATTT???????????????????????????????????CTCCCTCTCCCTCAAACTCCGCCACCCTAAGCCCCTCAGATTCTCCACCGCCATCTCCGCTACCATCGCCGTCGGTGACAAGCTCCCAGAATCCACCTTCTCCTACTTCGACACCGCCGGCGAGCTCCAGACCACCACCGTCTCCGACCTCACCAAGGGCAAGAAAGCCATCCTCTTTGCCGTCCCCGGCGCCTTCACCCCCACTTGCTCCCAGAAACACCTCCCCGGCTTCGTTGAAAAGTCCGGCGAGCTCAAGTCCAAAGGGGTCGAAACCATCGCCTGCATTTCCGTCAACGACGCCTTCGTCATGAAGGCTTGGAAGGCCGACTTGAAGATCGAGGACCAAGTGCTCCTGTTGTCGGATGGAAATGGGGACTTCACCAAAATGCAGATTTTCGTGAAGACCCTAACGGGGAAGACSATAACCCTAGAGGTTGAATCRTCTGACACSATCGAYAATGTCAAGGCYAAGATCCARGACAAGGAAGGCATCCCGCCGGACCAGCAGCGYCTCATCTTCGCTGGMAAACAGCTGGAGGACGGCCGAACCCTAGCCGACTACAAYATCCAGAAGGAGTCRACCCTCCACCTGGTGCTCCGCCTCCGTGGTGGCGCCAAGAAGCGCAAGAAGAAGACCTACACCAAGCCCAAGAAGATCAAGCACAAAAAGAAGAAGGTCAAGCTCGCTGTTTTGCAGTTATTTTTTGCAGACTTTGCTGTAATGTATATGACACAAACCTCTGATTCTCTACACATCAAGCTCTAAATTATGTTTCGCTGAGAAGAGCGAAGATCGCTGTCCGTC????TGCCCTCAGAATTGATCGGGAGTTTGACGGGGCTGATCTATCAGGCTTCATGTACCATATTGTGCCAGCCGGGTGCCGCCTGTCGATTGTAATCCCTAGTTTTTTCCCCC??TCTATTTGTCCTTTGCTTTATGTTTCTTGATCGGGCAGGATATGGAAGAATTGGTTTCTATGGGTTTAGTTCGAAGCATTGGGATAAGGTATGCTCACAAGTT?GAAAATTTTAGGTATAATTTGGCCRATACTGTGAAATTTCATACAAGCRCTATCCATCATATCCTATGAAAACTTTCCCCTTT?TTCRAGCCTTACTCTGGAACTTGGATGGAAAAATAAAAA??GACTTTTTWAAACAAATTAAGGTGCAATTAGAGAAATAGTTGAAACTTGAATTTCTA?????TTTCCATGTCARCAAG?GGTTTGTTAGTGACATCTCTTATTGATTGGGGGAAAAAGTTTCTGACATTATATACGTAATGAACTTCTTTT?AACTAAGTATATGCATTTTAAAACTGTGAGAAGTCATTAGGC???TCAAAAT?GRTAATGTCTACTCAGAAGGGAA?????TGAGTCATTACAAAATCTCTCTTGCCAAATGAAA?TTAAAGGCTTCAAG??????????????????????????????????????????????TTGTTCCGTTGTTCTGATTCTTCAGTTTTGTAAATTTATTTTGAAACTC?GGGAATTGTGTTTTGAAAGAAAGTTTTCTTGCAGCAACTACGACATCTTTCTAACCAGGGATTGCTTAGCTTACTCCAAAGTGAAGCCTGCTGTGAATCAGATCGAGACACACCCCTACTTCCAACGCGACTCCCTCGTCAAATTCTGTCAGAAGCATGGAATCTGTCCCTTAGCAGCAGGGATTCTAGTTCTCCGCCGTTGATTTGATC?TTTGATCAAACGACCATGCCGATCCGCAACATCGCCTTTGGAAGGCCCGAGGAGGCGACTCGACCCGACGCTCTTAAAGCGGCGTTTGCTGAGTTTATATGTACCTTGATTTTCGTGTTCGCCGGCGAAGGTTCCGGCATGGCCTTTAACAAACTCACTGACAACGGTTCCACCACCCCCGCTGGCCTTGTTGCCGCCTCTCTGGCTCACGCATTCGCTCTCTTTGTTGCCGTCTCTGTAGGAGCATCAAATGTACGCTGAGATGGCTTCCCGCCATAGGGTTAGGTCTCCTTGCATCCAAATCATCAAGACTGCAACCATCCCAGCTAAGCTTTGCAAGAGGGAGAGCTCAAAACAATTCCACAACTCCAAGATCAAGTTCCCCCTGACCTTCAGGAAGGTCAGGCCACCAACCAGGAAGCTCAAGACCACCTACAAGGCATCAAGACCCAACTTGTTTATGTAAGTCTGGGTGATCATTTGTTGGATGAGCTATAAA?GGTCG?ATCTAATTTTTTT?GAAATTTTGTTTTACTATTCAGTAGAAACCTTCCTGCRTTTTGGATCTTGTTTGTTGGATATTATTTGGCTTGATAACCTTTGCAT???ATCAGACAGTC?GAGGACCRTGATCTATGAGGGCCTTAAAATCCCYGTTTTATTTACTTTTT?GAAAGTTT?GAGTTAATCCGGATGTCTCCATCACATGGGGGAAACTGGGG?TGAAATTGGT?GGTGGGGTTT?ATCTTTTGGATGTGTGGATGAGATTGTACCACATACAGGGTTGTAATTTC???????????TACAGTGGGTGGAGCGAGGGAATCATCTAGGGACAAACCCCAC??TATGGTTTTTGTTTCCTTCCTCATATGTTAAAAAA?GCTAGGAATTTGATTCCGTTT?GAGTGG???TGATGT?AGAACCTGATCTCTTCTTTAGATTTTTCTTCTCTTTTT?GTATATCTRGAA?GAAAGAGAGGCGG???TATTTTTTAAATTGGATGAGAATTTGGCTACCATGCTGCTCCTATCCTCTTCCCAGAAAGGGAGTTCTGAGTTTGTCAAGTCTC??TGACTTCAATTTCATMATATA??TGTAGATAAA?GCTTTATGACTC????TGTAAGCGTGCAACTCAC????TGATGCAAA?GCCTATT???ACGTTTA?GATACATGGATTA?CATATGTGCTTTCACCAGCTGAGATTTATCCATGTACTTGTCCTTTCACAAGTGGGGCTTGATTGGATCGACGATGCTGTGTTGATGTGCATAGAACTGTTGTTCTGTGTTGTGTGGTTT?GGTATCTAAATAAAA?GGACAAACTGCTCCTTGTCGATCAGATACGAGCATTCCAGAGAATATGAAGGCTATTGATGTCATACCTCTGCTGACACCTACTGTGCTGGAGAAGATTGAGGCTGTTGTTCAAAGCAAGCCAAAGCGACCTGATTCATATAGGTGAACAGTATATCCGTTCAACCCTTTTGAGTGTTGTGGATATTACTTGGAACATTCCATTTTCCAACCTACCAGAATGCTAGCTACCAATTGGTGTGAAGGACATTTTATGTTTCTCTTGTTTGGATGTG?TTTTCTTCACTGAAATTCTCA?AGCATAG?GTTCTCTTCCTATTTATTTTTTC?TTTTCTTCTGGGTGGGGTGTAAAAGGGTA???TTATTTGAACCATTAAATCAATTAGAGATTGGAACCTGGGATTCATTTTAAGAGACCATACTTTTATAGTCAATTA????????????TTCGGTTTTGGTTTGATAAAAAAACAGGTGCAAGTTCTGTTGAAAAACCAACCACAAAAAACAAAAAAACAAACAACAAAAAACCACCACAAAACACAACACACCCAAAAACAAAAACACCCCAAAAACACACCCAACAAAAAC?ACACCACACCACCACCCAACCC??CAAAC??AACAAACCCACCACAACAAAAACCAAAACACAAAAC?ACAAAAAACCCAAAAAACAAAA?CACCAAC?ACCAAACAAAAAACCCACCACCCCCCCACCAAAAACACCACAAACACACCCAACCCAAAAAC?CCCACACCCCACCAAAAAAAACAAACCAC?CA?C
018VAESTDV TGGAAAGCCCCTTTCTATGCTTATTACAAGGACTTCGACATAGAGGGATGCCCAATGCCAGGACCCGGGACTTGTGCCTCTAACCCTAATAACTGGTGGGAGGGAACTGCATACCATGAACTCAGCCCTATTGAAGCCAGACGATACCATTGGGTCCGTCAGAACCACATGATCTATGACTACTGCACGGACAAATCGCGATACCCGGTTACCCCACCGGAGTGTGTCGCAGGCATCTAAAATCCGATGGCCAATTTTTCCTTAATTGGTAAATACATTCATGCCTACGTACGTACACACCCTCRTACACTYT???????GTTGTG?TGATAAGAGCCATGCATATCAGGGGGTATAGAGGGGAT?AAAAAATAATATTATTTTTGTTTCGATGGTGATTTTAGTATGTGGTTGA??????AGCCTAAGATTT????GTAAGGTTTGTTTTCTAAGGGTGGGCAAAGGGTCAACTTCTATTTGTAAACCATATGTGTCTGTATTTGCCGATTATCATAAGTGCCAATAAAGCTTCTGCATGGTGCTGTACTAAGCATTCGTTTCAATGAAGATATATTGAGTGTGTGGAATCGCAATGCATCCGATCATCAGGTCAGTAACCACTAATTCACTACTATTCTGATATGTTCTRTGTTTGTGTACAATATGGTGACCTTGATTTACTTT??CCATTAGGCTGTAATGGCTCTAAGAGATGCRATCAAACGGCACTTGAAGCTTCCCCATGGCTATGTTATGGAATACAAGGCTCATGATGCTTCTCTCCGTGACAACTCATCTTATAGGAACACGTGGTTGAGAGGATGATCCTGTGGATTCCCTCCTTAAGCAACCATGTGGGAATGGAAGTTCAGATAGCTGTCCATTGAGGTCCCTG?CAGGATCAAAATCAGTTRCTCCTATATTACCTT?????ACAACTAGTTTGGTGGTTGTCACTCTGAGTTTTAATGTAAGACTGTATTAGCTTCAA????????CTGAAGTCAAAACTCTCAGTTTCGTTAATGAATTTGCTGGTTTTCCCACAGGTTAAGGCAAAGCAGGTTACATTCCACAGGAAAAAGAATCTTCAGTACTATGAGATATCAGCGAAGAGCAACTACAATTTTGAGAAACCTTTCTTGTATCTTGCTAGGAAGCTTGCAGGGTGATTAAATAATATAGAAATTATTCAATTTCTGGTTTATATATGCTACAGAGGATATTTAACATTGATAA?TTGCTTTGGTGATTTTAGGGATCCCAATCTCCACTTTGTGGAGTCCCCTGCTCTTGCTCCTCCAGAAGTACACATTGACTTGGCTGCACAGCAACAGTAAGAATCTTGTCCTTGTAGTGC?TTCTTCTACTGTTTCCCCTC?AATA??????WTTTTCTTTTTAATAATGATAAC?TTCTTATTGATATCTGGTTTGCTTTAGACTATATWTTAAATCAATTCATTTGATATCAA????????TATACCTGTCCAGTTCTGGTCCCCTGCCTC?ATTATGTTTTTTGTTTGTTACAGGCACGAGGCTGAGCTTGCTGCAGCAGCTAGTCAGCCTCTTCCAGATGATGATGATGATGCGTTTGAGTAGAGAGAACTGGTGGAGAGGCTTGGGTTCTACCTTTTTGCAATGATTTAATGCTTCCTTTA?????TTATGCATCGTTCGCTTACCAAGTTTTTAAACTGGGCTTGGTGCTTTGAGCGGTCTCATGGATGTACGTGGAAGCAAGCCAGATGGCTCAGAGGTTGGTTCTGGTGATGGCCAAGGGAAGTCAGCTTCTGGACATGGCAGTGGAAATAGAGATTCCTAAGGTCGAAGATAGTTCTAAGTGAGA????TGGCTGCAGGAGGTTAAACCATCTAGGGATGAT???AGTGTGTAGACCTTTTT?????????????????????GAG?????TACTGGCATATACATATCTACATATTTCAACACATATGAACAACCTTTACCATCTCCACTGAATTTGTAGTTGTAGCATCTCCAATGAACAGCCATCCCATGTTCGAATTGGTTTCAGCAGCCCAGACAATCCTCCCCGACAGCGATGGCGCCATCGATGGGCATCTCCGGGAAGTGGGGCTGACCTTCCACTTACTTAAGGATGTGCCCGGCCTCATTTCCAAGAACATTGAAAAAAGCCTGAATGAGGCCTTCCAGCCTTTGGGCATCAAGGACTGGAACTCCATTTTCTGGATTGCACACCCTGGTGGGCCTGCAATCTTAGATCAAGTTGAGGAAAAATTAGCCCTAAAGCCCGAGAAGTTACGCTCCACACGACACGTCTTGAGCGAGTATGGTAACATGTCAAGTGCTTGCGTGTTGTTTATTTTGGACGAGATGAGGAGGAAGTCGGCTGAGGAAGGGCTGAAGACCACGGGTGAGGGGCTGGAAT?GGGGCGTGCTCTTCGGTTTCGGACCAGGGCTCACTGTTGAGACCGTGGTGCTCCACAGTGTGTCTACTTGAGGGACTAAAAAATATCTACTGTTTCTACTTTACTTGCCTGATTTGGTTTTCCCCTTCTCTTGTTGGTGAAAACTGACCCCAAGGACGAGTTCCTTGCAATATTGAGAGCCACTGTGAAGTGCTTGACCCGCCCAGAGAAGTACTTTGAGAAGGTTCTTAGGCTGGCAATCAACAAGCGRGGCACAGATGAAGGGGCTCTCACTAGAGTTGTCACTACAAGGGCTGAGATTGACATGAAGATCATAAAGGAGGAGTACCACAAAAGGAACAGCGTCACTCTGGATCATGCCATTGGCAAGGACACCACTGGAGACTATGAAAAAATGCTTCTGGCCCTGATAGGACACGGAGATGCTTGAGCTCGTTATTTCTT?CATGACATTTGCTTCTGATGGTGTCTATATATATAA???CTTATATAGTCTGCC????ATGTTTTCAAATGGTTGCATGTTGTGGAATGGGTTATCCTGGTTTTGTGTG??TGG?TCCTTAAGAATCAGTCTTATGGCTATTGCGTGTCTTGGAAGACTTCAGTGTGATCAGACACAGCGAAACTGGAGCTGTTGAAGAGCTTGGGAGCTGATTTGACGATTGACTACACTAAGGAGAACTTTGAAGATTTGGCAGAGAAATTCGATGTAGTTTATGATGCAGTTGGTAAGTTCTTGTGTTTATTGCTCATTGT?GAGGAGTCACTTATTGCACTATTGTCCTTTGTAGCTTATT?GAAATTTAATTCCCCAGCTCCATATTTGTTTGGGCCTGGTTTGATA?GAGTAAATTGATGGTGGATGAACAC????AACTTTTT?CCTTTCTACATGAACAGGGCAGTGTGATAAGGCAGTGAAGGTAGTAAAAGAAGGAGGCAGCGTGGTGGCATTAACAGGTGCCGTGACACCTCCTGGTTTCAGATTTGTAGTAACTTCAAATGGAGAGGTGTTGAAGAAACTGAACCCATATTTGGAGAGCGGGAAGGTGAAGCCAGTTGTTGATCCCAAGGGACCATTTCCATTTTCTCAGGTTGTTGAAGCTTTCTCCTACGTTGAAACAAGCCGAGCCACTGGAAAGATAGTTATACATCCGATTCCATGAGAGAATAGACACAGTAAAACTCGGTCACTATGGA????GATGTATGATTGGAATGAAACCTGAGAAATTTTCAGTTTGATGTATAAATATTAAATATATTCTGGTTGAGAGGAGCTTTGGCCACCATGGATAGAGACTATGGAATTCTTAACAAGGTTTTCCATCATATAACGGATACTCATGTGGCACACCATTTGTTCTCAACAATGCCGCATTATCATGCAATGGAGGCTACAAAGGCCATAAAGCCAGTATTAGGAGATTATTATCAGTTTGATGGGACTCCATTTTACAAGGCAATGTGGAGAGAGGCAAAGGAGTGTGTCTATGTCCAGTCGGATGGTGACAAGAGCAAAGGTGTTTTCTGGTACCAGAATAAGTTTTGATGACTTGAACTGGTGATGTTTGTTTCGGAATGTTCTAGTTTCTT?????AAGGATTTTAGC?TTCCCGTTA?T??TGTTAACTTAGCCATGTCTGTGC?????????TTGTACCTCGAATCTTGGTTGCATTAATATCATTCCATGGCCAACCAA?GC???GGAATCAGCTGGGGGAATCACATTGAAACCGCAGAAGCAGCAGCGATTCTGGACATGGCTAATAGAGAACTA????YGAAGCAGAGAGCTGCTGCT???CTGGACTAGTGGTTCAACCC?ATCTGCTACTT?CAGCCAATTTTGCCATTACCC?CTCTGTTCACCATTS?CCTCTGGTAYCAGCTT?CCATCTTCAAAAAAA???TGATGCTTCCGCTTTCWGCTTTT?AGCTTTTRGCTTTTGGCTTTTTGCTTTT????????????????????????????GGATGTAAAGGAATGAGATTCTCTATTGGGTTTTGCTTAGTATTGTTATTGATTGGTCACTCCAGGAGAAGGAACCTCCAATCCAAAGTCTACAAGTAAAAGGAAGTTTATCGACACTGGCAGCTTTGCTGAGCAGGACAAATACTTGGAAATGTCGAAACGTGCATGCAAAGCTTCTAATTCCTACCTGGACTTGAATCTGCCTGTAGAGGAGTTGGAAGAAGATGTT???GATTCGGCAAATTGTGACAGTGATTCCCTCTCTGAAAGCTCAGAAGCTTGGTTGGAAGAGTTCTTAGATCAAATGGATGAAAAAGTGACTTTCAAGCCCTTCAATTTTGATGCAGTTGCTCAGAAGCTACTTAAGGAAATAAGCCTGAACTTCCAAAAGATTATCGGATCTGACATTCAGTTGGAGATTGACAGCGAGCCATTGAAAAGCTTGGGCTKAGGCACAAGGAACACATTGCAGCTTATGGAGAAGGCAATGAACGCCGTCTCACTGGACGACATGAAACTGCTGACATCAACACATTCTTATGGGTAAAAATTACTGTTTCCATCAATTRAATAGAAGATCAAATCATTCAGAAAGTAA?TGTAGAT????????????????????????????????????????????????????GGAGGAACTTGGCAAGGAACTAGGGAGC??????????????????????????????????????YATTAGCAATGATTTAACATATGCA?TTGAGAATTTGTAATTAGTTGAATCATAAKCCAGAAATCACCC?TTTTTTCGGGAATTTGGAT?AAGTTTCCCAGAATGCTGATCATCCRTCCTTCACATGTGGTTGATTTACAGGGAGTGGCAAACCGAGGAGCCTCCATTAGAGTTGGAAGAGACACAGAGAAAGCTGGGAAAGGATATTTTGAGGACAGAAGGCCTGCTTCAAACATGGATCCTTATGTGGTCACCTCCATGATTGCAGAAACTACAGGATTAGAAGCTAAATTCGACATGTTGATTGCCAACATCATCATCGACTGTTTGATGAGCCACTCTAGCTACTTGGCAAGCAACATGTCGAATTTAGCTTCTAATCCTGAACACAATGCCACAAAATCAGCCTATGAACATTGCTTCCTGCACTGTTCTGATGCAAAGAMGGCGCTAAATTCAGCAGCTTTGGAGCTAAAGAATGGCAGCTATGATAGCGCTGAACTGTCCTTGCGCGAAGCAGCGCTATATCAAGGCACATGCCGATAYGAGTTTGTGAGTTCAAATGAGGCTTATGTGCCACCTAATGTTTACTATGATCTGAGGGTCTTTGATATACTTACTGTGGCTGCCTTTAGAATTATCAAGGGTCCTGAACTTGTGGACAACTGCTCCAGGCATGCAGTTCTACACTGCAAACTATGTGAATGGAGTTGCTGGAAAAGATGGAGCTGTTTATGGAAAGCATTCAGGGCTCTGCTTGGAGACACAGGGATACCCAAACGCCATTAACCAGCCAAACTTCCCRTCCATCGTCGTCCAGCCAGGTGAGAAGTATCAACAYAYCATGTTGTTTGAGTTCTCCGTTGAGTGAAGGAGCAGATMTA?TTTGAGAAAAGTCTGCTCTGTGTTTGGTTTTCAATGGCTGTGAGACCAATGCTGATGGTGATAGCCAGATTGGAACGGTGGGATGTGTGGCTGTTGACACTSATGGAAATTTAGCAGCTGCTACTTCTACTGGTGGACTGGTTAACAAAATGGTGGGCAGGATTGGGGACACACCCATTGTAGGTGCAGGGAACTAYGCGAACAGCCTGTGTGCAGTCTCTGCCACAGGAAAAGGCGAAGCAATAATACGTGGTACTGTTGCAAGAGATGTGGCAGCACTCATGGAGTACAAAGGGCTTTCGCTCGAGGAAGCAGCAGCGTATGTATCCTTGTCCTCCCAACTCTCAAAGGCAAGCTCAATGGCATTGCCCTGCGTGTGCCCACCCCAAATGTGTCGGTTGTGGACCTTGTTGTTCAGGTGTCCAAGAAGACCTTTGCAGAGGAGGTGAATGCTGGTTTCAGGGACAGTGCTGAGAAGGAGCTCCAAGGGATTCTCTCTGTGTGTGATGAGCCCCTGGTTTCAGTTGACTTCAGGTGCTCTGATGTGTCCTCGACCGTGGACTCATCACTGACCATGGTTATGGGAGATGACATGGTTAAGGTGATAGCTTGGTATGACAATGAATGGGGTTACTCTCAAAGGGTTGTGGATTTGGCTGATATTGTGGCCAACAAATGGAAATGATGAGCGGATTTGGGAGTAGTGGCTTCATCAGCATTGGGGTTTAGGACTCGGACTGAAAATGACATCAAGTTGGCTAATAGCGTTGATGTTGGGTCCCTTCGTGATCCACAGGAGGATGCAGTCAGGGTCAAGGACCCGGAATGGCTCATTGTTATTGGGGTCTGCACCCACTTGGGYTGCATCCCCTTGCCAAATGCTGGTGATTTTGGTGGTTGGTTTTGTCCATGCCATGGCTCCCACTACGATGTCTCTGGCAGGATCCGCAAAGGGCCAGCACCCTACAATCTTGAGGTACCCACTTACAGCTTCTTGGAGGAGAACAAGTTAATGATTGGCTGAGAATCGATGTTGAAGAGCAAGCACAACTTGAAATTCTGAGAGTGTCTTTCATTTACCAAGTGCAAGTGATTCT?AATATCCTAAAGGGCAATGCTTTGATCAGAAAAGAACTGATACAATGAACCATA?WAATGTGTTACAACTTCCAAGATCACAGCTATACTGTATTATTGCCATCTTATGYTTGGCTGTTAATTTATTGCTTTTGCCTCTCTATTAATGTTGGTGT?ATGGAAAAATCTTTGTTGGATCTTGTTATTTCTGATGTGGATT?AGGTTTAAAACATCATTATAGAAGCTGATTTCACCAAAGAGGAGATTCCAAGACTGGGCCAACCCAGGGTCAATGGGGAAGCAGTACTTCCTCGGGYTTGAAAAATACTTGGGAGGGTCTGGCGACCCAGCCTACCCAGGAGGCCCACTGTTCAACCCTCTCGGGTTTGGTAAAGATGAGAAATCCCTCAAGGATCTGAAGCTCAAAGAGGTTAAGAATGGGAGATTGGCTATGTTGGCCATATTGGGCTACTTTGCACAAGGGCCTGTGACAGGAGTCGGGCCCTTACAAAACCTGCTGGACCATTTGGCAGACCCTGTCAACAACAATATCATAACCAGCCTCAAGTTCCACAACTAGGATACTCATCCTCTTGTTGCTTTGCTTCACGATT???????CACTCTCTCTGTGT??CCTCTCAGCTGTCACCTCTCTCCCCCCC??TC????ATATTTGTAATATTATTATGTGAAGACTTGGCCTTTAAATTT???????????????????????????????????CTCCCTCTCCCTCAAACTCCGCCACCCTAAGCCCCTCAGATTCTCCACCGCCATCTCCGCTACCATCGCCGTCGGTGACAAGCTCCCAGAATCCACCTTSTCCTACTTCGACWCCGCCGGCGAGCTCCAGACCACCACCGTCTCCGACCTCACCAAGGGCAAGAAAGCCATCCTCTTTGCCGTCCCCGGCGCCTTCACCCCCACTTGCTCCCAGAAACACCTCCCCGGCTTCGTTGAAAAGTCCGGCGAGCTCAAGTCCAAAGGGGTCGAAACCATCGCCTGCATTTCCGTCAACGACGCCTTCGTCATGAAGGCTTGGAAGGCYGACTTGAAGATCGAGGACCAAGTGCTCCTGTTGTCGGATGGAAATGGGGACTTCACCAAAATGCAGATTTTCGTGAAGACCCTAACGGGGAAGACSATAACCCTAGAGGTTGAATCRTCTGACACSATCGAYAATGTCAAGGCYAAGATCCARGACAAGGAAGGCATCCCRCCGGACCAGCAGCGYCTCATCTTCGCTGGMAAACAGCTGGAGGACGGCCGAACCCTAGCCGACTACAAYATCCAGAAGGAGTCRACCCTCCACCTGGTGCTCCGCCTCCGTGGTGGCGCCAAGAAGCGCAAGAAGAAGACCTACACCAAGCCCAAGAAGATCAAGCACAAAAAGAAGAAGGTCAAGCTCGCTGTTTTGCAGTTATTTTTTGCAGACTTTGCTGTAATGTATATGACACAAACCTCTGATTCTCTACACATCAAGCTCTAAATTATGTTTCGCTGAGAAGAGCGAAGATCGCTGTCCGTY????TGCCCTCAGAATTGAKCGGGAGTTTGACGGGGCTGATCTATCAGGCTTCATGTACCATATTGTGCCAGCCGGGTGCCGCCTGTCGATTGTAATCCCTAGTTTTTTCCCCC??TCTATTTGTCCTTTGCTTTATGTTTCTTGATCGGGCAGGATATGGAAGAATTGGTTTCTATGGGTTTAGTTCGAAGCATTGGGATAAGGTATGCTCACAAGTT?GAAAATTTTAGGTACAATTTGGCCRATACTGTGAAATTTCATACAAGCACTATCCATCATATCCTATGAAAACTTTCCCCTTTCTTCGAGCCTTACTCTGGARCTTGGATGGARAAAWRAAAA??GACTTTTTTAAACTAATTAAGGTGCAATTAGAGAAACAGTTGAAACTTGAATTTCTA?????TTTCYATGTCAACAAG?GGTTTGTTAGTGACATSTCTTATTGATTGGGGGAAAAARTTTCTGACATTATTTAYGTAATRAACTTCTTTT?AACTAAGTATATGCATTTTAAAACYGTGAGAAGYCATTAGGC???TCAAAAT?GATAATGTCTACTCAGAAGGGAA?????TGWGTCATTACAAAATCTCTCTTGCCAAAYRAAA?TTAAAGGCTTCAAG??????????????????????????????????????????????TTGTTCCTTTGTTCTGATTCTTCAGTTTTGTAAATTTATTTTGAAACTC?GGGAATTGTGTTTTGAAAGAAAGTTTTCTTGCAGCAACTACGACATCTTTCTAACCAGGGATTGCTTAGCTTACTCCAAAGTGAAGCCTGCTGTGAATCAGATCGAGACACACCCCTACTTCCAACGCGACTCCCTCGTCAAATTCTGTCAGAAGCATGGAATCTGTCCCTTAGCAGCAGGGATTCTAGTTCTCCGCCRTTGATTTGATC?TTTGATCAAACGACCATGCCGATCCGCAACATCGCCTTTGGAAGGCCCGAGGAGGCGACTCGACCCGACGCTCTTAAAGCGGCGTTTGCTGAGTTTATATGTACCTTGATTTTCGTGTTCGCCGGCGAAGGTTCCGGCATGGCCTTTAACAAACTCACTGACAACGGTTCCACCACCCCCGCTGGCCTTGTTGCCGCCTCTCTGGCTCACGCATTCGCTCTCTTTGTTGCCGTCTCTGTAGGAGCATCAAATGTACGCTGAGATGGCTTCCCGCCATAGGGTTAGGTCTCCTTGCATCCAAATCATCAAGACTGCAACCATCCCAGCTAAGCTTTGCAAGAGGGAGAGCTCAAAACAATTCCACAACTCCAAGATCAAGTTCCCCCTGACCTTCAGGAAGGTCAGGCCACCAACCAGGAAGCTCAAGACCACCTACAAGGCATCAAGACCCAACTTGTTTATGTAAGTCTGGGTGATCATTTGTTGGATGAGCTATAAA?GGTCG?ATCTAATTTTTTT?GAAATTTTGTTTTACTATTCAGTAGAAACCTTCCTGCGTTTTGGATCTTGTTTGTTGGATATTATTTGGCTTGATAACCTTTGCAT???ATCAGACRGTC?GAGGACCRTGATCTATGAGGGCCTTAAAATCCCYGTTTTATTTACTTTTT?GAAAGTTT?GAGTTAATCCGGATGTCTCCATCACATGGGGGAAACTGGGG?TGAAATTGGT?GGTGGGGTTT?ATCTTTTGGATGTGTGGATGAGATTGTACCACATACAGGGTTGTAATTTC???????????TACAGTGGGTGGAGCGAGGGAATCATCTAGGGACAAACCCCAC??TATGGTTTTTGTTTCCTTCCTCATATGTTAAAAAA?GCTAGGAATTTGATTCCGTTT?GAGTGG???TGATGT?AGAACCTGATCTCTTCTTTAGATTTTTCTTCTCTTTTT?GTATATCTAGAA?GAAAGAGAGGCGG???TATTTTTTAAATTGGATGAGAATTTGGCTACCATGCTGCTCCTATCCTCTTCCCAGAAAGGGAGTTCTGAGTTTGTCAAGTCTC??TGACTTCAATTTCATMATATA??TGTAGATAAA?GCTTTATGACTC????TGTAAGCGTGCAACTCAC????TGATGCAAA?GCCTATT???ACGTTTA?GATACATGGATTA?CATATGTGCTTTCACCAGCTGAGATTTATCCATGTACTTGTCCTTTCACAAGTGGGGCTTGATTGGATCGACGATGCTGTGTTGATGTGCATAGAACTGYTGTTCTGTGTTGTGTGGTTT?GGTATCTAAATAAAA?GGACAAACTGCYCCTTGTCGATCAGATACGAGCATTCCAGAGAATATGAAGGCTATTGATGTCATACCTCTGCTGACACCTACTGTGCTGGAGAAGATTGAGGCTGTTGTTCAAAGCAAGCCAAAGCGACCTGATTCATATAGGTGAACAGGATAWCCATTCAACCCTTTTGAGTGTTGTGGATATTACTTGGAACATTCCATTTTCCAAC????????????????????????????????????????????TTCCTCTTGTTTGRATGTG?TTTTCTTCACTGAAATTCTCA?AGCATAGAGTTCTCTTCCTATTTATTTTTTC?TTTTCTTCTGGGTGGGGTGTAAAAGGGTA???TTATTTGAACCATTAAATCAACTGGAGATTGGAACCTGGGATTCATTTTAAGAGACCATACTTTTATAGTCAATTA????????????TTCGGTTTTGGTTTGATAAAAAAACAGGTGCAAGTTCTGTTGAAAAACCAACCACAAAAAACAAAAAAACAAACAACAAAAAACCACCACAAAACACAACACACCCAAAAACAAAAACACCCCAAAAACACACCCAACAAAAAC?ACACCACACCACCACCCAACCC??CAAAC??AACAAACCCACCACAACAAAAAACACAACACAAAAC?ACAAAAAACCCAAAAAACAAAA?CACAAAC?ACCAAACAAAAAACCCACCACCCCCCCACCAAAAACACCACAAACACACCCAACCCAAAAAC?CCCACACCCCACCAAAAAACACAAACAAC?CA?C
019VAESTDV TGGAAAGCCCCTTTCTATGCTTATTACAAGGACTTCGACATAGAGGGATGCCCAATGCCAGGACCCGGGACTTGTGCCTCTAACCCTAATAACTGGTGGGAGGGAACTGCATACCATGAACTCAGCCCAATTGAAGCCAGACGATACCATTGGGTCCGTCAGAACCACATGATCTATGACTACTGCACGGACAAATCGAGATACCCGGTTACCCCACCGGAGTGTGTCGCAGGCATCTAAAATCCGATGGCCAATTTTTCCTTAATTGGTAAATACATTCATGCCTACGTACGTACACACCCTCATACACTCT???????GTTGTG?TGATAAGAGCCATGCATATCAGGGGGTATAGAGGGGAT?AAAAAATAATATTATTTTTGTTTCGATGGTGATTTTAGTATGTGGTTGA??????AGCCTAAGATTT????GTAAGGTTTGTTTTCTAAGGGTGGGCAAAGGGTCAACTTCTATTTGTAAACCATATGTGTCTGTATTTGCCGATTATCATAAGTGCCAATAAAGCTTCTGCATGGTGCTGTACTAAGCATTCGTTTCAATGAAGATATATTGAGTGTGTGGAATCGCAATGCATCCGATCATCAGGTCAGTAACCACTAATTCACTACTATTCTGATATGTTCTGTGTTTGTGTACAATATGGTGACCTTGATTTACTTT??CCATTAGGCTGTAATGGCTCTAAGAGATGCRATCAAACGGCACTTGAAGCTTCCCCATGGCTATGTTATGGAATACAAGGCTCATGATGCTTCTCTCCGTGACAACTCATCTTATAGGAACACGTGGTTGAGAGGATGATCCTGTGGATTCCCTCCTTAAGCAACCATGTGGGAATGGAAGTTCAGATAGCTGTCCATTGAGGTCCCTG?CAGGATCAAAATCAGTTRCTCCTATATTACCTT?????ACAACTAGTTTGGTGGTTGTCACTCTGAGTTTTAATGTAAGACTGTATTAGCTTCAA????????CTGAAGTCAAAACTCTCAGTTTCGTTAATGAATTTGCTGGTTTTCCCACAGGTTAAGGCAAAGCAGGTTACATTCCACAGGAAAAAGAATCTTCAGTACTATGAGATATCAGCGAAGAGCAACTACAATTTTGAGAAACCTTTCTTGTATCTTGCTAGGAAGCTTGCAGGGTGATTAAATAATATAGAAATTATTCAATTTCTGGTTTATATATGCTACAGAGGATATTTAACATTGATAA?TTGCTTTGGTGATTTTAGGGATCCCAATCTCCACTTTGTGGAGTCCCCTGCTCTTGCTCCTCCAGAAGTACACATTGACTTGGCTGCACAGCAACAGTAAGAATCTTGTCCTTGTAGTGC?TTCTTCTACTGTTGCCCCTC?AATA??????ATTTTCTTTTTAATAATGATAAC?TTCTTATTGATATCTGGTTTGCTTTAGACTATATATTAAATCAATTCATTTGATATCAA????????TATACCTGTCCAGTTCTGGTCCCCTGCCTC?ATTATGTTTTTTGTTTGTTACAGGCACGAGGCTGAGCTTGCTGCAGCAGCTAGTCAGCCTCTTCCAGATGATGATGATGATGCGTTTGAGTAGAGAGAACTGGTGGAGAGGCTTGGGTTCTACCTTTTTGCAATGATTTAATGCTTCCTTTA?????TTATGCATCGTTCGCTTACCAAGTTTTTAAACTGGGCTTGGTGCTTTGAGCGGTCTCATGGATGTACGTGGAAGCAAGCCAGATGGCTCAGAGGTTGGTTCTGGTGATGGCCAAGGGAAGTCAGCTTCTGGACATGGCAGTGGAAATAGAGATTCCTAAGGTCGAAGATAGTTCTAAGTGAGA????TGGCTGCAGGAGGTTAAACCATCTAGGGATGAT???AGTGTGTAGACCTTTTT?????????????????????GAG?????TACTGGCATATACATATCTACATATTTCAACACATATGAACAACCTTTACCATCTCCACTGAATTTGTAGTTGTAGCATCTCCAATGAACAGCCATCCCATGTTCGAATTGGTTTCAGCAGCCCAGACAATCCTCCCCGACAGCGATGGCGCCATCGATGGGCATCTCCGGGAAGTGGGGCTGACCTTCCACTTACTTAAGGATGTGCCCGGCCTCATTTCCAAGAACATTGAAAAAAGCCTGAATGAGGCCTTCCAGCCTTTGGGCATCAAGGACTGGAACTCCATTTTCTGGATTGCACACCCTGGTGGGCCTGCAATCTTAGATCAAGTTGAGGAAAAATTAGCCCTAAAGCCCGAGAAGTTACGCTCCACACGACACGTCTTGAGCGAGTATGGTAACATGTCAAGTGCTTGCGTGTTGTTTATTTTGGACGAGATGAGGAGGAAGTCGGCTGAGGAAGGGCTGAAGACCACGGGTGAGGGGCTGGAAT?GGGGCGTGCTCTTCGGTTTCGGACCAGGGCTCACTGTTGAGACCGTGGTGCTCCACAGTGTGTCTACTTGAGGGACTAAAAAATATCTACTGTTTCTACTTTACTTGCCTGATTTGGTTTTCCCCTTCTCTTGTTGGTGAAAACTGACCCCAAGGACGAGTTCCTTGCAATATTGAGAGCCACTGTGAAGTGCTTGACCCGCCCAGAGAAGTACTTTGAGAAGGTTCTTAGGCTGGCAATCAACAAGCGGGGCACAGATGAAGGGGCTCTCACTAGAGTTGTCACTACAAGGGCTGAGATTGACATGAAGATCATAAAGGAGGAGTACCACAAAAGGAACAGCGTCACTCTGGATCATGCCATTGGCAAGGACACCACTGGAGACTATGAAAAAATGCTTCTGGCCCTGATAGGACACGGAGATGCTTGAGCTCGTTATTTCTT?CATGACATTTGCTTCTGATGGTGTCTATATATATAA???CTTATATAGTCTGCC????ATGTTTTCAAATGGTTGCATGTTGTGGAATGGGTTATCCTGGTTTTGTGTG??TGG?TCCTTAAGAATCAGTCTTATGGCTATTGCGTGTCTTGGAAGACTTCAGTGTGATCAGACACAGCGAAACTGGAGCTGTTGAAGAGCTTGGGAGCTGATTTGACGATTGACTACACTAAGGAGAACTTTGAAGATTTGGCAGAGAAGTTCGATGTAGTTTATGATGCAGTTGGTAAGTTCTTGTGTTTATTGCTCATTKT?GAGGAGTCACTWATTGCACTATTGTCCTTTGTAGCTTATT?GAAATTTAATTCCCCAGCTCCATATTTGTTTGGGCCTGGTTTGATA?GAGTAAATTGATGGTGGATGARCAC????WACTTTTT?CCTTTCTACATTAACAGGGCAGTGTGATAAGGCAGTGAAGGTAGTGAAAGAAGGAGGCAGCGTGGTGGCATTAACAGGTGCCGTGACACCTCCTGGTTTCAGATTTGTAGTAACTTCAAATGGAGAGGTGTTGAAGAAACTGAACCCATATTTGGAGAGCGGGAAGGTGAAGCCAGTGGTTGATCCCAAGGGACCATTTCCATTTTCTCAGGTTGTTGAAGCTTTCTCCTACGTTGAAACAAGCCGAGCCACTGGAAAGATAGTTATACATCCGATTCCATGAGAGAAGAG????AGTAAAACTCGGTCACTATGGA????GATGTATGATTGGAATGAAACCTGAGAAATTTTCAGTTTGATGTATAAATATTAAATATATTCTGGTTGAGAGGAGCTTTGGCCACCATGGATAGAGACTATGGAATTCTTAACAAGGTTTTCCATCATATAACGGATACTCATGTGGCACACCATTTGTTCTCAACAATGCCGCATTATCATGCAATGGAGGCTACAAAGGCCATAAAGCCAGTATTAGGAGATTATTATCAGTTTGATGGGACTCCATTTTACAAGGCAATGTGGAGAGAGGCAAAGGAGTGTGTCTATGTCCAGTCGGATGGTGACAAGAGCAAAGGTGTTTTCTGGTACCAGAATAAGTTTTGATGACTTGAACTGGTGATGTTTGTTTCGGAATGTTCTAGTTTCTT?????AAGGATTTTAGC?TTCCCGTTA?T??TGTTAACTTAGCCATGTCTGTGC?????????TKGTACCTCGAATCTTGGTTGCATTAATATCATTCCATGGCCAACCAA?GC???GGAATCAGCTGGGGGAATCACATTGAAACCGCAGAAGCAGCAGCGATTCTGGACATGGCTAATAGAGAACTA????TGAAGCAGAGAGCTGCTGCT???CTGGACTAGTGGTTCAACCC?ATCTGCTACTT?CAGCCAATTTTGCCATTACCC?CTCTGTTCACCATTC?CCTCTGGTACCAGCTT?CCATCTTCAAAAAAA???TGATGCTTCCGCYTTCAGCTTTT?AGCTTTTAGCTTTTGGCTTTTTGCTTTT????????????????????????????GGATGTAAAGGAATGAGATTCTCTATTGGGTTTTGCTTAGTATTGTTATTGATTGGTCACTCCAGGAGAAGGAACCTCCAATCCAAAGTCTACAAGTAAAAGGAAGTTTATCGACACTGGCAGCTTTGCTGAGCAGGACAAATACTTGGAAATGTCGAAACGTGCATGCAAAGCTTCTAATTCCTACCTGGACTTGAATCTGCCTGTAGAGGAGTTGGAAGAAGATGTT???GATTCGGCAAATTGTGACAGTGATTCCCTCTCTGAAAGCTCAGAAGCTTGGTTGGAAGAGTTCTTAGATCAAATGGATGAAAAAGTGACTTTCAAGCCCTTCAATTTTGATGCAGTTGCTCAGAAGCTACTTAAGGAAATAAGCCTGAACTTCCAAAAGATTATCGGATCTGACATTCAGTTGGAGATTGACAGCGAGCCATTGAAAAGCTTGGGCTGAGGCACAAGGAACACATTGCAGCTTATGGAGAAGGCAATGAACGCCGTCTCACTGGACGACATGAAACTGCTGACATCAACACATTCTTATGGGTAAAAATTACTGTTTCCATCAATTAAATAGAAGATCAAATCATTCAGAAAGTAA?TGTAGAT????????????????????????????????????????????????????GGAGGAACTTGGCAAGGAACTAGGGAGC??????????????????????????????????????TATTAGCAATGATTTAACATATGCA?TTGAGAATTTGTAATTAGTTGAATCATAAGCCAGAAATCACCCTTTTTTTCGGGAATTTGGAT?AAGTTTCCCAGAATGCTGATCATCCRTCCTTCACATGTGGTTGATTTACAGGGAGTGGCAAACCGAGGAGCCTCCATTAGAGTTGGAAGAGACACAGAGAAAGCTGGGAAAGGATATTTTGAGGACAGAAGGCCTGCTTCAAACATGGATCCTTATGTGGTCACCTCCATGATTGCAGAAACTACAGGATTAGAAGCTAAATTCGACATGTTGATTGCCAACATCATCATCGACTGTTTGATGAGCCACTCTAGCTACTTGGCAAGCAACATGTCGAATTTAGCTTCTAATCCTGAACACAATGCCACAAAATCAGCCTATGAACATTGCTTCCTGCACTGTTCTGATGCAAAGACGGCGCTAAATTCAGCAGCTTTGGAGCTAAAGAATGGCAGCTATGATAGCGCTGAACTGTCCTTGCGCGAAGCAGCGCTATATCAAGGCACATGCCGATAYGAGTTTGTGAGTTCAAACGAGACTTATGTGCCGCCTAATGTTTACTATGATCTGAAGGTCTTYGATATACTAACTGTGGCTGCCTTTAGAATTATCAAGGGTCCTGAACTTGTGGACAACTGCTCCAGGCATGCAGTTCTACACTGCAAACTATGTGAATGGAGTTGCTGGAAAAGATGGAGCTGTTTATGGAAAGCATTCAGGGCTCTGCTTGGAGACACAGGGATACCCAAACGCCATTAACCAGCCAAACTTCCCGTCCATCGTCGTCCAGCCAGGGGAGAAGTATCAACATACCATGTTGTTTGAGTTCTCCGTTGAGTGAAGGAGCAGATATA?TTTGAGAAAAGTCTGCTSTGTGTTTGGTTTTCAATGGCTGTGAGACCAATGCTGATGGTGATAGCCAGATTGGAACGGTGGGATGTGTGGCTGTTGACACTCATGGAAATTTAGCAGCTGCTACTTCTACTGGTGGACTGGTTAACAAAATGGTGGGCAGGATTGGGGACACACCCATTGTAGGTGCAGGGAACTATGCGAACAGCCTGTGTGCAGTCTCTGCCACAGGAAAAGGCGAAGCAATAATACGTGGTACTGTTGCAAGAGATGTGGCAGCACTCATGGAGTACAAAGGGCTTTCGCTCGAGGAAGCAGCAGCGTATGTATCCTTGTCCTCCCAACTCTCAAAGGCAAGCTCAATGGCATTGCCCTGCGTGTGCCCACCCCAAATGTGTCGGTTGTGGACCTTGTTGTTCAGGTGTCCAAGAAGACCTTTGCAGAGGAGGTGAATGCTGGTTTCAGGGACAGTGCTGAGAAGGAGCTCCAAGGGATTCTCTCTGTGTGTGATGAGCCCCTGGTTTCAGTTGACTTCAGGTGCTCTGATGTGTCCTCGACCGTGGACTCATCACTGACCATGGTTATGGGAGATGACATGGTTAAGGTGATAGCTTGGTATGACAATGAATGGGGTTACTCTCAAAGGGTTGTGGATTTGGCTGATATTGTGGCCAACAAATGGAAATGATGAGCGGATTTGGGAGTAGTGGCTTCATCAGCATTGGGGTTTAGGACTCGGACTGAAAATGACATCAAGTTGGCTAATAGCGTTGATGTTGGGTCCCTTCGTGATCCACAGGAGGATGCAGTCAGGGTCAAGGACCCGGAATGGCTCATTGTTATTGGGGTCTGCACCCACTTGGGTTGCATCCCCTTGCCAAATGCTGGTGATTTTGGTGGTTGGTTTTGTCCATGCCATGGCTCCCACTACGATGTCTCTGGCAGGATCCGCAAAGGGCCAGCACCCTACAATCTTGAGGTACCCACTTACAGCTTCTTGGAGGAGAACAAGTTAATGATTGGCTGAGAATCGATGTTGAAGAGCAAGCACAACTTGAAATTCTGAGAGTGTCTTTCATTTACCAAGTGCTAGTGATTCT?AATATCCTAAAGGGCAATGCTTTGATCAGAAAAGAACTGATACAATGAACCATA?TAATGTGTTACAACTTCCAAGATCACAGCTATACTGTATTATTGCCATCTTATGCTTGGCTGTTAATTTATTGCTTTTGCCTCTCTATTAATGTTGGTGT?ATGGAAAAATCTTTGTTGGATCTTGTTATTTCTGATGTGGATT?AGGTTTAAAACATCATTATAGAAGCTGATTTCACCAAAGAGGAGATTCCAAGACTGGGCCAACCCAGGGTCAATGGGGAAGCAGTACTTCCTCGGGTTTGAAAAATACTTGGGAGGGTCTGGCGASCCAGCCTACCCAGGAGGCCCACTGTTCAACCCTCTCGGGTTTGGTAAAGATGAGAAATCCCTCAAGGATCTGAAGCTCAAAGAGGTTAAGAATGGGAGATTGGCTATGTTGGCCATATTGGGCTACTTTGCACAAGGGCCTGTGACAGGAGTCGGGCCCTTACAAAACCTGCTGGACCATTTGGCAGACCCTGTCAACAACAATATCATAACCAGCCTCAAGTTCCACAACTAGGATACTCATCCTCTTGTTGCTTTGCTTCACGATT???????CACTCTCTCTGTGT??CCTCTCAGCTGTCACCTCTCTCCCCCCC??TC????ATATTTGTAATATTATTATGTGAAGACTTGGCCTTTAAATTT???????????????????????????????????CTCCCTCTCCCTCAAACTCCGCCACCCTAAGCCCCTCAGATTCTCCACCGCCATCTCCGCTACCATCGCCGTCGGTGACAAGCTCCCAGAATCCACCTTCTCCTACTTCGACACCGCCGGCGAGCTCCAGACCACCACCGTCTCCGACCTCACCAAGGGCAAGAAAGCCATCCTCTTTGCCGTCCCCGGCGCCTTCACCCCCACTTGCTCCCAGAAACACCTCCCCGGCTTCGTTGAAAAGTCCGGCGAGCTCAAGTCCAAAGGGGTCGAAACCATCGCCTGCATTTCCGTCAACGACGCCTTCGTCATGAAGGCTTGGAAGGCCGACTTGAAGATCGAGGACCAAGTGCTCCTGTTGTCGGATGGAAATGGGGACTTCACCAAAATGCAGATTTTCGTGAAGACCCTAACGGGGAAGWCSATAACCCTAGAGGTTGAATCRTCTGACACSATCGAYAATGTCAAGGCYAAGATCCARGACAAGGAAGGCATCCCRCCGGACCAGCAGCGYCTCATCTTCGCTGGMAAACAGCTGGAGGACGGCCGAACCCTAGCCGACTACAAYATCCAGAAGGAGTCAACCCTCCACCTGGTGCTCCGCCTCCGTGGTGGCGCCAAGAAGCGCAAGAAGAAGACCTACACYAAGCCCAAGAAGATCAAGCACAAAAAGAAGAAGGTCAAGCTCGCTGTTTTGCAGTTATTTTTTGCAGACTTTGCTGTAATGTATATGACACAAACCTCTGATTCTCTACACATCAAGCTCTAAATTATGTTTCGCTGAGAAGAGCGAAGATCGCTGTCCGTC????TGCCCTCAGAATTGAKCGGGAGTTTGACGGGGCTGATCTATCAGGCTTCATGTACCATATTGTGCCAGCCGGGTGCCGCCTGTCGATTGTAATCCCTAGTTTTTTCCCCC??TCTATTTGTCCTTTGCTTTATGTTTCTTGATCGGGCAGGATATGGAAGAATTGGTTTCTATGGGTTTAGTTCGAAGCATTGGGATAAGGTATGCTCACAAGTT?GAAAATTTTAGGTATAATTTGGCCGATACTGTGAAATTTCATACAAGCACTATCCATCATATCCTATGAAAACTTTCCCCTTT?TTCGAGCCTTACTCTGGARCTTGGATGGAAAAATAAAAA??GACTTTTTTAAACAAATTAAGGTGCAATTAGAGAAATAGTTGAAACTTGAATTTCTA?????TTTCCATGTCAACAAG?GGTTTGTTAGTGACATCTCTTATTGATTGGGGGAAAAAGTTTCTGACATTATATACGTAATGAACTTCTTTT?AACTAAGTATATGCATTTTAAAACTGTGAGAAGTCATTAGGC???TCAAAAT?GATAATGTCTACTCAGAAGGGAA?????TGAGTCATTACAAAATCTCTCTTGCCAAATGAAA?TTAAAGGCTTCAAG??????????????????????????????????????????????TTGTTCCTTTGTTCTGATTCTTCAGTTTTGTAAATTTATTTTGAAACTC?GGGAATTGTGTTTTGAAAGAAAGTTTTCTTGCAGCAACTACGACATCTTTCTAACCAGGGATTGCTTAGCTTACTCCAAAGTGAAGCCTGCTGTGAATCAGATCGAGACACACCCCTACTTCCAACGCGACTCCCTCGTCAAATTCTGTCAGAAGCATGGAATCTGTCCCTTAGCAGCAGGGATTCTAGTTCTCCGCCGTTGATTTGATC?TTTGATCAAACGACCATGCCGATCCGCAACATCGCCTTTGGAAGGCCYGAGGAGGCGACTCGACCCGACGCTCTTAAAGCGGCGTTTGCTGAGTTTATATGTACCTTGATTTTCGTGTTCGCCGGCGAAGGTTCCGGCATGGCCTTTAACAAACTCACTGACAACGGTTCCACCACCCCCGCTGGCCTCGTTGCCGCCTCTCTGGCTCACGCATTCGCTCTCTTTGTTGCCGTCTCTGTAGGAGCATCAAATGTACGCTGAGATGGCTTCCCGCCATAGGGTTAGGTCTCCTTGCATCCAAATCATCAAGACTGCAACCATCCCAGCTAAGCTTTGCAAGAGGGAGAGCTCAAAACAATTCCACAACTCCAAGATCAAGTTCCCCCTGACCTTCAGGAAGGTCAGGCCACCAACCAGGAAGCTCAAGACCACCTACAAGGCATCAAGACCCAACTTGTTTATGTAAGTCTGGGTGATCATTTGTTGGATGAGCTATAAA?GGTCG?ATCTAATTTTTTT?GAAATTTTGTTTTACTATTCAGTAGAAACCTTCCTGCGTTTTGGATCTTGTTTGTTGGATATTATTTGGCTTGATAACCTTTGCAT???ATCAGACAGTC?GAGGACCATGATCTATGAGGGCCTTAAAATCCCCGTTTTATTTACTTTTT?GAAAGTTT?GAGTTAATCCGGATGTCTCCATCACATGGGGGAAACTGGGG?TGAAATTGGT?GGTGGGGTTT?ATCTTTTGGATGTGTGGATGAGATTGTACCACATACAGGGTTGTAATTTC???????????TACAGTGGGTGGAGCGAGGGAATCATCTAGGGACAAACCCCAC??TATGGTTTTTGTTTCCTTCCTCATATGTTAAAAAA?GCTAGGAATTTGATTCCGTTT?GAGTGG???TGATGTTAGAACCTGATCTCTTCTTTAGATTTTTCTTCTCTTTTT?GTATATCTAGAA?GAAAGAGAGGCGG???TATTTTTTAAATTGGATGAGAATTTGGCTACCATGCTGCTCCTATCCTCTTCCCAGAAAGGGAGTTCTGAGTTTGTCAAGTCTC??TGACTTCAATTTCATCATATA??TGTAGATAAA?GCTTTATGACTC????TGTAAGCGTGCAACTCAC????TGATGCAAA?GCCTATT???ACGTTTA?GATACATGGATTA?CATATGTGCTTTCACCAGCTGAGATTTATCCATGTACTTGTCCTTTCACAAGTGGGGCTTGATTGGATCGACGATGCTGTGTTGATGTGCATAGAACTGYTGTTCTGTGTTGTGTGGTTT?GGTATCTAAATAAAA?GGACAAACTGCYCCTTGTCGATCAGATACGAGCATTCCAGAGAATATGAAGGCTATTGATGTCATACCTCTGCTGACACCTACTGTGCTGGAGAAGATTGAGGCTGTTGTTCAAAGCAAGCCAAAGCGACCTGATTCATATAGGTGAACAGTATATCCGTTCAACCCTTTTGAGTGTTGTGGATATTACTTGGAACATTCCATTTTCCAACCTACCAGAATGCTAGCTACCAATTGGTGTGAAGGACATTTTATGTTTCTCTTGTTTGGATGTG?TTTTCTTCACTGAAATTCTCA?AGCATAG?GTTCTCTTCCTATTTATTTTTTC?TTTTCTTCTGGGTGGGGTGTAAAAGGGTA???TTATTTGAACCATTAAATCAATTAGAGATTGGAACCTGGGATTCATTTTAAGAGACCATACTTTTATAGTCAATTA????????????TTCGGTTTTGGTTTGATAAAAAAACAGGTGCAAGTTCTGTTGAAAAACCAACCACAAAAAACAAAAAAACAAACAACAAAAAACCACCACAAAACACAACACACCCAAAAACAAAAACACCCCAAAAACACACCCACCAAAAAC?ACACCACACCACCACCCAACCC??CAAAC??AACAAACCCACAACAACAAAAAACACAACACAAAAC?ACAAAAAACCCAAAAAACAAAA?CACCAAC?ACCAAACAAAAAACCCACCACCCCCCCACCAAAAACACCACAAACACACCAAACCCAAAAAC?CCCACACCCCACCAAAAAAAACAAACCAC?CA?C
020VAESTAE TGGAAAGCCCCTTTCTATGCTTATTACAAGGACTTCGACATAGAGGGATGCCCAATGCCAGGACCCGGGACTTGTGCCTCTAACCCTAATAACTGGTGGGAGGGAACTGCATACCATGAACTCAGCCCWATTGAAGCCAGACGATACCATTGGGTCCGTCAGAACCACATGATCTATGACTACTGCACGGACAAATCGCGATACCCGGTTACCCCACCGGAGTGTGTCGCAGGCATCTAAAATCCGATGGCCAATTTTTCCTTAATTGGTAAATACATTCATGCCTACGTACGTACACACCCTCATACACTYT???????GTTGTG?TGATAAGAGCCATGCATATCAGGGGGTATAGAGGGGAT?AAAAAATAATATTATTTTTGTTTCGATGGTGATTTTAGTATGTGGTTGA??????AGCCTAAGATTT????GTAAGGTTTGTTTTCTAAGGGTGGGCAAAGGGTCAACTTCTATTTGTAAACCATATGTGTCTGTATTTGCCGATTATCATAAGTGCCAATAAAGCTTCTGCATGGTGCTGTACTAAGCATTCGTTTCAATGAAGATATATTGAGTGTGTGGAATCGCAATGCATCCGATCATCAGGTCAGTAACCACTAATTCACTACTATTCTGATATGTTCTGTGTTTGTGTACAATATGGTGACCTTGATTTACTTT??CCATTAGGCTGTAATGGCTCTAAGAGATGCGATCAAACGGCACTTGAAGCTTCCCCATGGCTATGTTATGGAATACAAGGCTCATGATGCTTCTCTCCGTGACAACTCATCTTATAGGAACACGTGGTTGAGAGGATGATCCTGTGGATTCCCTCCTTAAGCAACCATGTGGGAATGGAAGTTCAGATAGCTGTCCATTGAGGTCCCTG?CAGGATCAAAATCAGTTACTCCTATATTACCTT?????ACAACTAGTTTGGTGGTTGTCACTCTGAGTTTTAATGTAAGACTGTATTAGCTTCAA????????CTGAAGTCAAAACTCTCAGTTTCGTTAATGAATTTGCTGGTTTTCCCACAGGTTAAGGCAAAGCAGGTTACATTCCACAGGAAAAAGAATCTTCAGTATTATGAGATATCAGCGAAGAGCAACTACAATTTTGAGAAACCTTTCTTGTATCTTGCTAGGAAGCTTGCAGGGTGATTAAATAATATAGAAATTATTCAATTTCTGGTTTATATATGCTACAGAGGATATTTAACATTGATAA?TTGCTTTGGTGATTTTAGGGATCCCAATCTCCACTTTGTGGAGTCCCCTGCTCTTGCTCCTCCAGAAGTACACATTGACTTGGCTGCACAGCAACAGTAAGAATCTTGTCCTTGTAGTGC?TTCTTCTACTGTTGCCCCTC?AATA??????ATTTTCTTTTTAATAATGATAAC?TTCTTATTGATATCTGGTTTGCTTTAGACTATATATTAAATCAATTCATTTGATATCAA????????TATACCTGTCCAGTTCTGGTCCCCTGCCTC?ATTATGTTTTTTGTTTGTTACAGGCACGAGGCTGAGCTTGCTGCAGCAGCTAGTCAGCCTCTTCCAGATGATGATGATGATGCGTTTGAGTAGAGAGAACTGGTGGAGAGGCTTGGGTTCTACCTTTTTGCAATGATTTAATGCTTCCTTTA?????TTATGCATCGTTCGCTTACCAAGTTTTTAAACTGGGCTTGGTGCTTTGAGCGGTCTCATGGATGTACGTGGAAGCAAGCCAGATGGCTCAGAGGTTGGTTCTGGTGATGGCCAAGGGAAGTCAGCTTCTGGACATGGCAGTGGAAATAGAGATTCCTAAGGTCGAAGATAGTTCTAAGTGAGA????TGGCTGCAGGAGGTTAAACCATCTAGGGATGAT???AGTGTGTAGACCTTTTT?????????????????????GAG?????TACTGGCATATACATATCTACATATTTCAACACATATGAACAACCTTTACCATCTCCACTGAATTTGTAGTTGTAGCATCTCCAATGAACAGCCATCCCATGTTCGAATTGGTTTCAGCAGCCCAGACAATCCTCCCCGACAGCGATGGCGCCATCGATGGGCATCTCCGGGAAGTGGGGCTGACCTTCCACTTACTTAAGGATGTGCCCGGCCTCATTTCCAAGAACATTGAAAAAAGCCTGAATGAGGCCTTCCAGCCTTTGGGCATCAAGGACTGGAACTCCATTTTCTGGATTGCACACCCTGGTGGGCCTGCAATCTTAGATCAAGTTGAGGAAAAATTAGCCCTAAAGCCCGAGAAGTTACGCTCCACACGACACGTCTTGAGCGAGTATGGTAACATGTCAAGTGCTTGCGTGTTGTTTATTTTGGACGAGATGAGGAGGAAGTCGGCTGAGGAAGGGCTGAAGACCACGGGTGAGGGGCTGGAAT?GGGGCGTGCTCTTCGGTTTCGGACCAGGGCTCACTGTTGAGACCGTGGTGCTCCACAGTGTGTCTACTTGAGGGACTAAAAAATATCTACTGTTTCYACTTTACTTGCCTGATTTGGTTTTCCCCTTCTCTTGTTGGTGAAAACTGACCCCAAGGACGAGTTCCTTGCAATATTGAGAGCCACTGTGAAGTGCTTGACCCGCCCAGAGAAGTACTTTGAGAAGGTTCTTAGGCTGGCAATCAACAAGCGAGGCACAGATGAAGGGGCTCTCACTAGAGTTGTCACTACAAGGGCTGAGATTGACATGAAGATCATAAAGGAGGAGTACCACAAAAGGAACAGCGTCACTCTGGATCATGCCATTGGCAAGGACACCACTGGAGACTATGAAAAAATGCTTCTGGCCCTGATAGGACACGGAGATGCTTGAGCTCGCTATTTCTT?CATGACATTTGCTTCTGATGGTGTCTATATATATAA???CTTATATAGTCTGCC????ATGTTTTCAAATGGTTGCATGTTGTGGAATGGGTTATCCTGGTTTTGTGTG??TGG?TCCTTAAGAATCAGTCTTATGGCTATTGCGTGTCTTGGAAGACTTCAGTGTGATCAGA??????????????????????????????????????????????????????????????????????????????????????????????????????????????????????????????????????????????????????????????????????????????????????????????????????????????????????????????????????????????????????????????????????????????????????????????????????????????????????????????????????????????????????????????????????????????????????????????????????????????????????????????????????????????????????????????????????????????????????????????????????????????????????????????????????????????????????????????????????????????????????????????????????????????????????????????????????????????????????????????????????????TCTGGTTGAGAGGAGCTTTGGCCACCATGGATAGAGACTATGGAATTCTTAACAAGGTTTTCCATCATATAACGGATACTCATGTGGCACACCATTTGTTCTCAACAATGCCGCATTATCATGCAATGGAGGCTACAAAGGCCATAAAGCCAGTATTAGGAGATTATTATCAGTTTGATGGGACTCCATTTTACAAGGCAATGTGGAGAGAGGCAAAGGAGTGTGTCTATGTCCAGTCGGATGGTGACAAGAGCAAAGGTGTTTTCTGGTACCAGAATAAGTTTTGATGACTTGAACTGGTGATGTTTGTTTCGGAATGTTCTAGTTTCTT?????AAGGATTTTAGC?TTCCCGTTA?T??TGTTAACTTAGCCATGTCTGTGC?????????TGGTACCTCGAATCTTGGTTGCATTAATATCATTCCATGGCCAACCAA?GC???GGAATCAGCTGGGGGAATCACATTGAAACCGCAGAAGCAGCAGCGATTCTGGACATGGCTAATAGAGAACTA????YGAAGCAGAGAGCTGCTGCT???CTGGACTAGTGGTTCAACCC?ATCTGCTACTT?CAGCCAATTTTGCCATTACCC?CTCTGTTCACCATTC?CCTCTGGTACCAGCTT?CCATCTTCAAAAAAA???TGATGCTTCCGCTTTCWGCTTTT?AGCTTTTRGCTTTTGGCTTTTTGCTTTT????????????????????????????GGATGTAAAGGAATGAGATTCTCTATTGGGTTTTGCTTAGTATTGTTATTGATTGGTCACTCCAGGAGAAGGAACCTCCAATCCAAAGTCTACAAGTAAAAGGAAGTTTATCGACACTGGCAGCTTTGCTGAGCAGGACAAATACTTGGAAATGTCGAAACGTGCATGCAAAGCTTCTAATTCCTACCTGGACTTGAATCTGCCTGTAGAGGAGTTGGAAGAAGATGTT???GATTCGGCAAATTGTGACAGTGATTCCCTCTCTGAAAGCTCAGAAGCTTGGTTGGAAGAGTTCTTAGATCAAATGGATGAAAAAGTGACTTTCAAGCCCTTCAATTTTGATGCAGTTGCTCAGAAGCTACTTAAGGAAATAAGCCTGAACTTCCAAAAGATTATCGGATCTGACATTCAGTTGGAGATTGACAGCGAGCCATTGAAAAGCTTGGGCTKAGGCACAAGGAACACATTGCAGCTTATGGAGAAGGCAATGAACGCCGTCTCACTGGACGACATGAAACTGCTGACATCAACACATTCTTATGGGTAAAAATTACTGTTTCCATCAATTAAATAGAAGATCAAATCATTCAGAAAGTAA?TGTAGAT????????????????????????????????????????????????????GGAGGAACTTGGCAAGGAACTAGGGAGC??????????????????????????????????????CATTAGCAATGATTTAACATATGCA?TTGAGAATTTGTAATTAGTTGAATCATAAGCCAGAAATCACCY?TTTTTTCGGGAATTTGGAT?AAGTTTCCCAGAATGCTGATCATCCGTCCTTCACATGTGGTTGATTTACAGGGAGTGGCAAACCGAGGAGCCTCCATTAGAGTTGGAAGAGACACAGAGAAAGCTGGGAAAGGATATTTTGAGGACAGAAGGCCTGCTTCAAACATGGATCCTTATGTGGTCACCTCCATGATTGCAGAAACTACAGGATTAGAAGCTAAATTCGACATGTTGATTGCCAACATCATCATCGACTGTTTGATGAGCCACTCTAGCTACTTGGCAAGCAACATGTCGAATTTAGCTTCTAATCCTGAACACAATGCCACAAAATCAGCCTATGAACATTGCTTCCTGCACTGTTYTGATGCAAAGRCGGCGCTAAATTCAGCAGCTTTGGAGCTAAAGAATGGCAGCTATGATAGCGCTGAACTGTCCTTGCGCGAAGCAGCGCTATATCAAGGCACATGCCGATACGAGTTTGTGAGTTCAAATGAGACTTATGTGCCGCCTAATGTTTACTATGATCTGAAGGGCTTTGATATACTTACTGTGGCTGCCTTTAGAATTATCAAGGGTCCTGAACTTGTGGACAACTGCTCCAGGCATGCAGTTCTACACTGCAAACTATGTGAATGGAGTTGCTGGAAAAGATGGAGCTGTTTATGGAAAGYATTCAGGGCTCTGCTTGGAGACACAGGGATACCCAAACGCCATTAACCAGCCAAACTTCCCGTCCATCGTCGTCCAGCCAGGGGAGAAGTATCAACAYACCATGTTGTTTGAGTTCTCCGTTGAGTGAAGGAGCAGATATA?TTTGAGAAAAGTCTGCTCTGTGYTTGGTTTTCAATGGCTGTGAGACCAATGCTGATGGTGATAGCCAGATTGGAACGGTGGGATGTGTGGCTGTTGACACTCATGGAAATTTAGCAGCTGCTACTTCTACTGGTGGACTGGTTAACAAAATGGTGGGCAGGATTGGGGACACACCCATTGTAGGTGCAGGGAACTATGCGAACAGCCTGTGTGCAGTCTCTGCCACAGGAAAAGGCGAAGCAATAATACGTGGTACTGTTGCAAGAGATGTGGCAGCACTCATGGAGTACAAAGGGCTTTCGCTCGAGGAAGCAGCAGCGTATGTATCCTTGTCCTCCCAACTCTCAAAGGCAAGCTCAATGGCATTGCCCTGCGTGTGCCCACCCCAAATGTGTCGGTTGTGGACCTTGTTGTTCAGGTGTCCAAGAAGACCTTTGCAGAGGAGGTGAATGCTGGTTTCAGGGACAGTGCTGAGAAGGAGCTCCAAGGGATTCTCTCTGTGTGTGATGAGCCCCTGGTTTCAGTTGACTTCAGGTGCTCTGATGTGTCCTCGACCGTGGACTCATCACTGACCATGGTTATGGGAGATGACATGGTTAAGGTGATAGCTTGGTATGACAATGAATGGGGTTACTCTCAAAGGGTTGTGGATTTGGCTGATATTGTGGCCAACAAATGGAAATGATGAGCGGATTTGGGAGTAGTGGCTTCATCAGCATTGGGGTTTAGGACTCGGACTGAAAATGACATCAAGTTGGCTAATAGCGTTGATGTTGGGTCCCTTCGTGATCCACAGGAGGATGCAGTCAGGGTCAAGGACCCGGAATGGCTCATTGTTATTGGGGTCTGCACCCACTTGGGTTGCATCCCCTTGCCAAATGCTGGTGATTTTGGTGGTTGGTTTTGTCCATGCCATGGCTCCCACTACGATGTCTCTGGCAGGATCCGCAAAGGGCCAGCACCCTACAATCTTGAGGTACCCACTTACAGCTTCTTGGAGGAGAACAAGTTAATGATTGGCTGAGAATCGATGTTGAAGAGCAAGCACAACTTGAAATTCTGAG??TGTCTTTCATTTACCTAGTGCAAGTGATTCT?AATRTCCTAAAGGGCAATGCTTTGATCAGAAAAGAACTGATACAATGAACCATA?TAATGTGTTACAACTTCCAAGATCACAGCTATACTGTATTATTGCCATCTTATGCTTGGCTGTTAATTTATTGCTTTTGCCTCTCTATTAATGTTGGTGT?ATGGAAAAATCTTTGTTGGATCTTGTTATTTCTGATGTGGATT?AGGTTTAAAACATCATTATAGAAGCTGATTTCACCAAAAAGGAGATTCCAAGACTGGGCCAACCCAGGGTCAATGGGGAAGCAGTACTTCCTCGGGTTTGAAAAATACTTGGGAGGGTCTGGCGACCCAGCCTACCCAGGAGGCCCACTGTTCAACCCTCTCGGGTTTGGTAAAGATGAGAAATCCCTCAAGGATCTGAAGCTCAAAGAGGTTAAGAATGGGAGATTGGCTATGTTGGCCATATTGGGCTACTTTGCACAAGGGCCTGTGACAGGAGTCGGGCCCTTACAAAACCTGCTGGACCATTTGGCAGACCCTGTCAACAACAATATCATAACCAGCCTCAAGTTCCACAACTAGGATACTCATCCTCTTGTTGCTTTGCTTCACGATT???????CACTCTCTCTGTGT??CCTCTCAGCTGTCACCTCTCTCCCCCCC??TC????ATATTTGTAATATTATTATGTGAAGACTTGGCCTTTAAATTT???????????????????????????????????CTCCCTCTCCCTCAAACTCCGCCACCCTAAGCCCCTCAGATTCTCCACCGCCATCTCCGCTACCATCGCCGTCGGTGACAAGCTCCCAGAATCCACCTTCTCCTACTTCGACACCGCCGGCGAGCTCCAGACCACCACCGTCTCCGACCTCACCAAGGGCAAGAAAGCCATCCTCTTTGCCGTCCCCGGCGCCTTCACCCCCACTTGCTCCCAGAAACACCTCCCCGGCTTCGTTGAAAAGTCCGGCGAGCTCAAGTCCAAAGGGGTCGAAACCATCGCCTGCATTTCCGTCAACGACGCCTTCGTCATGAAGGCTTGGAAGGCCGACTTGAAGATCGAGGACCAAGTGCTCCTGTTGTCGGATGGAAATGGGGACTTCACCAAAATGCAGATTTTCGTGAAGACCCTAACGGGGAAGACCATAACCCTAGAGGTTGAATCGTCTGACACSATCGAYAATGTCAAGGCYAAGATCCARGACAAGGAAGGCATCCCRCCGGACCAGCAGCGYCTCATCTTCGCTGGMAAACAGCTGGAGGACGGCCGAACCCTAGCCGACTACAAYATCCAGAAGGAGTCRACCCTCCACCTGGTGCTCCGCCTCCGTGGTGGCGCCAAGAAGCGCAAGAAGAAGACCTACACCAAGCCCAAGAAGATCAAGCACAARAAGAAGAAGGTCAAGCTCGCTGTTTTGCAGTTATTTTTTGCAGACTTTGCTGTAATGTATATGACACAAACCTCTGATTCTCTACACATCAAGCTCTAAATTATGTTTCGCTGAGAAGAGCGAAGATCGCTGTCCGTC????TGCCCTCAGAATTGATCGGGAGTTTGACGGGGCTGATCTATCAGGCTTCATGTACCATATTGTGCCAGCCGGGTGCCGCCTGTCGATTGTAATCCCTAGTTTTTTCCCCC??TCTATTTGTCCTTTGCTTTATGTTTCTTGATCGGGCAGGATATGGAAGAATTGGTTTCTATGGGTTTAGTTCGAAGCATTGGGATAAGGTATGCTCACAAGTT?GAAAATTTTAGGTAYAATTTGGCCRATACTGTGAAATTTCATACAAGCACTATCCATCATATCCTATGAAAACTTTCCCCTTTCTTCGAGCCTTACTCTGGAACTTGGATGGAAAAATAAAAA??GACTTTTTTAAACAAATTAAGGTGCAATTAGAGAAATAGTTGAAACTTGAATTTCTA?????TTTCCATGTCAACAAG?GGTTTGTTAGTGACATCTCTTATTGATTGGGGGAAAAAGTTTCTGACATTATATACATAATGAACTTCTTTT?AACTAAGTATATGCATTTTAAAACTGTGAGAAGTCATTAGGC???TCAAAAT?GATAATGTCTACTCAGAAGGGAA?????TGAGTCATTACAAAATCTCTCTTGCCAAATGAAA?TTAAAGGCTTCAAG??????????????????????????????????????????????TTGTTCCGTTGTTCTGATTCTTCAGTTTTGTAAATTTATTTTGAAACTY?GGGAATTGTGTTTTGAAAGAAAGTTTTCTTGCAGCAACTACGACATCTTTCTAACCAGGGATTGCTTAGCTTACTCCAAAGTGAAGCCTGCTGTGAATCAGATCGAGACACACCCCTACTTCCAACGYGACTCCCTCGTCAAATTCTGTCAGAAGCATGGAATCTGTCCCTTAGCAGCAGGGATTCTAGTTCTCCGCCGTYGATTTGATC?TTTGATCAAACGACCATGCCGATCCGCGACATCGCCTTTGGAAGGCCCGAGGAGGCGACTCGACCCGACGCTCTTAAAGCGGCGTTTGCTGAGTTTATATGTACCTTGATTTTCGTGTTCGCCGGCGAAGGTTCCGGCATGGCCTTTAACAAACTCACTGACAACGGTTCCACCACCCCCGCTGGCCTCGTTGCCGCCTCTCTGGCTCACGCATTCGCTCTCTTTGTTGCCGTCTCTGTAGGAGCATCAAATGTACGCTGAGATGGCTTCCCGCCATAGGGTTAGGTCTCCTTGCATCCAAATCATCAAGACTGCAACCATCCCAGCTAAGCTTTGCAAGAGGGAGAGCTCAAAACAATTCCACAACTCCAAGATCAAGTTCCCCCTGACCTTCAGGAAGGTCAGGCCACCAACCAGGAAGCTCAAGACCACCTACAAGGCATCAAGACCCAACTTGTTTATGTAAGTCTGGGTGATCATTTGTTGGATGAGCTATAAA?GGTCG?ATCTAATTTTTTT?GAAATTTTGTTTTACTATTCAGTAGAAACCTTCCTGCGTTTTGGATCTTGTTTGTTGGATATTATTTGGCTTGATAACCTTTGCAT???ATCAGACAGTC?GAGGACCATGATCTATGAGGGCCTTAAAATCCCTGTTTTATTTACTTTTT?GAAAGTTT?GAGTTAATCCGGATGTCTCCATCACATGGGGGAAACTGGGG?TGAAATTGGT?GGTGGGGTTT?ATCTTTTGGATGTGTGGATGAGATTGTACCACATACAGGGTTGTAATTTC???????????TACAGTGGGTGGAGCGAGGGAATCATCTAGGGACAAACCCCAC??TATGGTTTTTGTTTCCTTCCTCATATGTTAAAAAA?GCTAGGAATTTGATTCCGTTT?GAGTGG???TGATGT?AGAACCTGATCTCTTCTTTAGATTTTTCTTCTCTTTTT?GTATATCTAGAA?GAAAGAGAGGCAG???TATTTTTTAAATTGGATGAGAATTTGGCTACCATGCTGCTCCTATCCTCTTCCCAGAAAGGGAGTTCTGAGTTTGTCAAGTCTC??TGACTTCAATTTCATCATATA??TGTAGATAAA?GCTTTATGACTC????TGTAAGCGTGCAACTCAC????TGATGCAAA?GCCTATT???ACGTTTA?GATACATGGATTA?CATATGTGCTTTCACCAGCTGAGATTTATCCATGTACTTGTCCTTTCACAAGTGGGGCTTGATTGGATCGACGATGCTGTGTTGATGTGCATAGAACTGCTGTTCTGTGTTGTGTGGTTT?GGTATCTAAATAAAA?GGACAAACTGCYCCTTGTCGATCAGATACGAGCATTCCAGAGAATATGAAGGCTATTGATGTCATACCTCTGCTGACACCTACTGTGCTGGAGAAGATTGAGGCTGTTGTTCAAAGCAAGCCAAAGCGACCTGATTCATATAGGTGAACAGTATATCCGTTCAACCCTTTTGAGTGTTGTGGATATTACTTGGAACATTCCATTTTCCAACCTACCAGAATGCTAGCTACCAATTGGTGTGAAGGACATTTTATGTTTCTCTTGTTTGGATGTG?TTTTCTTCACTGAAATTCTCA?AGCATAG?GTTCTCTTCCTATTTATTTTTTC?TTTTCTTCTGGGTGGGGTGTAAAAGGGTA???TTATTTGAACCATTAAATCAATTAGAGATTGGAACCTGGGATTCAATTTAAGAGACCATACTTTTATAGTCAATTA????????????TTCGGTTTTGGTTTGATAAAAAAACAGGTGCAAGTTCTGTTGAAAAACCAACCACAAAAAACAAAAAAACAAACAACAAAAAACCACCACAAAACACAACACACCCAAAAACAAAAACACCCCAC??????????????AAAAC?ACACCACACCACCACCCAACCC??CAAAC??AACAAACCCACCACAACAAAAACCACAACACAAAAC?ACAAAAAACCCAAAAAACAAAA?CACAAAC?ACCAAACAAAAAACCCACCACCCCCCCACCAAAAACACCACAAACACACCCAACCCAAAAAC?CCCACACCCCACCAAAAAAAACAAACCAC?CA?C
021VAESTAE TGGAAAGCCCCTTTCTATGCTTATTACAAGGACTTCGACATAGAGGGATGCCCAATGCCAGGACCCGGGACTTGTGCCTCTAACCCTAATAACTGGTGGGAGGGAACTGCATACCATGAACTCAGCCCAATTGAAGCCAGACGATACCATTGGGTCCGTCAGAACCACATGATCTATGACTACTGCACGGACAAATCGMGATACCCGGTTACCCCACCGGAGTGTGTCGCAGGCATCTAAAATCCGATGGCCAATTTTTCCTTAATTGGTAAATACATTCATGCCTACGTACGTACACACCCTCATACACTCT???????GTTGTG?TGATAAGAGCCATGCATATCAGGGGGTATAGAGGGGAT?AAAAAATAATATTATTTTTGTTTCGATGGTGATTTTAGTATGTGGTTGA??????AGCCTAAGATTT????GTAAGGTTTGTTTTCTAAGGGTGGGCAAAGGGTCAACTTCTATTTGTAAACCATATGTGTCTGTATTTGCCGATTATCATAAGTGCCAATAAAGCTTCTGCATGGTGCTGTACTAAGCATTCGTTTCAATGAAGATATATTGAGTGTGTGGAATCGCAATGCATCCGATCATCAGGTCAGTAACCACTAATTCACTACTATTCTGATATGTTCTRTGTTTGTGTACAATATGGTGACCTTGATTTACTTT??CCATTAGGCTGTAATGGCTCTAAGAGATGCRATCAAACGGCACTTGAAGCTTCCCCATGGCTATGTTATGGAATACAAGGCTCATGATGCTTCTCTCCGTGACAACTCATCTTATAGGAACACGTGGTTGAGAGGATGATCCTGTGGATTCCCTCCTTAAGCAACCATGTGGGAATGGAAGTTCAGATAGCTGTCCATTGARGTCCCTG?CAGGATCAAAATCAGTTRCTCCTATATTACCTT?????ACAACTAGTTTGGTGGTTGTCACTCTGMGTTTTAATGTAAGACTGTATTAGCTTCAA????????CTGAAGTCAAAACTCTCAGTTTCGTTAATGAATTTGCTGGTTTTCCCACAGGTTAAGGCAAAGCAGGTTACATTCCACAGGAAAAAGAATCTTCAGTACTATGAGATATCAGCGAAGAGCAACTACAATTTTGAGAAACCTTTCTTGTATCTTGCTAGGAAGCTTGCAGGGTGATTAAATAATATAGAAATTATTCAATTTCTGGTTTATATATGCTACAGAGGATATTTAACATTGATAA?TTGCTTTGGTGATTTTAGGGATCCCAATCTCCACTTTGTGGAGTCCCCTGCTCTTGCTCCTCCAGAAGTACACATTGACTTGGCTGCACAGCAACAGTAAGAATCTTGTCCTTGTAGTGC?TTCTTCTACTGTTGCCCCTC?AATA??????WTTTTCTTTTTAATAATGATAAC?TTCTTATTGATATCTGGTTTGCTTTAGACTATATATTAAATCAATTCATTTGATATCAA????????TATACCTGTCCAGTTCTGGTCCCCTGCCTC?ATTATGTTTTTTGTTTGTTACAGGCACGAGGCTGAGCTTGCTGCAGCAGCTAGTCAGCCTCTTCCAGATGATGATGATGATGCGTTTGAGTAGAGAGAACTGGTGGAGAGGCTTGGGTTCTACCTTTTTGCAATGATTTAATGCTTCCTTTA?????TTATGCATCGTTCGCTTACCAAGTTTTTAAACTGGGCTTGGTGCTTTGAGCGGTCTCATGGATGTACGTGGAAGCAAGCCAGATGGCTCAGAGGTTGGTTCTGGTGATGGCCAAGGGAAGTCAGCTTCTGGACATGGCAGTGGAAATAGAGATTCCTAAGGTCGAAGATAGTTCTAAGTGAGA????TGGCTGCAGGAGGTTAAACCATCTAGGGATGAT???AGTGTGTAGACCTTTTT?????????????????????GAG?????TACTGGCATATACATATCTACATATTTCAACACATATGAACAACCTTTACCATCTCCACTGAATTTGTAGTTGTAGCATCTCCAATGAACAGCCATCCCATGTTCGAATTGGTTTCAGCAGCCCAGACAATCCTCCCCGACAGCGATGGCGCCATCGATGGGCATCTCCGGGAAGTGGGGCTGACCTTCCACTTACTTAAGGATGTGCCCGGCCTCATTTCCAAGAACATTGAAAAAAGCCTGAATGAGGCCTTCCAGCCTTTGGGCATCAAGGACTGGAACTCCATTTTCTGGATTGCACACCCYGGTGGGCCTGCAATCTTAGATCAAGTTGAGGAAAAATTAGCCCTAAAGCCCGAGAAGTTACGCTCCACACGACACGTCTTGAGCGAGTATGGTAACATGTCAAGTGCTTGCGTGTTGTTTATTTTGGACGAGATGAGGAGGAAGTCGGCTGAGGAAGGGCTGAAGACCACGGGTGAGGGGCTGGAAT?GGGGCGTGCTCTTCGGTTTCGGACCAGGGCTCACTGTTGAGACCGTGGTGCTCCACAGTGTGTCTACTTGAGGGACTAAAAAATATCTACTGTTTCTACTTTACTTGCCTGATTTGGTTTTCCCCTTCTCTTGTTGGTGAAAACTGACCCCAAGGACGAGTTCCTTGCAATATTGAGAGCCACTGTGAAGTGCTTGACCCGCCCAGAGAAGTACTTTGAGAAGGTTCTTAGGCTGGCAATCAACAAGCGRGGCACAGATGAAGGGGCTCTCACTAGAGTTGTCACTACAAGGGCTGAGATTGACATGAAGATCATAAAGGAGGAGTACCACAAAAGGAACAGCGTCACTCTGGATCATGCCATTGGCAAGGACACCACTGGAGACTATGAAAAAATGCTTCTGGCCCTGATAGGACACGGAGATGCTTGAGCTCGYTATTTCTT?CATGACATTTGCTTCTGATGGTGTCTATATATATAA???CTTATATAGTCTGCC????ATGTTTTCAAATGGTTGCATGTTGTGGAATGGGTTATCCTGGTTTTGTGTG??TGG?TCCTTAAGAATCAGTCTTATGGCTATTGCGTGTCTTGGAAGACTTCAGTGTGATCAGACACAGCGAAACTGGAGCTGTTGAAGAGCTTGGGAGCTGATTTGACGATTGACTACACTAAGGAGAACTTTGAAGATTTGGCAGAGAARTTCGATGTAGTTTATGATGCAGTTGGTAAGTTCTTGTGTTTATTGCKCATTKT?GAGGAGTCACTTATTGCACTATTGTCCTTTGTAGCTTATT?GAAATTTAATTCCCCAGCTCCATATTTGTTTGGGCCTGGTTTGATA?GAGTAAATTGATGGTGGATGAACAC????TACTTTTT?CCTTTSTACATTAACAGGGCAGTGTGATAAGGCAGTGAAGGTAGTGAAAGAAGGAGGCAGCGTGGTGGCATTAACWGGTGCCGTGACACCTCCTGGTTTCAGATTTGTAGTAACTTCAAATGGAGAGGTGTTGAAGAAACTGAACCCATATTTGGAGAGCGGGAAGGTGAAGCCAGTTGTTGATCCCAAGGGACCATTTCCATTTTCTCAGGTTGTTGAAGCTTTCTCCTACGTTGAAACAAGCCGAGCCACTGGAAAGATAGTTATACATCCGATTCCATGAGRGAAGAGACACAGTAAAACTCKGTCACTATGGA????GATGTATGATTRGAATGAAACCTGAGAAATTTTCAGTTTGATGTATRAATATTAAATRTATTCTGGTTGAGAGGAGCTTTGGCCACCATGGATAGAGACTATGGAATTCTTAACAAGGTTTTCCATCATATAACGGATACTCATGTGGCACACCATTTGTTCTCAACAATGCCGCATTATCATGCAATGGAGGCTACAAAGGCCATAAAGCCAGTATTAGGAGATTATTATCAGTTTGATGGGACTCCATTTTACAAGGCAATGTGGAGAGAGGCAAAGGAGTGTGTCTATGTCCAGTCGGATGGTGACAAGAGCAAAGGTGTTTTCTGGTACCAGAATAAGTTTTGATGACTTGAACTGGTGATGTTTGTTTCGGAATGTTCTAGTTTCTT?????AAGGATTTTAGC?TTCCCGTTA?T??TGTTAACTTAGCCATGTCTGTGC?????????TKGTACCTCGAATCTTGGTTGCATTAATATCATTCCATGGCCAACCAA?GC???GGAATCAGCTGGGGGAATCACATTGAAACCGCAGAAGCAGCAGCGATTCTGGMCATGGCTRATAGAGAACTA????TGAAGCAGAGAGCTGCTGCT???CTGGACTAGTGGTTCAACCC?ATCTGCTACTT?CAGCCAATTTTGCCATTACCC?CTCTGTTCACCATTC?CCTCTGGYAYCAGCTT?CCATCTTCAAAAAAAA??TGATGCTTCCGCTTTCAGCTTTT?AGCTTTTAGCTTTTTGCTTTTTGCTTTT????????????????????????????GGATGTAAAGGAATGAGATTCTCTATTGGGTTTTGCTTAGTATTGTTATTGATTGGTCACTCCAGGAGAAGGAACCTCCAATCCAAAGTCTACAAGTAAAAGGAAGTTTATCGACACTGGCAGCTTTGCTGAGCAGGACAAATACTTGGAAATGTCGAAACGTGCATGCAAAGCTTCTAATTCCTACCTGGACTTGAATCTGCCTGTAGAGGAGTTGGAAGAAGATGTT???GATTCGGCAAATTGTGACAGTGATTCCCTCTCTGAAAGCTCAGAAGCTTGGTTGGAAGAGTTCTTAGATCAAATGGATGAAAAAGTGACTTTCAAGCCCTTCAATTTTGATGCAGTTGCTCAGAAGCTACTTAAGGAAATAAGCCTGAACTTCCAAAAGATTATCGGATCTGACATTCAGTTGGAGATTGACAGCGAGCCATTGAAAAGCTTGGGCTGAGGCACAAGGAACACATTGCAGCTTATGGAGAAGGCAATGAACGCCGTCTCACTGGACGACATGAAACTGCTGACATCAACACATTCTTATGGGTAAAAATTACTGTTTCCATCAATTAAATAGAAGATCAAATCATTCAGAAAGTAA?TGTAGAT????????????????????????????????????????????????????GGAGGAACTTGGCAAGGAACTAGGGAGC??????????????????????????????????????TATTAGCAATGATTTAACATATGCA?TTGAGAATTTGTAATTAGTTGAATCATAAGCCAGAAATCACCT?TTTTTTCGGGAATTTGGAT?AAGTTTCCCAGAATGCTGATCATCCGTCCTTCACATGTGGTTGATTTACAGGGAGTGGCAAACCGAGGAGCCTCCATTAGAGTTGGAAGAGACACAGAGAAAGCTGGGAAAGGATATTTTGAGGACAGAAGGCCTGCTTCAAACATGGATCCTTATGTGGTCACCTCCATGATTGCAGAAACTACAGGATTAGAAGCTAAATTCGACATGTTGATTGCCAACATCATCATCGACTGTTTGATGAGCCACTCTAGCTACTTRGCAAGCAACATGTCGAATTTAGCTTCTAATCCTGAACACAATGCCACAAAATCAGCCTATGAACATTGCTTCCTGCACTGTTCTGATGCAAAGACGGCGCTAAATTCAGCAGCTTTGGAGCTAAAGAATGGCAGCTATGATAGCGCTGAACTGTCCTTGCGCGAAGCAGCGCTATMTCAAGGCACATGCCGATAYGAGTTTGTGMGTTCAAACGAGACYTATGTGCCGCCTAATGTTTACTATGATCTGAAGGTCTTYGATATACTAACTGTGGCTGCCTTTAGAATTATCAAGGGTCCTGAACTTGTGGACAACTGCTCCAGGCATGCAGTTCTACACTGCAAACTATGTGAATGGAGTTGCTGGAAAAGATGGAGCTGTTTATGGAAAGCATTCAGGGCTCTGCTTGGAGACACAGGGATACCCAAACGCCATTAACCAGCCAAACTTCCCGTCCATCGTCGTCCAGCCAGGGGAGAAGTATCAACATACCATGTTGTTTGAGTTCTCCGTTGAGTGAAGGAGCAGATATA?TTTGAGAAAAGTCTGCTCTGTGTTTGGTTTTCAATGGCTGTGAGACCAATGCTGATGGTGATAGCCAGATTGGAACGGTGGGATGTGTGGCTGTTGACACTCATGGAAATTTAGCAGCTGCTACTTCTACTGGTGGACTGGTTAACAAAATGGTGGGCAGGATTGGGGACACACCCATTGTAGGTGCAGGGAACTATGCGAACAGCCTGTGTGCAGTCTCTGCCACAGGAAAAGGCGAAGCAATAATACGTGGTACTGTTGCAAGAGATGTGGCAGCACTCATGGAGTACAAAGGGCTTTYGCTCGAGGAAGCAGCAGCGTATGTATCCTTGTCCTCCCAACTCTCAAAGGCAAGCTCAATGGCATTGCCCTGCGTGTGCCCACCCCAAATGTGTCGGTTGTGGACCTTGTTGTTCAGGTGTCCAAGAAGACCTTTGCAGAGGAGGTGAATGCTGGTTTCAGGGACAGTGCTGAGAAGGAGCTCCAAGGGATTCTCTCTGTGTGTGATGAGCCCCTGGTTTCAGTTGACTTCAGGTGCTCTGATGTGTCCTCGACCGTGGACTCATCACTGACCATGGTTATGGGAGATGACATGGTTAAGGTGATAGCTTGGTATGACAATGAATGGGGTTACTCTCAAAGGGTTGTGGATTTGGCTGATATTGTGGCCAACAAATGGAAATGATGAGCGGATTTGGGAGTAGTGGCTTCATCAGCATTGGGGTTTAGGACTCGGACTGAAAATGACATCAAGTTGGCTAATAGCGTTGATGTTGGGTCCCTTCGTGATCCACAGGAGGATGCAGTCAGGGTCAAGGACCCRGAATGGCTCATTGTTATTGGGGTCTGCACCCACTTGGGTTGCATCCCCTTGCCAAATGCTGGTGATTTTGGTGGTTGGTTTTGTCCATGCCATGGCTCCCACTACGATGTCTCTGGCAGGATCCGCAAAGGGCCAGCACCCTACAATCTTGAGGTACCCACTTACAGCTTCTTGGAGGAGAACAAGTTAATGATTGGCTGAGAATCGATGTTGAAGAGCAAGCACAACTTGAAATTCTGAGAGTGTCTTTCATTTACCTAGTGCAAGTGATTCT?AATRTCCTAAAGGGCAATGCTTTGATCAGAAAAGAACTGATACAATGAACCATA?TAATGTGTTACAACTTCCAAGATCACAGCTATACTGTATTATTGCCATCTTATGCTTGGCTGTTAATTTATTGCTTTTGCCTCTCTATTAATGTTGGTGT?ATGGAAAAATCTTTGTTGGATCTTGTTATTTCTGATGTGGATT?AGGTTTAAAACATCATTATAGAAGCTGATTTCACCAAAGAGGAGATTCCAAGACTGGGCCAACCCAGGGTCAATGGGGAAGCAGTACTTCCTCGGGTTTGAAAAATACTTGGGAGGGTCTGGCGACCCAGCCTACCCAGGAGGCCCACTGTTCAACCCTCTCGGGTTTGGTAAAGATGAGAAATCCCTCAAGGATCTGAAGCTCAAAGAGGTTAAGAATGGGAGATTGGCTATGTTGGCCATATTGGGCTACTTTGCACAAGGGCCTGTGACAGGAGTCGGGCCCTTACAAAACCTGCTGGACCATTTGGCAGACCCTGTCAACAACAATATCATAACCAGCCTCAAGTTCCACAACTAGGATACTCATCCTCTTGTTGCTTTGCTTCACGATT???????CACTCTCTCTGTGT??CCTCTCAGCTGTCACCTCTCTCCCCCCC??TC????ATATTTGTAATATTATTATGTGAAGACTTGGCCTTTAAATTT???????????????????????????????????CTCCCTCTCCCTCAAACTCCGCCACCCTAAGCCCCTCAGATTCTCCACCGCCATCTCCGCTACCATCGCCGTCGGTGACAAGCTCCCAGAATCCACCTTCTCCTACTTCGACACCGCCGGCGAGCTCCAGACCACCACCGTCTCCGACCTCACCAAGGGCAAGAAAGCCATCCTCTTTGCCGTCCCCGGCGCCTTCACCCCCACTTGCTCCCAGAAACACCTCCCCGGCTTCGTTGAAAAGTCCGGCGAGCTCAAGTCCAAAGGGGTCGAAACCATCGCCTGCATTTCCGTCAACGACGCCTTCGTCATGAAGGCTTGGAAGGCCGACTTGAAGATCGAGGACCAAGTGCTCCTGTTGTCGGATGGAAATGGGGACTTCACCAAAATGCAGATTTTCGTGAAGACCCTAACGGGGAAGACSATAACCCTAGAGGTTGAATCRTCTGACACSATCGAYAATGTCAAGGCYAAGATCCARGACAAGGAAGGCATCCCGCCGGACCAGCAGCGYCTCATCTTCGCTGGMAAACAGCTGGAGGACGGCCGAACCCTAGCCGACTACAAYATCCAGAAGGAGTCRACCCTCCACCTGGTGCTCCGCCTCCGTGGTGGCGCCAAGAAGCGCAAGAAGAAGACCTACACCAAGCCCAAGAAGATCAAGCACAAAAAGAAGAAGGTCAAGCTCGCTGTTTTGCAGTTATTTTTTGCAGACTTTGCTGTAATGTATATGACACAAACCTCTGATTCTCTACACATCAAGCTCTAAATTATGTTTCGCTGAGAAGAGCGAAGATCGCTGTCCGTC????TGCCCTCAGAATTGATCGGGAGTTTGACGGGGCTGATCTATCAGGCTTCATGTACCATATTGTGCCAGCCGGGTGCCGCCTGTCGATTGTAATCCCTAGTTTTTTCCCCC??TCTATTTGTCCTTTGCTTTATGTTTCTTGATCGGGCAGGATATGGAAGAATTGGTTTCTATGGGTTTAGTTCGAAGCATTGGGATAAGGTATGCTCACAAGTT?GAAAATTTTAGGTATAATTTGGCCGATACTGTGAAATTTCATACAAGCACTATCCATCATATCCTATGAAAACTTTCCCCTTT?TTCGAGCCTTACTCTGGAACTTGGATGGAAAAATAAAAA??GACTTTTTTAAACAAATTAAGGTGCAATTAGAGAAATAGTTGAAACTTGAATTTCTA?????TTTCCATGTCAACAAG?GGTTTGTTAGTGACATCTCTTATTGATTGGGGGAAAAAGTTTCTGACATTATATACATAATGAACTTCTTTT?AACTAAGTATATGCATTTTAAAACTGTGAGAAGTCATTAGGC???TCAAAAT?GATAATGTCTACTCAGAAGGGAA?????TGAGTCATTACAAAATCTCTCTTGCCAAATGAAA?TTAAAGGCTTCAAG??????????????????????????????????????????????TTGTTCCGTTGTTCTGATTCTTCAGTTTTGTAAATTTATTTTGAAACTT?GGGAATTGTGTTTTGAAAGAAAGTTTTCTTGCAGCAACTACGACATCTTTCTAACCAGGGATTGCTTAGCTTACTCCAAAGTGAAGCCTGCTGTGAATCAGATCGAGACACACCCCTACTTCCAACGTGACTCCCTCGTCAAATTCTGTCAGAAGCATGGAATCTGTCCCTTAGCAGCAGGGATTCTAGTTCTCCGCCGTTGATTTGATC?TTTGATCAAACGACCATGCCGATCCGCAACATCGCCTTTGGAAGGCCCGAGGAGGCGACTCGACCCGACGCTCTTAAAGCGGCGTTTGCTGAGTTTATATGTACCTTGATTTTCGTGTTCGCCGGCGAAGGTTCCGGCATGGCCTTTAACAAACTCACTGACAACGGTTCCACCACCCCCGCTGGCCTCGTTGCCGCCTCTCTGGCTCACGCATTCGCTCTCTTTGTTGCCGTCTCTGTAGGAGCATCAAATGTACGCTGAGATGGCTTCCCGCCATAGGGTTAGGTCTCCTTGCATCCAAATCATCAAGACTGCAACCATCCCAGCTAAGCTTTGCAAGAGGGAGAGCTCAAAACAATTCCACAACTCCAAGATCAAGTTCCCCCTGACCTTCAGGAAGGTCAGGCCACCAACCAGGAAGCTCAAGACCACCTACAAGGCATCAAGACCCAACTTGTTTATGTAAGTCTGGGTGATCATTTGTTGGATGAGCTATAAA?GGTCG?ATCTAATTTTTTT?GAAATTTTGTTTTACTATTCAGTAGAAACCTTCCTGCGTTTTGGATCTTGTTTGTTGGATATTATTTGGCTTGATAACCTTTGCAT???ATCAGACRGTC?GAGGACCRTGATCTATGAGGGCCTTAAAATCCCYGTTTTATTTACTTTTT?GAAAGTTT?GAGTTAATCCGGATGTCTCCATCACATGGGGGAAACTGGGG?TGAAATTGGT?GGTGGGGTTT?ATCTTTTGGATGTGTGGATGAGATTGTACCACATACAGGGTTGTAATTTC???????????TACAGTGGGTGGAGCGAGGGAATCATCTAGGGACAAACCCCAC??TATGGTTTTTGTTTCCTTCCTCATATGTTAAAAAA?GCTAGGAATTTGATTCCGTTT?GAGTGG???TGATGT?AGAACCTGATCTCTTCTTTAGATTTTTCTTCTCTTTTT?GTATATCTAGAA?GAAAGAGAGGCGG???TATTTTTTAAATTGGATGAGAATTTGGCTACCATGCTGCTCCTATCCTCTTCCCAGAAAGGGAGTTCTGAGTTTGTCAAGTCTC??TGACTTCAATTTCATCATATA??TGTAGATAAA?GCTTTATGACTC????TGTAAGCGTGCAACTCAC????TGATGCAAA?GCCTATT???ACGTTTA?GATACATGGATTA?CATATGTGCTTTCACCAGCTGAGATTTATCCATGTACTTGTCCTTTCACAAGTGGGGCTTGATTGGATCGACGATGCTGTGTTGATGTGCATAGAACTGTTGTTCTGTGTTGTGTGGTTT?GGTATCTAAATAAAA?GGACAAACTGCTCCTTGTCGATCAGATACGAGCATTCCAGAGAATATGAAGGCTATTGATGTCATACCTCTGCTGACACCTACTGTGCTGGAGAAGATTGAGGCTGTTGTTCAAAGCAAGCCAAAGCGACCTGATTCATATAGGTGAACAGTATATCCGTTCAACCCTTTTGAGTGTTGTGGATATTACTTGGAACATTCCATTTTCCAACCTACCAGAATGCTAGCTACCAATTGGTGTGAAGGACATTTTATGTTTCTCTTGTTTGGATGTG?TTTTCTTCACTGAAATYCTCA?AGCATAG?GTTCTCTTCCTATTTATTTTTTC?TTTTCTTCTGGGTGGGGTGTAAAAGGGTA???TTATTTGAACCATTAAATCAATTAGAGATTGGAACCTGGGATTCATTTTAAGAGACCATACTTTTATAGTCAATTA????????????TTCGGTTTTGGTTTGATAAAAAAACAGGTGCAAGTTCTGTTGAAAAACCAACCACAAAAAACAAAAAAACAAACAACAAAAAACCACCACAAAACACAACACACCCAAAAACAAAAACACCCCAAAAACACACCCAACAAAAAC?ACACCACACCACCACCCAACCAC?CAAAC??AACAAACCCACCACAACAAAAAACACAACACAAAAC?ACAAAAAACCCAAAAAACAAAA?CACCAAC?ACCAAACAAAAAACCCACCACCCCCCCACCAAAAACACCACAAACACACCCAACCCAAAAAC?CCCACACCCCACCAAAAAAAACAAACCAC?CA?C
022VAESTAE ???????????????TATGCTTATTACAAGGACTTCGACATAGAGGGATGCCCAATGCCAGGACCCGGGACTTGTGCCTCTAACCCTAATAACTGGTGGGAGGGAACTGCATACCATGAACTCAGCCCAATTGAAGCCAGACGATACCATTGGGTCCGTCAGAACCACATGATCTATGACTACTGCACGGACAAATCGCGATACCCGGTTACCCCACCGGAGTGTGTCGCAGGCATCTAAAATCCGATGGCCAATTTTTCCTTAATTGGTAAATACATTCATGCCTACGTACGTACACACCCTCATACACTTT???????GTTGTG?TGATAAGAGCCATGCATATCAGGGGGTATAGAGGGGAT?AAAAAATAATATTATTTTTGTTTCGATGGTGATTTTAGTATGTGGTTGA??????AGCCTAAGATTT????GTAAGGTTTGTTTTCTAAGGGTGGGCAAAGGGTCAACTTCTATTTGTAAACCATATGTGTCTGTATTTGCCGATTATCATAAGTGCCA??????????????TGGTGCTGTACTAAGCATTCGTTTCAATGAAGATATATTGAGTGTGTGGAATCGCAATGCATCCGATCATCAGGTCAGTAACCACTAATTCACTACTATTCTGATATGTTCTGTGTTTGTGTACAATATGGTGACCTTGATTTACTTT??CCAYTAGGCTGTAATGGCTCTAAGAGATGCRATCAAACGGCACTTGAAGCTTCCCCATGGCTATGTTATGGAATACAAGGCTCATGATGCTTCTCTCCGTGACAACTCATCTTATAGGAACACRTGGTTGAGAGGATGATCCTGTGGATTCCCTCCTTAAGCAACCATGTGGGAATGGAAGTTCAGATAGCTGTCCATTGAGGTCCCTG?CAGGATCAAAATCAGTTRCTCCTATATTACCTT?????ACAACTAGTTTGGTGGTTGTCRCTCTGMGTTTTAATGTAAGACTGTATTAGCTTCAA????????CTGAAGTCAAAACTCTCAGTTTCGTTAATGAATTTGCTGGTTTTCCCACAGGTTAAGGCAAAGCAGGTTACATTCCACAGGAAAAAGAATCTTCAGTACTATGAGATATCAGCGAAGAGCAACTACAATTTTGAGAAACCTTTCTTGTATCTTGCTAGGAAGCTTGCAGGGTGATTAAATAATATAGAAATTATTCAATTTCTGGTTTATATATGCTACAGAGGATRTTTAACATTGATAA?TTGCTTTGGTGATTTTAGGGATCCCAATCTCCACTTTGTGGAGTCCCCTGCTCTTGCTCCTCCAGAAGTACACATTGACTTGGCTGCACAGCAACAGTAAGAATCTTGTCCTTGTAGTGC?TTCTTCTACTGTTGCCCCTC?AATA??????TTTTTCTTTTTAATAATGATAAC?TTCTTATTGATGTCTGGTTTGCTTTAGACTATRTTTTAAATCAATTCATTTGATATCAA????????TATACCTGTCCAGTTCTGGTCCCCTGCCTC?ATTATGTTTTTTGTTTGTTACAGGCACGAGGCTGAGCTTGCTGCAGCAGCTAGTCAGCCTCTTCCAGATGATGATGATGATGCATTTGAGTAGAGAGAACTGGTGGAGAGGCTTGGGTTCTACCTTTTTGCAATGATTTAATGCTTCCTTTA?????TTATGCATCGTTCGCTTACCAAGTTTTTAAACTGGGCTTGGTGCTTTGAGCGGTCTCATGGATGTACGTGGAAGCAAGCCAGATGGCTCAGAGGTTGGTTCTGGTGATGGCCAAGGGAAGTCAGYTTCTGGACATGGCAGTGGAAATAGAGATTCCTAAGGTCGAAGATAGTTCTAAGTGAGA????TGGCTGCAGGAGGTTAAACCATCTAGGGATGAT???AGTGTGTAGACCTTTTT?????????????????????GAG?????TACTGGCATATACATAWCTACATATTTCAACACATATGAACAACCTTTACCATCTCCACTGAATTTGTAGTTGTAGCATCTCCAATGAACAGCCATCCCATGTTCGAATTGGTTTCAGCAGCCCAGACAATCCTCCCCGACAGCGATGGCGCCATCGATGGGCATCTCCGGGAAGTGGGGCTGACCTTCCACTTACTTAAGGATGTGCCCGGCCTCATTTCCAAGAACATTGAAAAAAGCCTGAATGAGGCCTTCCAGCCTTTGGGCATCAAGGACTGGAACTCCATTTTCTGGATTGCACACCCTGGTGGGCCTGCAATCTTAGATCAAGTTGAGGAAAAATTAGCCCTAAAGCCCGAGAAGTTACGCTCCACACGACACGTCTTGAGCGAGTATGGTAACATGTCAAGTGCTTGCGTGTTGTTTATTTTGGACGAGATGAGGAGGAAGTCGGCTGAGGAAGGGCTGAAGACCACGGGTGAGGGGCTGGAAT?GGGGCGTGCTCTTCGGTTTCGGACCAGGRCTCACTGTTGAGACCGTGGTGCTCCACAGTGTGTCTACTTGAGGGACTAAAAAATATCTACTGTTTCCACTTTACTTGCCTGATTTGGTTTTCCCCTTCTCTTGTTGGTGAAAACTGACCCCAAGGACGAGTTCCTTGCAATATTGAGAGCCACTGTGAAGTGCTTGACCCGCCCAGAGAAGTACTTTGAGAAGGTTCTYAGGCTGGCAATCAACAAGCGAGGCACAGATGAAGGGGCTCTCACTAGAGTTGTCACTACAAGGGCTGAGATTGACATGAAGATCATAAAGGAGGAGTACCAYAAAAGGAACAGCGTCACTCTGGATCATGCCATTGGCAAGGACACCACTGGAGACTATGAAAAAATGCTTCTGGCCCTGATAGGACACGGAGATGCTTGAGCTCGYTATTTCTT?CATGACATTTGCTTCTGATGGTGTCTATATATATAA???CTTATATAGTCTGCC????ATGTTTTCAAATGGTTGCATGTTGTGGAATGGGTTATCCTGGTTTTGTGTG??TGG?TCCTTAAKAATCAGTCTTATGGCTATTGCGTGTCTTGGAAGACTTCAGTGTGATCAGACACAGCGAAACTGGAGCTGTTGAAGAGCTTGGGAGCTGATTTGACGATTGACTACACTAAGGAGAACTTTGAAGATTTGGCAGAGAAATTCGATGTAGTTTATGATGCAGTTGGTAAGTTCTTGTGTTTATTGCTCATTTT?GAGGAGTCACTTATTGCACTATTGTCCTTTGTAGCTTATT?GAAATTTAATTCCCCAGCTCCATATTTGTTTGGGCCTGGTTTGATA?GAGTAAATTGATGGTGGATGAACAC????WACTTTTT?CCTTTCTACATTAACAGGGCAGTGTGATAAGGCAGTGAAGGYAGTGAAAGAAGGAGGCAGCGTGGTGGCATTAACAGGTGCCGTGACACCTCCTGGTTTCAGATTTGTAGTAACTTCAAATGGAGAGGTGTTGAAGAAACTGAACCCATATTTGGAGAGCGGGAAGGTGAAGCCAGTGGTTGATCCCAAGGGACCATTTCCATTTTCTCAGGTTGTTGAAGCTTTCTCCTACGTTGAAACAAGCCGAGCCACTGGAAAGATAGTTATACATCCGATTCCATGAGAGAAGAGACACAGTAAAACTCGGTCACTATGGA????GATGTATGATTGGAATGAAACCTGAGAAATTTTCAGTTTGATGTATAAATATTAAATATATTCTGGTTGAGAGGAGCTTTGGCCACCATGGATAGAGACTATGGAATTCTTAACAAGGTTTTCCATCATATAACGGATACTCATGTGGCACACCATTTGTTCTCAACAATGCCGCATTATCATGCAATGGAGGCTACAAAGGCCATAAAGCCAGTATTAGGAGATTATTATCAGTTTGATGGGACTCCATTTTACAAGGCAATGTGGAGAGAGGCAAAGGAGTGTGTCTATGTCCAGTCGGATGGTGACAAGAGCAAAGGTGTTTTCTGGTACCAGAATAAGTTTTGATGACTTRAACTGGTGATGTTTGTTTCGGAATGTTCTAGTTTCTT?????AAGGATTTTAGY?TTCCCGTTA?T??TGTTAACTTAGCCATGTCTGTGC?????????TTGTACCTCGAATCTTGGTTGCATTAATATCATTCCATGGCCAACCAA?GC???GGAATCAGCTGGGGGAATCACATTGAAACCGCAGAAGCAGCAGCGATTCTGGACATGGCTAATAGAGAACTA????TGAAGCAGAGAGCTGCTGCT???CTGGACTAGTGGTTCAACCC?ATCTGCTACTT?CAGCCAATTTTGCCATYACCC?STCTGTTCACCATTC?CCTCTGGYAYCAGCWT?CCATCTTCAAAAAAA???TGATGCTWCCGCTTTCTGCTTTT?AGCTTTTGGCTTTTTGCTTTT???????????????????????????????????GGATGTAAAGGAATGAGATTCTCTATTGGGTTTTGCTTAGTATTGTTATTGATTGGTCACTCCAGGAGAAGGAACCTCCAATCCAAAGTCTACAAGTAAAAGGAAGTTTATCGACACTGGCAGCTTTGCTGAGCAGGACAAATACTTGGAAATGTCGAAACGTGCATGCAAAGCTTCTAATTCCTACCTGGACTTGAATCTGCCTGTAGAGGAGTTGGAAGAAGATGTT???GATTCGGCAAATTGTGACAGTGATTCCCTCTCTGAAAGCTCAGAAGCTTGGTTGGAAGAGTTCTTAGATCAAATGGATGAAAAAGTGACTTTCAAGCCCTTCAATTTTGATGCAGTTGCTCAGAAGCTACTTAAGGAAATAAGCCTGAACTTCCAAAAGATTATCGGAKCTGACATTCAGTTGGAGATTGACAGCGAGCCATTGAAAAGCTTGGGCTGAGGCACAAGGAACACATTGCAGCTTATGGAGAAGGCAATGAACGCCGTCTCACTGGACGACATGAAACTGCTGACATCAACACATTCYTATGGGTAAAAATTACTGTTTCCATCAATTAAATAGAAGATCAAATCATTCAGAAAGTAA?TGTAGAT????????????????????????????????????????????????????GGAGGAACTTGGCAAGGAACTAGGGAGC??????????????????????????????????????TATTAGCAATGATTTAACATATGCA?TTGAGAATTTGTAATTAGTTGAATCATAAGCCAGAAATCACCC?TTTTTTCGGGAATTTGGAT?AAGTTTCCCAGAATGCTGATCATCCGTCCTTCACATGTGGTTGATTTACAGGGAGTGGCAAACCGAGGAGCCTCCATTAGAGTTGGAAGAGACACAGAGAAAGCTGGGAAAGGATATTTTGAGGACAGAAGGCCTGCTTCAAACATGGATCCTTATGTGGTCACCTCCATGATTGCAGAAACTACAGGATTAGAAGCTAAATTCGACATGTTGATTGCCAACATCATCATCGACTGTTTGATGAGCCACTCTAGCTACTTGGCAAGCAACATGTCGAATTTAGCTTCTAATSCTGAACACAATGCCACAAAATCAGCCTATGAACATTGCTTCCTGCACTGTTCTGATGCAAAGACGGCGCTAAATTCAGCAGCTTTGGAGCTAAAGAATGGCAGCTATGATAGCGCTGAACTGTCCTTGCGCGAAGCAGCGCTATATCAAGGCACATGCCGATAYGAGTTTGTGAGTTCAAAYGAGACTTATGTGCCRCCTAATGTWTACTATGATCTGAAGGTCTTTGATATACTWACTGTGGCTGCCTTTAGAATTATCAAGGGTCCTGAACTTGTGGACAACTGCTCCAGGCATGCAGTTCTACACTGCAAACTATGTGAATGGAGTTGCTGGAAAAGATGGAGCTGTTTATGGAAAGCATTCAGGGCTCTGCTTGGAGACACAGGGATACCCAAACGCCATTAACCAGCCAAACTTCCCRTCSATYGTCGTCCAGCCAGGKGAGAAGTATCAACAYAYCATGTTGTTTGAGTTCTCCGTTGAGTGAAGGRGCAGATATA?TTTGAGAAAAGTCTGCTCTGTGTTTGGTTTTCAATGGCTGTGAGACCAATGCTGATGGTGATAGCCAGATTGGAACRGTGGGATGTGTGGCTGTTGAYACTSATGGAAATTTAGCAGCTGCTACTTCTACTGGTGGACTGGTTAACAAAATGGTGGGCAGGATTGGGGACACACCCATTGTAGGTGCAGGGAACTATGCGAACAGCCTGTGTGCAGTCTCTGCCACWGGAAAAGGCGAAGCAATAATACGTGGTACTGTTGCAAGAGATGTGGCAGCACTCATGGAGTACAAAGGGCTTTCGCTCGAGGAAGCAGCAGCGTATGTA??????????????????????????????????????????????????????????????????????????????????????????????????????????????????????????????????????????????????????????????????????????????????????????????????????????????????????????????????????????????????????????????????????????????????????????????????????????????????????????????????????????????????????????????????????????????????????????????????????????????????GGACTCGGACTGAAAATGACATCAAGTTGGCTAATAGYGTTGATGTTGGGTCCCTTCGTGATCCACAGGAGGATGCAGTCAGGGTCAAGGACCCGGAATGGCTCATTGTTATTGGGGTCTGCACCCACTTGGGCTGCATCCCCTTGCCAAATGCTGGTGATTTTGGTGGTTGGTTTTGTCCATGCCATGGCTCCCACTAYGATGTCTCTGGCAGGATCCGCAAAGGGCCAGCACCCTACAATCTTGAGGTACCCACTTACAGCTTCTTGGAGGAGAACAAGTTAATGATTGGCTGAGAATCGATGTTGAAGAGCAAGCACAACTTGAAATTCTGAGAGTGTCTTTCATTTACCAAGTGCAAGTGATTCT?AATATCCTAAAGGGCAATGCTTTGATCAGAAAAGAACTGATACAATGAACCATA?TAATGTGTTACAACTTCCAAGATCACAGCTATACTGTATTATTGCCATCTTATGCTTGGCTGTTAATTTATTGCTTTTGCCTCTCTATTAATGTTGGTGT?ATGGAAAAATCTTTGTTGGATCTTGTTATTTCTGATGTGGATT?AGGTTTAAAACATCATTATAGAAGCTGATTTCACCAAAGAGGAGATTCCAAGACTGGGCCAACCCAGGGTCAATGGGGAAGCAGTACTTCCTCGGGTTTGAAAAATACTTGGGAGGGTCTGGCGASCCAGCCTACCCAGGAGGCCCACTGTTCAACCCTCTCGGGTTTGGTAAAGATGAGAAATCCCTCAAGGATCTGAAGCTCAAAGAGGTTAAGAATGGGAGATTGGCTATGTTGGCCATATTGGGCTACTTTGCACAAGGGCCTGTGACAGGAGTCGGGCCCTTACAAAACCTGCTGGACCATTTGGCAGACCCTGTCAACAACAATATCATAACCAGCCTCAAGTTCCACAACTAGGATACTCATCCTCTTGTTGCTTTGCTTCACGATT???????CACTCTCTCTGTGT??CCTCTCAGCTGTCACCTCTCTCCCCCCC??TC????ATATTTGTAATATTATTATGTGAAGACTTGGCCTTTAAATTT???????????????????????????????????CTCCCTCTCCCTCAAACTCCGCCACCCTAAGCCCCTCAGATTMTCCACCGCCATCTCCGCTACCATCGCCGTCGGTGACAAGCTCCCAGAATCCACCTTCTCCTACTTCGACWCCGCCGGCGAGCTCCAGACCACCACCGTCTCCGACCTCACCAAGGGCAAGAAAGCCATCCTCTTTGCCGTCCCCGGCGCCTTCACCCCCACTTGCTCCCAGAAACACCTCCCCGGCTTCGTTGAAAAGTCCGGCGAGCTCAAGTCCAAAGGGGTCGAAACCATCGCCTGCATTTCCGTCAACGACGCCTTCGTCATGAAGGCTTGGAAGGCCGACTTGAAGATCGAGGACCAAGTGCTCCTGTTGTCGGATGGAAATGGGGACTTCACCAAAATGCAGATTTTCGTGAAGACCCTAACGGGGAAGACSATAACCCTAGAGGTTGAATCRTCTGACACSATCGAYAATGTCAAGGCYAAGATCCARGACAAGGAAGGCATCCCRCCGGACCAGCAGCGYCTCATCTTCGCTGGMAAACAGCTGGAGGACGGCCGAACCCTAGCCGACTACAAYATCCAGAAGGAGTCRACCCTCCACCTGGTGCTCCGCCTCCGTGGTGGCGCCAAGAAGCGCAAGAAGAAGACCTACACCAAGCCCAAGAAGATCAAGCACAAAAAGAAGAAGGTCAAGCTCGCTGTTTTGCAGTTATTTTTTGCAGACTTTGCTGTAATGTATATGACACAAACCTCTGATTCTCTACACATCAAGCTCTAAATTATGTTTCGCTGAGAAGAGCGAAGATCGSTGTCCGTC????TGCCCTCAGAATTGATCGGGAGTTTGACGGGGCTGATCTATCAGGCTTCATGTAYCATATTGTGCCAGCCGGGTGCCGCCTGTCGATTGTAATCCCTAGTTTTTTCCCCC??TCTATTTGTCCTTTGCTTTATGTTTCTTGATCGGGCAGGATATGGAAGAATTGGTTTCTATGGGTTTAGTTCGAAGCATTGGGATAAGGTATGCTCACAAGTT?GAAAATTTTAGGTATAATTTGGCCGATACTGTGAAATTTCATACAAGCACTATCCATCATATCCTATGAAAACTTTCCCCTTT?TTCGAGCCTTACTCTGGAACTTGGATGGAAAAATAAAAA??GACTTTTTTAAACAAATTAAGGTGCAATTAGAGAAATAGTTGAAACTTGAATTTCTA?????TTTCCATGTCARCAAG?GGTTTGTTAGTGACATCTCTTATTGATTGGGGGAAAAAGTTTCTGACATTATATACGTAATGAACTTCTTTT?AACTAAGTATATGCATTTTAAAACTGTGAGAAGTCATTAGGC???TCAAAAT?GATAATGTCTACTCAGAAGGGAA?????TGAGTCATTACAAAATCTCTCTTGCCAAATGAAA?TTAAAGGCTTCAAG??????????????????????????????????????????????TTGTTCCTTTGTTCTGATTCTTCAGTTTTGTAAATTTATTTTGAAACTY?GGGAATTGTGTTTTGAAAGAAAGTTTTCTTGCAGCAACTACGACATCTTTCTAACCAGGGATTGCTTAGCTTACTCCAAAGTGAAGCCTGCTGTGAATCAGATCGAGACACACCCCTACTTCCAACGCGACTCCCTCGTCAAATTCTGTCAGAAGCATGGAATCTGTCCCTTAGCAGCAGGGATTCTAGTTCTCCGCCGTTGATTTGATC?WTTGATCAAACGACCATGCCGATCCGCAACATCGCYTTTGGAAGGCCYGAGGAGGCGACTCGACCCGACGCTCTTAAAGCGGCGTTTGCTGAGTTTATATGTACCTTGATTTTCGTGTTCGCCGGCGAAGGTTCCGGCATGGCCTTTAACAAACTCACTGACAACGGTTCCACCACCCCCGCTGGCCTCGTTGCCGCCTCTCTGGCTCACGCATTCGCTCTCTTTGTTGCCGTCTCTGTAGGAGCATCAAATGTACGCTGAGATGGCTTCCCGCCATAGGGTTAGGTCTCCTTGCATCCAAATCATCAAGACTGCAACCATCCCAGCTAAGCTTTGCAAGAGGGAGAGCTCAAAACAATTCCACAACTCCAAGATCAAGTTCCCCCTGACCTTCAGGAAGGTCAGGCCACCAACCAGGAAGCTCAAGACCACCTACAAGGCATCAAGACCCAACTTGTTTATGTAAGTCTGGGTGATCATTTGTTGGATGAGCTATAAA?GGTCG?ATCTAATTTTTTT?GAAATTTTGTTTTACTATTCAGTAGAAACCTTCCTGCRTTTTGGATCTTGTTTGTTGGATATTATTTGGCTTGATAACCTTTGCAT???ATCAGACRGTC?GAGGACCGTGATCTATGAGGGCCTTAAAATCCCTGTTTTATTTACTTTTT?GAAAGTTT?GAGTTAATCCGGATGTCTCCATCACATGGGGGAAACTGGGG?TGAAATTGGT?GGTGGGGTTT?ATCTTTTGGATGTGTGGATGAGATTKTACCACATACAGGGTTGTAATTTC???????????TACAGTGGGTGGAGCGAGGGAATCATCTAGGGACAAACCCCAC??TWTGGTTTTTGTTTCCTTCCTCATATGTTAAAAAA?GCTAGGAATTTGATTCCGTTT?GAGTGG???TGATGT?AGAACCTGATCTCTTCTTTAGATTTTTCTTCTCTTTTT?GTATATCTAGAA?GAAAGAGAGGCGG???TATTTTTTAAATTGGATGAGAATTTGGCTACCATGCTGCTCCTATCCTCTTCCCAGAAAGGGAGTTCTGAGTTTGTCAAGTCTC??TGACTTCAATTTCATCATATA??TGTAGATAAA?GCTTTATGACTC????TGTAAGCGTGCAACTCAC????TGATGCAAA?GCCTATT???ACGTTTA?GATACATGGATTA?CATATGTGCTTTCACCAGCTGAGATTTATCCATGTACTTGTCCTTTCACAAGTGGGGCTTGATTGGATCGACAATGCTGTGTTGATGTGCATAGAACTGCTGTTCTGTGTTGTGTGGTTT?GGTATCTAAATAAAA?GGACAAACTGCCCCTTGTCGATCAGATACGAGCATTCCAGAGAATATGAAGGCTATTGATGTCATACCTCTGCTGACACCTACTGTGCTGGAGAAGATTGAGGCTGTTGTTCAAAGCAAGCCAAAGCGACCTGATTCATATAGGTGAACAGGATATCCRTTCAACCCTTTTRAGTGTTGTGGATATTACTTGGAACATTCCATTTTCCAACCTACCAGAATGCTAGCTACCAATTGGTGTGAAGGACATTTYATGTTYCTCTTGTTTGGATGTG?TTTYCTYCACTGAAATTCYCA?AGCATAGAGTTCTCTTCCTATTTATTTTTYC?TTTTCTTCTGGGTGGGGTGTAAAAGGGTA???TTATTTGAACCATTAAATCAATTRGAGATTGGAACCTGGGATTCAWTTTAAGAGACCATACTTTTATAGTCAATTA????????????TTCGGTTTTGGTTTGATAAAAAAACAGGTGCAAGTTCTGTTGAAAAACCAACCACCAAAAACAAAAAAACAAACAACAAAAAACCACCACAAAACACAACACACCCAAAAACAAAAACACCCCAAAAACACACCCAACAAAAAC?ACACCACACCACCACCCAACCC??CAAC???AACAAACCCACCACAACACAAAACACAACACAAAAC?ACAAAAAACCCAAAAAACAAAA?CACCAAC?ACCAAACAAAAAACCCACCACCCCCCCACCAAAAACACCACAAACACACCCAACCCAAAAAC?CCCACACCCCACCAAAAAAAACAAACAAC?CA?C
023VAESTAE TGGAAAGCCCCTTTCTATGCTTATTACAAGGACTTCGACATAGAGGGATGCCCAATGCCAGGACCCGGGACTTGTGCCTCTAACCCTAATAACTGGTGGGAGGGAACTGCATACCATGAACTCAGCCCTATTGAAGCCAGACGATACCATTGGGTCCGTCAGAACCACATGATCTATGACTACTGCACGGACAAATCGCGATACCCGGTTACCCCACCGGAGTGTGTCGCAGGCATCTAAAATCCGATGGCCAATTTTTCCTTAATTGGTAAATACATTCATGCCTACGTACGTACACACCCTCATACACTCT???????GTTGTG?TGATAAGAGCCATGCATATCAGGGGGTATAGAGGGGAT?AAAAAATAATATTATTTTTGTTTCGATGGTGATTTTAGTATGTGGTTGA??????AGCCTAAGATTT????GTAAGGTTTGTTTTCTAAGGGTGGGCAAAGGGTCAACTTCTATTTGTAAACCATATGTGTCTGTATTTGCCGATTATCATAAGTGCCAATAAAGCTTCTGCATGGTGCTGTACTAAGCATTCGTTTCAATGAAGATATATTGAGTGTGTGGAATCGCAATGCATCCGATCATCAGGTCAGTAACCACTAATTCACTACTATTCTGATATGTTCTGTGTTTGTGTACAATATGGTGACCTTGATTTACTTT??CCACTAGGCTGTAATGGCTCTAAGAGATGCGATCAAACGGCACTTGAAGCTTCCCCATGGCTATGTTATGGAATACAAGGCTCATGATGCTTCTCTCCGTGACAACTCATCTTATAGGAACACATGGTTGAGAGGATGATCCTGTGGATTCCCTCCTTAAGCAACCATGTGGGAATGGAAGTTCAGATAGCTGTCCATTGAGGTCCCTG?CAGGATCAAAATCAGTTACTCCTATATTACCTT?????ACAACTAGTTTGGTGGTTGTCGCTCTGAGTTTTAATGTAAGACTGTATTAGCTTCAA????????CTGAAGTCAAAACTCTCAGTTTCGTTAATGAATTTGCTGGTTTTCCCACAGGTTAAGGCAAAGCAGGTTACATTCCACAGGAAAAAGAATCTTCAGTACTATGAGATATCAGCGAAGAGCAACTACAATTTTGAGAAACCTTTCTTGTATCTTGCTAGGAAGCTTGCAGGGTGATTAAATAATATAGAAATTATTCAATTTCTGGTTTATATATGCTACAGAGGATATTTAACATTGATAA?TTGCTTTGGTGATTTTAGGGATCCCAATCTCCACTTTGTGGAGTCCCCTGCTCTTGCTCCTCCAGAAGTACACATTGACTTGGCTGCACAGCAACAGTAAGAATCTTGTCCTTGTAGTGC?TTCTTCTACTGTTGCCCCTC?AATA??????ATTTTCTTTTTAATAATGATAAC?TTCTTATTGATATCTGGTTTGCTTTAGACTATWTATTAAATCAATTCATTTGATATCAA????????TATACCTGTCCAGTTCTGGTCCCCTGCCTC?ATTATGTTTTTTGTTTGTTACAGGCACGAGGCTGAGCTTGCTGCAGCAGCTAGTCAGCCTCTTCCAGATGATGATGATGATGCGTTTGAGTAGAGAGAACTGGTGGAGAGGCTTGGGTTCTACCTTTTTGCAATGATTTAATGCTTCCTTTA?????TTATGCATCGTTCGCTTACCAAGTTTTTAAACTGGGCTTGGTGCTTTGAGCGGTCTCATGGATGTACGTGGAAGCAAGCCAGATGGCTCAGAGGTTGGTTCTGGTGATGGCCAAGGGAAGTCWGCTTCTGGACATGGCAGTGGAAATAGAGATTCCTAAGGTCGAAGATAGTTCTAAGTGAGA????TGGCTGCAGGTGGTTAAACCATCTAGGGATGAT???AGTGTGTAGACYTTTTTGGATAGTGTGTAGACCTTTTTGCG?????TACTGGCATATACATATCTACATATTTCAACACATATGAACAACCTTTACCATCTCCACTGAATTTGTAGTTGTAGCATCTCCAATGAACAGCCATCCCATGTTCGAATTGGTTTCAGCAGCCCAGACAATCCTCCCCGACAGCGATGGCGCCATCGATGGGCATCTCCGGGAAGTGGGGCTGACCTTCCACTTACTTAAGGATGTGCCCGGCCTCATTTCCAAGAACATTGAAAAAAGCCTGAATGAGGCCTTCCAGCCTTTGGGCATCAAGGACTGGAACTCCATTTTCTGGATTGCACACCCTGGTGGGCCTGCAATCTTAGATCAAGTTGAGGAAAAATTAGCCCTAAAGCCCGAGAAGTTACGCTCCACACGACACGTCTTGAGCGAGTATGGTAACATGTCAAGTGCTTGCGTGTTGTTTATTTTGGACGAGATGAGGAGGAAGTCGGCTGAGGAAGGGCTGAAGACCACGGGTGAGGGGCTGGAAT?GGGGCGTGCTCTTCGGTTTCGGACCAGGGCTCACTGTTGAGACCGTGGTGCTCCACAGTGTGTCTACTTGAGGGACTAAAAAATATCTACTGTTTCYACTTTACTTGCCTGATTTGGTTTTCCCCTTCTCTTGTTGGTGAAAACTGACCCCAAGGACGAGTTCCTTGCAATATTGAGAGCCACTGTGAAGTGCTTGACCCGCCCAGAGAAGTACTTTGAGAAGGTTCTYAGGCTGGCAATCAACAAGCGAGGCACAGATGAAGGGGCTCTCACTAGAGTTGTCACTACAAGGGCTGAGATTGACATGAAGATCATAAAGGAGGAGTACCACAAAAGGAACAGCGTCACTCTGGATCATGCCATTGGCAAGGACACCACTGGAGACTATGAAAAAATGCTTCTGGCCCTGATAGGACACGGAGATGCTTGAGCTCGTTATTTCTT?CATGACATTTGCTTCTGATGGTGTCTATATATATAA???CTTATATAGTCTGCC????ATGTTTTCAAATGGTTGCATGTTGTGGAATGGGTTATCCTGGTTTTGTGTG??TGG?TCCTTAATAATCAGTCTTATGGCYATTGCGTGTCTTGGAAGACTTCAGTGTGATCAGACACAGCGAAACTGGAGCTGTTGAAGAGCTTGGGAGCTGATTTGACGATTGACTACACTAAGGAGAACTTTGAAGATTTGGCAGAGAAATTCGATGTAGTTTATGATGCAGTTGGTAAGTTCTTGTGTTTATTGCTCATTTT?GAGGAGTCACTTATTGCACTATTGTCCTTTGTAGCTTATT?GAAATTTAATTCCCCAGCTCCATATTTGTTTGGGCCTGGTTTGATA?GAGTAAATTGATGGTGGATGAACAC????WACTTTTT?CCTTTCTACATTAACAGGGCAGTGTGATAAGGCAGTGAAGGYAGTGAAAGAAGGAGGCAGCGTGGTGGCATTAACAGGTGCCGTGACACCTCCTGGTTTCAGATTTGTAGTAACTTCAAATGGAGAGGTGTTGAAGAAACTGAACCCATATTTGGAGAGCGGGAAGGTGAAGCCAGTGGTTGATCCCAAGGGACCATTTCCATTTTCTCAGGTTGTTGAAGCTTTCTCCTACGTTGAAACAAGCCGAGCCACTGGAAAGATAGTTATACATCCGATTCCATGAGAGAAGAGACACAGTAAAACTCGGTCACTATGGA????GATGTATGATTGGAATGARACCTGAGAAATTTTCAGTTTGATGTATAAATATTAAATATATTCTGGTTGAGAGGAGCTTTGGCCACCATGGATAGAGACTATGGAATTCTTAACAAGGTTTTCCATCATATAACGGATACTCATGTGGCACACCATTTGTTCTCAACAATGCCGCATTATCATGCAATGGAGGCTACAAAGGCCATAAAGCCAGTATTAGGAGATTATTATCAGTTTGATGGGACTCCATTTTACAAGGCAATGTGGAGAGAGGCAAAGGAGTGTGTCTATGTCCAGTCGGATGGTGACAAGAGCAAAGGTGTTTTCTGGTACCAGAATAAGTTTTGATGACTTAAACTGGTGATGTTTGTTTCGGAATGTTCTAGTTTCTT?????AAGGATTTTAGC?TTCCCGTTA?T??TGTTAACTTAGCCATGTCTGTGC?????????TTGTACCTCGAATCTTGGTTGCATTAATATCATTCCATGGCCAACCAA?GC???GGAATCAGCTGGGGGAATCACATTGAAACCGCAGAAGCAGCAGCGATTCTGGACATGGCTAATAGAGAACTA????TGAAGCAGAGAGCTGCTGCT???CTGGACTAGTGGTTCAACCC?ATCTGCTACTT?CAGCCAATTTTGCCATYACCC?STCTGTTCACCATTC?CCTCTGGYAYCAGCWT?CCATCTTCAAAAAAA???TGATGCTWCCGCTTTCTGCTTTT?AGCTTTTGGCTTTTTGCTTTT???????????????????????????????????GGATGTAAAGGAATGAGATTCTCTATTGGGTTTTGCTTAGTATTGTTATTGATTGGTCACTCCAGGAGAAGGAACCTCCAATCCAAAGTCTACAAGTAAAAGGAAGTTTATCGACACTGGCAGCTTTGCTGAGCAGGACAAATACTTGGAAATGTCGAAACGTGCATGCAAAGCTTCTAATTCCTACCTGGACTTGAATCTGCCTGTAGAGGAGTTGGAAGAAGATGTT???GATTCGGCAAATTGTGACAGTGATTCCCTCTCTGAAAGCTCAGAAGCTTGGTTGGAAGAGTTCTTAGATCAAATGGATGAAAAAGTGACTTTCAAGCCCTTCAATTTTGATGCAGTTGCTCAGAAGCTACTTAAGGAAATAAGCCTGAACTTCCAAAAGATTATCGGAGCTGACATTCAGTTGGAGATTGACAGCGAGCCATTGAAAAGCTTGGGCTGAGGCACAAGGAACACATTGCAGCTTATGGAGAAGGCAATGAACGCCGTCTCACTGGACGACATGAAACTGCTGACATCAACACATTCTTATGGGTAAAAATTACTGTTTCCATCAATTAAATAGAAGATCAAATYATTCAGAAAGTAA?TGTAGAT????????????????????????????????????????????????????GGAGGAACTTGGCAAGGAACTAGGGAGC??????????????????????????????????????TATTAGCAATGATTTAACATATGCAATTGAGAATTTGTAATTAGTTGAATCATAAGCCAGAAATCACCC?TTTTTTCGGGAATTTGGAT?AAGTTTCCCAGAATGCTGAYCATCCGTCCTTCACATGTGGTTGATTTACAGGGAGTGGCAAACCGAGGAGCCTCCATTAGAGTTGGAAGAGACACAGAGAAAGCTGGGAAAGGATATTTTGAGGACAGAAGGCCTGCTTCAAACATGGATCCTTATGTGGTCACCTCCATGATTGCAGAAACTACAGGATTAGAAGCTAAATTCGACATGTTGATTGCCAACATCATCATCGACTGTTTGATGAGCCACTCTAGCTACTTRGCAAGCAACATGTCGAATTTAGCTTCTAATCCTGAACACAATGCCACAAAATCAGCCTATGAACATTGCTTCCTGYACTGTTCTGATGCAAAGACGGCGCTAAATTCAGCAGCTTTGGAGCTAAAGAATGGCAGCTATGATAGCGCTGAACTGTCCTTGCGCGAAGCAGCGCTATATCAAGGCACATGCCGATAYGAGTTTGTGAGTTCAAAYGAGACTTATGTGCCGCCTAATGTTTACTATGATCTGAAGGTCTTYGATATACTWACTGTGGCTGCCTTTAGAATTATCAAGGGTCCTGAACTTGTGGACAACTGCTCCAGGCATGCAGTTCTACACTGCAAACTATGTGAATGGAGTTGCKGGAAAAGATGGAGCTGTTTATGGAAAGCATTCAGGGCTCTGCTTGGAGACACAGGGATACCCAAACGCCATTAACCAGCCAAACTTCCCGTCSATCRTCGTCCAGCCAGGGGAGAAGTATCAACACACCATGTTGTTTGAGTTCTCCGTTGAGTGAAGGAGCAGATATA?TTTGAGAAAAGTCTGCTCTGTGTTTGGTTTTCAATGGCTGTGAGACCAATGCTGATGGTGATAGCCAGATTGGAACGGTGGGATGTGTGGCTGTTGACACTCRTGGAAATTTAGCAGCTGCTACTTCTACTGGTGGACTGGTTAACAAAATGGTGGGCAGGATTGGGGACACACCCATTGTAGGTGCAGGGAACTATGCWAACAGCCTGTGTGCAGTCTCTGCCACAGGAAAAGGCGAAGCAATAATAYGTGGTACTGTTGCAAGAGATGTGGCAGCWCTCATGGAGTACAAAGGGCTTTCGCTCGAGGAAGCAGCAGCGTATGTATCCTTGTCCTCCCAACTCTCAAAGGCAAGCTCAATGGCATTGCCCTGCGTGTGCCCACCCCAAATGTGTCGGTTGTGGACCTTGTTGTTCAGGTGTCCAAGAAGACCTTTGCAGAGGAGGTGAATGCTGGTTTCAGGGACAGTGCTGAGAAGGAGCTCCAAGGGATTCTCTCTGTGTGTGATGAGCCCCTGGTTTCAGTTGACTTCAGGTGCTCTGATGTGTCCTCGACCGTGGACTCATCACTGACCATGGTTATGGGAGATGACATGGTTAAGGTGATAGCTTGGTATGACAATGAATGGGGTTACTCTCAAAGGGTTGTGGATTTGGCTGATATTGTGGCCAACAAATGGAAATGATGAGCGGATTTGGGAGTAGTGGCTTCATCAGCATTGGGGTTTAGGACTCGGACTGAAAATGACATCAAGTTGGCTAATAGYGTTGATGTTGGGTCCCTTCGTGATCCACAGGAGGATGCAGTCAGGGTCAAGGACCCGGAATGGCTCATTGTTATTGGGGTCTGCACCCACTTGGGCTGCATCCCCTTGCCAAATGCTGGTGATTTTGGTGGTTGGTTTTGTCCATGCCATGGCTCCCACTAYGATGTCTCTGGCAGGATCCGCAAAGGGCCAGCACCCTACAATCTTGAGGTACCCACTTACAGCTTCTTGGAGGAGAACAAGTTAATGATTGGCTGAGAATCGATGTTGAAGAGCAAGCACAACTTGAAATTCTGAGAGTGTCTTTCATTTACCAAGTGCAAGTGATTCT?AATATCCTAAAGGGCAAYGCTTTGATCAGAAAAGAACTGATACAATGAACCATA?WAATGTGTTACAACTTCCAAGATCACAGCTATACTGTATTATTGCCATCTTATGCTTGGCTGTTAATTTATTGCTTTTGCCTCTCTATTAATGTTGGTGT?ATGGAAAAATCTTTGTTGGATCTTGTTATTTCTGATGTGGATT?AGGTTTAAAACATCATTATAGAAGCTGATTTCACCAAAGAGGAGATTCCAAGACTGGGCCAACCCAGGGTCAATGGGGAAGCAGTACTTCCTCGGGYTTGAAAAATACTTGGGAGGGTCTGGCGACCCAGCCTACCCAGGAGGCCCACTGTTCAACCCTCTCGGGTTTGGTAAAGATGAGAAATCCCTCAAGGATCTGAAGCTCAAAGAGGTTAAGAATGGGAGATTGGCTATGTTGGCCATATTGGGCTACTTTGCACAAGGGCCTGTGACAGGAGTCGGGCCCTTMCAAAACCTGCTGGACCATTTGGCAGACCCTGTCAACAACAATATCATAACCAGCCTCAAGTTCCACAACTAGGATACTCATCCTCTTGTTGCTTTGCTTCACGATT???????CACTCTCTCTGTGT??CCTCTCAGCTGTCACCTCTCTCYCCCCC??TC????ATATTTGTAATGTTATTATGTGAAGACTTGGCCTTTAAATTT???????????????????????????????????CTCCCTCTCCCTCAAACTCCGCCACCCTAAGCCCCTCAGATTCTCCACCGCCATCTCCGCTACCATCGCCGTCGGTGACAAGCTCCCAGAATCCACCTTCTCYTACTTCGACTCCRCCGGCGAGCTCCAGACCACCACCGTCTCCGACCTSACCAAGGGCAAGAAAGCCATCCTCTTTGCCGTCCCCGGCGCCTTCACCCCCACTTGCTCCCAGAAACACCTCCCCGGCTTCGTTGAAAAGTCCGGCGAGCTCAAGTCCAAAGGGGTCGAAACCATCGCCTGCATTTCCGTCAACGACGCCTTCGTCATGAAGGCTTGGAAGGCCGACTTGAAGATCGAGGACCAAGTGCTCCTGTTGTCGGATGGAAATGGGGACTTCACCAAAATGCAGATTTTCGTGAAGACCCTAACGGGGAAGWCCATAACCCTAGAGGTTGAATCRTCTGACACSATCGAYAATGTCAAGGCYAAGATCCARGACAAGGAAGGCATCCCRCCGGACCAGCARCGYCTCATCTTCGCTGGMAAACAGCTGGAGGACGGCCGAACCCTAGCCGACTACAAYATCCAGAAGGAGTCRACCCTCCACCTGGTGCTYCGCCTCCGTGGTGGCGCCAAGAAGCGCAAGAAGAAGACCTACACCAAGCCCAAGAAGATCAAGCACAAAAAGAAGAAGGTCAAGCTCGCTGTTTTGCAGTTATTTTTTGCAGACTTTGCTGTAATGTATATGACACAAACCTCTGATTCTCTACACATCAAGCTCTAAATTATGTTTCGCTGAGAAGAGCGAAGATCGGTGTCCGTC????TGCCCTCAGAATTGATCGGGAGTTTGACGGGGCTGATCTATCAGGCTTCATGTATCATATTGTGCCAGCCGGGTGCCGCCTGTCGATTGTAATCCCTAGTTTTTTCCCCC??TCTATTTGTCCTTTGCTTTATGTTTCTTGATCGGGCAGGATATGGAAGAATTGGTTTCTATGGGTTTAGTTCGAAGCATTGGGATAAGGTATGCTCACAAGTT?GAAAATTTTAGGTATAATTTGGCCAATACTGTGAAATTTCATACAAGCACTATCCATCATATCCTATGAAAACTTTCCCCTTTCTTCGAGCCTTACTCTGGAACTTGGATGGAAAAATAAAAA??GACTTTTTTAAACAAATTAAGGTGCAATTAGAGAAATAGTTGAAACTTGAATTTCTA?????TTTCCATGTCAACAAG?GGTTTGTTAGTGACATCTCTTATTGATTGGGGGAAAAAGTTTCTGACATTATATACGTAATGAACTTCTTTT?AACTAAGTATATGCATTTTAAAACTGTGAGAAGTCATTAGGC???TCAAAAT?GATAATGTCTACTCAGAAGGGAA?????TGAGTCATTACAAAATCTCTCTTGCMAAWYRAAAATTAAAGGCTTCAAG??????????????????????????????????????????????TTGTTCCTTTGTTCTGATTCTTCAGTTTTGTAAATTTATTTTGAAACTY?GGGAATTGTGTTTTGAAAGAAAGTTTTCTTGCAGCAACTACGACATCTTTCTAACCAGGGATTGCTTAGCTTACTCCAAAGTGAAGCCTGCTGTGAATCAGATCGAGACACACCCCTACTTCCAACGCGACTCCCTCGTCAAATTCTGTCAGAAGCATGGAATCTGTCCCTTAGCAGCAGGGATTCTAGTTCTCCGCCGTTGATTTGATC?TTTGATCAAACGACCATGCCGATCCGCAACATCGCCTTTGGAAGGCCCGAGGAGGCGACTCGACCCGACGCTCTTAAAGCGGCGTTTGCTGAGTTTATATGTACCTTGATTTTCGTGTTCGCCGGCGAAGGTTCCGGCATGGCCTTTAACAAACTCACTGACAACGGTTCCACCACCCCCGCTGGCCTCGTTGCCGCCTCTCTGGCTCACGCATTCGCTCTCTTTGTTGCCGTCTCTGTAGGAGCATCAAATGTACGCTGAGATGGCTTCCCGCCATAGGGTTAGGTCTCCTTGCATCCAAATCATCAAGACTGCAACCATCCCAGCTAAGCTTTGCAAGAGGGAGAGCTCAAAACAATTCCACAACTCCAAGATCAAGTTCCCCCTGACCTTCAGGAAGGTCAGGCCACCAACCAGGAAGCTCAAGACCACCTACAARGCATCAAGRCCCAACTTGTTTATGTAAGTCTGGGTGATCATTTGTTGRATGAGCTATAAA?GGTCG?ATCTAATTTYTTT?GAAATTTTGTTTTACTATTCAGTAGAAACCTTCCYGCATTTTGGATCTTGTTTGTTGGATATTATTTGGCTTGATAACCTTWGCAT???ATCAGACAGTC?GAGGACCGTGATCTATGAGGGCCTTAAAATCCCTGTTTTATTTACTTTTT?GAAWGTTT?GAGTTAATCCGGATGTCTCCATCACATGGGGGAAACTGGGG?TGAAATTGGT?GGTGGGGTTT?ATCTTTTGGATGTGTGGATGAGATTGTACCACATACAGGGTTGTAATTTC???????????TACAGTGGGTGGAGCGAGGGAATCATCTAGGGACAAACCCCAC??TATGGTTTTTGTTTCCTTCCTCATATGTTAAAAAA?GCTAGGAATTTGATTCCGTTT?GAGTGG???TGATGT?AGAACCTGATCTCTTCTTTAGATTTTTCTTCTCTTTTT?GTATATCTAGAA?GAAAGAGAGGCGG???TATTTTTTAAATTGGATGAGAATTTGGCTACCATGCTGCTCCTATCCTCTTCCCAGAAAGGGAGTTCTGAGTTTGTCAAGTCTC??TGACTTCAATTTCATCATATA??TGTAGATAAA?GCTTTATGACTC????TGTAAGCGTGCAACTCAC????TGATGCAAA?GCCTATT???ACGTTTA?GATACATGGATTA?CATATGTGCTTTCACCAGCTGAGATTTATCCATGTACTTGTCCTTTCACAAGTGGGGCTTGATTGGATCGACAATGCTGTGTTGATGTGCATAGAACTGCTGTTCTGTGTTGTGTGGTTT?GGTATCTAAATAAAA?GGACAAACTGCCCCTTGTCGATCAGATACGAGCATTCCAGAGAATATGAAGGCTATTGATGTCATACCTCTGCTGACACCTACTGTGCTGGAGAAGATTGAGGCTGTTGTTCAAAGCAAGCCAAAGCGACCTGATTCATATAGGTGAACAGTATATCCGTTCAACCCTTTTGAGTGTTGTGGATATTACTTGGAACATTCCATTTTCCAACCTACCAGAATGCTAGCTACCAATTGGTGTGAAGGACATTTTATGTTTCTCTTGTTTGGATGTG?TTTTCTTCACTGAAATTCTCA?AGCATAG?GTTCTCTTCCTATTTATTTTTTC?TTTTCTTCTGGGTGGGGTGTAAAAGGGTA???TTATTTGAACCATTAAATCAATTAGAGATTGGAACCTGGGATTCATTTTAAGAGACCATACTTTTATAGTCAATTA????????????TTCGGTTTTGGTTTGATAAAAAAACAGGTGCAAGTTCTGTTGAAAAACCAACCACAAAAAACAAAAAAACAAACAACAAAAAACCACCACAAAACACAACACACACAAAAACAAAAACACCCCAAAAACACACCCAACAAAAAC?ACACCACACCACCACCCAACCC??CAAC???AACAAACCCAACACAACAAAAAACACAACACAAAAC?ACAAAAAACCCAAAAAACAAAA?CACAAAC?ACCAAACAAAAAACCCAACACCCCCCCACCAAAAACACCACAAACACACCCAACCCAAAAAC?CCCACACCCCACCAAAAAAAACAAACCAC?CA?C
024VAESTAE TGGAAAGCCCCTTTCTATGCTTATTACAAGGACTTCGACATAGAGGGATGCCCAATGCCAGGACCCGGGACTTGTGCCTCTAACCCTAATAACTGGTGGGAGGGAACTGCATACCATGAACTCAGCCCAATTGAAGCCAGACGATACCATTGGGTCCGTCAGAACCACATGATCTATGACTACTGCACGGACAAATCGCGATACCCGGTTACCCCACCGGAGTGTGTCGCAGGCATCTAAAATCCGATGGCCAATTTTTCCTTAATTGGTAAATACATTCATGCCTACGTACGTACACACCCTCATACACTTT???????GTTGTG?TGATAAGAGCCATGCATATCAGGGGGTATAGAGGGGAT?AAAAAATAATATTATTTTTGTTTCGATGGTGATTTTAGTATGTGGTTGA??????AGCCTAAGATTT????GTAAGGTTTGTTTTCTAAGGGTGGGCAAAGGGTCAACTTCTATTTGTAAACCATATGTGTCTGTATTTGCCGATTATCATAAGTGCCAATAAAGCTTCTGCATGGTGCTGTACTAAGCATTCGTTTCAATGAAGATATATTGAGTGTGTGGAATCGCAATGCATCCGATCATCAGGTCAGTAACCACTAATTCACTACTATTCTGATATGTTCTGTGTTTGTGTACAATATGGTGACCTTGATTTACTTT??CCATTAGGCTGTAATGGCTCTAAGAGATGCGATCAAACGGCACTTGAAGCTTCCCCATGGCTATGTTATGGAATACAAGGCTCATGATGCTTCTCTCCGTGACAACTCATCTTATAGGAACACGTGGTTGAGAGGATGATCCTGTGGATTCCCTCCTTAAGCAACCATGTGGGAATGGAAGTTCAGATAGCTGTCCATTGAGGTCCCTG?CAGGATCAAAATCAGTTGCTCCTATATTACCTT?????ACAACTAGTTTGGTGGTTGTCACTCTGCGTTTTAATGTAAGACTGTATTAGCTTCAA????????CTGAAGTCAAAACTCTCAGTTTCGTTAATGAATTTGCTGGTTTTCCCACAGGTTAAGGCAAAGCAGGTTACATTCCACAGGAAAAAGAATCTTCAGTACTATGAGATATCAGCGAAGAGCAACTACAATTTTGAGAAACCTTTCTTGTATCTTGCTAGGAAGCTTGCAGGGTGATTAAATAATATAGAAATTATTCAATTTCTGGTTTATATATGCTACAGAGGATATTTAACATTGATAA?TTRCTTTGGTGATTTTAGGGATCCCAATCTCCACTTTGTGGAGTCCCCTGCTCTTGCTCCTCCAGAAGTACACATTGACTTGGCTGCACAGCAACAGTAAGAATCTTGTCCTTGTAGTGC?TTCTTCTACTGTTGCCCCTC?AATA??????ATTTTCTTTTTAATAATGATAAC?TTCTTATTGATATCTGGTTTGCTTTAGACTATATATTAAATCAATTCATTTGATATCAA????????TATACCTGTCCAGTTCTGGTCCCCTGCCTC?ATTATGTTTTTTGTTTGTTACAGGCACGAGGCTGAGCTTGCTGCAGCAGCTAGTCAGCCTCTTCCAGATGATGATGATGATGCGTTTGAGTAGAGAGAACTGGTGGAGAGGCTTGGGTTCTACCTTTTTGCAATGATTTAATGCTTCCTTTA?????TTATGCATCGTTCGCTTACCAAGTTTTTAAACTGGGCTTGGTGCTTTGAGCGGTCTCATGGATGTACGTGGAAGCAAGCCAGATGGCTCAGAGGTTGGTTCTGGTGATGGCCAAGGGAAGTCAGCTTCTGGACATGGCAGTGGAAATAGAGATTCCTAAGGTCGAAGATAGTTCTAAGTGAGA????TGGCTGCAGGAGGTTAAACCATCTAGGGATGAT???AGTGTGTAGACCTTTTT?????????????????????GAG?????TACTGGCATATACATATCTACATATTTCAACACATATGAACAACCTTTACCATCTCCACTGAATTTGTAGTTGTAGCATCTCCAATGAACAGCCATCCCATGTTCGAATTGGTTTCAGCAGCCCAGACAATCCTCCCCGACAGCGATGGCGCCATCGATGGGCATCTCCGGGAAGTGGGGCTGACCTTCCACTTACTTAAGGATGTGCCCGGCCTCATTTCCAAGAACATTGAAAAAAGCCTGAATGAGGCCTTCCAGCCTTTGGGCATCAAGGACTGGAACTCCATTTTCTGGATTGCACACCCTGGTGGGCCTGCAATCTTAGATCAAGTTGAGGAAAAATTAGCCCTAAAGCCCGAGAAGTTACGCTCCACACGACACGTCTTGAGCGAGTATGGTAACATGTCAAGTGCTTGCGTGTTGTTTATTTTGGACGAGATGAGGAGGAAGTCGGCTGAGGAAGGGCTGAAGACCACGGGTGAGGGGCTGGAAT?GGGGCGTKCTCTTCGGTTTCGGACCAGGGCTCACTGTTGAGACCGTGGTGCTCCACAGTGTGTCTACTTGAGGGACTAAAAAATATCTACTGTTTCCACTTTACTTGCCTGATTTGGTTTTCCCCTTCTCTTGTTGGTGAAAACTGACCCCAAGGACGAGTTCCTTGCAATATTGAGAGCCACTGTGAAGTGCTTGACCCGCCCAGAGAAGTACTTTGAGAAGGTTCTTAGGCTGGCAATCAACAAGCGAGGCACAGATGAAGGGGCTCTCACTAGAGTTGTCACTACAAGGGCTGAGATTGACATGAAGATCATAAAGGAGGAGTACCACAAAAGGAACAGCGTCACTCTGGATCATGCCATTGGCAAGGACACCACTGGAGACTATGAAAAAATGCTTCTGGCCCTGATAGGACACGGAGATGCTTGAGCTCGYTATTTCTT?CATGACATTTGCTTCTGATGGTGTCTATATATATAA???CTTATATAGTCTGCC????ATGTTTTCAAATGGTTGCATGTTGTGGAATGGGTTRTCCTGGTTTTGTGTG??TGG?TCCTTAAGAATCAGTCTTATGGCTATTGCGTGTCTTGGAAGACTTCAGTGTGATCAGA??????????????????????????????????????????????????????????????????????????????????????????????????????????????????????????????????????????????????????????????????????????????????????????????????????????????????????????????????????????????????????????????????????????????????????????????????????????????????????????????????????????????????????????????????????????????????????????????????????????????????????????????????????????????????????????????????????????????????????????????????????????????????????????????????????????????????????????????????????????????????????????????????????????????????????????????????????????????????????????????????????????TCTGGTTGAGAGGAGCTTTGGCCACCATGGATAGAGACTATGGAATTCTTAACAAGGTTTTCCATCATATAACGGATACTCATGTGGCACACCATTTGTTCTCAACAATGCCGCATTATCATGCAATGGAGGCTACAAAGGCCATAAAGCCAGTATTAGGAGATTATTATCAGTTTGATGGGACTCCATTTTACAAGGCAATGTGGAGAGAGGCAAAGGAGTGTGTCTATGTCCAGTCGGATGGTGACAAGAGCAAAGGTGTTTTCTGGTACCAGAATAAGTTTTGATGACTTGAACTGGTGATGTTTGTTTCGGAATGTTCTAGTTTCTT?????AAGGATTTTAGC?TTCCCGTTA?T??TGTTAACTTAGCCATGTCTGTGC?????????TTGTACCTCGAATCTTGGTTGCATTAATATCATTCCATGGCCAACCAA?GC???GGAATCAGCTGGGGGAATCACATTGAAACCGCAGAAGCAGCAGCGATTCTGGACATGGCTAATAGAGAACTA????TGAAGCAGAGAGCTGCTGCT???CTGGACTAGTGGTTCAACCC?ATCTGCTACTT?CAGCCAAYTTTGCCATYACCC?CTCTGTTCACCATTC?CCTCTGGYAYCAGCTT?CCATCTTCAAAAAAA???TGATGCTTCCGCTTTCWGCTTTT?AGCTTTTRGCTTTTKGCTTTTTGCTTTT????????????????????????????GGATGTAAAGGAATGAGATTCTCTATTGGGTTTTGCTTAGTATTGTTATTGATTGGTCACTCCAGGAGAAGGAACCTCCAATCCAAAGTCTACAAGTAAAAGGAAGTTTATCGACACTGGCAGCTTTGCTGAGCAGGACAAATACTTGGAAATGTCGAAACGTGCATGCAAAGCTTCTAATTCCTACCTGGACTTGAATCTGCCTGTAGAGGAGTTGGAAGAAGATGTT???GATTCGGCAAATTGTGACAGTGATTCCCTCTCTGAAAGCTCAGAAGCTTGGTTGGAAGAGTTCTTAGATCAAATGGATGAAAAAGTGACTTTCAAGCCCTTCAATTTTGATGCAGTTGCTCAGAAGCTACTTAAGGAAATAAGCCTGAACTTCCAAAAGATTATCGGATCTGACATTCAGTTGGAGATTGACAGCGAGCCATTGAAAAGCTTGGGCTGAGGCACAAGGAACACATTGCAGCTTATGGAGAAGGCAATGAACGCCGTCTCACTGGACGACATGAAACTGCTGACATCAACACATTCTTATGGGTAAAAATTACTGTTTCCATCAATTAAATAGAAGATCAAATCATTCAGAAAGTAA?TGTAGAT????????????????????????????????????????????????????GGAGGAACTTGGCAAGGAACTAGGGAGC??????????????????????????????????????TATTAGCAATGATTTAACATATGCA?TTGAGAATTTGTAATTAGTTGAATCATAAGCCAGAAATCACCC?TTTTTTCGGGAATTTGGAT?AAGTTTCCCAGAATGCTGATCATCCGTCCTTCACATGTGGTTGATTTACAGGGAGTGGCAAACCGAGGAGCCTCCATTAGAGTTGGAAGAGACACAGAGAAAGCTGGGAAAGGATATTTTGAGGACAGAAGGCCTGCTTCAAACATGGATCCTTATGTGGTCACCTCCATGATTGCAGAAACTACAGGATTAGAAGCTAAATTCGACATGTTGATTGCCAACATCATCATCGACTGTTTRATGAGCCACTCTAGCTACTTGGCAAGCAACATGTCGAATTTAGCTTCTAATCCTGAACACAATGCCACAAAATCAGCCTATGAACATTGCTTCCTGCACTGTTYTGATGCAAAGACGGCGCTAAATTCAGCAGYTTTGGAGCTAAAGAATGGCAGCTATGATAGCGCTGAACTGTCCTTGCGCGAAGCAGCGCTATATCAAGGCACATGCCGATAYGAGTTTGTGAGTTCAAAYGAGGCTTATGTGCCRCCTAATGTTTACTATGATCTGAAGGTCTTTGATATACTTACTGTGGCTGCCTTTAGAATTATCAAGGGTCCTGAACTTGTGGACAACTGCTCCAGGCATGCAGTTCTACACTGCAAACTATGTGAATGGAGTTGCTGGAAAAGATGGAGCTGTTTATGGAAAGCATTCAGGGCTCTGCTTGGAGACACAGGGATACCCAAACGCCATTAACCAGCCAAACTTCCCGTCCATCGTCGTCCAGCCAGGGGAGAAGTATCAACATACCATGTTGTTTGAGTTCTCCGTTGAGTGAAGGAGCAGATATA?TTTGAGAAAAGTCTGCTCTGTGTTTGGTTTTCAATGGCTGTGAGACCAATGCTGATGGTGATAGCCAGATTGGAACGGTGGGATGTGTGGCTGTTGACACTCATGGAAATTTAGCAGCTGCTACTTCTACTGGTGGACTGGTTAACAAAATGGTGGGCAGGATTGGGGACACACCCATTGTAGGTGCAGGGAACTATGCGAACAGCCTGTGTGCAGTCTCTGCCACAGGAAAAGGCGAAGCAATAATACGTGGTACYGTTGCAAGAGATGTGGCAGCACTCATGGAGTACAAAGGGCTTTCGCTCGAGGAAGCAGCAGCGTATGTATCCTTGTCCTCCCAACTCTCAAAGGCAAGCTCAATGGCATTGCCCTGCGTGTGCCCACCCCAAATGTGTCGGTTGTGGACCTTGTTGTTCAGGTGTCCAAGAAGACCTTTGCAGAGGAGGTGAATGCTGGTTTCAGGGACAGTGCTGAGAAGGAGCTCCAAGGGATTCTCTCTGTGTGTGATGAGCCCCTGGTTTCAGTTGACTTCAGGTGCTCTGATGTGTCCTCGACCGTGGACTCATCACTGACCATGGTTATGGGAGATGACATGGTTAAGGTGATAGCTTGGTAYGACAATGAATGGGGTTACTCTCAAAGGGTTGTGGATTTGGCTGATATTGTGGCCAACAAATGGAAATGATGAGCGGATTTGGGAGTAGTGGCTTCATCAGCATTGGGGTTTAGGACTCGGACTGAAAATGACATCAAGTTGGCTAATAGCGTTGATGTTGGGTCCCTTCGTGATCCACAGGAGGATGCAGTCAGGGTCAAGGACCCRGAATGGCTCATTGTTATTGGGGTCTGCACCCACTTGGGTTGCATCCCCTTGCCAAATGCTGGTGATTTTGGTGGTTGGTTTTGTCCATGCCATGGCTCCCACTACGATGTCTCTGGCAGGATCCGCAAAGGGCCAGCACCCTACAATCTTGAGGTACCCACTTACAGCTTCTTGGAGGAGAACAAGTTAATGATTGGCTGAGAATCGATGTTGAAGAGCAAGCACAACTTGAAATTCTGAGAGTGTCTTTCATTTACCWAGTGCWAGTGATTCT?AATRTCCTAAAGGGCAATGCTTTGATCAGAAAAGAACTGATACAATGAACCATA?TAATGTGTTACAACTTCCAAGATCACAGCTATACTGTATTATTGCCATCTTATGCTTGGCTGTTAATTTATTGCTTTTGCCTCTCTATTAATGTTGGTGT?ATGGAAAAATCTTTGTTGGATCTTGTTATTTCTGATGTGGATT?AGGTTTAAAACATCATTATAGAAGCTGATTTCACCAAAGAGGAGATTCCAAGACTGGGCCAACCCAGGGTCAATGGGGAAGCAGTACTTCCTCGGGTTTGAAAAATACTTGGGAGGGTCTGGCGACCCAGCCTACCCAGGAGGCCCACTGTTCAACCCTCTCGGGTTTGGTAAAGATGAGAAATCCCTCAAGGATCTGAAGCTCAAAGAGGTTAAGAATGGGAGATTGGCTATGTTGGCCATATTGGGCTACTTTGCACAAGGGCCTGTGACAGGAGTCGGGCCCTTMCAAAACCTGCTGGACCATTTGGCAGACCCTGTCAACAACAATATCATAACCAGCCTCAAGTTCCACAACTAGGATACTCATCCTCTTGTTGCTTTGCTTCACGATT???????CACTCTCTCTGTGT??CCTCTCAGCTGTCACCTCTCTCCCCCCC??TC????ATATTTGTAATATTATTATGTGAAGACTTGGCCTTTAAATTT???????????????????????????????????CTCCCTCTCCCTCAAACTCCGCCACCCTAAGCCCCTCAGATTCTCCACCGCCATCTCCGCTACCATCGCCGTCGGTGACAAGCTCCCAGAATCCACCTTCTCCTACTTCGACACCGCCGGCGAGCTCCAGACCACCACCGTCTCCGACCTCACCAAGGGCAAGAAAGCCATCCTCTTTGCCGTCCCCGGCGCCTTCACCCCCACTTGCTCCCAGAAACACCTCCCCGGCTTCGTTGAAAAGTCCGGCGAGCTCAAGTCCAAAGGGGTCGAAACCATCGCCTGCATTTCCGTCAACGACGCCTTCGTCATGAAGGCTTGGAAGGCCGACTTGAAGATCGAGGACCAAGTGCTCCTGTTGTCGGATGGAAATGGGGACTTCACCAAAATGCAGATTTTCGTGAAGACCCTAACGGGGAAGACSATAACCCTAGAGGTTGAATCATCTGACACSATCGAYAATGTCAAGGCYAAGATCCARGACAAGGAAGGCATCCCGCCGGACCAGCAGCGYCTCATCTTCGCTGGMAAACAGCTGGAGGACGGCCGAACCCTAGCCGACTACAAYATCCAGAAGGAGTCRACCCTCCACCTGGTGCTCCGCCTCCGTGGTGGCGCCAAGAAGCGCAAGAAGAAGACCTACACCAAGCCCAAGAAGATCAAGCACAAAAAGAAGAAGGTCAAGCTCGCTGTTTTGCAGTTATTTTTTGCAGACTTTGCTGTAATGTATATGACACAAACCTCTGATTCTCTACACATCAAGCTCTAAATTATGTTTCGCTGAGAAGAGCGAAGATCGCTGTCCGTC????TGCCCTCAGAATTGATCGGGAGTTTGACGGGGCTGATCTATCAGGCTTCATGTATCATATTGTGCCAGCCGGGTGCCGCCTGTCGATTGTAATCCCTAGTTTTTYCCCCC??TCTATTTGTCCTTTGCTTTATGTTTCTTGATCGGGCAGGATATGGAAGAATTGGTTTCTATGGGTTTAGTTCGAAGCATTGGGATAAGGTATGCTCACAAGTT?GAAAATTTTAGGTATAATTTGGCCGATACTGTGAAATTTCATACAAGCACTATCCATCATATCCTATGAAAACTTTCCCCTTT?TTCGAGCCTTACTCTGGAACTTGGATGGAAAAATAAAAA??GACTTTTTTAAACAAATTAAGGTGCAATTAGAGAAATAGTTGAAACTTGAATTTCTA?????TTTCCATGTCAACAAG?GGTTTGTTAGTGACATCTCTTATTGATTGGGGGAAAAAGTTTCTGACATTATATACRTAATGAACTTCTTTT?AACTAAGTATATGCATTTTAAAACTGTGAGAAGYCATTAGGC???TCAAAAT?GATAATGTCTACTCAGAAGGGAA?????TGAGTCATTACAAAATSTCTCTTGCCAAATGAAA?TTAAAGGCTTCAAG??????????????????????????????????????????????TTGTTCCGTTGTTCTGATTCTTCAGTTTTGTAAATTTATTTTGAAACTY?GGGAATTGTGTTTTGAAAGAAAGTTTTCTTGCAGCAACTACGACATCTTTCTAACCAGGGATTGCTTAGCTTACTCCAAAGTGAAGCCTGCTGTGAATCAGATCGAGACACACCCCTACTTCCAACGYGACTCCCTCGTCAAATTCTGTCAGAAGCATGGAATCTGTCCCTTAGCAGCAGGGATTCTAGTTCTCCGCCGTTGATTTGATC?TTTGATCAAACGACCATGCCGATCCGCAACATCGCCTTTGGAAGGCCCGAGGAGGCGACTCGACCCGACGCTCTTAAAGCGGCGTTTGCTGAGTTTATATGTACCTTGATTTTCGTGTTCGCCGGCGAAGGTTCCGGCATGGCCTTTAACAAACTCACTGACAACGGTTCCACCACCCCCGCTGGCCTCGTTGCCGCCTCTCTGGCTCACGCATTCGCTCTCTTTGTTGCCGTCTCTGTAGGAGCATCAAATGTACGCTGAGATGGCTTCCCGCCATAGGGTTAGGTCTCCTTGCATCCAAATCATCAAGACTGCAACCATCCCAGCTAAGCTTTGCAAGAGGGAGAGCTCAAAACAATTCCACAACTCCAAGATCAAGTTCCCCCTGACCTTCAGGAAGGTCAGGCCACCAACCAGGAAGCTCAAGACCACCTACAAGGCATCAAGACCCAACTTGTTTATGTAAGTCTGGGTGATCATTTGTTGGATGAGCTATAAA?GGTCG?ATCTAATTTTTTT?GAAATTTTGTTTTACTATTCAGTAGAAACCTTCCTGCGTTTTGGATCTTGTTTGTTGGATATTATTTGGCTTGATAACCTTTGCAT???ATCAGACAGTC?GAGGACCATGATCTATGAGGGCCTTAAAATCCCTGTTTTATTTACTTTTT?GAAAGTTT?GAGTTAATCCGGATGTCTCCATCACATGGGGGAAACTGGGG?TGAAATTGGT?GGTGGGGTTT?ATCTTTTGGATGTGTGGATGAGATTGTACCACATACAGGGTTGTAATTTC???????????TACAGTGGGTGGAGCGAGGGAATCATCTAGGGACAAACCCCAC??TATGGTTTTTGTTTCCTTCCTCATATGTTAAAAAA?GCTAGGAATTTGATTCCGTTT?GAGTGG???TGATGT?AGARCCTGATCTCTTCTTTAGATTTTTCTTCTCTTTTT?GTATATCTAGAA?GAAAGAGAGGCGG???TATTTTTTAAATTGGATGAGAATTTGGCTACCATGCTGCTCCTATCCTCTTCCCAGAAAGGGAGTTCTGAGTTTGTCAAGTCTC??TGACTTCAATTTCATCATATA??TGTAGATAAA?GCTTTATGACTC????TGTAAGCGTGCAACTCAC????TGATGCAAA?GCCTATT???ACGTTTA?GATACATGGATTA?CATATGTGCTTTCACCAGCTGAGATTTATCCATGTACTTGTCCTTTCACAAGTGGGGCTTGATTGGATCGACAATGCTGTGTTGATGTGCATAGAACTGYTGTTCTGTGTTGTGTGGTTT?GGTATCTAAATAAAA?GGACAAACTGCYCCTTGTCGATCAGATACGAGCATTCCAGAGAATATGAAGGCTATTGATGTCATACCTCTGCTGACACCTACTGTGCTGGAGAAGATTGAGGCTGTTGTTCAAAGCAAGCCAAAGCGACCTGATTCATATAGGTGAACAGTATATCCGTTCAACCCTTTTGAGTGTTGTGGATATTACTTGGAACATTCCATTTTCCAACCTACCAGAATGCTAGCTACCAATTGGTGTGAAGGACATTTTATGTTTCTCTTGTTTGGATGTG?TTTTCTTCACTGAAATTCTCA?AGCATAG?GTTCTCTTCCTATTTATTTTTTC?TTTTCTTCTGGGTGGGGTGTAAAAGGGTA???TTATTTGAACCATTAAATCAATTAGAGATTGGAACCTGGGATTCATTTTAAGAGACCATACTTTTATAGTCAATTA????????????TTCGGTTTTGGTTTGATAAAAAAACAGGTGCAAGTTCTGTTGAAAAACCAACCACAAAAAACAAAAAAACAAACAACAAAAAACCACCACAAAACACAACACACCCAAAAACAAAAACACCCCAC??????????????AAAAC?ACACCACACCACCACCCAACCC??CAAAC??AACAAACCCACCACAACAAAAAACACAACACAAAAC?ACAAAAAACCCAAAAAACAAAA?CACCAAC?ACCAAACAAAAAACCCACCACCCCCCCACCAAAAACACCACAAACACACCCAACCCAAAAAC?CCCACACCCCACCAAAAAAAACAAACCAC?CA?C
025VAESTAE TGGAAAGCCCCTTTCTATGCTTATTACAAGGACTTCGACATAGAGGGATGCCCAATGCCAGGACCCGGGACTTGTGCCTCTAACCCTAATAACTGGTGGGAGGGAACTGCATACCAAGAACTCAGCCCAATTGAAGCCAGACGATACCATTGGGTCCGTCAGAACCACATGATCTATGACTACTGCACCGACAAATCGCGATACCCGGTTACCCCACCGGAGTGTGTCGCAGGCATCTAAAATCCGATGGCCAATTTTTCCTTAATTGGTAAATACATTCATGCCTACGTACGTACACACCCTCATACACTTT???????GTTGTG?TGATAAGAGCCATGCATATCAGGGGGTATAGAGGGGAT?AAAAAATAATATTATTTTTGTGTCGATGGTGCTTTTAGTATGTGGTTGA??????AGCCTAAGATTT????GTAAGGTTTGTTGTGTAAGGGTGGGCAAAGGGTCGACTTCTATTTRTAAACCATATGTGTCTGTATTTGCCGATTATCATAAGTGCCAATAAAGCTTCTGCATGGTGCTGTACTAAGCATTCGTTTCAATGAAGATATACTGAGTGTGTGGAATCGCAATGCATCCGATCATCAGGTCAGTAACCACTAATTCACTACTATTCTGATATTTTCTGTGTTTGTGTACAATATGGTGACCTTGATTTACTTT??CCATTAGGCTGTGATGGCTCTAAGAGATGCGATCAAACGGAACTTGAAGCTTCCCCATGGCTATGTTATGGAATACAAGGCTCATGATGCTTCTCTCCGTGACAACTCATCTTATAGGAACACATGGTTGAGAGGATGATCCTGTGGATTCCCTCCTTAAGCAACCCGGTGGGAATAGAAGTTCAGATAGCCGTCCATTGAGGTACCTG?CAGGATCAAAATCAGTTACTCCTATATTACCTT?????ACAACTTGTTTGGTGGTTGTCGCTCTGAGTCGTAATGTAAGACTGTATTAGCTTCAA????????CTGAAGTCAAAACTCTCAGTTTCGTTAATGAATTTGCTGGTTTTCCCACAGGTTAAGGCAAAGCAGGTTACATTCCACAGGAAAAAGAATCTTCAGTACTATGAGATATCAGCGAAGAGCAACTACAATTTTGAGAAACCTTTCTTGTATCTTGCTAGGAAGCTTGCAGGGTGATTAAATAATATAGAAACTATTCAATTTCTGGTTTATATRTGCTACAGAGGATATTTAACATTGATAA?TTGCTTTGGTGATTTTAGGGATCCCAATCTCCACTTTGTGGAGTCCCCTGCTCTTGCTCCTCCAGAAGTACACATTGACTTGGCTGCACAGCAACAGTAAGAATCTTGTCCTTGTAGTGC?TTCTTCTACTGTTGTCCCTC?AATA??????TTTTTCTTTTTAATAATGATAAC?TTCTTATTGCTGTCTGGTTTGCTTTAGAATATATTTTAAATCAATTCATTTGATATCAA????????TATACCTGTCCAGTTCTGGTCCCCTGCCTC?ATTATGTTTTTTGTTTGTTACAGACACGAGGCTGAGCTTGCTGCAGCAGCTAGTCAGCCTCTTCCAGATGATGATGATGATGCATTTGAGTAGAGAGAACTGGTGGAGAGGCTTGGGTTCTACCTTTTTGCAATGATTTAATGCTTCCTTTA?????TTATGCATCGTTCGCTTACCAAGTTTTTAAACTGGGCTTGGTGCTTTGAGCGGTCTCATGGATGTACGTGGAAGCAAGCCAGATGGCTCAGAGGTTGGTTCTGGTGATGGCCAAGGGAAGTCAGCTTCTGGACATGGCAGTGGAAATAGAGATTCCTAATTTTGAAGATAGTTCTAAGTGAGA????TGGCTGCAGGTGGTTAAACCATCTAGGGATGAT???AGTGTGTAGACCTTTTT?????????????????????GAG?????TACTGGCATATACATATCTACATATTTCAACACATATGAACAACCTTTACCATCTCCACTGAATTTGTAGTTGTAGCATCTCCAATGAACAGCCATCCCATGTTCGAATTGGTTTCAGCAGCCCAGACAATCCTCCCCGACAGCGATGGCGCCATCGATGGGCATCTCCGGGAAGTGGGCCTGACCTTCCACTTACTTAAGGATGTGCCCGGCCTCATTTCCAAGAACATTGAAAAAAGCCTGAATGAGGCCTTCCAGCCTTTGGGCATCAAGGACTGGAACTCCATTTTCTGGATTGCACACCCTGGTGGGCCTGCAATCTTGGATCAAGTTGAGGAAAAATTAGCCCTAAAGCCCGAGAAGTTACGCTCCACACGACACGTCTTGAGCGAGTATGGTAACATGTCAAGCGCCTGCGTGTTGTTTATTTTGGACGAGATGAGGAGGAAGTCGGCCGAGGAAGGGCTGAAGACCACGGGTGAGGGGCTGGAAT?GGGGCGTGCTCTTCGGTTTCGGGCCAGGGCTCACTGTTGAGACCGTGGTGCTCCACAGTGTGTCTACTTGAGGGACTAAAAAATATCTACTGTTTCCACTTTACTTGCCTGATTTGGTTTTCCCCTTCTCTTGTTGGTGAAAACTGACCCCAAGGACGAGTTCCTTGCAATATTGAGAGCCACTGTGAAGTGCTTGACCCGCCCAGAGAAGTACTTTGAGAAGGTTCTCAGGCTGGCAATCAACAAGCGAGGCACTGATGAAGGGGCTCTCACTAGAGTTGTCACTACAAGGGCTGAGATTGACATGAAGATCATAAAGGAGGAGTACCACAAAAGGAACAGCGTCACTCTGGATCATGCCATTGGCAAGGACACCACTGGAGACTATGAAAAAATGCTTCTGGCCCTGATAGGACGCGGAGATGCTTGAGCTCGTTATTTCTT?CAGGACATTTGCTTCTGATGGTGTCTATATATATAA???CTTATATAGTCTGCC????CTGTTTTCAAATGGTTGCATGTTGTGGAATGGGTCATCCTGGTTTTGTGTG??TGG?TCCTTAATAATCAGTCTTAYGGCTATTGCGTGTCTTGGAAGACTTCAGTGTGATCAGACACAGCGAAACTGGAGCTGTTGAAGAGCTTGGGAGCTGATTTGACCATTGACTACACTAAGGAGAACTTTGAAGATTTGGCAGAGAAATTCGATGTGGTTTATGATGCAGTTGGTAAGTTCTTGTGTTTATTGCTCATTTT?GAGGAGTCACTTATTGCACTACTGTCCTTTGTAGCTTATT?GAAATTTAATTCCCCGGCTTCATATTTGTTTGGGCCTGGTTTGATAAGAGTAAATTGATGGTGGATGAACAC????AACTTTTT?CCTTTCTACATTAACAGGGCAGTGTGATAAGGCAGTGAAGGTAGTGAAAGAAGGAGGCAGCGTGGTGGCATTAACAGGTGCCGTGACACCTCCTGGTTTCAGATTTGTAGTAACTTCAAATGGAGAGGTGTTGAAGAAACTGAAGCCATATTTGGAGAGCGGGAAGGTGAAACCAGTGGTTGATCCCAAGGGACCATTTCCATTTTCTCAGGTTGTTGAAGCTTTCTCCTACGTTGAAACCAGCCGAGCCACTGGAAAGATAGTTATACATCCGATTCCATGAGAGAAGAGACACAGTAAAACTCGGTCACTTTGGT????GATGTATGATTATAACGAAACCTGAGAAATTTTCAGTTTGATGTATAAATATTAAATATATTCTGGTTGAGAGGAGCTTTGGCCACCATGGATAGAGACTATGGAATTCTTAACAAGGTTTTCCATCATATAACAGATACTCATGTGGCACACCATTTGTTCTCAACAATGCCGCATTATCATGCAATGGAGGCTACAGAGGCCATAAAACCAGTATTAGGAGATTATTATCAGTTTGATGGGACTCCATTTTACAAGGCAATGTGGAGAGAGGCAAAGGAGTGTATCTATGTCCAGTCGGATGGTGACAA???CAAAGGTGTTTTCTGGTACCAGAATAAGTTTTGAGGACTTAAACTGGTGATGTTTGTGTCGGAATGTTCTAGTTTCTTCTG???AGGATTTTAGC?TTCCCTTTA?T??TGTTAACTTAGCCATGTCTGTGC?????????TTGTACCTCGAATCTTGGTTGCATTAATATCATTCCATGGCCAACCAA?GC???GGAATCAGCTGGGGGAATCACATTGAAACAGCAGAAGCAGCAGCGATTCTGGCCATGGCTAATAGAGAACTA????TGAAGCAGAGAGCTGCTGCTGCTCTGGACTAGTGTTTCAACCC?AGCTGCTACTT?CAGCCAATTTTGCCATTACCC?CTCTGTTCACCATTG?CCTCTGGTATCAGCTT?CCATCTTMAAAAAAA???TGATGCTTCCGCTTTCTGCTTTT?AGCTTTTGGCTTTTGGCTTTTGGCTTTTGGCTTTT?????????????????????GGATGTAAATGAATGAGATTCTCTATTGGGTTTTGCTTAGTATTGTTATTGATTGGTCACTCCAGGAGAAGGAACCTCCAATCCAGAGTCTACAAGTAAAAGGAAGTTTATCGACACTGGCAGCTTTGCTGAGCAGGACAAATACTTGGAAATGTCAAAACGTGCATGCAAAGCTTCTAATTCCTACTTGGACTTGAATCTGCCTGTAGAGGAGTTGGAAGAAGATGTT???GATTCAGCAAATTGTGACAGTGATTCCCTCTCTGAAAGCTCAGAAGCTTGGTTGGAAGAGTTCTTAGATCAAATGGATGAGAAAGTGACTTTCAAGCCCTTCAATTTTGATGCGGTTGCTCAGAATCTACTTAAGGAAATAAACCTGAACTTCCAAAAGATTATAGGATCTGACATTCAGTTGGAGATTGACAGCGAGCCATTGAAAAGCTTGGGCTGAGGCACAAGGAACACATTGCAGCTTATGGAGAAGGCAATGAACGCCGTCTCACTGGACGACATGAAACTGCTGACATCAACACATTCTTATGGGTAAAAATTACTGTTTCCATCAATTAAATAGAAGATCAAATCATTCAGAAAGTAA?TGTAGGTTTGGACTTACCTGACAAAAATGTTGGATATGTTCTCATGTGAGCAAAAAGATGGAGGAACTTGGCAAGGAACTAGGGAGC??????????????????????????????????????TATTAGCAATGATTTAACATATGCA?TTGAGAATTTGTAATTAGTTCAATCATAAGCCAGAAATCACCC?TTTTTTCGGGAATTTGGAT?AAGTTTCCCAGAATGCTGATCATCCGTCCTTCACATGTGGTTGATTTACAGGGAGTGGCAAACCGAGGAGCCTCCATTAGAGTTGGAAGAGACACAGAGAAAGCTGGGAAAGGATATTTTGAGGACAGAAGGCCTGCTTCAAACATGGATCCTTATGTGGTCACCTCCATGATTGCAGAAACTACAGGATTAGAAGCTAAATTCGACATGTTGATTGCCAACATCATCATCGACTGTTTGATGAGCCACTCTAGYTACTTGGCAAGCAACATGTCGAATTTAGCTTCTAATCCTGCACAMAATGCCACAAAATCAGCCTATGAACATTGCTTCCTGCACTGTTCTGATGCAAAGAAGGCGMTAAATTCAGCAGCTTTGGAGCTAAAGAATGGCAGCTATGATAGCGCTGAACTGTCCTTGCGCGAAGCAGCGCTATATCAAGGCACATGCCGATACGAGTTTGTGAGTTCAAATGAGACTTATGTGCCACCTAATGTTTACTATGATCTGAAGGTCTTTGATATACTTACTGTGGCTGCCTTTAGAATTATCAAGGGTCCTGAACTTGTGGACAACTGCTCCAGGCATGCAGTTCTACACTGCAAACTATGTGAATGGAGTTGCTGGAAAAGATGGAGCTGTTTATGGAAAGCATTCAGGGCTCTGCTTGGAGACACAGGGATACCCAAACGCCATTAACCAGCCAAACTTCCCGTYGATCGTCATCCAGCCAGGTGAGAAGTATCAACACACAATGTTGTTTGAGTTCTCCGTTGAGTGAATGGGCAGATATA?TTTGAGAAAAGTCTGCTCTGTGTTTGGTTTTCAATGGCTGTGAGACCAATGCTGATGGTGATAGCCAGATTGGAACGGTGGGATGTGTGGCTGTTGACACTCATGGAAATTTAGCAGCTGCTACTTCTACTGGTGGAATGGTTAACAAAATGGTGGGCAGGATTGGGGACACACCCATTGTAGGTGCAGGGAACTATGCAAACAGCCTGTGTGCAGTCTCTGCCACAGGAAAAGGCGAAGCAATAATACGTGGTACTGTTGCAAGAGATGTGGCAGCTCTCATGGAGTACAAAGGGCTTTCGCTCGAGGAAGCAGCAGCGTATGTATCCTTGTCCTCCCAACTCTCAAAGGCAAGCTCAATGGCATTGCCCTGCGTGTGCCCACCCCAAATGTGTCGGTTGTGGACCTTGTTGTTCAGGTGTCCAAGAAGACCTTTGCAGAGGAGGTGAAYGCTGGTTTCAGGGACAGTGCTGAGAAGGAGCTCCAAGGGATTCTCTCTGTGTGTGATGAGCCCCTGGTTTCAGTTGACTTCAGGTGCTCTGATGTGTCCTCGACCGTGGACTCATCACTGACCATGGTTATGGGAGATGACATGGTTAAGGTGATAGCTTGGTATGACAATGAATGGGGTTACTCTCAAAGGGTTGTGGATTTGGCTGATATTGTGGCCAACAAATGGAAATGATGAGCGGATTTGGGAGTAGTGGCTTCATCAGCATTGGGGTTTAGGACTCGGACTGAAAATGACATCAAGTTGGCTAATAGCGTTGATGTTGGGTCCCTTCGTGATCCACAGGAGGATGCAGTCAGGGTCAAGGACCCAGAATGGCTCATTGTTATTGGGGTCTGCACCCACTTGGGCTGCATCCCCTTGCCAAATGCTGGTGACTATGGTGGTTGGTTTTGTCCATGCCATGGCTCCCACTACGATGTCTCTGGCAGGATCCGCAAAGGGCCAGCACCCTACAATCTTGAGGTACCCACTTACAGCTTCTTGGAGGAGAACAAGTTAATGATTGGCTGAGAATCGATGTTGAAGAGCAAGCACAACTTGAAATTCTGGG??TGTCTTTCATTTACCAAGTGCAAGTGATTCT?AATATCCTAAAGGGCAATGCTTTGATCAGAAAAGAACTGATACAATGAACCATA?TAATGTGTTACAACTTCCAAGATCACAGCTATACTGTATTATTGCCATCTTATGCTTGGCTGTTAATTTATTTCTTTTGCCTCTCTATTCATGTTGGTGT?ATGGAAAAATCTTTGTTGGATCTTGTTATTTCTAATGTGGATTTAGGTTTAAAACATCATTATAGAAGCTGATTTCACCAAAGAGGAGATTCCAAGACTGGGCCAACCCAGGGTCAATGGGGAAGCAGTACTTCCTCGGGTTTGAAAAATACTTGGGAGGGTCTGGCGACCCAGCCTACCCAGGAGGCCCACTGTTCAACCCTCTCGGGTTTGGTAAAGATGAGAAATCCCTCAAGGATCTGAAGCTCAAGGAGGTTAAGAATGGGAGATTGGCTATGTTGGCCATATTGGGCTACTTTGTACAAGGGCTTGTGACAGGAGTCGGGCCCTTCCAAAACCTCCTGGACCATTTGGCAGACCCTGTCAACAACAATATCTTAACCAGCCTCAAGTTCCAC???TAGGATATTCATCCTCTTGTTGCTTTGCTTCACGATT???????CGCTCTCTCTGTGT??CCTCTCAGCTGTCACCTCTCTCTCTCCC??TC????ATATTTGTAATATTATTATGTGAAGACTTGGCCTTTAAATTT???????????????????????????????????CTCCCTCTCCCTCAAACTCCGCCACCCTAAGCCCCTCAGATTCTCCACCGCCATCTCCGCTACCATCGCCGTCGGTGACAAGCTCCCAGAATCCACCTTCTCCTACTTCGACTCCGCCGGCGAGCTCCAGACCACCACCGTCTCCGACCTCACCAAGGGCAAGAAAGCCATCCTCTTTGCCGTCCCCGGCGCCTTCACCCCCACTTGCTCCCAGAAACACCTCCCCGGCTTCGTTGAAAAGTCCGGCGAGCTCAAGTCCAAAGGKGTCGAAACCATYGCCTGCATTTCCGTCAACGACGCCTTCGTCATGAAGGCTTGGAAGGCCGACTTGAAGATCGAGGACCAAGTGCTCCTGTTGTCGGATGGAAATGGGGACTTCACCAAAATGCAGATTTTCGTGAAGACCCTAACGGGGAAGACCATAACCCTAGAGGTTGAATCATCTGACACSATCGAYAATGTCAAGGCYAAGATCCARGACAAGGAAGGCATCCCGCCGGACCAGCAGCGYCTCATCTTCGCTGGMAAACAGCTGGAGGACGGCCGAACCCTAGCCGACTACAAYATCCAGAAGGAGTCRACCCTCCACCTGGTGCTCCGCCTCCGTGGTGGCGCCAAGAAGCGCAAGAAGAAGACCTACACCAAGCCCAAGAAGATCAAGCACAAAAAGAAGAAGGTCAAGCTCGCTGTTTTGCAGTTATTTTTTGCAGACTTTGCTGTAATGTATATGACACAAACCTCTGATTCTCTACACATGAAGCTCTAAATTATGTTTCGCTGAGAAGAGCGAAGATCGGTGTCCGTC????TATCCTCAGAATTGATCGGGAGATTGACGGGGCTGATCTATCAGGCTTCTTGTATCATATTGTGCCAGCCGGGTGCCGCCTGTCGATTGTAATCCCTAGTTTTTCCCCCC??TCTATTTGTCCTTTGCTTTATGTTTCTTGATCGGGCAGGATATGGAAGAATTGGTTTCTATGGGTTTAGTTCGAAGCATTGGGATAAGGTATGCTCACAAGTT?GAAAATTTTAGGTACAATTTGGCCAATACTGTGAAATTTCATACAAGCACTATCCATCATATCCTATGAAAACTTTCCCCTTTCTTCAAGCCTTACTCTGGAACTTGGATGGAAAAAAAAAAAA?GACTTTTTTAAACTAATCAAGGTGCAATTAGAGAAACAGTTGAAACTTGAATTTCTA?????TTTCCATGTCAATAAG?GGTTTGTTAGTGACATCTCTTATTGATTGGGGGAAAAAGTTTCTRACATTATATACGCAATGAACTT???TT?AACTAAGTATATGCATTTTAAAACTGTGAGAAGTCA??AGGT???TCAAAAT?GATAATGTCTACTCAGAAGGGAA?????TGAGTCATTWCAAAATCTCTCTTGCCAAATGAAA?TTAAAGGCTTCAAG??????????????????????????????????????????????TTGTTCCTTTGTTCTGATTCTTCAGTTTTGTAAATTTATTTTGAAACTC?GGGAATTGTGTTTTGAAAGAAAGTTTTCTTGCAGCAACTAYGACATCTTTCTAACCAGGGATTGCTTAGCTTACTCCAAAGTGAAGCCTGCTGTGAATCAGATCGAGACACACCCCTACTTCCAACGCGACTCCCTCGTCAAATTCTGTCAGAAGCATGGAATCTGTCCCTTAGCAGCAGGGATTCTAGTTCTCCGCCGTTGATTTGATC?TTTGATCAAACGACCATGCCGATCCGCAACATCGCCGTTGGAAGGCCCCAGGAGGCGACTCGACCCGACGCTCTTAAAGCGGCGTTTGCTGAGTTTATATGTACCTTGATTTTCGTGTTCGCCGGCGAAGGTTCCGGCATGGCCTTTAACAAACTCACTGACAATGGTTCCACCACCCCCGCTGGCCTCGTAGCCGCCTCTCTGGCTCACGCATTCGCTCTCTTTGTTGCCGTCTCTGTAGGAGCATCAAATGTACGCTGAGATGGCTTCCCGCCATAGGGTTAGGTCTCCTTGCATCCAAATCATCAAGACTGCAACCATCCCAGCTAAGCTTTGCAAGAGGGAGAGCTCAAAACAATTCCACAACTCCAAGATCAAGTTCCCCTTGACCTTCAGGAAGGTCAGGCCACCAACCAGGAAGCTCAAGACCACCTACAAGGCATCAAGGCCCAACTTGTTTATGTAAGTCTGGGTGATCATTTGTTGGATGAACTATAAA?GGTCGGATCTAAATTTTTT?GAAATTTTGTTTTACTATTCAATAGAAACCTTCCTGCATTTTGGATCTTGTTTGTTGGATATTATTTGGCTTGATTACCTTAGCAT???ATCAGACAGTA?GAGGACCGTGATCTATGAGGGCCTTAAAATCCCTGTTTTATTTACTTTTT?GAAAGTTT?GAGTTAATCCGGATGTCTCCATCACATGGGGGAAACTGGGG?TGAAATTGG????TGGGGTTT?ATCTTTTGGATGTGTGGATGAGATTCTACCACATACAGGGTTGTAATTTC???????????TACAGTGGGTGGAGCGAGGGAATCATCTAGAGACAAACCCCAC??TATGGTTTTTGTTTTCTTCCTCATATGTGAAAAAA?GCTGGGAATTTGATTCCGTTT?GAGTGG???TGATGT?AGAACCTGATCTCTTCTTTAGAATTTTCTTCKCTTTTT?GTATATCTAGAA?GAAAGAGAGGCAG???TATTTTTTAAATTGGATGAGAATTTGGCTACCATGCTGCTCCTATCCTCTTCCCAGAAAGGGAGTTCTGAGTTTGTCAAGTCTC??TGACATCAATTTCATCATATA??TGTAGATAAA?GCTTTATGACTC????TGTAAGCTTGCAACTCAC????TGATGCATA?TCCTATT???ACGTTTA?GATACATAGATTA?CGCATATGCTTTCACCAGCTGAGATTTATCCATGTACATGTCCTTTCACAAGAGGGGCTTGATTGGATCGGCGATGCTGTGTTGATGTGCATAGAACTGCTGTTCTGTGTTGTGTGGTTT?GGTATCTAAATAAAA?GGACAAACTGCTCCTTGTCGATCAGATACGAGCATTCCAGAGAATATGAAGGCTATTGATGTCATACCTCTGCTGACACCTACTGTGCTGGAGAAGATTGAGGCTGTTGTTCAAAGCAAGCCAAAGCGACCTGATTCATATAGGTGAACAGTATATCCATTCAACCCTTTTGAGTGTTGTGGATATTACTTGGAAAATTCCATTTTCCAACCTACCACAATGCTACCTACCAATTGCTGTGAAGTATATTTCATGTTTCTCTTGTTTAGATGTG?TTTTCTTCACTGAAATTATCA?AGCATAGAGTTCTCTTCCTATTTATTTTTTC?TTTTCTTCTGGGTGGGGTGTAAAAGGGTA???TCATTCGAACCATTAAATCAATTGGAGATTGGAACCTGGGATTCAATTTAAAAGACCATACTTTTATGGTCAATTA????????????TTCGGTTTTGGCTTGATAAAAAAACAGGTGCAAGTTCTGTTGAAAAACCAACCACAAAAAACAAAAAAACAAACAACAAAAAACCACCACAAAACACAACACACCCAAAAACAAAAACACCCCAAAAACACAACCAACAACAAA?CCACCACACCACAACCCAACCC??CAAAAC?AACAAACACACCACAACAAAAACCACAACAAA?CAC?ACAAAAAACCCAAAAAACAAAA?CACAAAACACCACACAAAAACCCCACCACCCACCCACCAAAAACC?CACAAACACACCCAACCCAAAAAC?CCCACACCCCACCAAAAAAAACAAACAAC?CA?C
026VAESTAE TGGAAAGCCCCTTTCTATGCTTATTACAAGGACTTCGACATAGAGGGATGCCCAATGCCAGGACCCGGGACTTGTGCCTCTAACCCTAATAACTGGTGGGAGGGAACTGCATACCATGAACTCAGCCCTATTGAAGCCAGACGATACCATTGGGTCCGTCAGAACCACATGATCTATGACTACTGCACGGACAAATCGCGATACCCGGTTACCCCACCGGAGTGTGTCGCAGGCATCTAAAATCCGATGGCCAATTTTTCCTTAATTGGTAAATACATTCATGCCTACGTACGTACACACCCTCGTACACTYT???????GTTGTG?TGATAAGAGCCATGCATATCAGGGGGTATAGAGGGGAT?AAAAAATAATATTATTTTTGTTTCGATGGTGATTTTAGTATGTGGTTGA??????AGCCTAAGATTT????GTAAGGTTTGTTTTCTAAGGGTGGGCAAAGGGTCAACTTCTATTTGTAAACCATATGTGTCTGTATTTGCCGATTATCATAAGTGCCAATAAAGCTTCTGCATGGTGCTGTACTAAGCATTCGTTTCAATGAAGATATATTGAGTGTGTGGAATCGCAATGCATCCGATCATCAGGTCAGTAACCACTAATTCACTACTATTCTGATATGTTCTGTGTTTGTGTACAATATGGTGACCTTGATTTACTTT??CCACTAGGCTGTAATGGCTCTAAGAGATGCGATCAAACGGCACTTGAAGCTTCCCCATGGCTATGTTATGGAATACAARGCTCATGATGCTTCTCTCCGTGACAACTCATCTTATAGGAACACATGGTTGAGAGGATGATCCTGTGGATTCCCTCCTTAAGCAACCATGTGGGAATGGAAGTTCAGATAGCTGTCCATTGAGGTCCCTG?CAGGATCAAAATCAGTTACTCCTATATTACCTT?????ACAACTAGTTTGGTGGTTGTCGCTCTGAGTTTTAATGTAAGACTGTATTAGCTTCAA????????CTGAAGTCAAAACTCTCAGTTTCGTTAATGAATTTGCTGGTTTTCCCACAGGTTAAGGCAAAGCAGGTTACATTCCACAGGAAAAAGAATCTTCAGTACTATGAGATATCAGCGAAGAGCAACTACAATTTTGAGAAACCTTTCTTGTATCTTGCTAGGAAGCTTGCAGGGTGATTAAATAATATAGAAATTATTCAATTTCTGGTTTATATATGCTACAGAGGATATTTAACATTGATAA?TTGCTTTGGTGATTTTAGGGATCCCAATCTCCACTTTGTGGAGTCCCCTGCTCTTGCTCCTCCAGAAGTACACATTGACTTGGCTGCACAGCAACAGTAAGAATCTTGTCCTTGTAGTGC?TTCTTCTACTGTTGCCCCTC?AATA??????ATTTTCTTTTTAATAATGATAAC?TTCTTATTGATRTCTGGTTTGCTTTAGACTATWTWTTAAATCAATTCATTTGATATCAA????????TATACCTGTCCAGTTCTGGTCCCCTGCCTC?ATTATGTTTTTTGTTTGTTACAGGCACGAGGCTGAGCTTGCTGCAGCAGCTAGTCAGCCTCTTCCAGATGATGATGATGATGCRTTTGAGTAGAGAGAACTGGTGGAGAGGCTTGGGTTCTACCTTTTTGCAATGATTTAATGCTTCCTTTA?????TTATGCATCGTTCGCTTACCAAGTTTTTAAACTGGGCTTGGTGCTTTGAGCGGTCTCATGGATGTACGTGGAAGCAAGCCAGATGGCTCAGAGGTTGGTTCTGGTGATGGCCAAGGGAAGTCWGCTTCTGGACATGGCAGTGGAAATAGAGATTCCTAAGGTCGAAGATAGTTCTAAGTGAGA????TGGCTGCAGGTGGTTAAACCATCTAGGGATGAT???AGTGTGTAGACYTTTTTGGATAGTGTGTAGACCTTTTTGSG?????TACTGGCATATACATATCTACATATTTCAACACATATGAACAACCTTTACCATCTCCACTGAATTTGTAGTTGTAGCATCTCCAATGAACAGCCATCCCATGTTCGAATTGGTTTCAGCAGCCCAGACAATCCTCCCCGACAGCGATGGCGCCATCGATGGGCATCTCCGGGAAGTGGGGCTGACCTTCCACTTACTTAAGGATGTGCCCGGCCTCATTTCCAAGAACATTGAAAAAAGCCTGAATGAGGCCTTCCAGCCTTTGGGCATCAAGGACTGGAACTCCATTTTCTGGATTGCACACCCTGGTGGGCCTGCAATCTTAGATCAAGTTGAGGAAAAATTAGCCCTAAAGCCCGAGAAGTTACGCTCCACACGACACGTCTTGAGCGAGTATGGTAACATGTCAAGTGCTTGCGTGTTGTTTATTTTGGACGAGATGAGGAGGAAGTCGGCTGAGGAAGGGCTGAAGACCACGGGTGAGGGGCTGGAAT?GGGGCGTGCTCTTCGGTTTCGGACCAGGGCTCACTGTTGAGACCGTGGTGCTCCACAGTGTGTCTACTTGAGGGACTAAAAAATATCTACTGTTTCCACTTTACTTGCCTGATTTGGTTTTCCCCTTCTCTTGTTGGTGAAAACTGACCCCAAGGACGAGTTCCTTGCAATATTGAGAGCCACTGTGAAGTGCTTGACCCGCCCAGAGAAGTAYTTTGAGAAGGTTCTTAGGCTGGCAATCAACAAGCRAGGCACAGATGAAGGGGCTCTCACTAGAGTTGTCACTACAAGGGCTGAGATTGACATGAAGATCATAAAGGAGGAGTACCACAAAAGGAACAGCGTCACTCTGGATCATGCCATTGGCAAGGACACCACTGGAGACTATGAAAAAATGCTTCTGGCCCTGATAGGACACGGAGATGCTTGAGCTCGTTATTTCTT?CATGACATTTGCTTCTGATGGTGTCTATATATATAA???CTTATATAGTCTGCC????ATGTTTTCAAATGGTTGCATGTTGTGGAATGGGTTATCCTGGTTTTGTGTG??TGG?TCCTTAATAATCAGTCTTATGGCYAYTGCGTGTCTTGGAAGACTTCAGTGTGATCAGACACAGCGAAACTGGAGCTSTTGAAGAGCTTGGGAGCTGATTTGACGATTGACTACACTAAGGAGAACWTTGAAGATTTGGCAGAGAAATTCGATGTAGTTTATGATGCAGTTGGTAAGTTCTTGTGTTTATTGCTCATTTT?GAGGAGTCACTTATTGCACTATTGTCCTTTGTAGCTTATT?GAAATTKAATTCCCCAGCTCCATATTTGTTTGGGCCTGGTTTGATA?GRGTAAATTGATGGTGGATGAACAC????WACTTTTT?CCTTTCTACATTAACAGGGCAGTGTGATAAGGCAGTGAAGGTAGTGAAAGAAGGAGGCAGCGTGGTGGCATTAACAGGTGCCGTGACRCCTCCTGGTTTCAGATTTGTAGTAACTTCAAAYGGAGAGGTGTTGAAGAAACTGAACCCATATTTGGAGAGCGGGAAGGTGAAGCCAGTGGTTGATCCCAAGGGACCATTTCCATTTTCTCAGGTTGTTGAAGCTTTCTCCTACGTTGAAACAAGCCGAGCCACTGGAAAGATAGTTATACATCCGATTCCATGAGAGAAGAG????AGTAAAACTCGGTCACTATGGA????GATGTATGATTGGAATGAAACCTGAGAAATTTTCAGTTTGATGTATAAATATTCAATATATTCTGGTTGAGAGGAGCTTTGGCCACCATGGATAGAGACTATGGAATTCTTAACAAGGTTTTCCATCATATAACRGAYACTCATGTGGCACACCATTTGTTCTCAACAATGCCGCATTATCATGCAATGGAGGCTACAAAGGCCATAAARCCAGTATTAGGAGATTATTATCAGTTTGATGGGACTCCMTTTTACAAGGCAATGTGGAGAGAGGCAAAGGAGTGTGTCTATGTCCAGTCGGATGGTGACAAGAGCAAAGGTGTTTTCTGGTACCAGAATAAGTTTTGATGACTTAAACTGGTGATGTTTGTTTCGGAATGTTCTAGTTTCTT?????AAGGATTTTAGC?TTCCCGTTA?T??TGTTAACTTAGCCATGTCTGTGC?????????TTGTACCTCGAATCTTGGTTGCATTAATATCATTCCATGGCCAACCAA?GC???GGAATCAGCTGGGGGAATCACATTGAAACCGCCGAAGCAGCAGCGATTCTGGCCATGGCTAATAGAGAACTA????CGAAGCAGAGAGCTGCTGCT???CTGGACTAGTGGTTCAACCC?ATCTGCTACTT?CAGCCAATTTTGCCATTACCC?CTCTGTTYACCATTS?CCTCTGGTAYCAGCTT?CCATCTTCAAAAAAA???TGATGCTTCCGCTTTCTGCTTTT?AGCTTTTGGCTTTTGGCTTTT???????????????????????????????????GGATGTAAAGGAATGAGATTCTCTATTGGGTTTTGCTTAGTATTGTTATTGATTGGTCACTCCAGGAGAAGGAACCTCCAATCCAAAGTCTACAAGTAAAAGGAAGTTTATCGACACTGGCAGCTTTGCTGAGCAGGACAAATACTTGGAAATGTCGAAACGTGCATGCAAAGCTTCTAATTCCTACCTGGACTTGAATCTGCCTGTAGAGGAGTTGGAAGAAGATGTT???GATTCGGCAAATTGTGACAGTGATTCCCTCTCTGAAAGCTCAGAAGCTTGGTTGGAAGAGTTCTTAGATCAAATGGATGAAAAAGTGACTTTCAAGCCCTTCAATTTTGATGCAGTTGCTCAGAAGCTACTTAAGGAAATAAGCCTGAACTTCCAAAAGATTATCGGAGCTGACATTCAGTTGGAGATTGACAGCGAGCCATTGAAAAGCTTGGGCTGAGGCACAAGGAACACATTGCAGCTTATGGAGAAGGCAATGAACGCCGTCTCACTGGACGACATGAAACTGCTGACATCAACACATTCTTATGGGTAAAAATTACTGTTTCCATCAATTAAATAGAAGATCAAATYATTCAGAAAGTAA?TGTAGAT????????????????????????????????????????????????????GGAGGAACTTGGCAAGGAACTAGGGAGC??????????????????????????????????????TATTAGCAATGATTTAACATATGCA?TTGAGAATTTGTAATTAGTTGAATCATAAGCCAGAAATCACCC?TTTTTTCGGGAATTTGGAT?AAGTTTCCCAGAATGCTGATCATCCGTCCTTCACATGTGGTTGATTTRCAGGGAGTGGCAAACCGAGGAGCCTCCATTAGAGTTGGAAGAGACACAGAGAAAGCTGGGAAAGGATATTTTGAGGACAGAAGGCCTGCTTCAAACATGGATCCTTATGTGGTCACCTCCATGATTGCAGAAACTACAGGATTAGAASCTAAATTCGACATGTTGATTGCCAACATCATCATCGACTGTTTGATGAGCCACTCTAGCTACTTGGCAAGCAACATGTCGAATTTAGSTTCTAATCCTGAACACAATGCCACAAAATCAGCCTATGAACATTGCTTCCTGCACTGTTCTGATGCAAAGAMGGCGCTAAATTCAGCAGCTTTGGAGYTAAAGAATGGCAGCTATGATAGCGCTGAACTGTCCTTGCGCGAAGCAGCGCTATATCAAGGCACATGCCGATACGAGTTTGTGAGTTCAAATGAGACTTAYGTGCCACCTAATGTTTACTATGATCTGAAGGTCTTTGATATACTTACTGTGGCTGCCTTTAGAATTATCAAGGGTCCTGAACTTGTGGACAACTGCTCCAGGCATGCAGTTCTACACTGCAAACTATGTGAATGGAGTTGCTGGAAAAGATGGAGCTGTTTATGGAAAGCATTCAGGGCTCTGCTTGGAGACACAGGGATACCCAAACGCCATTAACCAGCCAAACTTCCCRTCSATCRTCGTCCAGCCAGGGGAGAAGTATCAACACACCATGTTGTTTGAGTTCTCCGTTGAGTGAAGGAGCAGATATA?TTTGAGAAAAGTCTGCTCTGTGTTTGGTTTTCAATGGCTGTGAGACCAATGCTGATGGTGATAGCCAGATTGGAACGGTGGGATGTGTGGCTGTTGACACTCRTGGAAATTTAGCAGCTGCTACTTCTACTGGTGGACTGGTTAACAAAATGGTGGGCAGGATTGGGGACACACCCATTGTAGGTGCAGGGAACTATGCKAACAGCCTGTGTGCAGTCTCTGCCACAGGAAAAGGCGAAGCAATAATAYGTGGTACTGTTGCAAGAGATGTGGCAGCTCTCATGGAGTACAAAGGGCTTTCGCTCGAGGAAGCAGCAGCGTATGTATCCTTGTCCTCCCAACTCTCAAAGGCAAGCTCAATGGCATTGCCCTGCGTGTGCCCACCCCAAATGTGTCGGTTGTGGAYCTTGTTGTTCAGGTGTCCAAGAAGACCTTTGCAGAGGAGGTGAATGCTGGTTTCAGGGACAGTGCTGAGAAGGAGCTCMAAGGGATTCTCTCTGTGTGTGATGAGCCCCTGGTTTCAGTTGACTTCAGGTGCTCTGATGTGTCCTCGACCGTRGACTCATCACTGACCATGGTTATGGGAGATGACATGGTTAAGGTGATWGCTTGGTATGACAATGAATGGGGTTACTCTCAAAGGGTTGTGGATTTGGCTGATATTGTGGCCAACAAATGGAAATGATGAGCGGATTTGGGAGTAGTGGCTTCATCAGCATTGGGGTTTAGGACTCGGACTGAAAATGACATCAAGTTGGCTAATAGYGTTGATGTTGGGTCCCTTCGTGATCCACAGGAGGATGCAGTCAGGGTCAAGGACCCGGAATGGCTCATTGTTATTGGGGTCTGCACCCACTTGGGCTGCATCCCCTTGCCAAATGCTGGTGATTTTGGTGGTTGGTTTTGTCCATGCCATGGCTCCCACTAYGATGTCTCTGGCAGGATCCGCAAAGGGCCAGCACCCTACAATCTTGAGGTACCCACTTACAGCTTCTTGGAGGAGAACAAGTTAATGATTGGCTGAGAATCGATGTTGAAGAGCAAGCACAACTTGAAATTCTGAGAGTGTCTTTCATTTACCWAGTGCAAGTRATTCT?AATATCCTAAAGGGCAAYGCTTTGATCAGAAAAGAACTGAKACAATGAACCATA?TAATGTGTTACAACTTCCAAGATCACAGCTATACTGTATTATTGCCATCTTATGYTTGGCTGTTAATTTATTGCTTTTGCCTCTCTATTAATGTTGGTGT?ATGGAAAAATCTTTGTTGGATCTTGTTATTTCTGATGTGGATT?AGATTTAAAACATCATTATAGAAGCTGATTTCACCAAAGAGGAGATTCCAAGACTGGGCCAACCCAGGGTCAATGGGGAAGCAGTACTTCCTCGGGTTTGAAAAATACTTGGGAGGGTCTGGCGACCCAGCCTACCCAGGAGGCCCACTGTTCAACCCTCTCGGGTTTGGTAAAGATGAGAAATCCCTCAAGGATCTGAAGCTCAARGAGRTTAAGAATGGGAGATTGGCTATGTTGGCCATATTGGGCTACTTTGYACAAGGGCYTSTGACAGGAGTCGGGCCCTTMCAAAACCTGCTRGACCATTTGGCAGACCCTGTSAACAACAATRTCWTAACCAGCCTCAAGTTCCACAACTAGGATATTCATCCTCTTGTTGCTTTGCTTCACGATT???????CACTCTCTCTGTGT??CCTCTCAGCTGTCACCTCTCTCTCTCCC??TC????ATATTTGTAATATTATTATGTGAAGACTTGGCCTTTAAATTT???????????????????????????????????CTCCCTCTCCCTCAAACTCCGCCACCCTAAGCCCCTCAGATTMTCCACCGCCATCTCCGCTACCATCGCCGTMGGTGACAAGCTCCCAGAATCCACCTTCTCCTACTTCGACTCCGCCGGCGAGCTCCAGACCACCACCGTCTCCGACCTCACCAAGGGCAAGAAAGCCATCCTCTTTGCCGTCCCCGGCGCCTTCACCCCCACTTGCTCCCAGAAACACCTCCCCGGCTTCGTTGAAAAGTCCGGCGAGCTCAAGTCCAAAGGGGTCGAAACCATCGCCTGCATTTCCGTCAACGACGCCTTCGTCATGAAGGCTTGGAAGGCCGACTTGAAGATCGAGGACCAAGTGCTCCTGTTGTCGGATGGAAATGGGGACTTCACCAAAATGCAGATTTTCGTGAAGACCCTAACGGGGAAGWCSATAACCCTAGAGGTTGAATCRTCTGACACSATCGAYAATGTCAAGGCYAAGATCCARGACAAGGAAGGCATCCCGCCGGACCAGCAGCGYCTCATCTTCGCTGGMAAACAGCTGGAGGACGGCCGAACCCTAGCCGACTACAAYATCCAGAAGGAGTCRACCCTCCACCTGGTGCTCCGCCTCCGTGGTGGCGCCAAGAAGCGCAAGAAGAAGACCTACACCAAGCCCAAGAAGATCAAGCACAAAAAGAAGAAGGTCAAGCTCGCTGTTTTGCAGTTATTTTTTGCAGACTTTGCTGTAATGTATATGACACAAACCTCTGATTCTCTACACATCAAGCTCTAAATTATGTTTCGCTGAGAAGAGCGAAGATCGSTGTCCGTC????TGCCCTCAGAATTGATCGGGAGTTTGACGGGGCTGATCTATCAGGCTTCATGTAYCATATTGTGCCAGCCGGGTGCCGCCTGTCGATTGTAATCCCTAGTTTTTTCCCCC??TCTATTTGTCCTTTGCTTTATGTTTCTTGATCGGGCAGGATATGGAAGAATTGGTTTCTATGGGTTTAGTTCGAAGCATTGGGATAAGGTATGCTCACAAGTT?GAAAATTTTAGGTATAATTTGGCCAATACTGTGAAATTTCATACAAGCACTATCCATCATATCCTATGAAAACTTTCCCCTTTCTTCGAGCCTTACTCTGGAACTTGGATGGAAAAATAAAAA??GACTTTTTTAAACAAATTAAGGTGCAATTAGAGAAATAGTTGAAACTTGAATTTGTA?????TTTCCATGTCAACAAG?GGTTTGTTAGTGACATCTCTTATTGATTGGGGGAAAAAGTTTCTGACATTATATACGTAATGAACTTTTTTT?AACTAAGTATATGCATTTTAAAACYGTGAGAAGYCATTAGGC???TCAAAAT?GATAATGTCTACTCAGAAGGGAA?????TGWGTCATTACAAAATCTCTCTTGCCAAWTGAAA?TTAAAGGCTTCAAG??????????????????????????????????????????????TTGTTCCTTTGTTCTGATTCTTCAGTTTTGTAAATTTATTTTGAAACTY?GGGAATTGTGTTTTGAAARAAAGTTTTCTTGCAGCAACTACAACATCTTTCTAACCAGGGATTGCTTAGCTTACTCCAAAGTGAAGCCTGCTGTGAATCAGATCGAGACACACCCCTACTTCCAACGCGACTCCCTCGTCAAATTCTGCCAGAAGCATGGAATCTGTCCCTTAGCAGCAGGGATTCTAGTTCTCCGCCGTTGATTTGATC?TTTGATCAAACGACCATGCCGATCCGCAACATCGCCTTTGGAAGGCCCGAGGAGGCGACTCGACCCGACGCTCTTAAAGCGGCGTTTGCTGAGTTTATATGTACCTTGATTTTCGTGTTCGCCGGCGAAGGTTCCGGCATGGCCTTTAACAAACTCACTGACAACGGTTCCACCACCCCCGCTGGCCTCGTTGCCGCTTCTCTGGCTCACGCATTCGCTCTCTTTGTTGCCGTCTCTGTAGGAGCATCAAATGTACGCTGAGATGGCTTCCCGCCATAGGGTTAGGTCTCCTTGCATCCAAATCATCAAGACTGCAACCATCCCAGCTAAGCTTTGCAAGAGGGAGAGCTCAAAACAATTCCACAACTCCAAGATCAAGTTCCCCCTGACCTTCAGGAAGGTCAGGCCACCAACCAGGAAGCTCAAGACCACCTACAAGGCATCAAGACCCAACTTGTTTATGTAAGTCTGGGTGATCATTTGTTGGATGAGCTATAAA?GGTCG?ATCTAATTTTTTT?GAARTTTTGTTTTACTATTCAGTAGAAACCTTCCYGCATTTTGGATCTTGTTTGTTGGATATTATTTGGCTTGATAACCTTTGCAT???ATCAGACAGTC?GAGGACCGTGATCTATGAGGGCCTTAAAATCCCTGTTTTATTTACTTTTT?GAAAGTTT?GAGTTAATCCGGATGTCTCCATCACATGGGGGAAACTGGGG?TGAAATTGGT?GGTGAGGTTT?ATCTTTTGGATGTGTGGATGAGATTTTACCACATACAGGGTTGTAATTTCTTTGTAATTTCTACAGTGGGTGGAGCGAGGGAATCATCTAGGGACAAACCCCAC??TATGGTTTTTGTTTCCTTCCTCATATGTTAAAAAA?GCTGGGAATTTGATTCCGTTT?GAGTGG???TGATGT?AGAACCTGATCTCTTCTTTAGATTTTTCTTCTCTTTTT?GTATATCTAGAA?GAAAGAGAGGCAG???TATTTTTTAAATTGGATGAGAATTTGGCTACCATGCTGCTCCTATCCTCTTCCCAGAAAGGGAGTTCTGAGTTTGTCAAGTCTC??TGACTTCAATTTCATCATATA??TGTAGATAAA?GCTTTATGACTC????TGTAAGCGTGCAACTCAC????TGATGCAAA?GCCTATT???ACGTTTA?GATACATGGATTA?CATATGTGCTTTCACCAGCTGAGATTTATCCATGTACTTGTCCTTTCACAAGTGGGGCTTGATTGGATCGACAATGCTGTGTTGATGTGCATAGAACTGCTGTTCTGTGTTGTGTGGTTT?GGTATCTAAATAAAA?GGACAAACTGCCCCTTGTCGATCAGATACGAGCATTCCAGAGAATATGAAGGCTATTGATGTCATACCTCTGCTGACACCTACTGTGCTGGAGAAGATTGAGGCYGTTGTTCAAAGCAAGCCAAAGCGACCTGATTCATATAGGTGAAMAGKATATCCATTCAACCCTTTTRAKTGTTGTGGATATTACTTGGAACATTCCATTTTCCAACCTACCAGAATGCTAGCTACCAATTGGTGTGAAGGACATTTCATGTTCCTCTTGTTTGGATGTG?TTTYCTYCACTGAAATTCYCA?AGCATAGAGTTCTCTTCCTATTTATTTTTCY?TTTTYTTCTGGGTGGGGTGTAAAAGGGTA???TTATTYGAACCATTAAATCAATTGGAGATTGGAACCTGGGATTCAATTTAAGAGACCATACTTTTATAGTCAATTA????????????TTCGGTTTTGGTTTGATAAAAAAACAGGTGCAAGTTCTGTTGAAAAACCAACCACAAAAAACAAAAAAACAAACAACAAAAAACCACCACAAAACACAACACACACAAAAACAAAAACACCCCAAAAACACACCCACCAAAAAC?ACACCACACCACCACCCAACCC??CAAC???AACAAACCCACCACAACAAAAAACACAACACAAAAC?ACAAAAAACCCAAAAAACAAAA?CACAAAC?ACCAAACAAAAAACCCACCACCCCCCCACCAAAAACACCAAAAACACACCCAACCCAAAAAC?CCCACACCCCACCAAAAAAAACAAACAAC?CA?C
027VAESTAR TGGAAAGCCCCTTTCTATGCTTATTACAAGGACTTCGACATAGAGGGATGCCCAATGCCAGGACCCGGGACTTGTGCCTCTAACCCTAATAACTGGTGGGAGGGAACTGCATACCATGAACTCAGCCCAATTGAAGCCAGACGATACCATTGGGTCCGTCAGAACCACATGATCTATGACTACTGCACGGACAAATCGCGATACCCGGTTACCCCACCGGAGTGTGTCGCAGGCATCTAAAATCCGATGGCCAATTTTTCCTTAATTGGTAAATACATTCATGCCTACGTACGTACACACCCTCATACACTCT???????GTTGTG?TGATAAGAGCCATGCATATCAGGGGGTATAGAGGGGAT?AAAAAATAATATTATTTTTGTTTCGATGGTGATTTTAGTATGTGGTTGA??????AGCCTAAGATTT????GTAAGGTTTGTTTTCTAAGGGTGGGCAAAGGGTCAACTTCTATTTGTAAACCATATGTGTCTGTATTTGCCGATTATCATAAGTGCCAATAAAGCTTCTGCATGGTGCTGTACTAAGCATTCGTTTCAATGAAGATATATTGAGTGTGTGGAATCGCAATGCATCCGATCATCAGGTCAGTAACCACTAATTCACTACTATTCTGATATKTTCTGTGTTTGTGTACAATATKGTGACCTTGATTTACTTT??CCAYTAGGCTGTAATGGCTCTAAGAGATGCRATCAAACGGCACTTGAAGCTTCCCCATGGCTATGTTATGGAATACAAGGCTCATGATGCTTCTCTCCGTGACAACTCWTCTTATAGGAAYACATGGTTGAGAGGATGATCCTGTGGATTCCCTCCTTAAGCAACCATGTGGGAATGGAAGTTCAGATAGCTGTCCATTGAGGTCCCTG?CAGGATCAAAATCAGTTACTCCTATATTACCTT?????ACAACTAGTTTGGTGGYTGTCGCTCTGAGTTTTAATGTAAGACTGTATTAGCTTCAA????????CTGAAGTCAAAACTCTCAGTTTCGTTAATGAATTTGCTGGTTTTCCCACAGGTTAAGGCAAAGCAGGTTACATTCCACAGGAAAAAGAATCTTCAGTACTATGAGATATCAGCGAAGAGCAACTACAATTTTGAGAAACCTTTCTTGTATCTTGCTAGGAAGCTTGCAGGGTGATTAAATAATATAGAAATTATTCAATTTCTGGTTTATATATGCTACAGAGGATATTTAACATTGATAA?TTGCTTTGGTGATTTTAGGGATCCCAATCTCCACTTTGTGGAGTCCCCTGCTCTTGCTCCTCCAGAAGTACACATTGACTTGGCTGCACAGCAACAGTAAGAATCTTGTCCTTGTAGTGC?TTCTTCTACTGTTGCCCCTC?AATA??????WTTTTCTTTTTAATAATGATAAC?TTCTTATTGATATCTGGTTTGCTTTAGACTATWTATTAAATCAATTCATTTGATATCAA????????TATACCTGTCCAGTTCTGGTCCCCTGCCTC?ATTATGTTTTTTGTTTGTTACAGGCACGAGGCTGAGCTTGCTGCAGCAGCTAGTCAGCCTCTTCCAGATGATGATGATGATGCGTTTGAGTAGAGAGAACTGGTGGAGAGGCTTGGGTTCTACCTTTTTGCAATGATTTAATGCTTCCTTTA?????TTATGCATCGTTCGCTTACCAAGTTTTTAAACTGGGCTTGGTGCTTTGAGCGGTCTCATGGATGTACGTGGAAGCAAGCCAGATGGCTCAGAGGTTGGTTCTGGTGATGGCCAAGGGAAGTCAGCTTCTGGACATGGCAGTGGAAATAGAGATTCCTAAGGTCGAAGATAGTTCTAAGTGAGA????TGGCTGCAGGAGGTTAAACCATCTAGGGATGAT???AGTGTGTAGACCTTTTT?????????????????????GAG?????TACTGGCATATACATATCTACATATTTCAACACATATGAACAACCTTTACCATCTCCACTGAATTTGTAGTTGTAGCATCTCCAATGAACAGCCATCCCATGTTCGAATTGGTTTCAGCAGCCCAGACAATCCTCCCCGACAGCGATGGCGCCATCGATGGGCATCTCCGGGAAGTGGGGCTGACCTTCCACTTACTTAAGGATGTGCCCGGCCTCATTTCCAAGAACATTGAAAAAAGCCTGAATGAGGCCTTCCAGCCTTTGGGCATCAAGGACTGGAACTCCATTTTCTGGATTGCACACCCTGGTGGGCCTGCAATCTTAGATCAAGTTGAGGAAAAATTAGCCCTAAAGCCCGAGAAGTTACGCTCCACACGACACGTCTTGAGCGAGTATGGTAACATGTCRAGTGCTTGCGTGTTGTTTATTTTGGACGAGATGAGGAGGAAGTCGGCTGAGGAAGGGCTGAAGACCACGGGTGAGGGGCTGGAAT?GGGGCGTGCTCTTCGGTTTCGGACCAGGGCTCACTGTTGAGACCGTGGTGCTCCACAGTGTGTCTACTTGAGGGACTAAAAAATATCTACTGTTTCCACTTTACTTGCCTGATTTGGTTTTCCCCTTCTCTTGTTGGTGAAAACTGACCCCAAGGACGAGTTCCTTGCAATATTGAGAGCCACTGTGAAGTGCTTGACCCGCCCAGAGAAGTACTTTGAGAAGGTTCTYAGGCTGGCAATCAACAAGCGAGGCACAGATGAAGGGGCTCTCACTAGAGTTGTCACTACAAGGGCTGAGATTGACATGAAGATCATAAAGGAGGAGTACCACAAAAGGAACAGCGTCACTCTGGATCATGCCATTGGCAAGGACACCACTGGAGACTATGAAAAAATGCTTCTGGCCCTGATAGGACACGGAGATGCTTGAGCTCGTTATTTCTT?CATGACATTTGCTTCTGATGGTGTCTATATATATAA???CTTATATAGTCTGCC????ATGTTTTCAAATGGTTGCATGTTGTGGAATGGGTTATCCTGGTTTTGYGTG??TGG?TCCTTAAKAATCAGTCTTATGGCTATTGCGTGTCTTGGAAGACTTCAGTGTGATCAGACACAGCGAAACTGGAGCTGTTGAAGAGCTTGGGAGCTGATTTGACGATTGACTACACTAAGGAGAACTTTGAAGATTTGRCAGAGAAATTCGATGTAGTTTATGATGCAGTTGGTAAGTTCTTGTGTTTATTGCTCATTTT?GAGGAGTCACTTATTGCACTATTGTCCTTTGTAGCTTATT?GAAATTTAATTCCCCAGCTCCATATTTGTTTGGGCCTGGTTTGATA?GAGTAAATTGATGGTGGATGAACAC????TACTTTTT?CCTTTCTACATTAACAGGGCAGTGTGATAAGGCAGTGAAGGTAGTGAAAGAAGGAGGCAGCGTGGTGGCATTAACAGGTGCCGTGACACCTCCTGGTTTCAGATTTGTAGTAACTTCAAATGGAGAGGTGTTGAAGAAACTGAACCCATATTTGGAGAGCGGGAAGGTGAAGCCAGTGGTTGATCCCAAGGGACCATTTCCATTTTCTCAGGTTGTTGAAGCTTTCTCCTACGTTGAAACAAGCCGAGCCACTGGAAAGATAGTTATACATCCGATTCCATGAGAGAAGAG????AGTAAAACTCGGTCACTATGGA????GATGTATGATTGGAATGAAACCTGAGAAATTTTCAGTTTGATGTATAAATATTAAATATATTCTGGTTGAGAGGAGCTTTGGCCACCATGGATAGAGACTATGGAATTCTTAACAAGGTTTTCCATCATATAACGGATACTCATGTGGCACACCATTTGTTCTCAACAATGCCGCATTATCATGCAATGGAGGCTACAAAGGCCATAAAGCCAGTATTAGGAGATTATTATCAGTTTGATGGGACTCCATTTTACAAGGCAATGTGGAGAGAGGCAAAGGAGTGTGTCTATGTCCAGTCGGATGGTGACAAGAGCAAAGGTGTTTTCTGGTACCAGAATAAGTTTTGATGACTTRAACTGGTGATGTTTGTTTCGGAATGTTCTAGTTTCTT?????AAGGATTTTAGC?TTCCCGTTA?T??TGTTAACTTAGCCATGTCTGTGC?????????TTGTACCTCGAATCTTGGTTGCATTAATATCATTCCATGGCCAACCWA?GC???GGAATCAGCTGGGGGAATCACATTGAAACCGCAGAAGCAGCARCGATTCTGGMCATGGCTRATAGAGAACTA????TGAAGCAGAGAGCTGCTGCT???CTGGACTAGTGGTTCAACCC?ATCTGCTACTT?CAGCCAATTTTGCCATYACCC?STCTGTTCACCATTC?CCTCTGGYAYCAGCWT?CCATCTTCAAAAAAA???TGATGCTTCCGCTTTCTGCTTTT?AGCTTTTGGCTTTTTGCTTTT???????????????????????????????????GGATGTAAAGGAATGAGATTCTCTATTGGGTTTTGCTTAGTATTGTTATTGATTGGTCACTCCAGGAGAAGGAACCTCCAATCCAAAGTCTACAAGTAAAAGGAAGTTTATCGACACTGGCAGCTTTGCTGAGCAGGACAAATACTTGGAAATGTCGAAACRTGCATGCAAAGCTTCTAATTCCTACCTGGACTTGAATCTGCCTGTAGAGGAGTTGGAAGAAGATGTT???GATTCGGCAAATTGTGACAGTGATTCCCTCTCTGAAAGCTCAGAAGCTTGGTTGGAAGAGTTCTTAGATCAAATGGATGAAAAAGTGACTTTCAAGCCCTTCAATTTTGATGCAGTTGCTCAGAAGCTACTTAAGGAAATAAGCCTGAACTTCCAAAAGATTATCGGATCTGACATTCAGTTGGAGATTGACAGCGAGCCATTGAAAAGCTTGGGCTGAGGCACAAGGAACACATTGCAGCTTATGGAGAAGGCAATGAACGCCGTCTCACTGGACGACATGAAACTGCTGACATCAACACATTCYTATGGGTAAAAATTACTGTTTCCATCAATTAAATAGAAGATCAAATCATTCAGAAAGTAA?TGTAGAT????????????????????????????????????????????????????GGAGGAACTTGGCAAGGAACTAGGGAGC??????????????????????????????????????TATTAGCAATGATTTAACATATGCA?TTGAGAATTTGTAATTAGTTGAATCATAAGCCAGAAATCACCY?TTTTTTCGGGAATTTGGAT?AAGTTTCCCAGAATGCTGATCATCCGTCCTTCACATGTGGTTGATTTACAGGGAGTGGCAAACCGAGGAGCCTCCATTAGAGTTGGAAGAGACACAGAGAAAGCTGGGAAAGGATATTTTGAGGACAGAAGGCCTGCTTCAAACATGGATCCTTATGTGGTCACCTCCATGATTGCAGAAACTACAGGATTAGAAGCTAAATTCGACATGTTGATTGCCAACATCATCATCGACTGTTTGATGAGCCACTCTAGCTACTTGGCAAGCAACATGTCGAATTTAGCTTCTAATCCTGAACACAATGCCACAAAATCAGCCTATGAACATTGCTTCCTGCACTGTTCTGATGCAAAGACGGCGCTAAATTCAGCAGCTTTGGAGCTAAAGAATGGCAGCTATGATAGCGCTGAACTGTCCTTGCGCGAAGCAGCGCTATATCAAGGCACATGCCGATAYGAGTTTGTGAGTTCAAAYGAGACTTATGTGCCRCCTAATGTTTACTATGATCTGAAGGTCTTTGATATACTWACTGTGGCTGCCTTTAGAATTATCAAGGGTCCTGAACTTGTGGACAACTGCTCCAGGCATGCAGTTCTACACTGCAAACTATGTGAATGGAGTTGCTGGAAAAGATGGAGCTGTTTATGGAAAGCATTCAGGGCTCTGCTTGGAGACACAGGGATACCCAAACGCCATTAACCAGCCAAACTTCCCRTCMATCGTCGTCCAGCCAGGKGAGAAGTATCAACAYAYCATGTTGTTTGAGTTCTCCGTTGAGTGAAGGAGCAGATMTA?TTTGAGAAAAGTCTGCTCTGTGTTTGGTTTTCAATGGCTGTGAGACCAATGCTGATGGTGATAGCCAGATTGGAACGGTGGGATGTGTGGCTGTTGACACTCATGGAAATTTAGCAGCTGCTACTTCTACTGGTGGACTGGTTAACAAAATGGTGGGCAGGATTGGGGACACACCCATTGTAGGTGCAGGGAACTATGCGAACAGCCTGTGTGCAGTCTCTGCCACAGGAAAAGGCGAAGCAATAATACGTGGTACYGTTGCAAGAGATGTGGCAGCACTCATGGAGTACAAAGGGCTTTCGCTCGAGGAAGCAGCAGCGTATGTATCCTTGTCCTCCCAACTCTCAAAGGCAAGCTCAATGGCATTGCCCTGCGTGTGCCCACCCCAAATGTGTCGGTTGTGGACCTTGTTGTTCAGGTGTCCAAGAAGACCTTTGCAGAGGAGGTGAATGCTGGTTTCAGGGACAGTGCTGAGAAGGAGCTCCAAGGGATTCTCTCTGTGTGTGATGAGCCCCTGGTTTCAGTTGACTTCAGGTGCTCTGATGTGTCCTCGACCGTGGACTCATCACTGACCATGGTTATGGGAGATGACATGGTTAAGGTGATAGCTTGGTATGACAATGAATGGGGTTACTCTCAAAGGGTTGTGGATTTGGCTGATATTGTGGCCAACAAATGGAAATGATGAGCGGATTTGGGAGTAGTGGCTTCATCAGCATTGGGGTTTAGGACTCGGACTGAAAATGACATCAAGTTGGCTAATAGCGTTGATGTTGGGTCCCTTCGTGATCCACAGGAGGATGCAGTCAGGGTCAAGGACCCRGAATGGCTCATTGTTATTGGGGTCTGCACCCACTTGGGYTGCATCCCCTTGCCAAATGCTGGTGATTTTGGTGGTTGGTTTTGTCCATGCCATGGCTCCCACTACGATGTCTCTGGCAGGATCCGCAAAGGGCCAGCACCCTACAATCTTGAGGTACCCACTTACAGCTTCTTGGAGGAGAACAAGTTAATGATTGGCTGAGAATCGATGTTGAAGAGCAAGCACAACTTGAAATTCTGAGAGTGTCTTTCATTTACCTAGTGCAAGTGATTCT?AATATCCTAAAGGGCAATGCTTTGATCAGAAAAGAACTGATACAATGAACCATA?TAATGTGTTACAACTTCCAAGATCACAGCTATACTGTATTATTGCCATCTTATGCTTGGCTGTTAATTTATTGCTTTTGCCTCTCTATTAATGTTGGTGT?ATGGAAAAATCTTTGTTGGATCTTGTTATTTCTGATGTGGATT?AGGTTTAAAACATCATTATAGAAGCTGATTTCACCAAAGAGGAGATTCCAAGACTGGGCCAACCCAGGGTCAATGGGGAAGCAGTACTTCCTCGGGTTTGAAAAATACTTGGGAGGGTCTGGCGAGCCAGCCTACCCAGGAGGCCCACTGTTCAACCCTCTCGGGTTTGGTAAAGATGAGAAATCCCTCAAGGATCTGAAGCTCAAAGAGGTTAAGAATGGGAGATTGGCTATGTTGGCCATATTGGGCTACTTTGCACAAGGGCCTGTGACAGGAGTCGGGCCCTTACAAAACCTGCTGGACCATTTGGCAGACCCTGTCAACAACAATATCATAACCAGCCTCAAGTTCCACAACTAGGATACTCATCCTCTTGTTGCTTTGCTTCACGATT???????CACTCTCTCTGTGT??CCTCTCAGCTGTCACCTCTCTCCCCCCC??TC????ATATTTGTAATATTATTATGTGAAGACTTGGCCTTTAAATTT???????????????????????????????????CTCCCTCTCCCTCAAACTCCGCCACCCTAAGCCCCTCAGATTMTCCACCGCCATCTCCGCTACCATCGCCGTCGGTGACAAGCTCCCAGAATCCACCTTCTCCTACTTCGACWCCGCCGGCGAGCTCCAGACCACCACCGTCTCCGACCTCACCAAGGGCAAGAAAGCCATCCTCTTTGCCGTCCCCGGCGCCTTCACCCCCACTTGCTCCCAGAAACACCTCCCCGGCTTCGTTGAAAAGTCCGGCGAGCTCAAGTCCAAAGGGGTCGAAACCATCGCCTGCATTTCCGTCAACGACGCCTTCGTCATGAAGGCTTGGAAGGCCGACTTGAAGATCGAGGACCAAGTGCTCCTGTTGTCGGATGGAAATGGGGACTTCACCAAAATGCAGATTTTCGTGAAGACCCTAACGGGGAAGACSATAACCCTAGAGGTTGAATCRTCTGACACSATCGAYAATGTCAAGGCYAAGATCCARGACAAGGAAGGCATCCCGCCGGACCAGCAGCGYCTCATCTTCGCTGGMAAACAGCTGGAGGACGGCCGAACCCTAGCCGACTACAAYATCCAGAAGGAGTCRACCCTCCACCTGGTGCTCCGCCTCCGTGGTGGCGCCAAGAAGCGCAAGAAGAAGACCTACACCAAGCCCAAGAAGATCAAGCACAAAAAGAAGAAGGTCAAGCTCGCTGTTTTGCAGTTATTTTTTGCAGACTTTGCTGTAATGTATATGACACAAACCTCTGATTCTCTACACATCAAGCTCTAAATTATGTTTCGCTGAGAAGAGCGAAGATCGSTGTCCGTC????TGCCCTCAGAATTGATCGGGAGTTTGACGGGGCTGATCTATCAGGCTTCATGTAYCATATTGTGCCAGCCGGGTGCCGCCTGTCGATTGTAATCCCTAGTTTTTTCCCCC??TCTATTTGTCCTTTGCTTTATGTTTCTTGATCGGGCAGGATATGGAAGAATTGGTTTCTATGGGTTTAGTTCGAAGCATTGGGATAAGGTATGCTCACAAGTT?GAAAATTTTAGGTATAATTTGGCCRATACTGTGAAATTTCATACAAGCACTATCCATCATATCCTATGAAAACTTTCCCCTTTYTTCGAGCCTTACTCTGGAACTTGGATGRAAAAAWAAAAA??GACYTTTTTAAACWAATTAAGGTGCAATTAGAGAAAYAGTTGAAACTTGAATTTCTA?????TTTCCATGTCAACAAG?GGTTTSTTAGTGACATCTCTTATTGATTGGGGGAAAAARTTTCTGACATTATWTACGTAATGAACTTCTTTT?AACTAAGTATATGCATTTTAAAACTGTGAGAAGTCATTAGGC???TCAAAAT?GATAATGTCTACTCAGAAGGGAA?????TGAGTCATTACAAAATCTCTCTTGCCAAATAAAA?TTAAAGGCTTCAAG??????????????????????????????????????????????TTGTTCCKTTGTTCTGATTCTTCAGTTTTGTAAATTTATTTTGAAACTC?GGGAATTGTGTTTTGAAAGAAAGTTTTCTTGCAGCAACTACGACATCTTTCTAACCAGGGATTGCTTAGCTTACTCCAAAGTGAAGCCTGCTGTGAATCAGATCGAGACACACCCCTACTTCCAACGCGACTCCCTCGTCAAATTCTGTCAGAAGCATGGAATCTGTCCCTTAGCAGCAGGGATTCTAGTTCTCCGCCGTTGATTTGATC?WWTGATCAAACGACCATGCCGATCCGCAACATCGCYTTTGGAAGGCCYGAGGAGGCGACTCGACCCGACGCTCTTAAAGCGGCGTTTGCTGAGTTTATATGTACCTTGATTTTCGTGTTCGCCGGCGAAGGTTCCGGCATGGCCTTTAACAAACTCACTGACAACGGTTCCACCACCCCCGCTGGCCTCGTTGCCGCCTCTCTGGCTCACGCATTCGCTCTCTTTGTTGCCGTCTCTGTAGGAGCATCAAATGTACGCTGAGATGGCTTCCCGCCATAGGGTTAGGTCTCCTTGCATCCAAATCATCAAGACTGCAACCATCCCAGCTAAGCTTTGCAAGAGGGAGAGCTCAAAACAATTCCACAACTCCAAGATCAAGTTCCCCCTGACCTTCAGGAAGGTCAGGCCACCAACCAGGAAGCTCAAGACCACCTACAAGGCATCAAGACCCAACTTGTTTATGTAAGTCTGGGTGATCATTTGTTGGATGAGCTATAAA?GGTCG?ATCTAATTTTTTT?GAAATTTTGTTTTACTATTCAGTAGAAATCTTCCTGCGTTTTGGATCTTGTTTGTTGGATATTATTTGGCTTGATAACCTTTGCAT???ATCAGACAGTY?GAGGACYRTGATCTATGAGGGCCTTAAAATCCCYGTTTTATTTACTTTTT?GAAAGTTT?GAGTTAATCCGGATGTCTCCATCACATGGGGGAAACTGGGG?TGAAATTGGT?GGTGGGGTTT?ATCTTTTGGATGTGTGGATGAGATTKTACCACATACAGGGTTGTAATTTC???????????TACAGTGGGTGGAGCGAGGGAATCATCTAGGGACAAACCCCAC??TWTGGTTTTTGTTTCCTTCCTCATATGTTAAAAAA?GCTAGGAATTTGATTCCGTTT?GAGTGG???TGATGT?AGAACCTGATCTCTTCTTTAGATTTTTCTTCTCTTTTT?GTATATCTAGAA?GAAAGAGAGGCGG???TATTTTTTAAATTGGATGAGAATTTGGCTACCATGCTGCTCCTATCCTCTTCCCAGAAAGGGAGTTCTGAGTTTGTCAAGTCTC??TGACTTCAATTTCATCATATA??TGTAGATAAA?GCTTTATGACTC????TGTAAGCGTGCAACTCAC????TGATGCAAA?GCCTATT???ACGTTTA?GATACATGGATTA?CATATGTGCTTTCACCAGCTGAGATTTATCCATGTACTTGTCCTTTCACAAGTGGGGCTTGATTGGATCGACRATGCTGTGTTGATGTGCATAGAACTGYTGTTCTGTGTTGTGTGGTTT?GGTATCTAAATAAAA?GGACAAACTGCYCCTTGTCGATCAGATACGAGCATTCCAGAGAATATGAAGGCTATTGATGTCATACCTCTGCTGACACCTACTGTGCTGGAGAAGATTGAGGCTGTTGTTCAAAGCAAGCCAAAGCGACCTGATTCATATAGGTGAACAGTATATCCRTTCAACCCTTTTGAGTGTTGTGGATATTACTTGGAACATTCCATTTTCCAACCTACCAGAATGCTAGCTACCAATTGGTGTGAAGGACATTTTATGTTTCTCTTGTTTGGATGTG?TTTTCTTCACTGAAATTCCCA?AGCATAGAGTTCTCTTCCTATTTATTTTTTC?TTTTCTTCTGGGTGGGGTGTAAAAGGGTA???TTATTTGAACCATTAAATCAATTRGAGATTGGAACCTGGGATTCAWTTTAAGAKACCATACTTTTATAGTCAATTA????????????TTCGGTTTTGGTTTGATAAAAAAACAGGTGCAAGTTCTGTTGAAAAACCAACCACAAAAAACAAAAAAACAAACAACAAAAAACCACCACAAAACACAACACACCCAAAAACAAAAACACCCCAAAAACACACCCACCAAAAAC?ACACCACACCACCACCCAACCC??CAAC???AACAAACCCACCACAACAAAAAACACAACACAAAAC?ACAAAAAACCCAAAAAACAAAA?CACAAAC?ACCAAACAAAAAACCCACCACCCCCCCACCAAAAACACCACAAACACACCCAACCCAAAAAC?CCCACACCCCACCAAAAAAAACAAACAAC?CA?C
028VAESTAR TGGAAAGCCCCTTTCTATGCTTATTACAAGGACTTCGACATAGAGGGATGCCCAATGCCAGGACCCGGGACTTGTGCCTCTAACCCTAATAACTGGTGGGAGGGAACTGCATACCATGAACTCAGCYCTATTGAAGCCAGACGATACCATTGGGTCCGTCAGAACCACATGATCTATGACTACTGCACGGACAAATCGCGATACCCGGTTACCCCACCGGAGTGTGTCGCAGGCATCTAAAATCCGATGGCCAATTTTTCCTTAATTGGTAAATACATTCATGCCTACGTACGTACACACCCTCRTACACTCT???????GTTGTG?TGATAAGAGCCATGCATATCAGGGGGTATAGAGGGGAT?AAAAAATAATATTATTTTTGTTTCGATGGTGATTTTAGTATGTGGTTGA??????AGCCTAAGATTT????GTAAGGTTTGTTTTCTAAGGGTGGGCAAAGGGTCAACTTCTATTTGTAAACCATATGTGTCTGTATTTGCCGATTATCATAAGTGCCAATAAAGCTTCTGCATGGTGCTGTACTAAGCATTCGTTTCAATGAAGATATATTGAGTGTGTGGAATCGCAATGCATCCGATCATCAGGTCAGTAACCACTAATTCACTACTATTCTGATATGTTCTGTGTTTGTGTACAATATGGTGACCTTGATTTACTTT??CCACTAGGCTGTAATGGCTCTAAGAGATGCGATCAAACGGCACTTGAAGCTTCCCCATGGCTATGTTATGGAATACAAGGCTCATGATGCTTCTCTCCGTGACAACTCATCTTATAGGAACACATGGTTGAGAGGATGATCCTGTGGATTCCCTCCTTAAGCAACCATGTGGGAATGGAAGTTCAGATAGCTGTCCATTGAGGTCCCTG?CAGGATCAAAATCAGTTACTCCTATATTACCTT?????ACAACTAGTTTGGTGGTTGTCGCTCTGAGTTTTAATGTAAGACTGTATTAGCTTCAA????????CTGAAGTCAAAACTCTCAGTTTCGTTAATGAATTTGCTGGTTTTCCCACAGGTTAAGGCAAAGCAGGTTACATTCCACAGGAAAAAGAATCTTCAGTACTATGAGATATCAGCGAAGAGCAACTACAATTTTGAGAAACCTTTCTTGTATCTTGCTAGGAAGCTTGCAGGGTGATTAAATAATATAGAAATTATTCAATTTCTGGTTTATATATGCTACAGAGGATATTTAACATTGATAA?TTGCTTTGGTGATTTTAGGGATCCCAATCTCCACTTTGTGGAGTCCCCTGCTCTTGCTCCTCCAGAAGTACACATTGACTTGGCTGCACAGCAACAGTAAGAATCTTGTCCTTGTAGTGC?TTCTTCTACTGTTGCCCCTC?AATA??????ATTTTCTTTTTAATAATGATAAC?TTCTTATTGATATCTGGTTTGCTTTAGACTATTTATTAAATCAATTCATTTGATATCAA????????TATACCTGTCCAGTTCTGGTCCCCTGCCTC?ATTATGTTTTTTGTTTGTTACAGGCACGAGGCTGAGCTTGCTGCAGCAGCTAGTCAGCCTCTTCCAGATGATGATGATGATGCGTTTGAGTAGAGAGAACTGGTGGAGAGGCTTGGGTTCTACCTTTTTGCAATGATTTAATGCTTCCTTTA?????TTATGCATCGTTCGCTTACCAAGTTTTTAAACTGGGCTTGGTGCTTTGAGCGGTCTCATGGATGTACGTGGAAGCAAGCCAGATGGCTCAGAGGTTGGTTCTGGTGATGGCCAAGGGAAGTCAGCTTCTGGACATGGCAGTGGAAATAGAGATTCCTAAGGTCGAAGATAGTTCTAAGTGAGA????TGGCTGCAGGAGGTTAAACCATCTAGGGATGAT???AGTGTGTAGACCTTTTT?????????????????????GAG?????TACTGGCATATACATATCTACATATTTCAACACATATGAACAACCTTTACCATCTCCACTGAATTTGTAGTTGTAGCATCTCCAATGAACAGCCATCCCATGTTCGAATTGGTTTCAGCAGCCCAGACAATCCTCCCCGACAGCGATGGCGCCATCGATGGGCATCTCCGGGAAGTGGGGCTGACCTTCCACTTACTTAAGGATGTGCCCGGCCTCATTTCCAAGAACATTGAAAAAAGCCTGAATGAGGCCTTCCAGCCTTTGGGCATCAAGGACTGGAACTCCATTTTCTGGATTGCACACCCTGGTGGGCCTGCAATCTTAGATCAAGTTGAGGAAAAATTAGCCCTAAAGCCCGAGAAGTTACGCTCCACACGACACGTCTTGAGCGAGTATGGTAACATGTCAAGTGCTTGCGTGTTGTTTATTTTGGACGAGATGAGGAGGAAGTCGGCTGAGGAAGGGCTGAAGACCACGGGTGAGGGGCTGGAAT?GGGGCGTGCTCTTCGGTTTCGGACCAGGGCTCACTGTTGAGACCGTGGTGCTCCACAGTGTGTCTACTTGAGGGACTAAAAAATATCTACTGTTTCCACTTTACTTGCCTGATTTGGTTTTCCCCTTCTCTTGTTGGTGAAAACTGACCCCAAGGACGAGTTCCTTGCAATATTGAGAGCCACTGTGAAGTGCTTGACCCGCCCAGAGAAGTACTTTGAGAAGGTTCTCAGGCTGGCAATCAACAARCGAGGCACAGATGAAGGGGCTCTCACTAGAGTTGTCACTACAAGGGCTGAGATTGACATGAAGATCATAAAGGAGGAGTACCACAAAAGGAACAGCGTCACTCTGGATCATGCCATTGGCAAGGACACCACTGGAGACTATGAAAAAATGCTTCTGGCCCTGATAGGACACGGAGATGCTTGAGCTCGTTATTTCTT?CATGACATTTGCTTCTGATGGTGTCTATATATATAA???CTTATATAGTCTGCC????ATGTTTTCAAATGGTTGCATGTTGTGGAATGGGTTATCCTGGTTTTGTGTG??TGG?TCCTTAATAATCAGTCTTATGGCTATTGCGTGTCTTGGAAGACTTCAGTGTGATCAGACACAGCGAAACTGGAGCTGTTGAAGAGCTTGGGAGCTGATTTGACGATTGACTACACTAAGGAGAACTTTGAAGATTTGGCAGAGAAATTCGATGTAGTTTATGATGCAGTTGGTAAGTTCTTGTGTTTATTGCTCATTTT?GAGGAGTCACTTATTGCACTATTGTCCTTTGTAGCTTATT?GAAATTTAATTCCCCAGCTCCATATTTGTTTGGGCCTGGTTTGATA?GAGTAAATTGATGGTGGATGAACAC????TACTTTTT?CCTTTCTACATTAACAGGGCAGTGTGATAAGGCAGTGAAGGTAGTGAAAGAAGGAGGCAGCGTGGTGGCATTAACAGGTGCCGTGACACCTCCTGGTTTCAGATTTGTAGTAACTTCAAATGGAGAGGTGTTGAAGAAACTGAACCCATATTTGGAGAGCGGGAAGGTGAAGCCAGTGGTTGATCCCAAGGGACCATTTCCATTTTCTCAGGTTGTTGAAGCTTTCTCCTACGTTGAAACAAGCCGAGCCACTGGAAAGATAGTTATACATCCGATTCCATGAGAGAAGAGACACAGTAAAACTCGGTCACTATGGA????GATGTATGATTGGAATGAAACCTGAGAAATTTTCAGTTTGATGTATAAATATTAAATATATTCTGGTTGAGAGGAGCTTTGGCCACCATGGATAGAGACTATGGAATTCTTAACAAGGTTTTCCATCATATAACGGATACTCATGTGGCACACCATTTGTTCTCAACAATGCCGCATTATCATGCAATGGAGGCTACAAAGGCCATAAAGCCAGTATTAGGAGATTATTATCAGTTTGATGGGACTCCATTTTACAAGGCAATGTGGAGAGAGGCAAAGGAGTGTGTCTATGTCCAGTCGGATGGTGACAAGAGCAAAGGTGTTTTCTGGTACCAGAATAAGTTTTGATGACTTAAACTGGTGATGTTTGTTTCGGAATGTTCTAGTTTCTT?????AAGGATTTTAGC?TTCCCGTTA?T??TGTTAACTTAGCCATGTCTGTGC?????????TTGTACCTCGAATCTTGGTTGCATTAATATCATTCCATGGCCAACCAA?GC???GGAATCAGCTGGGGGAATCACATTGAAAYCGCAGAAGCAGCARCRATTCTGGMCATGGCTAATAGAGAACTA????TGAAGCAGAGAGCTGCTGCT???CTGGACTAGTGGTTCAACCC?ATCTGCTACTT?CAGCCAATTTTGCCATTACCC?CTCTGTTCACCATTC?CCTCTGGYAYCAGCWT?CCATCTTCAAAAAAA???TGATGCTTCCGCTTTCTGCTTTT?AGCTTTTGGCTTTTTGCTTTT???????????????????????????????????GGATGTAAAGGAATGAGATTCTCTATTGGGTTTTGCTTAGTATTGTTATTGATTGGTCACTCCAGGAGAAGGAACCTCCAATCCAAAGTCTACAAGTAAAAGGAAGTTTATCGACACTGGCAGCTTTGCTGAGCAGGACAAATACTTGGAAATGTCGAAACATCCATGCAAAGCTTCTAATTCCTACCTGGACTTGAATCTGCCTGTAGAGGAGTTGGAAGAAGATGTT???GATTCGGCAAATTGTGACAGTGATTCCCTCTCTGAAAGCTCAGAAGCTTGGTTGGAAGAGTTCTTAGATCAAATGGATGAAAAAGTGACTTTCAAGCCCTTCAATTTTGATGCAGTTGCTCAGAAGCTACTTAAGGAAATAAGCCTGAACTTCCAAAAGATTATCGGATCTGACATTCAGTTGGAGATTGACAGCGAGCCATTGAAAAGCTTGGGCTGAGGCACAAGGAACACATTGCAGCTTATGGAGAAGGCAATGARCGCCGTCTCACTGGACGACATGAAACTGCTGACATCAACACATTCYTATGGGTAAAAATTACTGTTTCCATCAATTAAATAGAAGATCAAATCATTCAGAAAGTAA?TGTAGAT????????????????????????????????????????????????????GGAGGAACTTGGCAAGGAACTAGGGAGC??????????????????????????????????????TATTAGCAATGATTTAACATATGCA?TTGAGAATTTGTAATTAGTTGAATCATAAGCCAGAAATCACCY?TTTTTTCGGGAATTTGGAT?AAGTTTCCCAGAATGCTGATCATCCGTCCTTCACATGTGGTTGATTTACAGGGAGTGGCAAACCGAGGAGCCTCCATTAGAGTTGGAAGAGACACAGAGAAAGCTGGGAAAGGATATTTTGAGGACAGAAGGCCTGCTTCAAACATGGATCCTTATGTGGTCACCTCCATGATTGCAGAAACTACAGGATTAGAAGCTAAATTCGACATGTTGATTGCCAACATCATCATCGACTGTTTGATGAGCCACTCTAGCTACTTGGCAAGCAACATGTCGAATTTAGCTTCTAATCCTGAACACAATGCCACAAAATCAGCCTATGAACATTGCTTCCTGCACTGTTCTGATGCAAAGACGGCGCTAAATTCAGCAGCTTTGGAGCTAAAGAATGGCAGCTATGATAGCGCTGAACTGTCCTTGCGCGAAGCAGCGCTATATCAAGGCACATGCCGATATGAGTTTGTGAGTTCAAACGAGACTTATGTGCCGCCTAATGTTTACTATGATCTGAAGGTCTTTGATATACTAACTGTGGCTGCCTTTAGAATTATCAAGGGTCCTGAACTTGTGGACAACTGCTCCAGGCATGCAGTTCTACACTGCAAACTATGTGAATGGAGTTGCTGGAAAAGATGGAGCTGTTTATGGAAAGCATTCAGGGCTCTGCTTGGAGACACAGGGATACCCAAACGCCATTAACCAGCCAAACTTCCCGTCCATCGTCGTCCAGCCAGGGGAGAAGTATCAACATACCATGTTGTTTGAGTTCTCCGTTGAGTGAAGGAGCAGATATA?TTTGAGAAAAGTCTGCTCTGTGTTTGGTTTTCAATGGCTGTGAGACCAATGCTGATGGTGATAGCCAGATTGGAACRGTGGGATGTGTGGCTGTTGACACTCATGGAAATTTAGCAGCTGCTACTTCTACTGGTGGACTGGTTAACAAAATGGTGGGCAGGATTGGGGACACACCCATTGTAGGTGCAGGGAACTATGCGAACAGCCTGTGTGCAGTCTCTGCCACWGGAAAAGGCGAAGCAATAATACGTGGTACYGTTGCAAGAGATGTGGCAGCACTCATGGAGTACAAAGGGCTTTCGCTCGAGGAAGCAGCAGCGTATGTATCCTTGTCCTCCCAACTCTCAAAGGCAAGCTCAATGGCATTGCCCTGCGTGTGCCCACCCCAAATGTGTCGGTTGTGGACCTTGTTGTTCAGGTGTCCAAGAAGACCTTTGCAGAGGAGGTGAATGCTGGTTTCAGGGACAGTGCTGAGAAGGAGCTCCAAGGGATTCTCTCTGTGTGTGATGAGCCCCTGGTTTCAGTTGACTTCAGGTGCTCTGATGTGTCCTCGACCGTGGACTCATCACTGACCATGGTTATGGGAGATGACATGGTTAAGGTGATAGCTTGGTATGACAATGAATGGGGTTACTCTCAAAGGGTTGTGGATTTGGCTGATATTGTGGCCAACAAATGGAAATGATGAGCGGATTTGGGAGTAGTGGCTTCATCAGCATTGGGGTTTAGGACTCGGACTGAAAATGACATCAAGTTGGCTAATAGCGTTGATGTTGGGTCCCTTCGTGATCCACAGGAGGATGCAGTCAGGGTCAAGGACCCGGAATGGCTCATTGTTATTGGGGTCTGCACCCACTTGGGYTGCATCCCCTTGCCAAATGCTGGTGATTTTGGTGGTTGGTTTTGTCCATGCCATGGCTCCCACTACGATGTCTCTGGCAGGATCCGCAAAGGGCCAGCACCCTACAATCTTGAGGTACCCACTTACAGCTTCTTGGAGGAGAACAAGTTAATGATTGGCTGAGAATCGATGTTGAAGAGCAAGCACAACTTGAAATTCTGAGAGTGTCTTTCATTTACCTAGTGCAAGTGATTCT?AATATCCTAAAGGGCAATGCTTTGATCAGAAA?GAACTGATACAATGAACCATA?TAATGTGTTACAACTTCCAAGATCACAGCTATACTGTATTATTGCCATCTTATGCTTGGCTGTTAATTTATTGCTTTTGCCTCTCTATTAATGTTGGTGT?ATGGAAAAATCTTTGTTGGATCTTGTTATTTCTGATGTGGATT?AGGTTTAAAACATCATTATAGAAGCTGATTTCACCAAAGAGGAGATTCCAAGACTGGGCCAACCCAGGGTCAATGGGGAAGCAGTACTTCCTCGGGTTTGAAAAATACTTGGGAGGGTCTGGCGACCCAGCCTACCCAGGAGGCCCACTGTTCAACCCTCTCGGGTTTGGTAAAGATGAGAAATCCCTCAAGGATCTGAAGCTCAAAGAGGTTAAGAATGGGAGATTGGCTATGTTGGCCATATTGGGCTACTTTGCACAAGGGCCTGTGACAGGAGTCGGGCCCTTACAAAACCTGCTGGACCATTTGGCAGACCCTGTCAACAACAATATCATAACCAGCCTCAAGTTCCACAACTAGGATACTCATCCTCTTGTTGCTTTGCTTCACGATT???????CACTCTCTCTGTGT??CCTCTCAGCTGTCACCTCTCTCCCCCCC??TC????ATATTTGTAATATTATTATGTGAAGACTTGGCCTTTAAATTT???????????????????????????????????CTCCCTCTCCCTCAAACTCCGCCACCCTAAGCCCCTCAGATTATCCACCGCCATCTCCGCTACCATCGCCGTCGGTGACAAGCTCCCAGAATCCACCTTCTCCTACTTCGACTCCGCCGGCGAGCTCCAGACCACCACCGTCTCCGACCTCACCAAGGGCAAGAAAGCCATCCTCTTTGCCGTCCCCGGCGCCTTCACCCCCACTTGCTCCCAGAAACACCTCCCCGGCTTCGTTGAAAAGTCCGGCGAGCTCAAGTCCAAAGGGGTCGAAACCATCGCCTGCATTTCCGTCAACGACGCCTTCGTCATGAAGGCTTGGAAGGCCGACTTGAAGATCGAGGACCAAGTGCTCCTGTTGTCGGATGGAAATGGGGACTTCACCAAAATGCAGATTTTCGTGAAGACCCTAACGGGGAAGACSATAACCCTAGAGGTTGAATCRTCTGACACSATCGAYAATGTCAAGGCYAAGATCCARGACAAGGAAGGCATCCCGCCGGACCAGCAGCGYCTCATCTTCGCTGGMAAACAGCTGGAGGACGGCCGAACCCTAGCCGACTACAAYATCCAGAAGGAGTCRACCCTCCACCTGGTGCTCCGCCTCCGTGGTGGCGCCAAGAAGCGCAAGAAGAAGACCTACACCAAGCCCAAGAAGATCAAGCACAAAAAGAAGAAGGTCAAGCTCGCTGTTTTGCAGTTATTTTTTGCAGACTTTGCTGTAATGTATATGACACAAACCTCTGATTCTCTACACATCAAGCTCTAAATTATGTTTCGCTGAGAAGAGCGAAGATCGGTGTCCGTC????TGCCCTCAGAATTGATCGGGAGTTTGACGGGGCTGATCTATCAGGCTTCATGTATCATATTGTGCCAGCCGGGTGCCGCCTGTCGATTGTAATCCCTAGTTTTTTCCCCC??TCTATTTGTCCTTTGCTTTATGTTTCTTGATCGGGCAGGATATGGAAGAATTGGTTTCTATGGGTTTAGTTCGAAGCATTGGGATAAGGTATGCTCACAAGTT?GAAAATTTTAGGTATAATTTGGCCGATACTGTGAAATTTCATACAAGCACTATCCATCATATCCTATGAAAACTTTCCCCTTT?TTCGAGCCTTACTCTGGAACTTGGATGGAAAAATAAAAA??GACTTTTTTAAACAAATTAAGGTGCAATTAGAGAAATAGTTGAAACTTGAATTTYTA?????TTTCCATGTCAACAAG?GGTTTGTTAGTGACATCTCTTATTGATTGGGGGAAAAAGTTTYTGACATTATAYACGTAATGAACTTCTTTT?AACTAAGTATATGCATTTTAAAACTGTGAGAAGTCATTAGGC???TCAAAAT?GATAATGYCTACTCAGAAGGGAA?????TGAGTCATTACAAAATCTCTMTTGCCAAATGAAA?TTAAAGGCTTCAAG??????????????????????????????????????????????TTGTTCCKTTGTTCTGATTCTTCAGTTTTGTAAATTTATTTTGAAACTC?GGGAATTGTGTTTTGAAAGAAAGTTTTCTTGCAGCAACTACGACATCTTTCTAACCAGGGATTGCTTAGCTTACTCCAAAGTGAAGCCTGCTGTGAATCAGATCGAGACACACCCCTACTTCCAACGCGACTCCCTCGTCAAATTCTGTCAGAAGCATGGAATCTGTCCCTTAGCAGCAGGGATTCTAGTTCTCCGCCGTTGATTTGATC?TTTGATCAAACGACCATGCCGATCCGCAACATCGCYTTTGGAAGGCCCGAGGAGGCGACTCGACCCGACGCTCTTAAAGCGGCGTTTGCTGAGTTTATATGTACCTTGATTTTCGTGTTCGCCGGCGAAGGTTCCGGCATGGCCTTTAACAAACTCACTGACAACGGTTCCACCACCCCCGCTGGCCTCGTTGCCGCCTCTCTGGCTCACGCATTCGCTCTCTTTGTTGCCGTCTCTGTAGGAGCATCAAATGTACGCTGAGATGGCTTCCCGCCATAGGGTTAGGTCKCCTTGCATCCAAATCATCAAGACTGCAACCATCCCAGCTAAGCTTTGCAAGAGGGAGAGCTCAAAACAATTCCACAACTCCAAGATCAAGTTCCCCCTGACCTTCAGGAAGGTCAGGCCACCAACCAGGAAGCTCAAGACCACCTACAAGGCATCAAGRCCCAACTTGTTTATGTAAGTCTGGGTGATCATTTGTTGGATGAGCTATAAA?GGTCG?ATCTAAWTTTTTT?GAAATTTTGTTTTACTATTCAGTRGAAAYCTTCCTGCRTTTTGGATCTTGTTTGTTGGATATTATTTGGCTTGATAACCTTWGCAT???ATCAGACAGTC?GAGGACCRTGATCTATGAGGGCCTTAAAATCCCYGTTTTATTTACTTTTT?GAAAGTTT?GAGTTAATCCGGATGTCTCCATCACATGGGGGAAACTGGGG?TGAAATTGGT?GGTGGGGTTT?ATCTTTTGGATGTGTGGATGAGATTTTACCACATACAGGGTTGTAATTTC???????????TACAGTGGGTGGAGCGAGGGAATCATCTAGGGACAAACCCCAC??TTTGGTTTTTGTTTCCTTCCTCATATGTTAAAAAA?GCTAGGAATTTGATTCCGTTT?GAGTGG???TGATGT?AGAACCTGATCTCTTCTTTAGATTTTTCTTCTCTTTTT?GTATATCTAGAA?GAAAGAGAGGCGG???TATTTTTTAAATTGGATGAGAATTTGGCTACCATGCTGCTCCTATCCTCTTCCCAGAAAGGGAGTTCTGAGTTTGTCAAGTCTC??TGACTTCAATTTCATCATATA??TGTAGATAAA?GCTTTATGACTC????TGTAAGCGTGCAACTCAC????TGATGCAAA?GCCTATT???ACGTTTA?GATACATGGATTA?CATATGTGCTTTCACCAGCTGAGATTTATCCATGTACTTGTCCTTTCACAAGTGGGGCTTGATTGGATCGACAATGCTGTGTTGATGTGCATAGAACTGCTGTTCTGTGTTGTGTGGTTT?GGTATCTAAATAAAA?GGACAAACTGCCCCTTGTCGATCAGATACGAGCATTCCAGAGAATATGAAGGCTATTGATGTCATACCTCTGCTGACACCTACTGTGCTGGAGAAGATTGAGGCTGTTGTTCAAAGCAAGCCAAAGCGACCTGATTCATATAGGTGAACAGGATATCCATTCAACCCTTTTAAGTGTTGTGGATATTACTTGGAACATTCCATTTTCCAACCTACCAGAATGCTAGCTACCAATTGGTGTGAAGGACATTTCATGTTCCTCTTGTTTGGATGTG?TTTCCTCCACTGAAATTCCCA?AGCATAGAGTTCTCTTCCTATTTATTTTTCC?TTTTCTTCTGGGTGGGGTGTAAAAGGGTA???TTATTTGAACCATTAAATCAATTGGAGATTGGAACCTGGGATTCAATTTAAGAGACCATACTTTTATAGTCAATTA????????????TTCGGTTTTGGTTTGATAAAAAAACAGGTGCAAGTTCTGTTGAAAAACCAACCACAAAAAACAAAAAAACAAACAACAAAAAACCACCACAAAACACAACACACCCAAAAACAAAAACACCCCAAAAACACACCCAACAAAAAC?ACACCACACCACCACCCAACCC??CAAC???AACAAACCCACCACAACAAAAAACCCAACACAAAAC?ACAAAAAACCCAAAAAACAAAA?CACCAAC?ACCAAACAAAAAACCCACCACCCCCCCACCAAAAACACCACAAACACACCCAACCCAAAAAC?CCCACACCCCACCAAAAAAAACAAACAAC?CA?C
029VAESTAR TGGAAAGCCCCTTTCTATGCTTATTACAAGGACTTCGACATAGAGGGATGCCCAATGCCAGGACCCGGGACTTGTGCCTCTAACCCTAATAACTGGTGGGAGGGAACTGCATACCATGAACTCAGCCCWATTGAAGCCAGACGATACCATTGGGTCCGTCAGAACCACATGATCTATGACTACTGCACGGACAAATCGCGATACCCGGTTACCCCACCGGAGTGTGTCGCAGGCATCTAAAATCCGATGGCCAATTTTTCCTTAATTGGTAAATACATTCATGCCTACGTACGTACACACCCTCATACACTCT???????GTTGTG?TGATAAGAGCCATGCATATCAGGGGGTATAGAGGGGAT?AAAAAATAATATTATTTTTGTTTCGATGGTGATTTTAGTATGTGGTTGA??????AGCCTAAGATTT????GTAAGGTTTGTTTTCTAAGGGTGGGCAAAGGGTCAACTTCTATTTGTAAACCATATGTGTCTGTATTTGCCGATTATCATAAGTGCCAATAAAGCTTCTGCATGGTGCTGTACTAAGCATTCGTTTCAATGAAGATATATTGAGTGTGTGGAATCGCAATGCATCCGATCATCAGGTCAGTAACCACTAATTCACTACTATTCTGATATGTTCTGTGTTTGTGTACAATATGGTGACCTTGATTTACTTT??CCAYTAGGCTGTAATGGCTCTAAGAGATGCGATCAAACGGCACTTGAAGCTTCCCCATGGCTATGTTATGGAATACAAGGCTCATGATGCTTCTCTCCGTGACAACTCATCTTATAGGAACACRTGGTTGAGAGGATGATCCTGTGGATTCCCTCCTTAAGCAACCATGTGGGAATGGAAGTTCAGATAGCTGTCCATTGAGGTCCCTG?CAGGATCAAAATCAGTTACTCCTATATTACCTT?????ACAACTAGTTTGGTGGTTGTCRCTCTGAGTTTTAATGTAAGACTGTATTAGCTTCAA????????CTGAAGTCAAAACTCTCAGTTTCGTTAATGAATTTGCTGGTTTTCCCACAGGTTAAGGCAAAGCAGGTTACATTCCACAGGAAAAAGAATCTTCAGTACTATGAGATATCAGCGAAGAGCAACTACAATTTTGAGAAACCTTTCTTGTATCTTGCTAGGAAGCTTGCAGGGTGATTAAATAATATAGAAATTATTCAATTTCTGGTTTATATATGCTACAGAGGATATTTAACATTGATAA?TTGCTTTGGTGATTTTAGGGATCCCAATCTCCACTTTGTGGAGTCCCCTGCTCTTGCTCCTCCAGAAGTACACATTGACTTGGCTGCACAGCAACAGTAAGAATCTTGTCCTTGTAGTGC?TTCTTCTACTGTTGCCCCTC?AATA??????WTTTTCTTTTTAATAATGATAAC?TTCTTATTGATATCTGGTTTGCTTTAGACTATWTWTTAAATCAATTCATTTGATATCAA????????TATACCTGTCCAGTTCTGGTCCCCTGCCTC?ATTATGTTTTTTGTTTGTTACAGGCACGAGGCTGAGCTTGCTGCAGCAGCTAGTCAGCCTCTTCCAGATGATGATGATGATGCGTTTGAGTAGAGAGAACTGGTGGAGAGGCTTGGGTTCTACCTTTTTGCAATGATTTAATGCTTCCTTTA?????TTATGCATCGTTCGCTTACCAAGTTTTTAAACTGGGCTTGGTGCTTTGAGCGGTCTCATGGATGTACGTGGAAGCAAGCCAGATGGCTCAGAGGTTGGTTCTGGTGATGGCCAAGGGAAGTCAGCTTCTGGACATGGCAGTGGAAATAGAGATTCCTAAGGTCGAAGATAGTTCTAAGTGAGA????TGGCTGCAGGAGGTTAAACCATCTAGGGATGAT???AGTGTGTAGACCTTTTT?????????????????????GAG?????TACTGGCATATACATATCTACATATTTCAACACATATGAACAACCTTTACCATCTCCACTGAATTTGTAGTTGTAGCATCTCCAATGAACAGCCATCCCATGTTCGAATTGGTTTCAGCAGCCCAGACAATCCTCCCCGACAGCGATGGCGCCATCGATGGGCATCTCCGGGAAGTGGGGCTGACCTTCCACTTACTTAAGGATGTGCCCGGCCTCATTTCCAAGAACATTGAAAAAAGCCTGAATGAGGCCTTCCAGCCTTTGGGCATCAAGGACTGGAACTCCATTTTCTGGATTGCACACCCTGGTGGGCCTGCAATCTTAGATCAAGTTGAGGAAAAATTAGCCCTAAAGCCCGAGAAGTTACGCTCCACACGACACGTCTTGAGCGAGTATGGTAACATGTCAAGTGCTTGCGTGTTGTTTATTTTGGACGAGATGAGGAGGAAGTCGGCTGAGGAAGGGCTGAAGACCACGGGTGAGGGGCTGGAAT?GGGGCGTGCTCTTCGGTTTCGGACCAGGGCTCACTGTTGAGACSGTGGTGCTCCACAGTGTGTCTACTTGAGGGACTAAAAAATATCTACTGTTTCYACTTTACTTGCCTGATTTGGTTTTCCCCTTCTCTTGTTGGTGAAAACTGACCCCAAGGACGAGTTCCTTGCAATATTGAGAGCCACTGTGAAGTGCTTGACCCGCCCAGAGAAGTACTTTGAGAAGGTTCTYAGGCTGGCAATCAACAAGCGAGGCACAGATGAAGGGGCTCTCACTAGAGTTGTCACTACAAGGGCTGAGATTGACATGAAGATCATAAAGGAGGAGTACCACAAAAGGAACAGCGTCACTCTGGATCATGCCATTGGCAAGGACACCACTGGAGACTATGAAAAAATGCTTCTGGCCCTGATAGGACACGGAGATGCTTGAGCTCGTTATTTCTT?CATGACATTTGCTTCTGATGGTGTCTATATATATAA???CTTATATAGTCTGCC????ATGTTTTCAAATGGTTGCATGTTGTGGAATGGGTTRTCCTGGTTTTGTGTG??TGG?TCCTTAAGAATCAGTCTTATGGCTATTGCGTGTCTTGGAAGACTTCAGTGTGATCAGACACAGCGAAACTGGAGCTGTTGAAGAGCTTGGGAGCTGATTTGACGATTGACTACACTAAGGAGAACTTTGAAGATTTGGCAGAGAARTTCGATGTAGTTTATGATGCAGTTGGTAAGTTCTTGTGTTTATTGCTCATTTT?GAGGAGTCACTWATTGCACTATTGTCCTTTGTAGCTTATT?GAAATTTAATTCCCCAGCTCCATATTTGTTTGGGCCTGGTTTGATA?GAGTAAATTGATGGTGGATGAACAC????TACTTTTT?CCTTTCTACATTAACAGGGCAGTGTGATAAGGCAGTGAAGGTAGTGAAAGAAGGAGGCAGCGTGGTGGCATTAACAGGTGCCGTGACACCTCCTGGTTTCAGATTTGTAGTAACTTCAAATGGAGAGGTGTTGAAGAAACTGAACCCATATTTGGAGAGCGGGAAGGTGAAGCCAGTGGTTGATCCCAAGGGACCATTTCCATTTTCTCAGGTTGTTGAAGCTTTCTCCTACGTTGAAACAAGCCGAGCCACTGGAAAGATAGTTATACATCCGATTCCATGAGAGAAGAG????AGTAAAACTCGGTCACTATGGA????GATGTATGATTGGAATGAAACCTGAGAAATTTTCAGTTTGATGTATAAATATTAAATATATTCTGGTTGAGAGGAGCTTTGGCCACCATGGATAGAGACTATGGAATTCTTAACAAGGTTTTCCATCATATAACGGATACTCATGTGGCACACCATTTGTTCKCAACAATGCCGCATTATCATGCAATGGAGGCTACAAAGGCCATAAAGCCAGTATTAGGAGATTATTATCAGTTTGATGGGACTCCATTTTACAAGGCAATGTGGAGAGAGGCAAAGGAGTGTGTCTATGTCCAGTCGGATGGTGACAAGAGCAAAGGTGTTTTCTGGTACCAGAATAAGTTTTGATGACTTAAACTGGTGATGTTTGTTTCGGAATGTTCTAGTTTCTT?????AAKGATTTTAGC?TTCCCGTTA?T??TGTTAACTTAGCCATGTCTGTGC?????????TTGTACCTCGAATCTTGGTTGCATTAATATCATTCCATGGCCAACCAA?GC???GGAATCAGCTGGGGGAATCACATTGAAAYCGCAGAAGCAGCARCGATTCTGGMCATGGCTAATAGAGAACTA????TGAAGCAGAGAGCTGCTGCT???CTGGACTAGTGGTTCAACCC?ATCTGCTACTT?CAGCCAATTTTGCCATYACCC?CTCTGTTCACCRTTY?CCTCTGGCATCAGCTT?CCATCTTCAAAAAAA???TGATGCTTCCGCTTTCTGCTTTT?AGCTTTTGGCTTTTTGCTTTT???????????????????????????????????GGATGTAAAGGAATGAGATTCTCTATTGGGTTTTGCTTAGTATTGTTATTGATTGGTCACTCCAGGAGAAGGAACCTCCAATCCAAAGTCTACAAGTAAAAGGAAGTTTATCGACACTGGCAGCTTTGCTGAGCAGGACAAATACTTGGAAATGTCGAAACRTGCATGCAAAGCTTCTAATTCCTACCTGGACTTGAATCTGCCTGTAGAGGAGTTGGAAGAAGATGTT???GATTCGGCAAATTGTGACAGTGATTCCCTCTCTGAAAGCTCAGAAGCTTGGTTGGAAGAGTTCTTAGATCAAATGGATGAAAAAGTGACTTTCAAGCCCTTCAATTTTGATGCAGTTGCTCAGAAGCTACTTAAGGAAATAAGCCTGAACTTCCAAAAGATTATCGGATCTGACATTCAGTTGGAGATTGACAGCGAGCCATTGAAAAGCTTGGGCTGAGGCACAAGGAACACATTGCAGCTTATGGAGAAGGCAATGAACGCCGTCTCACTGGACGACATGAAACTGCTGACATCAACACATTCYTATGGGTAAAAATTACTGTTTCCATCAATTAAATAGAAGATCAAATCATTCAGAAAGTAA?TGTAGAT????????????????????????????????????????????????????GGAGGAACTTGGCAAGGAACTAGGGAGC??????????????????????????????????????TATTAGCAATGATTTAACATATGCA?TTGAGAATTTGTAATTAGTTGAATCATAAGCCAGAAATCACCC?TTTTTTYGGGAATTTGGAT?AAGTTTCCCAGAATGCTGATCATCCGTCCTTCACATGTGGTTGATTTACAGGGAGTGGCAAACCGAGGAGCCTCCATTAGAGTTGGAAGAGACACAGAGAAAGCTGGGAAAGGATATTTTGAGGACAGAAGGCCTGCTTCAAACATGGATCCTTATGTGGTCACCTCCATGATTGCAGAAACTACAGGATTAGAAGCTAAATTCGACATGTTGATTGCCAACATCATCATCGACTGTTTGATGAGCCACTCTAGCTACTTGGCAAGCAACATGTCGAATTTAGCTTCTAATCCTGAACACAATGCCACAAAATCAGCCTATGAACATTGCTTCCTGCACTGTTCTGATGCAAAGACGGCGCTAAATTCAGCAGCTTTGGAGCTAAAGAATGGCAGCTATGATAGCGCTGAACTGTCCTTGCGCGAAGCAGCGCTATATCAAGGCACATGCCGATAYGAGTTTGTGAGTTCAAAYGAGACTTATGTGCCRCCTAATGTWTACTATGATCTGAAGGTCTTTGATATACTWACTGTGGCTGCCTTTAGAATTATCAAGGGTCCTGAACTTGTGGACAACTGCTCCAGGCATGCAGTTCTACACTGCAAACTATGTGAATGGAGTTGCTGGAAAAGATGGAGCTGTTTATGGAAAGCATTCAGGGCTCTGCTTGGAGACACAGGGATACCCAAACGCCATTAACCAGCCAAACTTCCCGTCCATCGTCGTCCAGCCAGGGGAGAAGTATCAACATACCATGTTGTTTGAGTTCTCCGTTGAGTGAAGGAGCAGATATA?TTTGAGAAAAGTCTGCTCTGTGTTTGGTTTTCAATGGCTGTGAGACCAATGCTGATGGTGATAGCCAGATTGGAACRGTGGGATGTGTGGCTGTTGACASTCATGGAAATTTAGCAGCTGCTACTTCTACTGGTGGACTGGTTAACAAAATGGTGGGCAGGATTGGGGACACACCCATTGTAGGTGCAGGGAACTATGCGAACAGCCTGTGTGCAGTCTCTGCCACAGGAAAAGGCGAAGCAATAATACGTGGTACYGTTGCAAGAGATGTGGCAGCACTCATGGAGTACAAAGGGCTTTCGCTCGAGGAAGCAGCAGCGTATGTATCCTTGTCCTCCCAACTCTCAAAGGCAAGCTCAATGGCATTGCCCTGCGTGTGCCCACCCCAAATGTGTCGGTTGTGGACCTTGTTGTTCAGGTGTCCAAGAAGACCTTTGCAGAGGAGGTGAATGCTGGTTTCAGGGACAGTGCTGAGAAGGAGCTCCAAGGGATTCTCTCTGTGTGTGATGAGCCCCTGGTTTCAGTTGACTTCAGGTGCTCTGATGTGTCCTCGACCGTGGACTCATCACTGACCATGGTTATGGGAGATGACATGGTTAAGGTGATAGCTTGGTATGACAATGAATGGGGTTACTCTCAAAGGGTTGTGGATTTGGCTGATATTGTGGCCAACAAATGGAAATGATGAGCGGATTTGGGAGTAGTGGCTTCATCAGCATTGGGGTTTAGGACTCGGACTGAAAATGACATCAAGTTGGCTAATAGCGTTGATGTTGGGTCCCTTCGTGATCCACAGGAGGATGCAGTCAGGGTCAAGGACCCGGAATGGCTCATTGTTATTGGGGTCTGCACCCACTTGGGCTGCATCCCCTTGCCAAATGCTGGTGATTTTGGTGGTTGGTTTTGTCCATGCCATGGCTCCCACTACGATGTCTCTGGCAGGATCCGCAAAGGGCCAGCACCCTACAATCTTGAGGTACCCACTTACAGCTTCTTGGAGGAGAACAAGTTAATGATTGGCTGAGAATCGATGTTGAAGAGCAAGCACAACTTGAAATTCTGAGAGTGTCTTTCATTTACCWGGGCCAAGTGATTCT?AATATCCTAAAGGGCAATGCTTTGATCAGAAAAGAACTGATACAATGAACCATA?TAATGTGTTACAACTTCCAAGATCACAGCTATACTGTATTATTGCCATCTTATGCTTGGCTGTTAATTTATTGCTTTTGCCTCTCTATTAATGTTGGTGT?ATGGAAAAATCTTTGTTGGATCTTGTTATTTCTGATGTGGATT?AGGTTTAAAACATCATTATAGAAGCTGATTTCACCAAAGAGGAGATTCCAAGACTGGGCCAACCCAGGGTCAATGGGGAAGCAGTACTTCCTCGGGTTTGAAAAATACTTGGGAGGGTCTGGCGASCCAGCCTACCCAGGAGGCCCACTGTTCAACCCTCTCGGGTTTGGTAAAGATGAGAAATCCCTCAAGGATCTGAAGCTCAAAGAGGTTAAGAATGGGAGATTGGCTATGTTGGCCATATTGGGCTACTTTGCACAAGGGCCTGTGACAGGAGTCGGGCCCTTACAAAACCTGCTGGACCATTTGGCAGACCCTGTCAACAACAATATCATAACCAGCCTCAAGTTCCACAACTAGGATACTCATCCTCTTGTTGCTTTGCTTCACGATT???????CACTCTCTCTGTGT??CCTCTCAGCTGTCACCTCTCTCCCCCCC??TC????ATATTTGTAATATTATTATGTGAAGACTTGGCCTTTAAATTT???????????????????????????????????CTCCCTCTCCCTCAAACTCCGCCACCCTAAGCCCMTCAGATTMTCCACCGCCATCTCCGCTACCATCGCCGTCGGTGACAAGCTCCCAGAATCCACCTTCTCCTACTTCGACWCCGCCGGCGAGCTCCAGACCACCACCGTCTCCGACCTCACCAAGGGCAAGAAAGCCATCCTCTTTGCCGTCCCCGGCGCCTTCACCCCCACTTGCTCCCAGAAACACCTCCCCGGCTTCGTTGAAAAGTCCGGCGAGCTCAAGTCCAAAGGGGTCGAAACCATCGCCTGCATTTCCGTCAACGACGCCTTCGTCATGAAGGCTTGGAAGGCCGACTTGAAGATCGAGGACCAAGTGCTCCTGTTGTCGGATGGAAATGGGGACTTCACCAAAATGCAGATTTTCGTGAAGACCCTAACGGGGAAGACSATAACCCTAGAGGTTGAATCRTCTGACACSATCGAYAATGTCAAGGCYAAGATCCARGACAAGGAAGGCATCCCGCCGGACCAGCAGCGYCTCATCTTCGCTGGMAAACAGCTGGAGGACGGCCGAACCCTAGCCGACTACAAYATCCAGAAGGAGTCRACCCTCCACCTGGTGCTCCGCCTCCGTGGTGGMGCCAAGAAGCGCAAGAAGAAGACCTACACCAAGCCCAAGAAGATCAAGCACAAAAAGAAGAAGGTCAAGCTCGCTGTTTTGCAGTTATTTTTTGCAGACTTTGCTGTAATGTATATGACACAAACCTCTGATTCTCTACACATCAAGCTCTAAATTATGTTTCGCTGAGAAGAGCGAAGATCGCTGTCCGTC????TRCCCTCAGAATTGATCGGGAGTTTGACGGGGCTGATCWATCAGGCTTCATGTAYCATATTGTGCCAGCCGGGTGCCGCCTGTCGATTGTAATCCCTAGTTTTTYCCCCC??TCTATTTGTCCTTTGCTTTATGTTTCTTGATCGGCCAGGATATGGAAGAATTGGTTTCTATGGGTTTAGTTCGAAGCATTGGGATAAGGTATGCTCACAAGTT?GAAAATTTTAGGTATAATTTGGCCRATACTGTGAAATTTCATACAAGCACTATCCATCATATCCTATGAAAACTTTCCCCTTT?TTCGAGCCTTACTCTGGAACTTGGATGGAAAAATAAAAA??GACTTTTTWAAACAAATTAAGGTGCAATTAGAGAAATAGTTGAAACTTGAATTTCTA?????TTTCCATGTCARCAAG?GGTTTGTTAGTRACATCTCTTATTGATTGGGGGAAAAAGTTTCTGACATTATATACGTAATGAACTTCTTTT?AACTAAGTATATGCATTTTAAAACTGTGAGAAGTCATTAGGC???TCAAAAT?GATAATGTCTACTCAGAAGGGAA?????TGAGTCATTACAAAATCTCTCTTGCCAAATGAAA?TTAAAGGCTTCAAG??????????????????????????????????????????????TTGTTCCKTTGTTCTGATTCTTCAGTTTTGTAAATTTATTTTGAAACTC?GGGAATTGTGTTTTGAAAGAAAGTTTTCTTGCAGCAACTACGACATCTTTCTAACCAGGGATTGCTTAGCTTACTCCAAAGTGAAGCCTGCTGTGAATCAGATCGAGACACACCCCTACTTCCAACGCGACTCCCTCGTCAAATTCTGTCAGAAGCATGGAATCTGTCCCTTAGCAGCAGGGATTCTAGTTCTCCGCCGTTGATTTGATC?TTTGATCAAACGACCATGCCGATCCGCRACATCGCCTTTGGAAGGCCCGAGGAGGCGACTCGACCCGACGCTCTTAAAGCGGCGTTTGCTGAGTTTATATGTACCTTGATTTTCGTGTTCGCCGGCGAAGGTTCCGGCATGGCCTTTAACAAACTCACTGACAACGGTTCCACCACCCCCGCTGGCCTCGTTGCCGCCTCTCTGGCTCACGCATTCGCTCTCTTTGTTGCCGTCTCTGTAGGAGCATCAAATGTACGCTGAGATGGCTTCCCGCCATAGGGTTAGGTCTCCTTGCATCCAAATCATCAAGACTGCAACCATCCCAGCTAAGCTTTGCAAGAGGGAGAGCTCAAAACAATTCCACAACTCCAAGATCAAGTTCCCCCTGACCTTCAGGAAGGTCAGGCCACCAACCAGGAAGCTCAAGACCACCTACAAGGCATCAAGGCCCAACTTGTTTATGTAAGTCTGGGTGATCATTTGTTGGATGAGCTATAAA?GGTCG?ATCTAAATTTTTT?GAAATTTTGTTTTACTATTCAGTAGAAACCTTCCTGCATTTTGGATCTTGTTTGTTGGATATTATTTGGCTTGATAACCTTAGCAT???ATCAGACAGTC?GAGGACCGTGATCTATGAGGGCCTTAAAATCCCTGTTTTATTTACTTTTT?GAAAGTTT?GAGTTAATCCGGATGTCTCCATCACATGGGGGAAACTGGGG?TGAAATTGGT?GGTGGGGTTT?ATCTTTTGGATGTGTGGATGAGATTTTACCACATACAGGGTTGTAATTTC???????????TACAGTGGGTGGAGCGAGGGAATCATCTAGGGACAAACCCCAC??TTTGGTTTTTGTTTCCTTCCTCATATGTTAAAAAA?GCTAGGAATTTGATTCCGTTT?GAGTGG???TGATGT?AGAACCTGATCTCTTCTTTAGATTTTTCTTCTSTTTTT?GTATATCTAGAA?GAAAGAGAGGCGG???TATTTTTTAAATTGGATGAGAATTTGGCTACCATGCTGCTCCTATCCTCTTCCCAGAAAGGGAGTTCTGAGTTTGTCAAGTCTC??TGACTTCAATTTCATCATATA??TGTAGATAAA?GCTTTATGACTC????TGTAAGCGTGCAACTCAC????TGATGCAAA?GCCTATT???ACGTTTA?GATACATGGATTA?CATATGTGCTTTCACCAGCTGAGATTTATCCATGTACTTGTCCTTTCACAAGTGGGGCTTGATTGGATCGACRATGCTGTGTTGATGTGCATAGAACTGYTGTTCTGTGTTGTGTGGTTTTGGTATCTAAATAAAA?GGACAAACTGCCCCTTGTCGATCAGATACGAGCATTCCAGAGAATATGAAGGCTATTGATGTCATACCTCTGCTGACACCTACTGTGCTGGAGAAGATTGAGGCTGTTGTTCAAAGCAAGCCAAAGCGACCTGATTCATATAGGTGAACAGTATATCCGTTCAACCCTTTTGAGTGTTGTGGATATTACTTGGAACATTCCATTTTCCAACCTACCAGAATGCTAGCTASCAATTGGTGTGAAGGACATTTTATGTTTCTCTTGTTTGGATGTG?TTTTCTTCACTGAAATTCTCA?AGCATAG?GTTCTCTTCCTATTTATTTTTTC?TTTTCTTCTGGGTGGGGTGTAAAAGGGTA???TTATTTGAACCATTAAATCAATTAGAGATTGGAACCTGGGATTCATTTTAAGAGACCATACTTTTATAGTCAATTA????????????TTCGGTTTTGGTTTGATAAAAAAACAGGTGCAAGTTCTGTTGAAAAACCAACCACAAAAAACAAAAAAACAAACAACAAAAAACCACCACAAAACACAACACACCCAAAAACAAAAACACCCCAAAAACACACCCACCAAAAAC?ACACCACACCACCACCCAACCC??CAAC???AACAAACCCACCACAACAAAAAACACAACACAAAAC?ACAAAAAACCCAAAAAACAAAA?CACCAAC?ACCAAACAAAAAACCCACCACCCCCCCACCAAAAACACCACAAACACACCCAACCCAAAAAC?CCCACACCCCAACAAAAAAAACAAACCAC?CA?C
030VAESTAR TGGAAAGCCCCTTTCTATGCTTATTACAAGGACTTCGACATAGAGGGATGCCCAATGCCAGGACCCGGGACTTGTGCCTCTAACCCTAATAACTGGTGGGAGGGAACTGCATACCATGAACTCAGCCCWATTGAAGCCAGACGATACCATTGGGTCCGTCAGAACCACATGATCTATGACTACTGCACGGACAAATCGCGATACCCGGTTACCCCACCGGAGTGTGTCGCAGGCATCTAAAATCCGATGGCCAATTTTTCCTTAATTGGTAAATACATTCATGCCTACGTACGTACACACCCTCATACACTCT???????GTTGTG?TGATAAGAGCCATGCATATCAGGGGGTAYAGAGGGGAT?AAAAAATAATATTATTTTTGTTTCGATGGTGATTTTAGTATGTGGTTGA??????AGCCTAAGATTT????GTAAGGTTTGTTTTCTAAGGGTGGGCAAAGGGTCAACTTCTATTTGTAAACCATATGTGTCTGTATTTGCCGATTATCATAAGTGCCAATAAAGCTTCTGCATGGTGCTGTACTAAGCATTCGTTTCAATGAAGATATATTGAGTGTGTGGAATCGCAATGCATCCGATCATCAGGTCAGTAACCACTAATTCACTACTATTCTGATATKTTCTGTGTTTGTGTACAATATKGTGACCTTGATTTACTTT??CCAYTAGGCTGTAATGGCTCTAAGAGATGCRATCAAACGGCACTTGAAGCTTCCCCATGGCTATGTTATGGAATACAAGGCTCATGATGCTTCTCTCCGTGACAACTCWTCTTATAGGAAYACATGGTTGAGAGGATGATCCTGTGGATTCCCTCCTTAAGCAACCATGTGGGAATGGAAGTTCAGATAGCTGTCCATTGAGGTCCCTG?CAGGATCAAAATCAGTTACTCCTATATTACCTT?????ACAACTAGTTTGGTGGYTGTCGCTCTGAGTTTTAATGTAAGACTGTATTAGCTTCAA????????CTGAAGTCAAAACTCTCAGTTTCGTTAATGAATTTGCTGGTTTTCCCACAGGTTAAGGCAAAGCAGGTTACATTCCACAGGAAAAAGAATCTTCAGTACTATGAGATATCAGCGAAGAGCAACTACAATTTTGAGAAACCTTTCTTGTATCTTGCTAGGAAGCTTGCAGGGTGATTAAATAATATAGAAATTATTCAATTTCTGGTTTATATATGCTAMAGAGGATATTTWACATTGATAA?TTGCTTTGGTGATTTTAGGGATCCCAATCTCCACTTTGTGGAGTCCCCTGCTCTTGCTCCTCCAGAAGTACACATTGACTTGGCTGCACAGCAACAGTAAGAATCTTGTCCTTGTAGTGC?TTCTTCTACTGTTGCCCCTC?AATA??????WTTTTCTTTTTAATAATGATAAC?TTCTTATTGATATCTGGTTTGCTTTAGACTATWTATTAAATCAATTCATTTGATATCAA????????TATACCTGTCCAGTTCTGGTCCCCTGCCTC?ATTATGTTTTTTGTTTGTTACAGGCACGAGGCTGAGCTTGCTGCAGCAGCTAGTCAGCCTCTTCCAGATGATGATGATGATGCGTTTGAGTAGAGAGAACTGGTGGAGAGGCTTGGGTTCTACCTTTTTGCAATGATTTAATGCTTCCTTTA?????TTATGCATCGTTCGCTTACCAAGTTTTTAAACTGGGCTTGGTGCTTTGAGCGGTCTCATGGATGTACGTGGAAGCAAGCCAGATGGCTCAGAGGTTGGTTCTGGTGATGGCCAAGGGAAGTCAGCTTCTGGACATGGCAGTGGAAATAGAGATTCCTAAGGTCGAAGATAGTTCTAAGTGAGA????TGGCTGCAGGAGGTTAAACCATCTAGGGATGAT???AGTGTGTAGACCTTTTT?????????????????????GAG?????TACTGGCATATACATATCTACATATTTCAACACATATGAACAACCTTTACCATCTCCACTGAATTTGTAGTTGTAGCATCTCCAATGAACAGCCATCCCATGTTCGAATTGGTTTCAGCAGCCCAGACAATCCTCCCCGACAGCGATGGCGCCATCGATGGGCATCTCCGGGAAGTGGGGCTGACCTTCCACTTACTTAAGGATGTGCCCGGCCTCATTTCCAAGAACATTGAAAAAAGCCTRAATGAGGCCTTCCAGCCTTTGGGCATCAAGGACTGGAACTCCATTTTCTGGATTGCACACCCTGGTGGGCCTGCAATCTTAGATCAAGTTGAGGAAAAATTAGCCCTAAAGCCCGAGAAGTTACGCTCCACACGACACGTCTTGAGCGAGTATGGTAACATGTCAAGTGCTTGCGTGTTGTTTATTTTGGACGAGATGAGGAGGAAGTCGGCTGAGGAAGGGCTGAAGACCACGGGTGAGGGGCTGGAAT?GGGGCGTGCTCTTCGGTTTCGGACCAGGGCTCACTGTTGAGACCGTGGTGCTCCACAGTGTGTCTACTTGAGGGACTAAAAAATATCTACTGTTTCYACTTTACTTGCCTGATTTGGTTTTCCCCTTCTCTTGTTGGTGAAAACTGACCCCAAGGACGAGTTCCTTGCAATATTGAGAGCCACTGTGAAGTGCTTGACCCGCCCAGAGAAGTACTTTGAGAAGGTTCTYAGGCTGGCAATCAACAAGCGAGGCACAGATGAAGGGGCTCTCACTAGAGTTGTCACTACAAGGGCTGAGATTGACATGAAGATCATAAAGGAGGAGTACCACAAAAGGAACAGCGTCACTCTGGATCATGCCATTGGCAAGGACACCACTGGAGACTATGAAAAAATGCTTCTGGCCCTGATAGGACACGGAGATGCTTGAGCTCGTTATTTCTT?CATGACATTTGCTTCTGATGGTGTCTATATATATAA???CTTATATAGTCTGCC????ATGTTTTCAAATGGTTGCATGTTGTGGAATGGGTTRTCCTGGTTTTGTGTG??TGG?TCCTTAAKAATCAGTCTTATGGCTATTGCGTGTCTTGGAAGACTTCAGTGTGATCAGACACAGCGAAACTGGAGCTGTTGAAGAGCTTGGGAGCTGATTTGACGATTGACTACACTAAGGAGAACTTTGAAGATTTGGCAGAGAAATTCGATGTAGTTTATGATGCAGTTGGTAAGTTCTTGTGTTTATTGCTCATTKT?GAGGAGTCACTTATTGCACTATTGTCCTTTGTAGCTTATT?GAAATTTAATTCCCCAGCTCCATATTTGTTTGGGCCTGGTTTGATA?GAGTAAATTGATGGTGGATGAACAC????WACTTTTT?CCTTTCTACATTAACAGGGCAGTGTGATAAGGCAGTGAAGGTAGTGAAAGAAGGAGGCAGCGTGGTGGCATTAACAGGTGCCGTGACACCTCCTGGTTTCAGATTTGTAGTAACTTCAAATGGAGAGGTGTTGAAGAAACTGAACCCATATTTGGAGAGCGGGAAGGTGAAGCCAGTGGTTGATCCCAAGGGACCATTTCCATTTTCTCAGGTTGTTGAAGCTTTCTCCTACGTTGAAACAAGCCGAGCCACTGGAAAGATAGTTATACATCCGATTCCATGAGAGAAGAGACACAGTAAAACTCGGTCACTATGGA????GATGTATGATTGGAATGAAACCTGAGAAATTTTCAGTTTGATGTATAAATATTAAATATATTCTGGTTGAGAGGAGCTTTGGCCACCATGGATAGAGACTATGGAATTCTTAACAAGGTTTTCCATCATATAACGGATACTCATGTGGCACACCATTTGTTCTCAACAATSCCGCATTATCATGCAATGGAGGCTACAAAGGCCATAAAGCCAGTATTAGGAGATTATTATCAGTTTGATGGGACTCCATTTTACAAGGCAATGTGGAGAGAGGCAAAGGAGTGTGTCTATGTCCAGTCGGATGGTGACAAGAGCAAAGGTGTTTTCTGGTACCAGAATAAGTTTTGATGACTTRAACTGGTGATGTTTGTTTCGGAATGTTCTAGTTTCTT?????AAGGATTTTAGC?TTCCCGTTA?T??TGTTAACTTAGCCATGTCTGTGC?????????TTGTACCTCGAATCTTGGTTGCATTAATATCATTCCATGGCCAACCAA?GC???GGAATCAGCTGGGGGAATCACATTGAAAYCGCAGAAGCAGCARCGATTCTGGMCATGGCTAATAGAGAACTA????TGAAGCAGAGAGCTGCTGCT???CTGGACTAGTGGTTCAACCC?ATCTGCTACTT?CAGCCAATTTTGCCATTACCC?CTCTGTTCACCATTC?CCTCTGGCATCAGCTT?CCATCTTCAAAAAAA???TGATGCTTCCGCTTTCTGCTTTT?AGCTTTTGGCTTTTTGCTTTT???????????????????????????????????GGATGTAAAGGAATGAGATTCTCTATTGGGTTTTGCTTAGTATTGTTATTGATTGGTCACTCCAGGAGAAGGAACCTCCAATCCAAAGTCTACAAGTAAAAGGAAGTTTATCGACACTGGCAGCTTTGCTGAGCAGGACAAATACTTGGAAATGTCGAAACRTSCATGCAAAGCTTCTAATTCCTACCTGGACTTGAATCTGCCTGTAGAGGAGTTGGAAGAAGATGTT???GATTCGGCAAATTGTGACAGTGATTCCCTCTCTGAAAGCTCAGAAGCTTGGTTGGAAGAGTTCTTAGATCAAATGGATGAAAAAGTGACTTTCAAGCCCTTCAATTTTGATGCAGTTGCTCAGAAGCTACTTAAGGAAATAAGCCTGAACTTCCAAAAGATTATCGGATCTGACATTCAGTTGGAGATTGACAGCGAGCCATTGAAAAGCTTGGGCTGAGGCACAAGGAACACATTGCAGCTTATGGAGAAGGCAATGARCGCCGTCTCACTGGACGACATGAAACTGCTGACATCAACACATTCTTATGGGTAAAAATTACTGTTTCCATCAATTAAATAGAAGATCAAATCATTCAGAAAGTAA?TGTAGAT????????????????????????????????????????????????????GGAGGAACTTGGCAAGGAACTAGGGAGC??????????????????????????????????????TATTAGCAATGATTTAACATATGCA?TTGAGAATTTGTAATTAGTTGAATCATAAGCCAGAAATCACCT?TTTTTTCGGGAATTTGGAT?AAGTTTCCCAGAATGCTGATCATCCGTCCTTCACATGTGGTTGATTTACAGGGAGTGGCAAACCGAGGAGCCTCCATTAGAGTTGGAAGAGACACAGAGAAAGCTGGGAAAGGATATTTTGAGGACAGAAGGCCTGCTTCAAACATGGATCCTTATGTGGTCACCTCCATGATTGCAGAAACTACAGGATTAGAAGCTAAATTCGACATGTTGATTGCCAACATCATCATCGACTGTTTGATGAGCCACTCTAGCTACTTGGCAAGCAACATGTCGAATTTAGCTTCTAATCCTGAACACAATGCCACAAAATCAGCCTATGAACATTGCTTCCTGCACTGTTCTGATGCAAAGACGGCGCTAAATTCAGCAGCTTTGGAGCTAAAGAATGGCAGCTATGATAGCGCTGAACTGTCCTTGCGYGAAGCAGCGCTATATCAAGGCACATGCCGATATGAGTTTGTGAGTTCAAACGAGACTTATGTGCCGCCTAATGTTTACTATGATCTGAAGGTCTTTGATATACTAACTGTGGCTGCCTTTAGAATTATCAAGGGTCCTGAACTTGTGGACAACTGCTCCAGGCATGCAGTTCTACACTGCAAACTATGTGAATGGAGTTGCTGGAAAAGATGGAGCTGTTTATGGAAAGCATTCAGGGCTCTGCTTGGAGACACAGGGATACCCAAACGCCATTAACCAGCCAAACTTCCCRTCSATYGTCGTCCAGCCAGGKGAGAAGTATCAACAYAYCATGTTGTTTGAGTTCTCCGTTGAGTGAAGGRGCAGATATA?TTTGAGAAAAGTCTGCTCTGTGTTTGGTTTTCAATGGCTGTGAGACCAATGCTGATGGTGATAGCCAGATTGGAACRGTGGGATGTGTGGCTGTTGACACTCATGGAAATTTAGCAGCTGCTACTTCTACTGGTGGACTGGTTAACAAAATGGTGGGCAGGATTGGGGACACACCCATTGTAGGTGCAGGGAACTATGCGAACAGCCTGTGTGCAGTCTCTGCCACWGGAAAAGGYGAAGCAATAATACGTGGTACYGTTGCAAGAGATGTGGCAGCACTCATGGAGTACAAAGGGCTTTCRCTCGAGGAAGCAGCAGCGTATGTATCCTTGTCCTCCCAACTCTCAAAGGCAAGCTCAATGGCATTGCCCTGCGTGTGCCCACCCCAAATGTGTCGGTTGTGGACCTTGTTGTTCAGGTGTCCAAGAAGACCTTTGCAGAGGAGGTGAATGCTGGTTTCAGGGACAGTGCTGAGAAGGAGCTCCAAGGGATTCTCTCTGTGTGTGATGAGCCCCTGGTTTCAGTTGACTTCAGGTGCTCTGATGTGTCCTCGACCGTGGACTCATCACTGACCATGGTTATGGGAGATGACATGGTTAAGGTGATAGCTTGGTATGACAATGAATGGGGTTACTCTCAAAGGGTTGTGGATTTGGCTGATATTGTGGCCAACAAATGGAAATGATGAGCGGATTTGGGAGTAGTGGCTTCATCAGCATTGGGGTTTAGGACTCGGACTGAAAATGACATCAAGTTGGCTAATAGCGTTGATGTTGGGTCCCTTCGTGATCCACAGGAGGATGCAGTCAGGGTCAAGGACCCGGAATGGCTCATTGTTATTGGGGTCTGCACCCACTTGGGYTGCATCCCCTTGCCAAATGCTGGTGATTTTGGTGGTTGGTTTTGTCCATGCCATGGCTCCCACTACGATGTCTCTGGCAGGATCCGCAAAGGGCCAGCACCCTACAATCTTGAGGTACCCACTTACAGCTTCTTGGAGGAGAACAAGTTAATGATTGGCTGAGAATCGATGTTGAAGAGCAAGCACAACTTGAAATTCTGAGAGTGTCTTTCATTTACCWGGGCCAAGTGATTCT?AATATCCTAAAGGGCAATGCTTTGATCAGAAAAGAACTGATACAATGAACCATA?TAATGTGTTACAACTTCCAAGATCACAGCTATACTGTATTATTGCCATCTTATGCTTGGCTGTTAATTTATTGCTTTTGCCTCTCTATTAATGTTGGTGT?ATGGAAAAATCTTTGTTGGATCTTGTTATTTCTGATGTGGATT?AGGTTTAAAACATCATTATAGAAGCTGATTTCACCAAAGAGGAGATTCCAAGACTGGGCCAACCCAGGGTCAATGGGGAAGCAGTACTTCCTCGGGTTTGAAAAATACTTGGGAGGGTCTGGCGACCCAGCCTACCCAGGAGGCCCACTGTTCAACCCTCTCGGGTTTGGTAAAGATGAGAAATCCCTCAAGGATCTGAAGCTCAAAGAGGTTAAGAATGGGAGATTGGCTATGTTGGCCATATTGGGCTACTTTGCACAAGGGCCTGTGACAGGAGTCGGGCCCTTACAAAACCTGCTGGACCATTTGGCAGACCCTGTCAACAACAATATCATAACCAGCCTCAAGTTCCACAACTAGGATACTCATCCTCTTGTTGCTTTGCTTCACGATT???????CACTCTCTCTGTGT??CCTCTCAGCTGTCACCTCTCTCCCCCCC??TC????ATATTTGTAATATTATTATGTGAAGACTTGGCCTTTAAATTT???????????????????????????????????CTCCCTCTCCCTCAAACTCCGCCACCCTAAGCCCCTCAGATTMTCCACCGCCATCTCCGCTACCATCGCCGTCGGTGACAAGCTCCCAGAATCCACCTTSTCCTACTTCGACTCCGCCGGCGAGCTCCAGACCACCACCGTCTCCGACCTCACCAAGGGCAAGAAAGCCATCCTCTTTGCCGTCCCCGGCGCCTTCACCCCCACTTGCTCCCAGAAACACCTCCCCGGCTTCGTTGAAAAGTCCGGCGAGCTCAAGTCYAAAGGGGTCGAAACCATCGCCTGCATTTCCGTCAACGACGCCTTCGTCATGAAGGCTTGGAAGGCCGACTTGAAGATCGAGGACCAAGTGCTCCTGTTGTCGGATGGAAATGGGGACTTCACCAAAATGCAGATTTTCGTGAAGACCCTAACGGGGAAGACSATAACCCTAGAGGTTGAATCRTCTGACACSATCGAYAATGTCAAGGCYAAGATCCARGACAAGGAAGGCATCCCGCCGGACCAGCAGCGYCTCATCTTCGCTGGMAAACAGCTGGAGGACGGCCGAACCCTAGCCGACTACAAYATCCAGAAGGAGTCRACCCTCCACCTGGTGCTCCGCCTCCGWGGTGGCGCCAAGAAGCGCAAGAAGAAGACCTACACYAAGCCCAAGAAGATCAAGCACAAAAAGAAGAAGGTCAAGCTCGCTGTTTTGCAGTTATTTTTTGCAGACTTTGCTGTAATGTATATGACACAAACCTCTGATTCTCTACACATCAAGCTCTAAATTATGTTTCGCTGAGAAGAGCGAAGATCGSTGTCCGTC????TGCCCTCAGAATTGATCGGGAGTTTGACGGGGCTGATCTATCAGGCTTCATGTAYCATATTGTGCCAGCCGGGTGCCGCCTGTCGATTGTAATCCCTAGTTTTTTCCCCC??TCTATTTGTCCTTTGCTTTATGTTTCTTGATCGGGCAGGATATGGAAGAATTGGTTTCTATGGGTTTAGTTCGAAGCATTGGGATAAGGTATGCTCACAAGTT?GAAAATTTTAGGTATAATTTGGCCGATACTGTGAAATTTCATACAAGCACTATCCATCATATCCTATGAAAACTTTCCCCTTT?TTCGAGCCTTACTCTGGAACTTGGATGGAAAAATAAAAA??GACTTTTTTAAACAAATTAAGGTGCAATTAGAGAAATAGTTGAAACTTGAATTTCTA?????TTTCCATGTCAACAAG?GGTTTGTTAGTGACATCTCTTATTGATTGGGGGAAAAAGTTTCTGACATTATATACGTAATGARCTTCTTTT?AACTAAGTATATGCATTTTAAAACTGTGAGAAGTCATTAGGC???TCAAAAT?GATAATGTCTACTCAGAAGGGAA?????TGAGTCATTACAAAATCTCTMTTGCCAAATGAAA?TTAAAGGCTTCAAG??????????????????????????????????????????????TTGTTCCGTTRTTCTGATTCTTCAGTTTTGTAAATTTATTTTGAAACTC?GGGAATTGTGTTTTGAAAGAAAGTTTTCTTGCAGCAACTACGACATCTTTCTAACCAGGGATTGCTTAGCTTACTCCAAAGTGAAGCCTGCTGTGAATCAGATCGAGACACACCCCTACTTCCAACGCGACTCCCTCGTCAAATTCTGTCAGAAGCATGGAATCTGTCCCTTAGCAGCAGGGATTCTAGTTCTCCGCCGTTGATTTGATC?TTTGATCAAACGACCATGCCGATCCGCRACATCGCCTTTGGAAGGCCCGAGGAGGCGACTCGACCCGACGCTCTTAAAGCGGCGTTTGCTGAGTTTATATGTACCTTGATTTTCGTGTTCGCCGGCGAAGGTTCCGGCATGGCCTTTAACAAACTCACTGACAACGGTTCCACCACCCCCGCTGGCCTCGTTGCCGCCTCTCTGGCTCACGCATTCGCTCTCTTTGTTGCCGTCTCTGTAGGAGCATCAAATGTACGCTGAGATGGCTTCCCGCCATAGGGTTAGGTCTCCTTGCATCCAAATCATCAAGACTGCAACCATCCCAGCTAAGCTTTGCAAGAGGGAGAGCTCAAAACAATTCCACAACTCCAAGATCAAGTTCCCCCTGACCTTCAGGAAGGTCAGGCCACCAACCAGGAAGCTCAAGACCACCTACAAGGCATCAAGACCCAACTTGTTTATGTAAGTCTGGGTGATCATTTGTTGGATGAGCTATAAA?GGTCG?ATCTAATTTTTTT?GAAATTTTGTTTTACTATTCAGTAGAAAYCTTCCTGCGTTTTGGATCTTGTTTGTTGGATATTATTTGGCTTGATAACCTTTGCAT???ATCAGACAGTC?GAGGACYRTGATCTATGAGGGCCTTAAAATCCCYGTTTTATTTACTTTTT?GAAAGTTT?GAGTTAATCCGGATGTCTCCATCACATGGGGGAAACTGGGG?TGAAATTGGT?GGTGGGGTTT?ATCTTTTGGATGTGTGGATGAGATTGTACCACATACAGGGTTGTAATTTC???????????TACAGTGGGTGGAGCGAGGGAATCATCTAGGGACAAACCCCAC??TWTGGTTTTTGTTTCCTTCCTCATATGTTAAAAAA?GCTAGGAATTTGATTCCGTTTTGAGTGG???TGATGT?AGAACCTGATCTCTTCTTTAGATTTTTCTTCTCTTTTT?GTATATCTAGAA?GAAAGAGAGGCGG???TATTTTTTAAATTGGATGAGAATTTGGCTACCATGCTGCTCCTATCCTCTTCCCAGAAAGGGAGTTCTGAGTTTGTCAAGTCTC??TGACTTCAATTTCATCATATA??TGTAGATAAA?GCTTTATGACTC????TGTAAGCGTGCAACTCAC????TGATGCAAA?GCCTATT???ACGTTTA?GATACATGGATTA?CATATGTGCTTTCACCAGCTGAGATTTATCCATGTACTTGTCCTTTCACAAGTGGGGCTTGATTGGATCGACRATGCTGTGTTGATGTGCATAGAACTGYTGTTCTGTGTTGTGTGGTTT?GGTATCTAAATAAAA?GGACAAACTGCYCCTTGTCGATCAGATACGAGCATTCCAGAGAATATGAAGGCTATTGATGTCATACCTCTGCTGACACCTACTGTGCTGGAGAAGATTGAGGCTGTTGTTCAAAGCAAGCCAAAGCGACCTGATTCATATAGGTGAACAGTATATCCGTTCAACCCTTTTGAGTGTTGTGGATATTACTTGGAACATTCCATTTTCCAACCTACCAGAATGCTAGCTACCAATTGGTGTGAAGGACATTTTATGTTTCTCTTGTTTGGATGTG?TTTTCTTCACTGAAATTCTCA?AGCATAG?GTTCTCTTCCTATTTATTTTTTC?TTTTCTTCTGGGTGGGGTGTAAAAGGGTA???TTATTTGAACCATTAAATCAATTAGAGATTGGAACCTGGGATTCATTTTAAGAGACCATACTTTTATAGTCAATTA????????????TTCGGTTTTGGTTTGATAAAAAAACAGGTGCAAGTTCTGTTGAAAAACCAACCACAAAAAACAAAAAAACAAACAACAAAAAACCACCACAAAACACAACACACCCAAAAACAAAAACACCCCAAAAACACACCCAACAAAAAC?ACACCACACCACCACCCAACCC??CAAC???AACAAACCCACCACAACAAAAAACACAACACAAAAC?ACAAAAAACCCAAAAAACAAAA?CACCAAC?ACCAAACAAAAAACCCACCACCCCCCCACCAAAAACACCACAAACACAACCAACCCAAAAAC?CCCACACCCCACCAAAAAAAACAAACCAC?CA?C
031VAESTAR TGGAAAGCCCCTTTCTATGCTTATTACAAGGACTTCGACATAGAGGGATGCCCAATGCCAGGACCCGGGACTTGTGCCTCTAACCCTAATAACTGGTGGGAGGGAACTGCATACCATGAACTCAGCCCAATTGAAGCCAGACGATACCATTGGGTCCGTCAGAACCACATGATCTATGACTACTGCACGGACAAATCGCGATACCCGGTTACCCCACCGGAGTGTGTCGCAGGCATCTAAAATCCGATGGCCAATTTTTCCTTAATTGGTAAATACATTCATGCCTACGTACGTACACACCCTCATACACTCT???????GTTGTG?TGATAAGAGCCATGCATATCAGGGGGTATAGAGGGGAT?AAAAAATAATATTATTTTTGTTTCGATGGTGATTTTAGTATGTGGTTGA??????AGCCTAAGATTT????GTAAGGTTTGTTTTCTAAGGGTGGGCAAAGGGTCAACTTCTATTTGTAAACCATATGTGTCTGTATTTGCCGATTATCATAAGTGCCAATAAAGCTTCTGCATGGTGCTGTACTAAGCATTCGTTTCAATGAAGATATATTGAGTGTGTGGAATCGCAATGCATCCGATCATCAGGTCAGTAACCACTAATTCACTACTATTCTGATATKTTCTGTGTTTGTGTACAATATKGTGACCTTGATTTACTTT??CMATTAGGCTGTAATGGCTCTAAGAGATGCRATCAAACGGCACTTGAAGCTTCCCCATGGCTATGTTATGGAATACAAGGCTCATGATGCTTCTCTCCGTGACAACTCWTCTTATAGGAAYACRTGGTTGAGAGGATGATCCTGTGGATTCCCTCCTTAAGCAACCATGTGGGAATGGAAGTTCAGATAGCTGTCCATTGAGGTCCCTG?CAGGATCAAAATCAGTTACTCCTATATTACCTT?????ACAACTAGTTTGGTGGYTGTCRCTCTGAGTTTTAATGTAAGACTGTATTAGCTTCAA????????CTGAAGTCAAAACTCTCAGTTTCGTTAATGAATTTGCTGGTTTTCCCACAGGTTAAGGCAAAGCAGGTTACATTCCACAGGAAAAAGAATCTTCAGTACTATGAGATATCAGCGAAGAGCAACTACAATTTTGAGAAACCTTTCTTGTATCTTGCTAGGAAGCTTGCAGGGTGATTAAATAATATAGAAATTATTCAATTTCTGGTTTATATATGCTACAGAGGATATTTAACATTGATAA?TTGCTTTGGTGATTTTAGGGATCCCAATCTCCACTTTGTGGAGTCCCCTGCTCTTGCTCCTCCAGAAGTACACATTGACTTGGCTGCACAGCAACAGTAAGAATCTTGTCCTTGTAGTGC?TTCTTCTACTGTTGCCCCTC?AATA??????WTTTTCTTTTTAATAATGATAAC?TTCTTATTGATATCTGGTTTGCTTTAGACTATATATTAAATCAATTCATTTGATATCAA????????TATACCTGTCCAGTTCTGGTCCCCTGCCTC?ATTATGTTTTTTGTTTGTTACAGGCACGAGGCTGAGCTTGCTGCAGCAGCTAGTCAGCCTCTTCCAGATGATGATGATGATGCGTTTGAGTAGAGAGAACTGGTGGAGAGGCTTGGGTTCTACCTTTTTGCAATGATTTAATGCTTCCTTTA?????TTATGCATCGTTCGCTTACCAAGTTTTTAAACTGGGCTTGGTGCTTTGAGCGGTCTCATGGATGTACGTGGAAGCAAGCCAGATGGCTCAGAGGTTGGTTCTGGTGATGGCCAAGGGAAGTCAGCTTCTGGACATGGCAGTGGAAATAGAGATTCCTAAGGTCGAAGATAGTTCTAAGTGAGA????TGGCTGCAGGAGGTTAAACCATCTAGGGATGAT???AGTGTGTAGACCTTTTT?????????????????????GAG?????TACTGGCATATACATATCTACATATTTCAACACATATGAACAACCTTTACCATCTCCACTGAATTTGTAGTTGTAGCATCTCCAATGAACAGCCATCCCATGTTCGAATTGGTTTCAGCAGCCCAGACAATCCTCCCCGACAGCGATGGCGCCATCGATGGGCATCTCCGGGAAGTGGGGCTGACCTTCCACTTACTTAAGGATGTGCCCGGCCTCATTTCCAAGAACATTGAAAAAAGCCTGAATGAGGCCTTCCAGCCTTTGGGCATCAAGGACTGGAACTCCATTTTCTGGATTGCACACCCTGGTGGGCCTGCAATCTTAGATCAAGTTGAGGAAAAATTAGCCCTAAAGCCCGAGAAGTTACGCTCCACACGACACGTCTTGAGCGAGTATGGTAACATGTCAAGTGCTTGCGTGTTGTTTATTTTGGACGAGATGAGGAGGAAGTCGGCTGAGGAAGGGCTGAAGACCACGGGTGAGGGGCTGGAAT?GGGGCGTGCTCTTCGGTTTCGGACCAGGGCTCACTGTTGAGACCGTGGTGCTCCACAGTGTGTCTACTTGAGGGACTAAAAAATATCTACTGTTTCTACTTTACTTGCCTGATTTGGTTTTCCCCTTCTCTTGTTGGTGAAAACTGACCCCAAGGACGAGTTCCTTGCAATATTGAGAGCCACTGTGAAGTGCTTGACCCGCCCAGAGAAGTACTTTGAGAAGGTTCTTAGGCTGGCAATCAACAAGCGAGGCACAGATGAAGGGGCTCTCACTAGAGTTGTCACTACAAGGGCTGAGATTGACATGAAGATCATAAAGGAGGAGTACCACAAAAGGAACAGCGTCACTCTGGATCATGCCATTGGCAAGGACACCACTGGAGACTATGAAAAAATGCTTCTGGCCCTGATAGGACACGGAGATGCTTGAGCTCGTTATTTCTT?CATGACATTTGCTTCTGATGGTGTCTATATATATAA???CTTATATAGTCTGCC????ATGTTTTCAAATGGTTGCATGTTGTGGAATGGGTTRTCCTGGTTTTGTGTG??TGG?TCCTTAAGAATCAGTCTTATGGCTATTGCGTGTCTTGGAAGACTTCAGTGTGATCAGACACAGCGAAACTGGAGCTGTTGAAGAGCTTGGGAGCTGATTTGACGATTGACTACACTAAGGAGAACTTTGAAGATTTGGCAGAGAAATTCGATGTAGTTTATGATGCAGTTGGTAAGTTCTTGTGTTTATTGCTCATTGT?GAGGAGTCACTTATTGCACTATTGTCCTTTGTAGCTTATT?GAAATTTAATTCCCCAGCTCCATATTTGTTTGGGCCTGGTTTGATA?GAGTAAATTGATGGTGGATGAACAC????AACTTTTT?CCTTTCTACATGAACAGGGCAGTGTGATAAGGCAGTGAAGGTAGTAAAAGAAGGAGGCAGCGTGGTGGCATTAACAGGTGCCGTGACACCTCCTGGTTTCAGATTTGTAGTAACTTCAAATGGAGAGGTGTTGAAGAAACTGAACCCATATTTGGAGAGCGGGAAGGTGAAGCCAGTTGTTGATCCCAAGGGACCATTTCCATTTTCTCAGGTTGTTGAAGCTTTCTCCTACGTTGAAACAAGCCGAGCCACTGGAAAGATAGTTATACATCCGATTCCATGAGAGAATAGACACAGTAAAACTCGGTCACTATGGA????GATGTATGATTGGAATGAAACCTGAGAAATTTTCAGTTTGATGTATAAATATTAAATATATTCTGGTTGAGAGGAGCTTTGGCCACCATGGATAGAGACTATGGAATTCTTAACAAGGTTTTCCATCATATAACGGATACTCATGTGGCACACCATTTGTTCTCAACAATSCCGCATTATCATGCAATGGAGGCTACAAAGGCCATAAAGCCAGTATTAGGAGATTATTATCAGTTTGATGGGACTCCATTTTACAAGGCAATGTGGAGAGAGGCAAAGGAGTGTGTCTATGTCCAGTCGGATGGTGACAAGAGCAAAGGTGTTTTCTGGTACCAGAATAAGTTTTGATGACTTGAACTGGTGATGTTTGTTTCGGAATGTTCTAGTTTCTT?????AAGGATTTTAGC?TTCCCGTTA?T??TGTTAACTTAGCCATGTCTGTGC?????????TTGTACCTCGAATCTTGGTTGCATTAATATCATTCCATGGCCAACCAA?GC???GGAATCAGCTGGGGGAATCACATTGAAACCGCMGAAGCAGCAGCGATTCTGGMCATGKCTAATAGAGAACTA????YGAAGYAGAGAGCTGCTGCT???CTGGACTAGTGGTTCAACCC?ATCTGCTACTT?CAGCCAATTTTGCCATTACCC?CTCTGTTCACCATTC?CCTCTGGCATCAGCTT?CCATCTTCAAAAAAA???TGATGCTTCCGCTTTCTGCTTTT?AGCTTTTGGCTTTTTGCTTTT???????????????????????????????????GGATGTAAAGGAATGAGATTCTCTATTGGGTTTTGCTTAGTATTGTTATTGATTGGTCACTCCAGGAGAAGGAACCTCCAATCCAAAGTCTACAAGTAAAAGGAAGTTTATCGACACTGGCAGCTTTGCTGAGCAGGACAAATACTTGGAAATGTCGAAACGTGCATGCAAAGCTTCTAATTCCTACCTGGACTTGAATCTGCCTGTAGAGGAGTTGGAAGAAGATGTT???GATTCGGCAAATTGTGACAGTGATTCCCTCTCTGAAAGCTCAGAAGCTTGGTTGGAAGAGTTCTTAGATCAAATGGATGAAAAAGTGACTTTCAAGCCCTTCAATTTTGATGCAGTTGCTCAGAAGCTACTTAAGGAAATAAGCCTGAACTTCCAAAAGATTATCGGATCTGACATTCAGTTGGAGATTGACAGCGAGCCATTGAAAAGCTTGGGCTGAGGCACAAGGAACACATTGCAGCTTATGGAGAAGGCAATGAACGCCGTCTCACTGGACGACATGAAACTGCTGACATCAACACATTCTTATGGGTAAAAATTACTGTTTCCATCAATTAAATAGAAGATCAAATCATTCAGAAAGTAA?TGTAGAT????????????????????????????????????????????????????GGAGGAACTTGGCAAGGAACTAGGGAGC??????????????????????????????????????TATTAGCAATGATTTAACATATGCA?TTGAGAATTTGTAATTAGTTGAATCATAAGCCAGAAATCACCCTTTTTTTCGGGAATTTGGAT?AAGTTTYCCAGAATGCTGATCATCCGTCCTTCACATGTGGTTGATTTACAGGGAGTGGCAAACCGAGGAGCCTCCATTAGAGTTGGAAGAGACACAGAGAAAGCTGGGAAAGGATATTTTGAGGACAGAAGGCCTGCTTCAAACATGGATCCTTATGTGGTCACCTCCATGATTGCAGAAACTACAGGATTAGAAGCTAAATTCGACATGTTGATTGCCAACATCATCATCGACTGTTTGATGAGCCACTCTAGCTACTTGGCAAGCAACATGTCGAATTTAGCTTCTAATCCTGAACACAATGCCACAAAATCAGCCTATGAACATTGCTTCCTGCACTGTTCTGATGCAAAGACGGCGCTAAATTCAGCAGCTTTGGAGCTAAAGAATGGCAGCTATGATAGCGCTGAACTGTCCTTGCGCGAAGCAGCGCTATATCAAGGCACATGCCGATATGAGTTTGTGAGTTCAAACGAGACTTATGTGCCGCCTAATGTTTACTATGATCTGAAGGTCTTTGATATACTWACTGTGGCTGCCTTTAGAATTATCAAGGGTCCTGAACTTGTGGACAACTGCTCCAGGCATGCAGTTCTACACTGCAAACTATGTGAATGGAGTTGCTGGAAAAGATGGAGCTGTTTATGGAAAGCATTCAGGGCTCTGCTTGGAGACACAGGGATACCCAAACGCCATTAACCAGCCAAACTTCCCGTCCATCGTCRTCCAGCCAGGGGAGAAGTATCAACATACCATGTTGTTTGAGTTCTCCGTTGAGTGAAGGAGCAGATATA?TTTGAGAAAAGTCTGCTCTGTGTTTGGTTTTCAATGGCTGTGAGACCAATGCTGATGGTGATAGCCAGATTGGAACGGTGGGATGTGTGGCTGTTGAYACTSATGGAAATTTAGCAGCTGCTACTTCTACTGGTGGACTGGTTAACAAAATGGTGGGCAGGATTGGGGACACACCCATTGTAGGTGCAGGGAACTATGCGAACAGCCTGTGTGCAGTCTCTGCCACAGGAAAAGGCGAAGCAATAATACGTGGTACTGTTGCAAGAGATGTGGCAGCACTCATGGAGTACAAAGGGCTTTCGCTCGAGGAAGCAGCAGCGTATGTATCCTTGTCCTCCCAACTCTCAAAGGCAAGCTCAATGGCATTGCCCTGCGTGTGCCCACCCCAAATGTGTCGGTTGTGGACCTTGTTGTTCAGGTGTCCAAGAAGACCTTTGCAGAGGAGGTGAATGCTGGTTTCAGGGACAGTGCTGAGAAGGAGCTCCAAGGGATTCTCTCTGTGTGTGATGAGCCCCTGGTTTCAGTTGACTTCAGGTGCTCTGATGTGTCCTCGACCGTGGACTCATCACTGACCATGGTTATGGGAGATGACATGGTTAAGGTGATAGCTTGGTATGACAATGAATGGGGTTACTCTCAAAGGGTTGTGGATTTGGCTGATATTGTGGCCAACAAATGGAAATGATGAGCGGATTTGGGAGTAGTGGCTTCATCAGCATTGGGGTTTAGGACTCGGACTGAAAATGACATCAAGTTGGCTAATAGCGTTGATGTTGGGTCCCTTCGTGATCCACAGGAGGATGCAGTCAGGGTCAAGGACCCAGAATGGCTCATTGTTATYGGGGTCTGCACCCACTTGGGTTGCATCCCCTTGCCAAATGCTGGTGATTTTGGTGGTTGGTTTTGTCCATGCCATGGCTCCCACTACGATGTCTCTGGCAGGATCCGCAAAGGGCCAGCACCCTACAATCTTGAGGTACCCACTTACAGCTTCTTGGAGGAGAACAAGTTAATGATTGGCTGAGAATCGATGTTGAAGAGCAAGCACAACTTGAAATTCTGAGAGTGTCTTTCATTTACCAAGTGCAAGTGATTCTTAATATCCTAAAGGGCAATGCTTTGATCAGAAAAGAACTGATACAATGAACCATA?AAATGTGTT??AACTTCCAAGATCACAGCTATACTGTATTATTGCCATCTTATGCTTGGCTGTTAATTTATTGCTTTTGCCTCTCTATTAATGTTGGTGT?ATGGAAAAATCTTTGTTGGATCTTGTTATTTCTGATGTGGATT?AGGTTTAAAACATCATTATAGAAGCTGATTTCACCAAAGAGGAGATTCCAAGACTGGGCCAACCCAGGGTCAATGGGGAAGCAGTACTTCCTCGGGTTTGAAAAATACTTGGGAGGGTCTGGCGACCCAGCCTACCCAGGAGGCCCACTGTTCAACCCTCTCGGGTTTGGTAAAGATGAGAAATCCCTCAAGGATCTGAAGCTCAAAGAGGTTAAGAATGGGAGATTGGCTATGTTGGCCATATTGGGCTACTTTGCACAAGGGCCTGTGACAGGAGTCGGGCCCTTACAAAACCTGCTGGACCATTTGGCAGACCCTGTCAACAACAATATCATAACCAGCCTCAAGTTCCACAACTAGGATACTCATCCTCTTGTTGCTTTGCTTCACGATT???????CACTCTCTCTGTGT??CCTCTCAGCTGTCACCTCTCTCYCCCCC??TC????ATATTTGTAATRTTATTATGTGAAGACTTGGCCTTTAAATTT???????????????????????????????????CTCCCTCTCCCTCAAACTCCGCCACCCTAAGCCCATCAGATTCTCCACCGCCATCTCCGCTACCATCGCCGTCGGTGACAAGCTCCCAGAATCCACCTTCTCCTACTTCGACACCGCCGGCGAGCTCCAGACCACCACCGTCTCCGACCTCACCAAGGGCAAGAAAGCCATCCTCTTTGCCGTCCCCGGCGCCTTCACCCCCACTTGCTCCCAGAAACACCTCCCCGGCTTCGTTGAAAAGTCCGGCGAGCTCAAGTCCAAAGGGGTCGAAACCATCGCCTGCATTTCCGTCAACGACGCCTTCGTCATGAAGGCTTGGAAGGCCGACTTGAAGATCGAGGACCAAGTGCTCCTGTTGTCGGATGGAAATGGGGACTTCACCAAAATGCAGATTTTCGTGAAGACCCTAACGGGGAAGACSATAACCCTAGAGGTTGAATCRTCTGACACSATCGAYAATGTCAAGGCYAAGATCCARGACAAGGAAGGCATCCCGCCGGACCAGCAGCGYCTCATCTTCGCTGGMAAACAGCTGGAGGACGGCCGAACCCTAGCCGACTACAAYATCCAGAAGGAGTCRACCCTCCACCTGGTGCTCCGCCTCCGTGGTGGCGCCAAGAAGCGCAAGAAGAAGACCTACACYAAGCCCAAGAAGATCAAGCACAAAAAGAAGAAGGTCAAGCTCGCTGTTTTGCAGTTATTTTTTGCAGACTTTGCTGTAATGTATATGACACAAACCTCTGATTCTCTACACATCAAGCTCTAAATTATGTTTCGCTGAGAAGAGCGAAGATCRCTGTCCGTC????TGCCCTCAGAATTGATCGGGAGTTTGACGGGGCTGATCTATCAGGCTTCATGTACCATATTGTGYCAGCCGGGTGCCGCCTGTCGATTGTAATCCCTAGTTTTTTCCYCC??TCTATTTGTCCTTTGCTTTATGTTTCTTGATCGGGCAGGATATGGAAGAATTGGTTTCTATGGGTTTAGTTCGAAGCATTGGGATAAGGTATGCTCACAAGTT?GAAAATTTTAGGTATAATTTGGCCGATACTGTGAAATTTCATACAAGCACTATCCATCATATCCTATGAAAACTTTCCCCTTT?TTCGAGCCTTACTCTGGAACTTGGATGGAAAAATAAAAA??GACTTTTTTAAACAAATTAAGGTGCAATTAGAGAAATAGTTGAAACTTGAATTTCTA?????TTTCCATGTCAACAAG?GGTTTGTTAGTGACATCTCTTATTGATTGGGGGAAAAAGTTTCTGACATTATATACRTAATGAACTTCTTTT?AACTAAGTATATGCATTTTAAAACTGTGAGAAGTCATTAGGC???TCAAAAT?GATAATGTCTACTCAGAAGGGAA?????TGAGTCATTACAAAATSTCTCTTGCCAAATGAAA?TTAAAGGCTTCAAG??????????????????????????????????????????????TTGTTCCGTTGTTCTGATTCTTCAGTTTTGTAAATTTATTTTGAAACTY?GGGAATTGTGTTTTGAAAGAAAGTTTTCTTGCAGCAACTAYGACATCTTTCTAACCAGGGATTGCTTAGCTTACTCCAAAGTGAAGCCTGCTGTGAATCAGATCGAGACACACCCCTACTTCCAACGCGACTCSCTCGTCAAATTCTGTCAGAAGCATGGAATCTGTCCCTTAGCAGCAGGGATTCTAGTTCTCCGCCGTTGATTTGATC?TTTGATCAAACGACCATGCCGATCCGCAACATCGCCTTTGGAAGGCCYGAGGARGCGACTCGACCCGACGCTCTTAAAGCGGCGTTTGCTGAGTTTRTATGTACCTTGATTTTCGTGTTCGCCGGCGAAGGTTCCGGCATGGCCTTTAACAAACTCACTGACAACGGTTCCACCACCCCCGCTGGCCTCGTTGCCGCCTCTCTGGCTCACGCATTCGCTCTCTTTGTTGCCGTCTCTGTAGGAGCATCAAATGTACGCTGAGATGGCTTCCCGCCATAGGGTTAGGTCTCCTTGCATCCAAATCATCAAGACTGCAACCATCCCAGCTAAGCTTTGCAAGAGGGAGAGCTCAAAACAATTCCACAACTCCAAGATCAAGTTCCCCCTGACCTTCAGGAAGGTCAGGCCACCAACCAGGAAGCTCAAGACCACCTACAAGGCATCAAGACCCAACTTGTTTATGTAAGTCTGGGTGATCATTTGTTGGATGAGCTATAAA?GGTCG?ATCTAATTTTTTT?GAAATTTTGTTTTACTATTCAGTAGAAACCTTCCTGCRTTTTGGATCTTGTTTGTTGGATATTATTTGGCTTGATAACCTTTGCAT???ATCAGACRGTY?GAGGACYGTGATCTATGAGGGCCTTAAAATCCCTGTTTTATTTACTTTTT?GAAAGTTT?GAGTTAATCCGGATGTCTCCATCACATGGGGGAAACTGGGG?TGAAATTGGT?GGTGGGGTTT?ATCTTTTGGATGTGTGGATGAGATTGTACCACATACAGGGTTGTAATTTC???????????TACAGTGGGTGGAGCGAGGGAATCATCTAGGGACAAACCCCAC??TATGGTTTTTGTTTCCTTCCTCATATGTTAAAAAA?GCTAGGAATTTGATTCCGTTT?GAGTGG???TGATGT?AGAACCTGATCTCTTCTTTAGATTTTTCTTCTCTTTTT?GTATATCTAGAA?GAAAGAGAGGCGG???TATTTTTTAAATTGGATGAGAATTTGGCTACCATGCTGCTCCTATCCTCTTCCCAGAAAGGGAGTTCTGAGTTTGTCAAGTCTC??TGACTTCAATTTCATCATATA??TGTAGATAAA?GCTTTATGACTC????TGTAAGCGTGCAACTCAC????TGATGCAAA?GCCTATT???ACGTTTA?GATACATGGATTA?CATATGTGCTTTCACCAGCTGAGATTTATCCATGTACTTGTCCTTTCACAAGTGGGGCTTGATTGGATCGACGATGCTGTGTTGATGTGCATAGAACTGTTGTTCTGTGTTGTGTGGTTT?GGTATCTAAATAAAA?GGACAAACTGCTCCTTGTCGATCAGATACGAGCATTCCAGAGAATATGAAGGCTATTGATGTCATACCTCTGCTGACACCTACTGTGCTGGAGAAGATTGAGGCTGTTGTTCAAAGCAAGCCAAAGCGACCTGATTCATATAGGTGAACAGTATATCCGTTCAACCCTTTTGAGTGTTGTGGATATTACTTGGAACATTCCATTTTCCAACCTACCAGAATGCTAGCTACCAATTGGTGTGAAGGACATTTTATGTTTCTCTTGTTTGGATGTG?TTTTCTTCACTGAAATTCTCA?AGCATAG?GTTCTCTTCCTATTTATTTTTTC?TTTTCTTCTGGGTGGGGTGTAAAAGGGTA???TTATTTGAACCATTAAATCAATTAGAGATTGGAACCTGGGATTCATTTTAAGAGACCATACTTTTATAGTCAATTA????????????TTCGGTTTTGGTTTGATAAAAAAACAGGTGCAAGTTCTGTTGAAAAACCAACCACAAAAAACAAAAAAACAAACAACAAAAAACCACCACAAAACACAACACACCCAAAAACAAAAACACCCCAAAAACACACCCAACAAAAAC?ACACCACACCACCACCCAACCC??CAAC???AACAAACCCACAACAACAAAAAAAACCACACAAAAC?ACAAAAAACCCAAAAAACAAAA?CACCAAC?ACCAAACAAAAAACCCACCACCCCCCCACCAAAAACACCACAAACACACCCAACCCAAAAAC?CCCACACCCCACCAAAAAAAACAAACCAC?CA?C
032VAESTAR TGGAAAGCCCCTTTCTATGCTTATTACAAGGACTTCGACATAGAGGGATGCCCAATGCCAGGACCCGGGACTTGTGCCTCTAACCCTAATAACTGGTGGGAGGGAACTGCATACCATGAACTCAGCCCAATTGAAGCCAGACGATACCATTGGGTCCGTCAGAACCACATGATCTATGACTACTGCACGGACAAATCGCGATACCCGGTTACCCCACCGGAGTGTGTCGCAGGCATCTAAAATCCGATGGCCAATTTTTCCTTAATTGGTAAATACATTCATGCCTACGTACGTACACACCCTCATACACTCT???????GTTGTG?TGATAAGAGCCATGCATATCAGGGGGTATAGAGGGGAT?AAAAAATAATATTATTTTTGTTTCGATGGTGATTTTAGTATGTGGTTGA??????AGCCTAAGATTT????GTAAGGTTTGTTTTCTAAGGGTGGGCAAAGGGTCAACTTCTATTTGTAAACCATATGTGTCTGTATTTGCCGATTATCATAAGTGCCAATAAAGCTTCTGCATGGTGCTGTACTAAGCATTCGTTTCAATGAAGATATATTGAGTGTGTGGAATCGCAATGCATCCGATCATCAGGTCAGTAACCACTAATTCACTACTATTCTGATATGTTCTGTGTTTGTGTACAATATGGTGACCTTGATTTACTTT??CCACTAGGCTGTAATGGCTCTAAGAGATGCGATCAAACGGCACTTGAAGCTTCCCCATGGCTATGTTATGGAATACAAGGCTCATGATGCTTCTCTCCGTGACAACTCATCTTATAGGAACACATGGTTGAGAGGATGATCCTGTGGATTCCCTCCTTAAGCAACCATGTGGGAATGGAAGYTCAGATAGCTGTCCATTGAGGTCCCTG?CAGGATCAAAATCAGTTACTCCTATATTACCTT?????ACAACTAGTTTGGTGGYTGTCGCTCTGAGTTTTAATGTAAGACTGTATTAGCTTCAA????????CTGAAGTCAAAACTCTCAGTTTCGTTAATGAATTTGCTGGTTTTCCCACAGGTTAAGGCAAAGCAGGTTACATTCCACAGGAAAAAGAATCTTCAGTACTATGAGATATCAGCGAAGAGCAACTACAATTTTGAGAAACCTTTCTTGTATCTTGCTAGGAAGCTTGCAGGGTGATTAAATAATATAGAAATTATTCAATTTCTGGTTTATATATGCTACAGAGGATATTTAACATTGATAA?TTGCTTTGGTGATTTTAGGGATCCCAATCTCCACTTTGTGGAGTCCCCTGCTCTTGCTCCTCCAGAAGTACACATTGACTTGGCTGCACAGCAACAGTAAGAATCTTGTCCTTGTAGTGC?TTCTTCTACTGTTGCCCCTC?AATA??????ATTTTCTTTTTAATAATGATAAC?TTCTTATTGATATCTGGTTTGCTTTAGACTATTTATTAAATCAATTCATTTGATATCAA????????TATACCTGTCCAGTTCTGGTCCCCTGCCTC?ATTATGTTTTTTGTTTGTTACAGGCACGAGGCTGAGCTTGCTGCAGCAGCTAGTCAGCCTCTTCCAGATGATGATGATGATGCGTTTGAGTAGAGAGAACTGGTGGAGAGGCTTGGGTTCTACCTTTTTGCAATGATTTAATGCTTCCTTTA?????TTATGCATCGTTCGCTTACCAAGTTTTTAAACTGGGCTTGGTGCTTTGAGCGGTCTCATGGATGTACGTGGAAGCAAGCCAGATGGCTCAGAGGTTGGTTCTGGTGATGGCCAAGGGAAGTCAGCTTCTGGACATGGCAGTGGAAATAGAGATTCCTAAGGTCGAAGATAGTTCTAAGTGAGA????TGGCTGCAGGAGGTTAAACCATCTAGGGATGAT???AGTGTGTAGACCTTTTT?????????????????????GAG?????TACTGGCATATACATATCTACATATTTCAACACATATGAACAACCTTTACCATCTCCACTGAATTTGTAGTTGTAGCATCTCCAATGAACAGCCATCCCATGTTCGAATTGGTTTCAGCAGCCCAGACAATCCTCCCCGACAGCGATGGCGCCATCGATGGGCATCTCCGGGAAGTGGGGCTGACCTTCCACTTACTTAAGGATGTGCCCGGCCTCATTTCCAAGAACATTGAAAAAAGCCTGAATGAGGCCTTCCAGCCTTTGGGCATCAAGGACTGGAACTCCATTTTCTGGATTGCACACCCTGGTGGGCCTGCAATCTTAGATCAAGTTGAGGAAAAATTAGCCCTAAAGCCCGAGAAGTTACGCTCCACACGACACGTCTTGAGCGAGTATGGTAACATGTCGAGTGCTTGCGTGTTGTTTATTTTGGACGAGATGAGGAGGAAGTCGGCTGAGGAAGGGCTGAAGACCACGGGTGAGGGGCTGGAAT?GGGGCGTGCTCTTCGGTTTCGGACCAGGGCTCACTGTTGAGACCGTGGTGCTCCACAGTGTGTCTACTTGAGGGACTAAAAAATATCTACTGTTTCCACTTTACTTGCCTGATTTGGTTTTCCCCTTCTCTTGTTGGTGAAAACTGACCCCAAGGACGAGTTCCTTGCAATATTGAGAGCCACTGTGAAGTGCTTGACCCGCCCAGAGAAGTACTTTGAGAAGGTTCTCAGGCTGGCAATCAACAAGCGAGGCACAGATGAAGGGGCTCTCACTAGAGTTGTCACTACAAGGGCTGAGATTGACATGAAGATCATAAAGGAGGAGTACCACAAAAGGAACAGCGTCACTCTGGATCATGCCATTGGCAAGGACACCACTGGAGACTATGAAAAAATGCTTCTGGCCCTGATAGGACACGGAGATGCTTGAGCTCGTTATTTCTT?CATGACATTTGCTTCTGATGGTGTCTATATATATAA???CTTATATAGTCTGCC????ATGTTTTCAAATGGTTGCATGTTGTGGAATGGGTTATCCTGGTTTTGTGTG??TGG?TCCTTAAKAATCAGTCTTATGGCTATTGCGTGTCTTGGAAGACTTCAGTGTGATCAGACACAGCGAAACTGGAGCTGTTGAAGAGCTTGGGAGCTGATTTGACGATTGACTACACTAAGGAGAACTTTGAAGATTTGGCAGAGAAATTCGATGTAGTTTATGATGCAGTTGGTAAGTTCTTGTGTTTATTGCTCATTTT?GAGGAGTCACTTATTGCACTATTGTCCTTTGTAGCTTATT?GAAATTTAATTCCCCAGCTCCATATTTGTTTGGGCCTGGTTTGATA?GAGTAAATTGATGGTGGATGAACAC????TACTTTTT?CCTTTCTACATTAACAGGGCAGTGTGATAAGGCAGTGAAGGTAGTGAAAGAAGGAGGCAGCGTGGTGGCATTAACAGGTGCCGTGACACCTCCTGGTTTCAGATTTGTAGTAACTTCAAATGGAGAGGTGTTGAAGAAACTGAACCCATATTTGGAGAGCGGGAAGGTGAAGCCAGTGGTTGATCCCAAGGGACCATTTCCATTTTCTCAGGTTGTTGAAGCTTTCTCCTACGTTGAAACAAGCCGAGCCACTGGAAAGATAGTTATACATCCGATTCCATGAGAGAAGAG????AGTAAAACTCGGTCACTATGGA????GATGTATGATTGGAATGAAACCTGAGAAATTTTCAGTTTGATGTATAAATATTAAATATATTCTGGTTGAGAGGAGCTTTGGCCACCATGGATAGAGACTATGGAATTCTTAACAAGGTTTTCCATCATATAACGGATACTCATGTGGCACACCATTTGTTCTCAACAATGCCGCATTATCATGCAATGGAGGCTACAAAGGCCATAAAGCCAGTATTAGGAGATTATTATCAGTTTGATGGGACTCCATTTTACAAGGCAATGTGGAGAGAGGCAAAGGAGTGTGTCTATGTCCAGTCGGATGGTGACAAGAGCAAAGGTGTTTTCTGGTACCAGAATAAGTTTTGATGACTTAAACTGGTGATGTTTGTTTCGGAATGTTCTAGTTTCTT?????AAGGATTTTAGC?TTCCCGTTA?T??TGTTAACTTAGCCATGTCTGTGC?????????TTGTACCTCGAATCTTGGTTGCATTAATATCATTCCATGGCCAACCAA?GC???GGAATCAGCTGGGGGAATCACATTGAAACCGCAGAAGCAGCAGCRATTCTGGACATGGCTAATAGAGAACTA????TGAAGCAGAGAGCTGCTGCT???CTGGACTAGTGGTTCAACCC?ATCTGCTACTT?CAGCCAATTTTGCCATTACCCGSTCTGTTCACCATTC?CCTCTGGTACCAGCAT?CCATCTTCAAAAAAA???TGATGCTACCGCTTTCTGCTTTT?AGCTTTTGGCTTTTTGCTTTT???????????????????????????????????GGATGTAAAGGAATGAGATTCTCTATTGGGTTTTGCTTAGTATTGTTATTGATTGGTCACTCCAGGAGAAGGAACCTCCAATCCAAAGTCTACAAGTAAAAGGAAGTTTATCGACACTGGCAGCTTTGCTGAGCAGGACAAATACTTGGAAATGTCGAAACRTGCATGCAAAGCTTCTAATTCCTACCTGGACTTGAATCTGCCTGTAGAGGAGTTGGAAGAAGATGTT???GATTCGGCAAATTGTGACAGTGATTCCCTCTCTGAAAGCTCAGAAGCTTGGTTGGARGAGTTCTTAGATCAAATGGATGAAAAAGTGACTTTCAAGCCCTTCAATTTTGATGCAGTTGCTCAGAAGCTACTTAAGGAAATAAGCCTGAACTTCCAAAAGATTATCGGATCTGACATTCAGTTGGAGATTGACAGCGAGCCATTGAAAAGCTTGGGCTGAGGCACAAGGAACACATTGCAGCTTATGGAGAAGGCAATGAGCGCCGTCTCACTGGACGACATGAAACTGCTGACATCAACACATTCTTATGGGTAAAAATTACTGTTTCCATCAATTAAATAGAAGATCAAATCATTCAGAAAGTAA?TGTAGAT????????????????????????????????????????????????????GGAGGAWCTTGGCAAGGAACTAGGGAGC??????????????????????????????????????TATTAGCAATGATTTAACATATGCA?TTGAGAATTTGTAATTAGTTGAATCATAAGCCAGAAATCACCT?TTTTTTCGGGAATTTGGAT?AAGTTTCCCAGAATGCTGATCATCCGTCCTTCACATGTGGTTGATTTACAGGGAGTGGCAAACCGAGGAGCCTCCATTAGAGTTGGAAGAGACACAGAGAAAGCTGGGAAAGGATATTTTGAGGACAGAAGGCCTGCTTCAAACATGGATCCTTATGTGGTCACCTCCATGATTGCAGAAACTACAGSATTAGAAGCTAAATTCGACATGTTGATTGCCAACATCATCATCGACTGTTTGATGAGCCACTCTAGCTACTTGGCAAGCAACATGTCGAATTTAGCTTCTAATSCTGAACACAATGCCACAAAATCAGCCTATGAACATTGCTTCCTGCACTGTTCTGATGCAAAGACGGCGCTAAATTCAGCAGCTTTGGAGCTAAAGAATGGCAGCTATGATAGCGCTGAACTGTCCTTGCGCGAAGCAGCGCTATATCAAGGCACATGCCGATAYGAGTTTGTGAGTTCAAAYGAGACTTATGTGCCRCCTAATGTWTACTATGATCTGAAGGTCTTTGATATACTWACTGTGGCTGCCTTTAGAATTATCAAGGGTCCTGAACTTGTGGACAACTGCTCCAGGCATGCAGTTCTACACTGCAAACTATGTGAATGGAGTTGCTGGAAAAGATGGAGCTGTTTATGGAAAGCATTCAGGGCTCTGCTTGGAGACACAGGGATACCCAAACGCCATTAACCAGCCAAACTTCCCGTCCATCGTYGTCCAGCCAGGGGAGAAGTATCAACAYACCATGTTGTTTGAGTTCTCCGTTGAGTGAAGGAGCAGATATA?TTTRAGAAAAGTCTGCTCTGTKTTTGGTTTTCAATGGCTGTGAGACCAATGCTGATGGTGATAGCCAGATTGGAACRGTGGGATGTGTGGCTGTTGACACTCATGGAAATTTAGCAGCTGCTACTTCTACTGGTGGACTGGTTAACAAAATGGTGGGCAGGATTGGGGACACACCCATTGTAGGTGCAGGGAACTATGCGAACAGCCTGTGTGCAGTCTCTGCCACWGGAAAAGGCGAAGCAATAATACGTGGTACYGTTGCAAGAGATGTGGCAGCACTCATGGAGTACAAAGGGCTTTCGCTCGAGGAAGCAGCAGCGTATGTATCCTTGTCCTCCCAACTCTCAAAGGCAAGCTCAATGGCATTGCCCTGCGTGTGCCCACCCCAAATGTGTCGGTTGTGGACCTTGTTGTTCAGGTGTCCAAGAAGACCTTTGCAGAGGAGGTGAAYGCTGGTTTCAGGGACAGTGCTGAGAAGGAGCTCCAAGGGATTCTCTCTGTGTGTGATGAGCCCCTGGTTTCAGTTGACTTCAGGTGCTCTGATGTGTCCTCGACCGTGGACTCATCACTGACCATGGTTATGGGAGATGACATGGTTAAGGTGATAGCTTGGTATGACAATGAATGGGGTTACTCTCAAAGGGTTGTGGATTTGGCTGATATTGTGGCCAACAAATGGAAATGATGAGCGGATTTGGGAGTAGTGGCTTCATCAGCATTGGGGTTTAGGACTCGGACTGAAAATGACATCAAGTTGGCTAATAGCGTTGATGTTGGGTCCCTTCGTGATCCACAGGAGGATGCAGTCAGGGTCAAGGACCCGGAATGGCTCATTGTTATTGGGGTCTGCACCCACTTGGGCTGCATCCCCTTGCCAAATGCTGGTGATTTTGGTGGTTGGTTTTGTCCATGCCATGGCTCCCACTACGATGTCTCTGGCAGGATCCGCAAAGGGCCAGCACCCTACAATCTTGAGGTACCCACTTACAGCTTCTTGGAGGAGAACAAGTTAATGATTGGCTGAGAATCGATGTTGAAGAGCAAGCACAACTTGAAATTCTGAGAGTGTCTTTCATTTACCTAGTGCAAGTGATTCT?AATATCCTAAAGGGCAATGCTTTGATCAGAAA?GAACTGATACAATGAACCATA?TAATGTGTTACAACTTCCAAGATCACAGCTATACTGTATTATTGCCATCTTATGCTTGGCTGTTAATTTATTGCTTTTGCCTCTCTATTAATGTTGGTGT?ATGGAAAAATCTTTGTTGGATCTTGTTATTTCTGATGTGGATT?AGGTTTAAAACATCATTATAGAAGCTGATTTCACCAAAGAGGAGATTCCAAGACTGGGCCAACCCAGGGTCAATGGGGAAGCAGTACTTCCTCGGGTTTGAAAAATACTTGGGAGGGTCTGGCGASCCAGCCTACCCAGGAGGCCCACTGTTCAACCCTCTCGGGTTTGGTAAAGATGAGAAATCCCTCAAGGATCTGAAGCTCAAAGAGGTTAAGAATGGGAGATTGGCTATGTTGGCCATATTGGGCTACTTTGCACAAGGGCCTGTGACAGGAGTCGGGCCCTTACAAAACCTGCTRGACCATTTGGCAGACCCTGTCAACAACAATATCATAACCAGCCTCAAGTTCCACAACTAGGATACTCATCCTCTTGTTGCTTTGCTTCACGATT???????CACTCTCTCTGTGT??CCTCTCAGCTGTCACCTCTCTCCCCCCC??TC????ATATTTGTAATATTATTATGTGAAGACTTGGCCTTTAAATTT???????????????????????????????????CTCCCTCTCCCTCAAACTCCGCCACCCTAAGCCCCTCAGATTATCCACCGCCATCTCCGCTACCATCGCCGTCGGTGACAAGCTCCCAGAATCCACCTTCTCCTACTTCGACTCCGCCGGCGAGCTCCAGACCACCACCGTCTCCGACCTCACCAAGGGCAAGAAAGCCATCCTCTTTGCCGTCCCCGGCGCCTTCACCCCCACTTGCTCCCAGAAACACCTCCCCGGCTTCGTTGAAAAGTCCGGCGAGCTCAAGTCCAAAGGGGTCGAAACCATCGCCTGCATTTCCGTCAACGACGCCTTCGTCATGAAGGCTTGGAAGGCCGACTTGAAGATCGAGGACCAAGTGCTCCTGTTGTCGGATGGAAATGGGGACTTCACCAAAATGCAGATTTTCGTGAAGACCCTAACGGGGAAGACCATAACCCTAGAGGTTGAATCRTCTGACACSATCGAYAATGTCAAGGCYAAGATCCARGACAAGGAAGGCATCCCGCCGGACCAGCAGCGYCTCATCTTCGCTGGMAAACAGCTGGAGGACGGCCGAACCCTAGCCGACTACAAYATCCAGAAGGAGTCRACCCTCCACCTGGTGCTCCGCCTCCGTGGTGGCGCCAAGAAGCGCAAGAAGAAGACCTACACCAAGCCCAAGAAGATCAAGCACAAAAAGAAGAAGGTCAAGCTCGCTGTTTTGCAGTTATTTTTTGCAGACTTTGCTGTAATGTATATGACACAAACCTCTGATTCTCTACACATCAAGCTCTAAATTATGTTTCGCTGAGAAGAGCGAAGATCGGTGTCCGTC????TGCCCTCAGAATTGATCGGGAGTTTGACGGGGCTGATCTATCAGGCTTCATGTATCATATTGTGCCAGCCGGGTGCCGCCTGTCGATTGTAATCCCTAGTTTTTTCCCCC??TCTATTTGTCCTTTGCTTTATGTTTCTTGATCGGGCAGGATATGGAAGAATTGGTTTCTATGGGTTTAGTTCGAAGCATTGGGATAAGGTATGCTCACAAGTT?GAAAATTTTAGGTATAATTTGGCCGATACTGTGAAATTTCATACAAGCACTATCCATCATATCCTATGAAAACTTTCCCCTTT?TTCGAGCCTTACTCTGGAACTTGGATGGAAAAATAAAAA??GACTTTTTTAAACAAATTAAGGTGCAATTAGAGAAATAGTTGAAACTTGAATTTCTA?????TTTCCATGTCAACAAG?GGTTTGTTAGTGACATCTCTTATTGATTGGGGGAAAAAGTTTCTGACATTATATACGTAATGAACTTCTTTT?AACTAAGTATATGCATTTTAAAACTGTGAGAAGTCATTAGGC???TCAAAAT?GATAATGTCTACTCAGAAGGGAA?????TGAGTCATTACAAAATCTCTMTTGCCAAATGAAA?TTAAAGGCTTCAAG??????????????????????????????????????????????TTGTTCCGTTGTTCTGATTCTTCAGTTTTGTAAATTTATTTTGAAACTC?GGGAATTGTGTTTTGAAAGAAAGTTTTCTTGCAGCAACTACGACATCTTTCTAACCAGGGATTGCTTAGCTTACTCCAAAGTGAAGCCTGCTGTGAATCAGATCGAGACACACCCCTACTTCCAACGCGACTCCCTCGTCAAATTCTGTCAGAAGCATGGAATCTGTCCCTTAGCAGCAGGGATTCTAGTTCTCCGCCGTTGATTTGATC?ATTGATCAAACGACCATGCCGATCCGCAACATCGCTTTTGGAAGGCCCGAGGAGGCGACTCGACCCGACGCTCTTAAAGCGGCGTTTGCTGAGTTTATATGTACCTTGATTTTCGTGTTCGCCGGCGAAGGTTCCGGCATGGCCTTTAACAAACTCACTGACAACGGTTCCACCACCCCCGCTGGCCTCGTTGCCGCCTCTCTGGCTCACGCATTCGCTCTCTTTGTTGCCGTCTCTGTAGGAGCATCAAATGTACGCTGAGATGGCTTCCCGCCATAGGGTTAGGTCTCCTTGCATYCAAATCATCAAGACTGCAACCATCCCAGCTAAGCTTTGCAAGAGGGAGAGCTCAAAACAATTCCACAACTCCAAGATCAAGTTCCCCCTGACCTTCAGGAAGGTCAGGCCACCAACCAGGAAGCTCAAGACCACCTACAAGGCATCAAGACCCAACTTGTTTATGTAAGTCTGGGTRATCATTTGTTGGATGARCTATAAA?GGTCG?ATCTAATTTTTTT?GAAATTTTGTTTTACTATTCAGTAGAAACCTTCCTGCRTTTTGGATCTTGTTTGTTGGATATTATTTGGCTTGATAACCTTTGCAT???ATCAGACAGTY?GAGGACYGTGATCTATGAGGGCCTTAAAATCCCTGTTTTATTTACTTTTT?GAAAGTTT?GAGTTAATCCGGATGTCTCCATCACATGGGGGAAACTGGGG?TGAAATTGGT?GGTGGGGTTT?ATCTTTTGGATGTGTGGATGAGATTKTACCACATACAGGGTTGTAATTTC???????????TACAGTGGGTGGAGCGAGGGAATCATCTAGGGACAAACCCCAC??TWTGGTTTTTGTTTCCTTCCTCATATGTTAAAAAA?GCTAGGAATTTGATTCCGTTT?GAGTGG???TGATGT?AGAACCTGATCTCTTCTTTAGATTTTTCTTCTCTTTTT?GTATATCTAGAA?GAAAGAGAGGCGG???TATTTTTTAAATTGGATGAGAATTTGGCTACCATGCTGCTCCTATCCTCTTCCCAGAAAGGGAGTTCTGAGTTTGTCAAGTCTC??TGACTTCAATTTCATMATATA??TGTAGATAAA?GCTTTATGACTC????TGTAAGCGTGCAACTCAC????TGATGCAAA?GCCTATT???ACGTTTA?GATACATGGATTA?CATATGTGCTTTCACCAGCTGAGATTTATCCATGTACTTGTCCTTTCACAAGTGGGGCTTGATTGGATCGACAATGCTGTGTTGATGTGCATAGAACTGCTGTTCTGTGTTGTGTGGTTT?GGTATCTAAATAAAA?GGACAAACTGCCCCTTGTCGATCAGATACGAGCATTCCAGAGAATATGAAGGCTATTGATGTCATACCTCTGCTGACACCTACTGTGCTGGAGAAGATTGAGGCCGTTGTTCAAAGCAAGCCAAAGCGACCTGATTCATATAGGTGAACAGGATATCCATTCAACCCTTTTAAGTGTTGTGGATATTACTTGGAACATTCCATTTTCCAACCTACCAGAATGCTAGCTACCAATTGGTGTGAAGGACATTTCATGTTCCTCTTGTTTGGATGTG?TTTCCTCCACTGAAATTCCCA?AGCATAGAGTTCTCTTCCTATTTATTTTTCC?TTTTCTTCTGGGTGGGGTGTAAAAGGGTA???TTATTTGAACCATTAAATCAATTGGAGATTGGAACCTGGGATTCAATTTAAGAGACCATACTTTTATAGTCAATTA????????????TTCGGTTTTGGTTTGATAAAAAAACAGGTGCAAGTTCTGTTGAAAAACCAACCACAAAAAACAAAAAAACAAACAACAAAAAACCACCACAAAACACAACACACCCAAAAACAAAAACACCCCAAAAACACACCCACCAAAAAC?ACACCACACCACCACCAAACCC??CAAC???AACAAACCCACCACAACAAAAAACCCAACACAAAAC?ACAAAAAACCCAAAAAACAAAA?CACCAAC?ACCAAACAAAAAACCCACCACCCCCCCACCAAAAACACCACAAACACACCCAACCCAAAAAC?CCCACACCCCACCAAAAAAAACAAACAAC?CA?C
033VAESTLI TGGAAAGCCCCTTTCTATGCTTATTACAAGGACTTCGACATAGAGGGATGCCCAATGCCAGGACCCGGGACTTGTGCCTCTAACCCTAATAACTGGTGGGAGGGAACTGCATACCATGAACTCAGCCCTATTGAAGCCAGACGATACCATTGGGTCCGTCAGAACCACATGATCTATGACTACTGCACGGACAAATCGCGATACCCGGTTACCCCACCGGAGTGTGTCGCAGGCATCTAAAATCCGATGGCCAATTTTTCCTTAATTGGTAAATACATTCATGCCTACGKACGTACACACCCTCATACACTCT???????GTTGTG?TGATAAGAGCCATGCATATCAGGRGGTATAGAGGGGAT?AAAAAATAATATTATTTTTGTTTCGATGGTGATTTTAGTATGTGGTTGA??????AGCCTAAGATTT????GTAAGGTTTGTTTTCTAAGGGTGGGCAAAGGGTCAACTTCTATTTGTAAACCATATGTGTCTGTATTTGCCGATTATCATAAGTGCCAATAAAGCTTCTGCATGGTGCTGTACTAAGCATTCGTTTCAATGAAGATATATTGAGTGTGTGGAATCGCAATGCATCCGATCATCAGGTCAGTAACCACTAATTCACTACTATTCTGATATGTTCTATGTTTGTGTACAATATGGTGACCTTGATTTACTTT??CCATTAGGCTGTAATGGCTCTAAGAGATGCGATCAAACGGCACTTGAAGCTTCCCCATGGCTATGTTATGGAATACAAGGCTCATGATGCTTCTCTCCGTGACAACTCATCTTATAGGAACACGTGGTTGAGAGGATGATCCTGTGGATTCCCTCCTTAAGCAACCATGTGGGAATGGAAGTTCAGATAGCTGTCCATTGAGGTCCCTG?CAGGATCAAAATCAGTTACTCCTATATTACCTT?????ACAACTAGTTTGGTGGTTGTCACTCTGAGTTTTAATGTAAGACTGTATTAGCTTCAA????????CTGAAGTCAAAACTCTCAGTTTCGTTAATGAATTTGCTGGTTTTCCCACAGGTTAAGGCAAAGCAGGTTACATTCCACAGGAAAAAGAATCTTCAGTACTATGAGATATCAGCGAAGAGCAACTACAATTTTGAGAAACCTTTCTTGTATCTTGCTAGGAAGCTTGCAGGGTGATTAAATAATATAGAAATTATTCAATTTCTGGTTTATATATGCTACAGAGGATATTTAACATTGATAA?TTGCTTTGGTGATTTTAGGGATCCCAATCTCCACTTTGTGGAGTCCCCTGCTCTTGCTCCTCCAGAAGTACACATTGACTTGGCTGCACAGCAACAGTAAGAATCTTGTCCTTGTAGTGC?TTCTTCTACTGTTGCCCCTC?AATA??????TTTTTCTTTTTAATAATGATAAC?TTCTTATTGATATCTGGTTTGCTTTAGACTATATWTTAAATCAATTCATTTGATATCAA????????TATACCTGTCCAGTTCTGGTCCCCTGCCTC?ATTATGTTTTTTGTTTGTTACAGGCACGAGGCTGAGCTTGCTGCAGCAGCTAGTCAGCCTCTTCCAGATGATGATGATGATGCGTTTGAGTAGAGAGAACKGGTGGAGAGGCTTGGGTTCTACCTTTTTGCAATGATTTAATGCTTCCTTTA?????TTATGCATCGTTCGCTTACCAAGTTTTTAAACTGGGCTTGGTGCTTTGAGCGGTCTCATGGATGTACGTGGAAGCAAGCCAGATGGCTCAGAGGTTGGTTCTGGTGATGGCCAAGGGAAGTCAGCTTCTGGACATGGCAGTGGAAATAGAGATTCCTAAGGTCGAAGATAGTTCTAAGTGAGA????TGGCTGCAGGAGGTTAAACCATCTAGGGATGAT???AGTGTGTAGACCTTTTT?????????????????????GAG?????TACTGGCATATACATATCTACATATTTCAACACATATGAACAACCTTTACCATCTCCACTGAATTTGTAGTTGTAGCATCTCCAATGAACAGCCATCCCATGTTCGAATTGGTTTCAGCAGCCCAGACAATCCTCCCCGACAGCGATGGCGCCATCGATGGGCATCTCCGGGAAGTGGGGCTGACCTTCCACTTACTTAAGGATGTGCCCGGCCTCATTTCCAAGAACATTGAAAAAAGCCTGAATGAGGCCTTCCAGCCTTTGGGCATCAAGGACTGGAACTCCATTTTCTGGATTGCACACCCTGGTGGGCCTGCAATCTTAGATCAAGTTGAGGAAAAATTAGCCCTAAAGCCCGAGAAGTTACGCTCCACACGACACGTCTTGAGCGAGTATGGTAACATGTCAAGTGCTTGCGTGTTGTTTATTTTGGACGAGATGAGGAGGAAGTCGGCTGAGGAAGGGCTGAAGACCACGGGTGAGGGGCTGGAAT?GGGGCGTGCTCTTCGGTTTCGGACCAGGGCTCACTGTTGAGACCGTGGTGCTCCACAGTGTGTCTACTTGAGGGACTAAAAAATATCTACTGTTTCYACTTTACTTGCCTGATTTGGTTTTCCCCTTCTCTTGTTGGTGAAAACTGACCCCAAGGACGAGTTCCTTGCAATATTGAGAGCCACTGTGAAGTGCTTGACCCGCCCAGAGAAGTACTTTGAGAAGGTTCTTAGGCTGGCAATCAACAAGCGAGGCACAGATGAAGGGGCTCTCACTAGAGTTGTCACTACAAGGGCTGAGATTGACATGAAGATCATAAAGGAGGAGTACCACAAAAGGAACAGCGTCACTCTGGATCATGCCATTGGCAAGGACACCACTGGAGACTATGAAAAAATGCTTCTGGCCCTGATAGGACACGGAGATGCTTGAGCTCGTTATTTCTT?CATGACATTTGCTTCTGATGGTGTCTATATATATAA???CTTATATAGTCTGCC????ATGTTTTCAAATGGTTGCATGTTGTGGAATGGGTTGTCCTGGTTTTGTGTG??TGG?TCCTTAAGAATCAGTCTTATGGCTATTGCGTGTCTTGGAAGACTTCAGTGTGATCAGACACAGCGAAACTGGAGCTGTTGAAGAGCTTGGGAGCTGATTTGACGATTGACTACACTAAGGAGAACTTTGAAGATTTGGCAGAGAAGTTCGATGTAGTTTATGATGCAGTTGGTAAGTTCTTGTGTTTATTGCTCATTTT?GAGGAGTCACTTATTGCACTATTGTCCTTTGTAGCTTATT?GAAATTTAATTCCCCAGCTCCATATTTGTTTGGGCCTGGTTTGATA?GAGTAAATTGATGGTGGATGAACAC????TACTTTTT?CCTTTCTACATTAACAGGGCAGTGTGATAAGGCAGTGAAGGTAGTGAAAGAAGGAGGCAGCGTGGTGGCATTAACTGGTGCCGTGACACCTCCTGGTTTCAGATTTGTAGTAACTTCAAATGGAGAGGTGTTGAAGAAACTGAACCCATATTTGGAGAGCGGGAAGGTGAAGCCAGTTGTTGATCCCAAGGGACCATTTCCATTTTCTCAGGTTGTTGAAGCTTTCTCCTACGTTGAAACAAGCCGAGCCACTGGAAAGATAGTTATACATCCGATTCCATGAGGGAAGAGACACAGTAAAACTCTGTCACTATGGA????GATGTATGATTGGAATGAAACCTGAGAAATTTTCAGTTTGATGTATAAATATTAAATGTATTCTGGTTGAGAGGAGCTTTGGCCACCATGGATAGAGACTATGGAATTCTTAACAAGGTTTTCCATCATATAACGGATACTCATGTGGCACACCATTTGTTCTCAACAATGCCGCATTATCATGCAATGGAGGCTACAAAGGCCATAAAGCCAGTATTAGGAGATTATTATCAGTTTGATGGGACTCCATTTTACAAGGCAATGTGGAGAGAGGCAAAGGAGTGTGTCTATGTCCAGTCGGATGGTGACAAGAGCAAAGGTGTTTTCTGGTACCAGAATAAGTTTTGATGACTTGAACTGGTGATGTTTGTTTCGGAATGTTCTAGTTTCTT?????AAGGATTTTAGC?YTCCCGTTA?T??TGTTAACTTAGCCATGTCTGTGC?????????TTGTACCTCGAATCTTGGTTGCATTAATATCATTCCATGGCCAACCAA?GC???GGAATCAGCTGGGGGAATCACATTGAAACCGCAGAAGCAGCAGCGATTCTGGMCATGGCTAATAGAGAACTA????YGAAGCAGAGAGCTGCTGCT???CTGGACTAGTGGTTCAACCC?ATCTGCTACTT?CAGCCAATTTTGCCATCACCC?CTCTGTTCACCATTC?CCTCTGGCATCATCTT?CCATCTTCAAAAAAA???TGATGCTTCCGCTTTCTGCTTTT?AGCTTTTGGCTTTTTGCTTTT???????????????????????????????????GGATGTAAAGGAATGAGATTCTCTATTGGGTTTTGCTTAGTATTGTTATTGATTGGTCACTCCAGGAGAAGGAACCTCCAATCCAAAGTCTACAAGTAAAAGGAAGTTTATCGACACTGGCAGCTTTGCTGAGCAGGACAAATACTTGGAAATGTCGAAACGTGCATGCAAAGCTTCTAATTCCTACCTGGACTTGAATCTGCCTGTAGAGGAGTTGGAAGAAGATGTT???GATTCGGCAAATTGTGACAGTGATTCCCTCTCTGAAAGCTCAGAAGCTTGGTTGGAAGAGTTCTTAGATCAAATGGATGAAAAAGTGACTTTCAAGCCCTTCAATTTTGATGCAGTTGCTCAGAAGCTACTTAAGGAAATAAGCCTGAACTTCCAAAAGATTATCGGATCTGACATTCAGTTGGAGATTGACAGCGAGCCATTGAAAAGCTTGGGCTKAGGCACAAGGAACACATTGCAGCTTATGGAGAAGGCAATGAACGCCGTCTCACTGGACGACATGAAACTGCTGACATCAACACATTCTTATGGGTAAAAATTACTGTTTCCATCAATTAAATAGAAGATCAAATCATTCAGAAAGTAA?TGTAGAT????????????????????????????????????????????????????GGAGGAACTTGGCAAGGAACTAGGGAGC??????????????????????????????????????YATTAGCAATGATTTAACATATGCA?TTGAGAATTTGTAATTAGTTGAATCATAAGCCAGAAATCACCC?TTTTTTCGGGAATTTGGAT?AAGTTTCCCAGAATGCTGATCATCCGTCCTTCACATGTGGTTGATTTACAGGGAGTGGCAAACCGAGGAGCCTCCATTAGAGTTGGAAGAGACACAGAGAAAGCTGGGAAAGGATATTTTGAGGACAGAAGGCCTGCTTCAAACATGGATCCTTATGTGGTCACCTCCATGATTGCAGAAACTACAGGATTAGAAGCTAAATTCGACATGTTGATTGCCAACATCATCATCGACTGTTTGATGAGCCACTCTAGCTACTTGGCAAGCAACATGTCGAATTTAGCTTCTAATCCTGAACACAATGCCACAAAATCAGCCTATGAACATTGCTTCCTGCACTGTTCTGATGCAAAGACGGCGCTAAATTCAGCAGCTTTGGAGCTAAAGAATGGCAGCTATGATAGCGCTGAACTGTCCTTGCGCGAAGCAGCGCTATATCAAGGCACATGCCGATATGAGTTTGTGAGTTCAAACGAGACTTATGTGCCGCCTAATGTTTACTATGATCTGAAGGTCTTTGATATACTWACTGTGGCTGCCTTTAGAATTATCAAGGGTCCTGAACTTGTGGACAACTGCTCCAGGCATGCAGTTCTACACTGCAAACTATGTGAATGGAGTTGCTGGAAAAGATGGAGCTGTTTATGGAAAGCATTCAGGGCTCTGCTTGGAGACACAGGGATACCCAAACGCCATTAACCAGCCAAACTTCCCRTCMATCGTCGTCCAGCCAGGKGAGAAGTATCAACAYAYCATGTTGTTTGAGTTCTCCGTTGAGTGAAGGAGCAGATMTA?TTTGAGAAAAGTCTGCTCTGTGTTTGGTTTTCAATGGCTGTGAGACCAATGCTGATGGTGATAGCCAGATTGGAACGGTGGGATGTGTGGCTGTTGAYACTSATGGAAATTTAGCAGCTGCTACTTCTACTGGTGGACTGGTTAACAAAATGGTGGGCAGGATTGGGGACACACCCATTGTAGGTGCAGGGAACTATGCGAACAGCCTGTGTGCAGTCTCTGCCACAGGAAAAGGCGAAGCAATAATACGTGGTACYGTTGCAAGAGATGTGGCAGCACTCATGGAGTACAAAGGGCTTTCGCTCGAGGAAGCAGCAGCGTATGTATCCTTGTCCTCCCAACTCTCAAAGGCAAGCTCAATGGCATTGCCCTGCGTGTGCCCACCCCAAATGTGTCGGTTGTGGACCTTGTTGTTCAGGTGTCCAAGAAGACCTTTGCAGAGGAGGTGAATGCTGGTTTCAGGGAYAGTGCTGAGAAGGAGCTCCAAGGGATTCTCTCTGTGTGTGATGAGCCCCTGGTTTCAGTTGACTTCAGGTGCTCTGATGTGTCCTCGACCGTGGACTCATCACTGACCATGGTTATGGGAGATGACATGGTTAAGGTGATAGCTTGGTATGACAATGAATGGGGTTACTCTCAAAGGGTTGTGGATTTGGCTGATATTGTGGCCRACAAATGGAAATGATGAGCGGATTTGGGAGTAGTGGCTTCATCAGCATTGGGGTTTAGGACTCGGACTGAAAATGACATCAAGTTGGCTAATAGCGTTGATGTTGGGTCCCTTCGTGATCCACAGGAGGATGCAGTCAGGGTCAAGGACCCRGAATGGCTCATTGTTATTGGGGTCTGCACCCACTTGGGYTGCATCCCCTTGCCAAATGCTGGTGATTTTGGTGGTTGGTTTTGTCCATGCCATGGCTCCCACTACGATGTCTCTGGCAGGATCCGCAAAGGGCCAGCACCCTACAATCTTGAGGTACCCACTTACAGCTTCTTGGAGGAGAACAAGTTAATGATTGGCTGAGAATCGATGTTGAAGAGCAAGCACAACTTGAAATTCTGAGAGTGTCTTTCATTTACCAAGTGCAAGTGATTCT?AATATCCTAAAGGGCWAYGCTTTGATCAGAAAAGAACTGATACAATGAACCATA?TAATGTGTTACAACTTCCAAGATCACAGCTATACTGTATTATTGCCATCTTATGCTTGGCTGTTAATTTATTGCTTTTGCCTCTCTATTAATGTTGGTGT?ATGGAAAAATCTTTGTTGGATCTTGTTATTTCTGATGTGGATT?AGGTTTAAAACATCATTATAGAAGCTGATTTCACCAAAGAGGAGATTCCAAGACTGGGCCAACCCAGGGTCAATGGGGAAGCAGTACTTCCTCGGGTTTGAAAAATACTTGGGAGGGTCTGGCGAGCCAGCCTACCCAGGAGGCCCACTGTTCAACCCTCTCGGGTTTGGTAAAGATGAGAAATCCCTCAAGGATCTGAAGCTCAAAGAGGTTAAGAATGGGAGATTGGCTATGTTGGCCATATTGGGCTACTTTGCACAAGGGCCTGTGACAGGAGTCGGGCCCTTACAAAACCTGCTGGACCATTTGGCAGACCCTGTCAACAACAATATCATAACCAGCCTCAAGTTCCACAACTAGGATACTCATCCTCTTGTTGCTTTGCTTCACGATT???????CACTCTCTCTGTGT??CCTCTCAGCTGTCACCTCTCTCCCCCCC??TC????ATATTTGTAATATTATTATGTGAAGACTTGGCCTTTAAATTT???????????????????????????????????CTCCCTCTCCCTCAAACTCCGCCACCCTAAGCCCCTCAGATTCTCCACCGCCATCTCCGCTACCATCGCCGTCGGTGACAAGCTCCCAGAATCCACCTTCTCCTACTTCGACWCCGCCGGCGAGCTCCAGACCACCACCGTCTCCGACCTCACCAAGGGCAAGAAAGCCATCCTCTTTGCCGTCCCCGGCGCCTTCACCCCCACTTGCTCCCAGAAACACCTCCCCGGCTTCGTTGAAAAGTCCGGCGAGCTCAAGTCCAAAGGGGTCGAAACCATCGCCTGCATTTCCGTCAACGACGCCTTCGTCATGAAGGCTTGGAAGGCCGACTTGAAGATCGAGGACCAAGTGCTCCTGTTGTCGGATGGAAATGGGGACTTCACCAAAATGCAGATTTTCGTGAAGACCCTAACGGGGAAGACSATAACCCTAGAGGTTGAATCRTCTGACACSATCGAYAATGTCAAGGCYAAGATCCARGACAAGGAAGGCATCCCGCCGGACCAGCAGCGYCTCATCTTCGCTGGMAAACAGCTGGAGGACGGCCGAACCCTAGCCGACTACAAYATCCAGAAGGAGTCRACCCTCCACCTGGTGCTCCGCCTCCGTGGTGGCGCCAAGAAGCGCAAGAAGAAGACCTACACCAAGCCCAAGAAGATCAAGCACAAAAAGAAGAAGGTCAAGCTCGCTGTTTTGCAGTTATTTTTTGCAGACTTTGCTGTAATGTATATGACACAAACCTCTGATTCTCTACACATCAAGCTCTAAATTATGTTTCGCTGAGAAGAGCGAAGATCGCTGTCCGTC????TGCCCTCAGAATTGATCGGGAGTTTGACGGGGCTGATCTATCAGGCTTCATGTACCATATTGTGCCAGCCGGGTGCCGCCTGTCGATTGTAATCCCTAGTTTTTTCCCCC??TCTATTTGTCCTTTGCTTTATGTTTCTTGATCGGGCAGGATATGGAAGAATTGGTTTCTATGGGTTTAGTTCGAAGCATTGGGATAAGGTATGCTCACAAGTT?GAAAATTTTAGGTACAATTTGGCCAATACTGTGAAATTTCATACAAGCACTATCCATCATATCCTATGAAAACTTTCCCCTTTCTTYGAGCCTTACTCTGGAACTTGGATGGAGAAAAAAAAAA?GACTTTTTAAAACTAATTAAGGTGCAATTAGAGAAACAGTTGAAACTTGAATTTCTA?????TTTCCATGTCAACAAG?GGTTTGTTAGTGACATCTCTTATTGATTGGGGGAAAAAGTTTYTGACATTAYATAYGTAATRAACTTCTTTT?AACTAAGTATATGCATTTTAAAACCGTGAGAAGCCATTAGGC???TCAAAAT?GATARTGTCTACTCAGAAGGGAA?????TGAGTCATTACAAAATCTCTCTTGCCAATTGRAA?TTAAASGCTTCAAG??????????????????????????????????????????????TTGTTCCTTTGTTCTGATTCTTCAGTTTTGTAAATTTATTTTGAAACTY?GGGAATTGTGTTTTGAAAGAAAGTTTTCTTGCAGCAACTACGACATCTTTCTAACCAGGGATTGCTTAGCTTACTCCAAAGTGAAGCCTGCTGTGAATCAGATCGAGACACACCCCTACTTCCAACGCGACTCCCTCGTCAAATTCTGTCAGAAGCATGGAATCTGTCCCTTAGCAGCAGGGATTCTAGTTCTCCGCCGTTGATTTGATC?TTTGATCAAACGACCATGCCGATCCGCAACATCGCCTTTGGAAGGCCYGAGGAGGCGACTCGACCCGACGCTCTTAAAGCGGCGTTTGCTGAGTTTATATGTACCTTGATTTTCGTGTTYGCCGGCGAAGGTTCCGGCATGGCCTTTAACAAACTCACTGACAACGGTTCCACCACCCCCGCTGGCCTCGTTGCCGCCTCTCTGGCTCACGCATTCGCTCTCTTTGTTGCCGTCTCTGTAGGAGCATCAAATGTACGCTGAGATGGCTTCCCGCCATAGGGTTAGGTCTCCTTGCATCCAAATCATCAAGACTGCAACCATCCCAGCTAAGCTTTGCAAGAGGGAGAGCTCAAAACAATTCCACAACTCCAAGATCAAGTTCCCCCTGACCTTCAGGAAGGTCAGGCCACCAACCAGGAAGCTCAAGACCACCTACAAGGCATCAAGACCCAACTTGTTTATGTAAGTCTGGGTGATCATTTGTTGGATGAGCTATAAA?GGTCG?ATCWAATTTTTTT?GAAATTTTGTTTTACTATTCAGTAGAAACCTTCCTGCATTTTGGATCTTGTTTGTTGGATATTATTTGGCTTGATAACCTTTGCAT???ATCAGACRGTC?GAGGACCGTGATCTATGAGGGCCTTAAAATCCCTGTTTTATTTACTTTTT?GAAAGTTT?GAGTTAATCCGGATGTCTCCATCACATGGGGGAAACTGGGG?TGAAATTGGT?GGTGGGGTTT?ATCTTTTGGATGTGTGGATGAGATTGTACCACATACAGGGTTGTAATTTC???????????TACAGTGGGTGGAGCGAGGGAATCATCTAGGGACAAACCCCAC??TATGGTTTTTGTTTCCTTCCTCATATGTTAAAAAA?GCTAGGAATTTGATTCCGTTT?GAGTGG???TGATGT?AGAACCTGATCTCTTCTTTAGATTTTTCTTCTCTTTTT?GTATATCTAGAA?GAAAGAGAGGCGG???TATTTTTTAAATTGGATGAGAATTTGGCTACCATGCTGCTCCTATCCTCTTCCCAGAAAGGGAGTTCTGAGTTTGTCAAGTCTC??TGACTTCAATTTCATCGTATA??TGTAGATAAA?GCTTTATGACTC????TGTAAGCGTGCAACTCAC????TGATG?TTT?GCCTATT???ACGTTTA?GATACATGGATTA?CATATGTGCTTTCACCAGCTGAGATTTATCCATGTACTTGTCCTTTCACAAGTGGGGCTTGATTGGATCGACGATGCTGTGTTGATGTGCATAGAACTGTTGTTCTGTGTTGTGTGGTTT?GGTATCTAAATAAAA?GGACAAACTGCTCCTTGTCGATCAGATACGAGCATTCCAGAGAATATGAAGGCTATTGATGTCATACCTCTGCTGACACCTACTGTGCTGGAGAAGATTGAGGCTGTTGTTCAAAGCAAGCCAAARCGACCTGATTCATATAGGTGAACAGTATATCCGTTCAACCCTTTTGAGTGTTGTGGATATTACTTGGAACATTCCATTTTCCAACCTACCAGAATGCTAGCTACCAATTGGTGTGAAGGACATTTTATGTTTCTCTTGTTTGGATGTG?TTTTCTTCACTGAAATTCTCA?AGCATAG?GTTCTCTTCCTATTTATTTTTTC?TTTTCTTCTGGGTGGGGTGTAAAAGGGTA???TTATTTGAACCATTAAATCAATTAGAGATTGGAACCTGGGATTCATTTTAAGAGACCATACTTTTATAGTCAATTA????????????TTCGGTTTTGGTTTGATAAAAAAACAGGTGCAAGTTCTGTTGAAAAACCAACCACAAAAAACAAAAAAACAAACAACAAAAAACCACCACAAAACACAACACACCCAAAAACAAAAACACCCCAAAAACACACCCAACAAAAAC?ACACCACACCACCACCCAACCC??CAAC???AACAAACCCACCACAACAAAAAACACAACACAAAAC?ACAAAAAACCCAAAAAACAAAA?CACAAAACACCAAACAAAAAACCCACCACCCCCCCACCAAAAACACCACAAACACACCCAACCCAAAAAC?CCCACCCCCCACCAAAAAAAACAAACCAC?CA?C
034VAESTLI TGGAAAGCCCCTTTCTATGCTTATTACAAGGACTTCGACATAGAGGGATGCCCAATGCCAGGACCCGGGACTTGTGCCTCTAACCCTAATAACTGGTGGGAGGGAACTGCATACCATGAACTCAGCCCTATTGAAGCCAGACGATACCATTGGGTCCGTCAGAACCACATGATCTATGACTACTGCACGGACAAATCGCGATACCCGGTTACCCCACCGGAGTGTGTCGCAGGCATCTAAAATCCGATGGCCAATTTTTCCTTAATTGGTAAATACATTCATGCCTACGKACGTACACACCCTCATACACTCT???????GTTGTG?TGATAAGAGCCATGCATATCAGGRGGTATAGAGGGGAT?AAAAAATAATATTATTTTTGTTTCGATGGTGATTTTAGTATGTGGTTGA??????AGCCTAAGATTT????GTAAGGTTTGTTTTCTAAGGGTGGGCAAAGGGTCAACTTCTATTTGTAAACCATATGTGTCTGTATTTGCCGATTATCATAAGTGCCAATAAAGCTTCTGCATGGTGCTGTACTAAGCATTCGTTTCAATGAAGATATATTGAGTGTGTGGAATCGCAATGCATCCGATCATCAGGTCAGTAACCACTAATTCACTACTATTCTGATATGTTCTATGTTTGTGTACAATATGGTGACCTTGATTTACTTT??CCATTAGGCTGTAATGGCTCTAAGAGATGCGATCAAACGGCACTTGAAGCTTCCCCATGGCTATGTTATGGAATACAAGGCTCATGATGCTTCTCTCCGTGACAACTCATCTTATAGGAACACGTGGTTGAGAGGATGATCCTGTGGATTCCCTCCTTAAGCAACCATGTGGGAATGGAAGTTCAGATAGCTGTCCATTGAGGTCCCTG?CAGGATCAAAATCAGTTACTCCTATATTACCTT?????ACAACTAGTTTGGTGGTTGTCACTCTGAGTTTTAATGTAAGACTGTATTAGCTTCAA????????CTGAAGTCAAAACTCTCAGTTTCGTTAATGAATTTGCTGGTTTTCCCACAGGTTAAGGCAAAGCAGGTTACATTCCACAGGAAAAAGAATCTTCAGTACTATGAGATATCAGCGAAGAGCAACTACAATTTTGAGAAACCTTTCTTGTATCTTGCTAGGAAGCTTGCAGGGTGATTAAATAATATAGAAATTATTCAATTTCTGGTTTATATATGCTACAGAGGATATTTAACATTGATAA?TTGCTTTGGTGATTTTAGGGATCCCAATCTCCACTTTGTGGAGTCCCCTGCTCTTGCTCCTCCAGAAGTACACATTGACTTGGCTGCACAGCAACAGTAAGAATCTTGTCCTTGTAGTGC?TTCTTCTACTGTTGCCCCTC?AATA??????TTTTTCTTTTTAATAATGATAAC?TTCTTATTGATATCTGGTTTGCTTTAGACTATATWTTAAATCAATTCATTTGATATCAA????????TATACCTGTCCAGTTCTGGTCCCCTGCCTC?ATTATGTTTTTTGTTTGTTACAGGCACGAGGCTGAGCTTGCTGCAGCAGCTAGTCAGCCTCTTCCAGATGATGATGATGATGCGTTTGAGTAGAGAGAACKGGTGGAGAGGCTTGGGTTCTACCTTTTTGCAATGATTTAATGCTTCCTTTA?????TTATGCATCGTTCGCTTACCAAGTTTTTAAACTGGGCTTGGTGCTTTGAGCGGTCTCATGGATGTACGTGGAAGCAAGCCAGATGGCTCAGAGGTTGGTTCTGGTGATGGCCAAGGGAAGTCAGCTTCTGGACATGGCAGTGGAAATAGAGATTCCTAAGGTCGAAGATAGTTCTAAGTGAGA????TGGCTGCAGGAGGTTAAACCATCTAGGGATGAT???AGTGTGTAGACCTTTTT?????????????????????GAG?????TACTGGCATATACATATCTACATATTTCAACACATATGAACAACCTTTACCATCTCCACTGAATTTGTAGTTGTAGCATCTCCAATGAACAGCCATCCCATGTTCGAATTGGTTTCAGCAGCCCAGACAATCCTCCCCGACAGCGATGGCGCCATCGATGGGCATCTCCGGGAAGTGGGGCTGACCTTCCACTTACTTAAGGATGTGCCCGGCCTCATTTCCAAGAACATTGAAAAAAGCCTGAATGAGGCCTTCCAGCCTTTGGGCATCAAGGACTGGAACTCCATTTTCTGGATTGCACACCCTGGTGGGCCTGCAATCTTAGATCAAGTTGAGGAAAAATTAGCCCTAAAGCCCGAGAAGTTACGCTCCACACGACACGTCTTGAGCGAGTATGGTAACATGTCAAGTGCTTGCGTGTTGTTTATTTTGGACGAGATGAGGAGGAAGTCGGCTGAGGAAGGGCTGAAGACCACGGGTGAGGGGCTGGAAT?GGGGCGTGCTCTTCGGTTTCGGACCAGGGCTCACTGTTGAGACCGTGGTGCTCCACAGTGTGTCTACTTGAGGGACTAAAAAATATCTACTGTTTCYACTTTACTTGCCTGATTTGGTTTTCCCCTTCTCTTGTTGGTGAAAACTGACCCCAAGGACGAGTTCCTTGCAATATTGAGAGCCACTGTGAAGTGCTTGACCCGCCCAGAGAAGTACTTTGAGAAGGTTCTTAGGCTGGCAATCAACAAGCGAGGCACAGATGAAGGGGCTCTCACTAGAGTTGTCACTACAAGGGCTGAGATTGACATGAAGATCATAAAGGAGGAGTACCACAAAAGGAACAGCGTCACTCTGGATCATGCCATTGGCAAGGACACCACTGGAGACTATGAAAAAATGCTTCTGGCCCTGATAGGACACGGAGATGCTTGAGCTCGTTATTTCTT?CATGACATTTGCTTCTGATGGTGTCTATATATATAA???CTTATATAGTCTGCC????ATGTTTTCAAATGGTTGCATGTTGTGGAATGGGTTGTCCTGGTTTTGTGTG??TGG?TCCTTAAGAATCAGTCTTATGGCTATTGCGTGTCTTGGAAGACTTCAGTGTGATCAGACACAGCGAAACTGGAGCTGTTGAAGAGCTTGGGAGCTGATTTGACGATTGACTACACTAAGGAGAACTTTGAAGATTTGGCAGAGAAGTTCGATGTAGTTTATGATGCAGTTGGTAAGTTCTTGTGTTTATTGCTCATTTT?GAGGAGTCACTTATTGCACTATTGTCCTTTGTAGCTTATT?GAAATTTAATTCCCCAGCTCCATATTTGTTTGGGCCTGGTTTGATA?GAGTAAATTGATGGTGGATGAACAC????TACTTTTT?CCTTTCTACATTAACAGGGCAGTGTGATAAGGCAGTGAAGGTAGTGAAAGAAGGAGGCAGCGTGGTGGCATTAACTGGTGCCGTGACACCTCCTGGTTTCAGATTTGTAGTAACTTCAAATGGAGAGGTGTTGAAGAAACTGAACCCATATTTGGAGAGCGGGAAGGTGAAGCCAGTTGTTGATCCCAAGGGACCATTTCCATTTTCTCAGGTTGTTGAAGCTTTCTCCTACGTTGAAACAAGCCGAGCCACTGGAAAGATAGTTATACATCCGATTCCATGAGGGAAGAGACACAGTAAAACTCTGTCACTATGGA????GATGTATGATTGGAATGAAACCTGAGAAATTTTCAGTTTGATGTATAAATATTAAATGTATTCTGGTTGAGAGGAGCTTTGGCCACCATGGATAGAGACTATGGAATTCTTAACAAGGTTTTCCATCATATAACGGATACTCATGTGGCACACCATTTGTTCTCAACAATGCCGCATTATCATGCAATGGAGGCTACAAAGGCCATAAAGCCAGTATTAGGAGATTATTATCAGTTTGATGGGACTCCATTTTACAAGGCAATGTGGAGAGAGGCAAAGGAGTGTGTCTATGTCCAGTCGGATGGTGACAAGAGCAAAGGTGTTTTCTGGTACCAGAATAAGTTTTGATGACTTGAACTGGTGATGTTTGTTTCGGAATGTTCTAGTTTCTT?????AAGGATTTTAGC?YTCCCGTTA?T??TGTTAACTTAGCCATGTCTGTGC?????????TTGTACCTCGAATCTTGGTTGCATTAATATCATTCCATGGCCAACCAA?GC???GGAATCAGCTGGGGGAATCACATTGAAACCGCAGAAGCAGCAGCGATTCTGGMCATGGCTAATAGAGAACTA????YGAAGCAGAGAGCTGCTGCT???CTGGACTAGTGGTTCAACCC?ATCTGCTACTT?CAGCCAATTTTGCCATCACCC?CTCTGTTCACCATTC?CCTCTGGCATCAKCTT?CCATCTTCAAAAAAA???TGATGCTTCCGCTTTCTGCTTTT?AGCTTTTGGCTTTTTGCTTTT???????????????????????????????????GGATGTAAAGGAATGAGATTCTCTATTGGGTTTTGCTTAGTATTGTTATTGATTGGTCACTCCAGGAGAAGGAACCTCCAATCCAAAGTCTACAAGTAAAAGGAAGTTTATCGACACTGGCAGCTTTGCTGAGCAGGACAAATACTTGGAAATGTCGAAACGTGCATGCAAAGCTTCTAATTCCTACCTGGACTTGAATCTGCCTGTAGAGGAGTTGGAAGAAGATGTT???GATTCGGCAAATTGTGACAGTGATTCCCTCTCTGAAAGCTCAGAAGCTTGGTTGGAAGAGTTCTTAGATCAAATGGATGAAAAAGTGACTTTCAAGCCCTTCAATTTTGATGCAGTTGCTCAGAAGCTACTTAAGGAAATAAGCCTGAACTTCCAAAAGATTATCGGATCTGACATTCAGTTGGAGATTGACAGCGAGCCATTGAAAAGCTTGGGCTKAGGCACAAGGAACACATTGCAGCTTATGGAGAAGGCAATGAACGCCGTCTCACTGGACGACATGAAACTGCTGACATCAACACATTCTTATGGGTAAAAATTACTGTTTCCATCAATTAAATAGAAGATCAAATCATTCAGAAAGTAA?TGTAGAT????????????????????????????????????????????????????GGAGGAACTTGGCAAGGAACTAGGGAGC??????????????????????????????????????CATTAGCAATGATTTAACATATGCA?TTGAGAATTTGTAATTAGTTGAATCATAAGCCAGAAATCACCC?TTTTTTCGGGAATTTGGAT?AAGTTTCCCAGAATGCTGATCATCCGTCCTTCACATGTGGTTGATTTACAGGGAGTGGCAAACCGAGGAGCCTCCATTAGAGTTGGAAGAGACACAGAGAAAGCTGGGAAAGGATATTTTGAGGACAGAAGGCCTGCTTCAAACATGGATCCTTATGTGGTCACCTCCATGATTGCAGAAACTACAGGATTAGAAGCTAAATTCGACATGTTGATTGCCAACATCATCATCGACTGTTTGATGAGCCACTCTAGCTACTTGGCAAGCAACATGTCGAATTTAGCTTCTAATCCTGAACACAATGCCACAAAATCAGCCTATGAACATTGCTTCCTGCACTGTTCTGATGCAAAGACGGCGCTAAATTCAGCAGCTTTGGAGCTAAAGAATGGCAGCTATGATAGCGCTGAACTGTCCTTGCGCGAAGCAGCGCTATATCAAGGCACATGCCGATATGAGTTTGTGAGTTCAAACGAGACTTATGTGCCGCCTAATGTTTACTATGATCTGAAGGTCTTTGATATACTWACTGTGGCTGCCTTTAGAATTATCAAGGGTCCTGAACTTGTGGACAACTGCTCCAGGCATGCAGTTCTACACTGCAAACTATGTGAATGGAGTTGCTGGAAAAGATGGAGCTGTTTATGGAAAGCATTCAGGGCTCTGCTTGGAGACACAGGGATACCCAAACGCCATTAACCAGCCAAACTTCCCRTCMATCGTCGTCCAGCCAGGKGAGAAGTATCAACAYAYCATGTTGTTTGAGTTCTCCGTTGAGTGAAGGAGCAGATMTA?TTTGAGAAAAGTCTGCTCTGTGTTTGGTTTTCAATGGCTGTGAGACCAATGCTGATGGTGATAGCCAGATTGGAACGGTGGGATGTGTGGCTGTTGAYACTSATGGAAATTTAGCAGCTGCTACTTCTACTGGTGGACTGGTTAACAAAATGGTGGGCAGGATTGGGGACACACCCATTGTAGGTGCAGGGAACTATGCGAACAGCCTGTGTGCAGTCTCTGCCACAGGAAAAGGCGAAGCAATAATACGTGGTACYGTTGCAAGAGATGTGGCAGCACTCATGGAGTACAAAGGGCTTTCGCTCGAGGAAGCAGCAGCGTATGTATCCTTGTCCTCCCAACTCTCAAAGGCAAGCTCAATGGCATTGCCCTGCGTGTGCCCACCCCAAATGTGTCGGTTGTGGACCTTGTTGTTCAGGTGTCCAAGAAGACCTTTGCAGAGGAGGTGAATGCTGGTTTCAGGGAYAGTGCTGAGAAGGAGCTCCAAGGGATTCTCTCTGTGTGTGATGAGCCCCTGGTTTCAGTTGACTTCAGGTGCTCTGATGTGTCCTCGACCGTGGACTCATCACTGACCATGGTTATGGGAGATGACATGGTTAAGGTGATAGCTTGGTATGACAATGAATGGGGTTACTCTCAAAGGGTTGTGGATTTGGCTGATATTGTGGCCRACAAATGGAAATGATGAGCGGATTTGGGAGTAGTGGCTTCATCAGCATTGGGGTTTAGGACTCGGACTGAAAATGACATCAAGTTGGCTAATAGCGTTGATGTTGGGTCCCTTCGTGATCCACAGGAGGATGCAGTCAGGGTCAAGGACCCRGAATGGCTCATTGTTATTGGGGTCTGCACCCACTTGGGYTGCATCCCCTTGCCAAATGCTGGTGATTTTGGTGGTTGGTTTTGTCCATGCCATGGCTCCCACTACGATGTCTCTGGCAGGATCCGCAAAGGGCCAGCACCCTACAATCTTGAGGTACCCACTTACAGCTTCTTGGAGGAGAACAAGTTAATGATTGGCTGAGAATCGATGTTGAAGAGCAAGCACAACTTGAAATTCTGAGAGTGTCTTTCATTTACCAAGTGCAAGTGATTCT?AATATCCTAAAGGGCWAYGCTTTGATCAGAAAAGAACTGATACAATGAACCATA?TAATGTGTTACAACTTCCAAGATCACAGCTATACTGTATTATTGCCATCTTATGCTTGGCTGTTAATTTATTGCTTTTGCCTCTCTATTAATGTTGGTGT?ATGGAAAAATCTTTGTTGGATCTTGTTATTTCTGATGTGGATT?AGGTTTAAAACATCATTATAGAAGCTGATTTCACCAAAGAGGAGATTCCAAGACTGGGCCAACCCAGGGTCAATGGGGAAGCAGTACTTCCTCGGGTTTGAAAAATACTTGGGAGGGTCTGGCGAGCCAGCCTACCCAGGAGGCCCACTGTTCAACCCTCTCGGGTTTGGTAAAGATGAGAAATCCCTCAAGGATCTGAAGCTCAAAGAGGTTAAGAATGGGAGATTGGCTATGTTGGCCATATTGGGCTACTTTGCACAAGGGCCTGTGACAGGAGTCGGGCCCTTACAAAACCTGCTGGACCATTTGGCAGACCCTGTCAACAACAATATCATAACCAGCCTCAAGTTCCACAACTAGGATACTCATCCTCTTGTTGCTTTGCTTCACGATT???????CACTCTCTCTGTGT??CCTCTCAGCTGTCACCTCTCTCCCCCCC??TC????ATATTTGTAATATTATTATGTGAAGACTTGGCCTTTAAATTT???????????????????????????????????CTCCCTCTCCCTCAAACTCCGCCACCCTAAGCCCCTCAGATTCTCCACCGCCATCTCCGCTACCATCGCCGTCGGTGACAAGCTCCCAGAATCCACCTTCTCCTACTTCGACWCCGCCGGCGAGCTCCAGACCACCACCGTCTCCGACCTCACCAAGGGCAAGAAAGCCATCCTCTTTGCCGTCCCCGGCGCCTTCACCCCCACTTGCTCCCAGAAACACCTCCCCGGCTTCGTTGAAAAGTCCGGCGAGCTCAAGTCCAAAGGGGTCGAAACCATCGCCTGCATTTCCGTCAACGACGCCTTCGTCATGAAGGCTTGGAAGGCCGACTTGAAGATCGAGGACCAAGTGCTCCTGTTGTCGGATGGAAATGGGGACTTCACCAAAATGCAGATTTTCGTGAAGACCCTAACGGGGAAGACSATAACCCTAGAGGTTGAATCRTCTKACACSATCGAYAATGTCAAGGCYAAGATCCARGACAAGGAAGGCATCCCGCCGGACCAGCAGCGYCTCATCTTCGCTGGMAAACAGCTGGAGGACGGCCGAACCCTAGCCGACTACAAYATCCAGAAGGAGTCRACCCTCCACCTGGTGCTCCGCCTCCGTGGTGGCGCCAAGAAGCGCAAGAAGAAGACCTACACCAAGCCCAAGAAGATCAAGCACAAAAAGAAGAAGGTCAAGCTCGCTGTTTTGCAGTTATTTTTTGCAGACTTTGCTGTAATGTATATGACACAAACCTCTGATTCTCTACACATCAAGCTCTAAATTATGTTTCGCTGAGAAGAGCGAAGATCGCTGTCCGTC????TGCCCTCAGAATTGATCGGGAGTTTGACGGGGCTGATCTATCAGGCTTCATGTACCATATTGTGCCAGCCGGGTGCCGCCTGTCGATTGTAATCCCTAGTTTTTTCCCCC??TCTATTTGTCCTTTGCTTTATGTTTCTTGATCGGGCAGGATATGGAAGAATTGGTTTCTATGGGTTTAGTTCGAAGCATTGGGATAAGGTATGCTCACAAGTT?GAAAATTTTAGGTACAATTTGGCCAATACTGTGAAATTTCATACAAGCACTATCCATCATATCCTATGAAAACTTTCCCCTTTCTTYGAGCCTTACTCTGGAACTTGGATGGAGAAAAAAAAAA?GACTTTTTAAAACTAATTAAGGTGCAATTAGAGAAACAGTTGAAACTTGAATTTCTA?????TTTCCATGTCAACAAG?GGTTTGTTAGTGACATCTCTTATTGATTGGGGGAAAAAGTTTYTGACATTAYATAYGTAATRAACTTCTTTT?AACTAAGTATATGCATTTTAAAACCGTGAGAAGCCATTAGGC???TCAAAAT?GATAATGTCTACTCAGAAGGGAA?????TGAGTCATTACAAAATCTCTCTTGCCAATTGRAA?TTAAASGCTTCAAG??????????????????????????????????????????????TTGTTCCTTTGTTCTGATTCTTCAGTTTTGTAAATTTATTTTGAAACTY?GGGAATTGTGTTTTGAAAGAAAGTTTTCTTGCAGCAACTACGACATCTTTCTAACCAGGGATTGCTTAGCTTACTCCAAAGTGAAGCCTGCTGTGAATCAGATCGAGACACACCCCTACTTCCAACGCGACTCCCTCGTCAAATTCTGTCAGAAGCATGGAATCTGTCCCTTAGCAGCAGGGATTCTAGTTCTCCGCCGTTGATTTGATC?TTTGATCAAACGACCATGCCGATCCGCAACATCGCCTTTGGAAGGCCYGAGGAGGCGACTCGACCCGACGCTCTTAAAGCGGCGTTTGCTGAGTTTATATGTACCTTGATTTTCGTGTTYGCCGGCGAAGGTTCCGGCATGGCCTTTAACAAACTCACTGACAACGGTTCCACCACCCCCGCTGGCCTCGTTGCCGCCTCTCTGGCTCACGCATTCGCTCTCTTTGTTGCCGTCTCTGTAGGAGCATCAAATGTACGCTGAGATGGCTTCCCGCCATAGGGTTAGGTCTCCTTGCATCCAAATCATCAAGACTGCAACCATCCCAGCTAAGCTTTGCAAGAGGGAGAGCTCAAAACAATTCCACAACTCCAAGATCAAGTTCCCCCTGACCTTCAGGAAGGTCAGGCCACCAACCAGGAAGCTCAAGACCACCTACAAGGCATCAAGACCCAACTTGTTTATGTAAGTCTGGGTGATCATTTGTTGGATGAGCTATAAA?GGTCG?ATCWAATTTTTTT?GAAATTTTGTTTTACTATTCAGTAGAAACCTTCCTGCATTTTGGATCTTGTTTGTTGGATATTATTTGGCTTGATAACCTTTGCAT???ATCAGACRGTC?GAGGACCGTGATCTATGAGGGCCTTAAAATCCCTGTTTTATTTACTTTTT?GAAAGTTT?GAGTTAATCCGGATGTCTCCATCACATGGGGGAAACTGGGG?TGAAATTGGT?GGTGGGGTTT?ATCTTTTGGATGTGTGGATGAGATTGTACCACATACAGGGTTGTAATTTC???????????TACAGTGGGTGGAGCGAGGGAATCATCTAGGGACAAACCCCAC??TATGGTTTTTGTTTCCTTCCTCATATGTTAAAAAA?GCTAGGAATTTGATTCCGTTT?GAGTGG???TGATGT?AGAACCTGATCTCTTCTTTAGATTTTTCTTCTCTTTTT?GTATATCTAGAA?GAAAGAGAGGCGG???TATTTTTTAAATTGGATGAGAATTTGGCTACCATGCTGCTCCTATCCTCTTCCCAGAAAGGGAGTTCTGAGTTTGTCAAGTCTC??TGACTTCAATTTCATCGTATA??TGTAGATAAA?GCTTTATGACTC????TGTAAGCGTGCAACTCAC????TGATG?TTT?GCCTATT???ACGTTTA?GATACATGGATTA?CATATGTGCTTTCACCAGCTGAGATTTATCCATGTACTTGTCCTTTCACAAGTGGGGCTTGATTGGATCGACGATGCTGTGTTGATGTGCATAGAACTGTTGTTCTGTGTTGTGTGGTTT?GGTATCTAAATAAAA?GGACAAACTGCTCCTTGTCGATCAGATACGAGCATTCCAGAGAATATGAAGGCTATTGATGTCATACCTCTGCTGACACCTACTGTGCTGGAGAAGATTGAGGCTGTTGTTCAAAGCAAGCCAAARCGACCTGATTCATATAGGTGAACAGTATATCCGTTCAACCCTTTTGAGTGTTGTGGATATTACTTGGAACATTCCATTTTCCAACCTACCAGAATGCTAGCTACCAATTGGTGTGAAGGACATTTTATGTTTCTCTTGTTTGGATGTG?TTTTCTTCACTGAAATTCTCA?AGCATAG?GTTCTCTTCCTATTTATTTTTTC?TTTTCTTCTGGGTGGGGTGTAAAAGGGTA???TTATTTGAACCATTAAATCAATTAGAGATTGGAACCTGGGATTCATTTTAAGAGACCATACTTTTATAGTCAATTA????????????TTCGGTTTTGGTTTGATAAAAAAACAGGTGCAAGTTCTGTTGAAAAACCAACCACAAAAAACAAAAAAACAAACAACAAAAAACCACCACAAAACACAACACACCCAAAAACAAAAACACCCCAAAAACACACCCAACAAAAAC?ACACCACACCACCACCCAACCC??CAAC???AACAAACCCACCACAACAAAAAACACAACACAAAAC?ACAAAAAACCCAAAAAACAAAA?CACAAAACACCAAACAAAAAACCCACCACCCCCCCACCAAAAACACCACAAACACACCCAACCCAAAAAC?CCCACCCCCCACCAAAAAAAACAAACCAC?CA?C
[truncated: 3,177,244 more chars]
