# Supplementary material for: A phylogenetic analysis of the grape genus (Vitis L.) reveals broad reticulation and concurrent diversification during neogene and quaternary climate change
Source: BMC Evol Biol. 2013 Jul 5;13:141. doi: 10.1186/1471-2148-13-141 (PMC3750556; doi:10.1186/1471-2148-13-141)
Supplement: Additional file 22 — 800mil10Klog_52taxaNoTiliWithCay_11437_LognRelYule3CalPts_NOpartK80G.xml. XML file used to date divergences in BEAST (unpartitioned). [file 1471-2148-13-141-S22.xml]

<?xml version="1.0" standalone="yes"?>

<!-- Generated by BEAUTi v1.7.4                                              -->
<!--       by Alexei J. Drummond, Andrew Rambaut and Marc A. Suchard         -->
<!--       Department of Computer Science, University of Auckland and        -->
<!--       Institute of Evolutionary Biology, University of Edinburgh        -->
<!--       David Geffen School of Medicine, University of California, Los Angeles-->
<!--       http://beast.bio.ed.ac.uk/                                        -->
<beast>

	<!-- The list of taxa to be analysed (can also include dates/ages).          -->
	<!-- ntax=52                                                                 -->
	<taxa id="taxa">
		<taxon id="002VACER58"/>
		<taxon id="009VADENXI"/>
		<taxon id="011VADSTAN"/>
		<taxon id="030VAESTAR"/>
		<taxon id="033VAESTLI"/>
		<taxon id="044VAMURZU"/>
		<taxon id="049VARIZDV"/>
		<taxon id="052VBASHBA"/>
		<taxon id="054VBELLME"/>
		<taxon id="055VBETUDV"/>
		<taxon id="057VBIFODV"/>
		<taxon id="058VBLANDV"/>
		<taxon id="059VBLOODV"/>
		<taxon id="060ABREV58"/>
		<taxon id="067VCALIDV"/>
		<taxon id="076VCINE58"/>
		<taxon id="088VCINEHE"/>
		<taxon id="096LCOCCHi"/>
		<taxon id="097VCOIG58"/>
		<taxon id="106VDAVITA"/>
		<taxon id="110VFICIDV"/>
		<taxon id="111VFLEXDV"/>
		<taxon id="114VGIRDDV"/>
		<taxon id="117VHANCLI"/>
		<taxon id="127VJACQDV"/>
		<taxon id="129CJAPOP6"/>
		<taxon id="134VLABR58"/>
		<taxon id="138VLIUBLA"/>
		<taxon id="145VMONTDV"/>
		<taxon id="150VMUSTDV"/>
		<taxon id="151VNESBDV"/>
		<taxon id="155VPALMDV"/>
		<taxon id="166VPIASGA"/>
		<taxon id="172VPIASLI"/>
		<taxon id="174VPOPEDV"/>
		<taxon id="183VPSEUSH"/>
		<taxon id="185VQINLLU"/>
		<taxon id="191VQUINSH"/>
		<taxon id="200VRIPA58"/>
		<taxon id="213VROMAJI"/>
		<taxon id="221VROTUDV"/>
		<taxon id="224VROTUMU"/>
		<taxon id="229VRUPE58"/>
		<taxon id="234VSHENME"/>
		<taxon id="242VSHUTDV"/>
		<taxon id="247PSPP588"/>
		<taxon id="267VSYLVDV"/>
		<taxon id="276VTRELDV"/>
		<taxon id="287VVINICH"/>
		<taxon id="301VVULPDV"/>
		<taxon id="304VWELSWA"/>
		<taxon id="309VYENSYA"/>
	</taxa>
	<taxa id="All">
		<taxon idref="002VACER58"/>
		<taxon idref="009VADENXI"/>
		<taxon idref="011VADSTAN"/>
		<taxon idref="030VAESTAR"/>
		<taxon idref="033VAESTLI"/>
		<taxon idref="044VAMURZU"/>
		<taxon idref="049VARIZDV"/>
		<taxon idref="052VBASHBA"/>
		<taxon idref="054VBELLME"/>
		<taxon idref="055VBETUDV"/>
		<taxon idref="057VBIFODV"/>
		<taxon idref="058VBLANDV"/>
		<taxon idref="059VBLOODV"/>
		<taxon idref="060ABREV58"/>
		<taxon idref="067VCALIDV"/>
		<taxon idref="076VCINE58"/>
		<taxon idref="088VCINEHE"/>
		<taxon idref="096LCOCCHi"/>
		<taxon idref="097VCOIG58"/>
		<taxon idref="106VDAVITA"/>
		<taxon idref="110VFICIDV"/>
		<taxon idref="111VFLEXDV"/>
		<taxon idref="114VGIRDDV"/>
		<taxon idref="117VHANCLI"/>
		<taxon idref="127VJACQDV"/>
		<taxon idref="129CJAPOP6"/>
		<taxon idref="134VLABR58"/>
		<taxon idref="138VLIUBLA"/>
		<taxon idref="145VMONTDV"/>
		<taxon idref="150VMUSTDV"/>
		<taxon idref="151VNESBDV"/>
		<taxon idref="155VPALMDV"/>
		<taxon idref="166VPIASGA"/>
		<taxon idref="172VPIASLI"/>
		<taxon idref="174VPOPEDV"/>
		<taxon idref="183VPSEUSH"/>
		<taxon idref="185VQINLLU"/>
		<taxon idref="191VQUINSH"/>
		<taxon idref="200VRIPA58"/>
		<taxon idref="213VROMAJI"/>
		<taxon idref="221VROTUDV"/>
		<taxon idref="224VROTUMU"/>
		<taxon idref="229VRUPE58"/>
		<taxon idref="234VSHENME"/>
		<taxon idref="242VSHUTDV"/>
		<taxon idref="247PSPP588"/>
		<taxon idref="267VSYLVDV"/>
		<taxon idref="276VTRELDV"/>
		<taxon idref="287VVINICH"/>
		<taxon idref="301VVULPDV"/>
		<taxon idref="304VWELSWA"/>
		<taxon idref="309VYENSYA"/>
	</taxa>
	<taxa id="Vitaceae">
		<taxon idref="002VACER58"/>
		<taxon idref="009VADENXI"/>
		<taxon idref="011VADSTAN"/>
		<taxon idref="030VAESTAR"/>
		<taxon idref="033VAESTLI"/>
		<taxon idref="044VAMURZU"/>
		<taxon idref="049VARIZDV"/>
		<taxon idref="052VBASHBA"/>
		<taxon idref="054VBELLME"/>
		<taxon idref="055VBETUDV"/>
		<taxon idref="057VBIFODV"/>
		<taxon idref="058VBLANDV"/>
		<taxon idref="059VBLOODV"/>
		<taxon idref="060ABREV58"/>
		<taxon idref="067VCALIDV"/>
		<taxon idref="076VCINE58"/>
		<taxon idref="088VCINEHE"/>
		<taxon idref="097VCOIG58"/>
		<taxon idref="106VDAVITA"/>
		<taxon idref="110VFICIDV"/>
		<taxon idref="111VFLEXDV"/>
		<taxon idref="114VGIRDDV"/>
		<taxon idref="117VHANCLI"/>
		<taxon idref="127VJACQDV"/>
		<taxon idref="129CJAPOP6"/>
		<taxon idref="134VLABR58"/>
		<taxon idref="138VLIUBLA"/>
		<taxon idref="145VMONTDV"/>
		<taxon idref="150VMUSTDV"/>
		<taxon idref="151VNESBDV"/>
		<taxon idref="155VPALMDV"/>
		<taxon idref="166VPIASGA"/>
		<taxon idref="172VPIASLI"/>
		<taxon idref="174VPOPEDV"/>
		<taxon idref="183VPSEUSH"/>
		<taxon idref="185VQINLLU"/>
		<taxon idref="191VQUINSH"/>
		<taxon idref="200VRIPA58"/>
		<taxon idref="213VROMAJI"/>
		<taxon idref="221VROTUDV"/>
		<taxon idref="224VROTUMU"/>
		<taxon idref="229VRUPE58"/>
		<taxon idref="234VSHENME"/>
		<taxon idref="242VSHUTDV"/>
		<taxon idref="247PSPP588"/>
		<taxon idref="267VSYLVDV"/>
		<taxon idref="276VTRELDV"/>
		<taxon idref="287VVINICH"/>
		<taxon idref="301VVULPDV"/>
		<taxon idref="304VWELSWA"/>
		<taxon idref="309VYENSYA"/>
	</taxa>
	<taxa id="Vits_38">
		<taxon idref="002VACER58"/>
		<taxon idref="009VADENXI"/>
		<taxon idref="011VADSTAN"/>
		<taxon idref="030VAESTAR"/>
		<taxon idref="033VAESTLI"/>
		<taxon idref="044VAMURZU"/>
		<taxon idref="049VARIZDV"/>
		<taxon idref="052VBASHBA"/>
		<taxon idref="054VBELLME"/>
		<taxon idref="055VBETUDV"/>
		<taxon idref="057VBIFODV"/>
		<taxon idref="058VBLANDV"/>
		<taxon idref="059VBLOODV"/>
		<taxon idref="067VCALIDV"/>
		<taxon idref="076VCINE58"/>
		<taxon idref="088VCINEHE"/>
		<taxon idref="097VCOIG58"/>
		<taxon idref="106VDAVITA"/>
		<taxon idref="110VFICIDV"/>
		<taxon idref="111VFLEXDV"/>
		<taxon idref="114VGIRDDV"/>
		<taxon idref="117VHANCLI"/>
		<taxon idref="127VJACQDV"/>
		<taxon idref="134VLABR58"/>
		<taxon idref="138VLIUBLA"/>
		<taxon idref="145VMONTDV"/>
		<taxon idref="150VMUSTDV"/>
		<taxon idref="151VNESBDV"/>
		<taxon idref="155VPALMDV"/>
		<taxon idref="166VPIASGA"/>
		<taxon idref="172VPIASLI"/>
		<taxon idref="183VPSEUSH"/>
		<taxon idref="185VQINLLU"/>
		<taxon idref="191VQUINSH"/>
		<taxon idref="200VRIPA58"/>
		<taxon idref="213VROMAJI"/>
		<taxon idref="229VRUPE58"/>
		<taxon idref="234VSHENME"/>
		<taxon idref="242VSHUTDV"/>
		<taxon idref="267VSYLVDV"/>
		<taxon idref="276VTRELDV"/>
		<taxon idref="287VVINICH"/>
		<taxon idref="301VVULPDV"/>
		<taxon idref="304VWELSWA"/>
		<taxon idref="309VYENSYA"/>
	</taxa>
	<taxa id="Vits_stem/parth">
		<taxon idref="002VACER58"/>
		<taxon idref="009VADENXI"/>
		<taxon idref="011VADSTAN"/>
		<taxon idref="030VAESTAR"/>
		<taxon idref="033VAESTLI"/>
		<taxon idref="044VAMURZU"/>
		<taxon idref="049VARIZDV"/>
		<taxon idref="052VBASHBA"/>
		<taxon idref="054VBELLME"/>
		<taxon idref="055VBETUDV"/>
		<taxon idref="057VBIFODV"/>
		<taxon idref="058VBLANDV"/>
		<taxon idref="059VBLOODV"/>
		<taxon idref="067VCALIDV"/>
		<taxon idref="076VCINE58"/>
		<taxon idref="088VCINEHE"/>
		<taxon idref="097VCOIG58"/>
		<taxon idref="106VDAVITA"/>
		<taxon idref="110VFICIDV"/>
		<taxon idref="111VFLEXDV"/>
		<taxon idref="114VGIRDDV"/>
		<taxon idref="117VHANCLI"/>
		<taxon idref="127VJACQDV"/>
		<taxon idref="134VLABR58"/>
		<taxon idref="138VLIUBLA"/>
		<taxon idref="145VMONTDV"/>
		<taxon idref="150VMUSTDV"/>
		<taxon idref="151VNESBDV"/>
		<taxon idref="155VPALMDV"/>
		<taxon idref="166VPIASGA"/>
		<taxon idref="172VPIASLI"/>
		<taxon idref="174VPOPEDV"/>
		<taxon idref="183VPSEUSH"/>
		<taxon idref="185VQINLLU"/>
		<taxon idref="191VQUINSH"/>
		<taxon idref="200VRIPA58"/>
		<taxon idref="213VROMAJI"/>
		<taxon idref="221VROTUDV"/>
		<taxon idref="224VROTUMU"/>
		<taxon idref="229VRUPE58"/>
		<taxon idref="234VSHENME"/>
		<taxon idref="242VSHUTDV"/>
		<taxon idref="247PSPP588"/>
		<taxon idref="267VSYLVDV"/>
		<taxon idref="276VTRELDV"/>
		<taxon idref="287VVINICH"/>
		<taxon idref="301VVULPDV"/>
		<taxon idref="304VWELSWA"/>
		<taxon idref="309VYENSYA"/>
	</taxa>
	<taxa id="Vitis_crown">
		<taxon idref="002VACER58"/>
		<taxon idref="009VADENXI"/>
		<taxon idref="011VADSTAN"/>
		<taxon idref="030VAESTAR"/>
		<taxon idref="033VAESTLI"/>
		<taxon idref="044VAMURZU"/>
		<taxon idref="049VARIZDV"/>
		<taxon idref="052VBASHBA"/>
		<taxon idref="054VBELLME"/>
		<taxon idref="055VBETUDV"/>
		<taxon idref="057VBIFODV"/>
		<taxon idref="058VBLANDV"/>
		<taxon idref="059VBLOODV"/>
		<taxon idref="067VCALIDV"/>
		<taxon idref="076VCINE58"/>
		<taxon idref="088VCINEHE"/>
		<taxon idref="097VCOIG58"/>
		<taxon idref="106VDAVITA"/>
		<taxon idref="110VFICIDV"/>
		<taxon idref="111VFLEXDV"/>
		<taxon idref="114VGIRDDV"/>
		<taxon idref="117VHANCLI"/>
		<taxon idref="127VJACQDV"/>
		<taxon idref="134VLABR58"/>
		<taxon idref="138VLIUBLA"/>
		<taxon idref="145VMONTDV"/>
		<taxon idref="150VMUSTDV"/>
		<taxon idref="151VNESBDV"/>
		<taxon idref="155VPALMDV"/>
		<taxon idref="166VPIASGA"/>
		<taxon idref="172VPIASLI"/>
		<taxon idref="174VPOPEDV"/>
		<taxon idref="183VPSEUSH"/>
		<taxon idref="185VQINLLU"/>
		<taxon idref="191VQUINSH"/>
		<taxon idref="200VRIPA58"/>
		<taxon idref="213VROMAJI"/>
		<taxon idref="221VROTUDV"/>
		<taxon idref="224VROTUMU"/>
		<taxon idref="229VRUPE58"/>
		<taxon idref="234VSHENME"/>
		<taxon idref="242VSHUTDV"/>
		<taxon idref="267VSYLVDV"/>
		<taxon idref="276VTRELDV"/>
		<taxon idref="287VVINICH"/>
		<taxon idref="301VVULPDV"/>
		<taxon idref="304VWELSWA"/>
		<taxon idref="309VYENSYA"/>
	</taxa>
	<taxa id="FossilLabrusca">
		<taxon idref="030VAESTAR"/>
		<taxon idref="033VAESTLI"/>
		<taxon idref="134VLABR58"/>
		<taxon idref="301VVULPDV"/>
	</taxa>

	<!-- The sequence alignment (each sequence refers to a taxon above).         -->
	<!-- ntax=52 nchar=11437                                                     -->
	<alignment id="alignment" dataType="nucleotide">
		<sequence>
			<taxon idref="002VACER58"/>
			TGGAAAGCCCCTTTCTATGCTTATTACAAGGACTTCGACATAGAGGGATGCCCAATGCCAGGACCCGGGACTTGTGCCTCTAACCCTAATAACTGGTGGGAGGGAACTGCATACCATGAACTCAGCCCTATTGAAGCCAGACGATACCATTGGGTCCGTCAGAACCACATGATCTATGACTACTGCACGGACAAATCGCGATACCCGGTTACCCCACCGGAGTGTGTCGCAGGCATCTAAAATCCGATGGCCAATTTTTCCTTAATTGGTAAATACATTCATGCCTACGTACGTACACACCCTCATACACTTT-------GTTGTG-TGATAAGAGCCATGCATATCAGGGGGTATAGAGGGGAT-AAAAAATAATATTACTTTTGTTTTGATGGTGATTTTAGTATGTGGTTGA------AGCCTAAGATTT----GTAAGGTTTGTTTTCTAAGGGTGGGCAAAGGGTCAACTTCTATTTGTAAACCATATGTGTCTGTATTTGCCGATTATCATAAGTGCCAATAAAGCTTCTGCATGGTGCTGTACTAAGCATTCGTTTCAATGAAGATATATTGAGTGTGTGGAATCGCAATGCATCCGATCATCAGGTCAGTAACCACTAATTCASTACTATTATGATATGTTCTGTGTTTGTGTACAATATGGTGACCTTGATTTACTTTTTCCATTAGGCTGTAATGGCTCTAAGAGATGCGATCAAACGRCACTTGAAGCTTCCCCATGGCTATGTTATGGAATACAAGGCTCATGATGCTTCTCTCCGTGACAACTCATCTTATAGGAACACATGGTTGAGAGGATGATCCTGTGGATTCCCTCCTTAAGCAACCATGTGGGAATGGAAGTTCAGATAGCTGTCCATTGAGGTCCCTG-CAGGATCAAAATCAGTTACTCCTATATTACCTT-----ACAACTAGTTTGGTGGTTGTCGCTCTGAGTTTTAATGTAAGACTGTATTAGCTTCAA--------CTGAAGTCAAAACTCTCAGTTTCGTTAATGAATTTGCTGGTTTTCCCACAGGTTAAGGCAAAGCAGGTTACATTCCACAGGAAAAAGAATCTTCAGTACTATGAGATATCAGCGAAGAGCAACTACAATTTTGAGAAACCTTTCTTGTATCTTGCTAGGAAGCTTGCAGGGTGATTAAATAATATAGAAATTATTCAATTTCTGGTTTTTATATGCTACAGAGGATATTTAACATTGATAA-TTGCTTTGGTGATTTTAGGGATCCCAATCTCCACTTTGTGGAGTCCCCTGCTCTTGCTCCTCCAGAAGTACACATTGACTTGGCTGCACAGCAACAGTAAGAATCTTGTCCTTGTAGTGC-TTCTTCTACTGTTGCCCCTC-AATA-------TTTTCTTTTTAATAATGATAAC-TTCTTGTTGATGTCTAGTTTGCTTTAGACTATATTTTAAATCAATTCATTTGATATCAA--------CATACCTGTCCAGTTCTGGTCCCCTGCCTC-ATTATGTTTTTTGTTTGTTACAGGCACGAGGCTGAGCTTGCTGCAGCAGCTAGTCAGCCTCTTCCAGATGATGATGATGATGCATTTGAGTAGAGAGAACTGGTGGAGAGGCTTGGGTTCTACCTTTTTGCAATGATTTAATGCTTCCTTTA-----TTATGCATCGTTCGCTTACCAAGTTTTTAAACTGGGCTTGGTGCTTTGAGCGGTCTCATGGATGTACGTGGAAGCAAGCCAGATGGCTCAGAGGTTGGTTCTGGTGATGGCCAAGGGAAGTCAGCTTCTGGACATGGCAGTGGAAATAGAGATTCCTAAGGTCGAAGATAGTTCTAAGTGAGA----TGGCTGCAGGAGGTTAAACCATCTAGGGATGAT---AGTGTGTAGACCTTTTT---------------------GAG-----TACTGGCATATACATATCTACATATTTCAACACATATGAACAACCTTTACCATCTC
			CACTGAATTTGTAGTTGTAGCATCTCCAATGAACAGCCATCCCATGTTCGAATTGGTTTCAGCAGCCCAGACAATCCTCCCCGACAGCGATGGCGCCATCGATGGGCATCTCCGGGAAGTGGGGCTGACCTTCCACTTACTTAAGGATGTGCCCGGCCTCATTTCCAAGAACATTGAAAAAAGCCTGAATGAGGCCTTCCAGCCTTTGGGCATCAAGGACTGGAACTCCATTTTCTGGATTGCACACCCTGGTGGGCCTGCGATCTTGGATCAAGTTGAGGAAAAATTAGCCCTAAAGCCCGAGAAGTTACGCTCCACACGACACGTCTTGAGCGAGTATGGTAACATGTCAAGTGCTTGCGTGTTGTTTATTTTGGACGAGATGAGGAGGAAGTCGGCTGAGGAAGGGCTGAAGACCACGGGTGAGGGGCTGGAAT-GGGGCGTGCTCTTCGGTTTCGGACCAGGGCTCACTGTTGAGACCGTGGTGCTCCACAGTGTGTCTACTTGAGGGACTAAAAAATATCTACTGTTTCCACTTTACTTGCCTGATTTGGTTTTCCCCTTCTCTTGTTGGTGAAAACTGACCCCAAGGACGAGTTCCTTGCAATATTGAGAGCCACTGTGAAGTGCTTGACCCGCCCAGAGAAGTACTTTGAGAAGGTTCTCAGGCTGGCAATCAACAAGCGAGGCACAGATGAAGGGGCTCTCACTAGAGTTGTCACTACAAGGGCTGAGATTGACATGAAGATCATAAAGGAGGAGTACCACAAAAGGAACAGCGTCACTCTGGATCATGCCATTGGCAAGGACACCACTGGAGACTATGAAAAAATGCTTCTGGCCCTGATAGGACACGGAGATGCTTGAGCTCGTTATTTCTT-CATGACATTTGCTTCTGATGGTGTCTATATATATAA---CTTATATARTCTGCC----ATGTTTTCAAATGGTTGCATGTTGTGGAATGGRTTATCCTGGTTTTGYGTG--TGG-TCCTTAATAATCAGTCTTATGGCTATTGCGTGTCTTGGAAGACTTCAGTGTGATCAGACACAGCGAAACTGGAGCTGTTGAAGAGCTTGGGAGCTGATTTGACGATTGACTACASTAAGGWGAACTTTGAAGATTTGGCAGAGAAATTCGATGTAGTTTATGATGCAGTTGGTAAGATCTTGTGTTTAKTGCTCATTGT-GAGGAGTCACTTATTGCACTATTGTCCTTTGTAGCTTATT-GAAATTTAATTCCCCAGCTCCATATTTGTTTGGGCCTGGTTTGATA-GAGTAAATTGATGGTGGATGAACAC----WACTTTTT-CCTTTCTACATTAACAGGGCAGTGTGATAAGGCAGTGAAGGTAGTGAAAGAAGGAGGCAGCGTGGTGGCATTAACAGGTGCCGTGACACCTCCTGGTTTCAGATTTGTAGTAACTTCAAATGGAGAGGTGTTGAAGAAACTGAACCCATATTTGGAGAGCGGGAAGGTGAAGCCAGTGGTTGATCCCAAGGGACCATTTCCATTTTCTCAGGTTGTTGAAGCTTTCTCCTACGTTGAAACAAGCCGAGCCACTGGAAAGATAGTTATACATCCGATTCCATGAGAGAAGAGACACAGTAAAACTCGGTCACTATGGA----GATGTATGATTGGAATGAAACCTGAGAAATTTTCAGTTTGATGTATAAATATTAAATATATTCTGGTTGAGAGGAGCTTTGGCCACCATGGATAGAGACTATGGAATTCTTAACAAGGTTTTCCATCATATAACGGATACTCATGTGGCACACCATTTGTTCTCAACAATGCCGCATTATCATGCAATGGAGGCTACAAAGGCCATAAAGCCAGTATTAGGAGATTATTATCAGTTTGATGGGACTCCATTTTACAAGGCAATGTGGAGAGAGGCAAAGGAGTGTGTCTATGTCCAGTCGGATGGTGACAAGAGCAAAGGTGTTTTCTGGTACCAGAATAAGTTTTGATGACTTA
			AACTGGTGATGTTTGTTTCGGAATGTTCTAGTTTCTTCTT---AGGATTTTAGC-TTCCCGTTA-T--TGTTAACTTAGCCATGTCTGTGC---------TTGTACCTCGAATCTTGGTTGCATTAATATCATTCCATGGCCAACCAA-GC---GGAATCAGCTGGGGGAATCACATTGAAACCTCAGAAGCAGCAGCGATTCTGGACATGGCTAATAGAGAACTA----TGAAGCAGAGAGCTGCTGCT---CTGGACTAGTGGTTCAACCC-ATCTGCTACTT-CAGCCAATTTTGCCATTACCC-CTCTGTCCACCATTC-CCTCTGGTATCAGCTT-CCATCTTCAAAAAAAA--TGATGCTTCCGCTTTCAGCTTTT-AGCTTTTGGCTTTTTGCTTTT-----------------------------------GGATGTAAATGAATGAGATTCTCTATTGGGTTTTGCTTAGTATTGTTATTGATTGGTCACTCCAGGAGAAGGAACCTCCAATCCAAAGTCTACAAGTAAAAGGAAGTTTATCGACACTGGCAGCTTTGCTGAGCAGGACAAATACTTGGAAATGTCGAAACGTGCATGCAAAGCTTCTAATTCCTACCTGGACTTGAATCTGCCTGTAGAGGAGTTGGAAGAAGATGTT---GATTCGGCAAATTGTGACAGTGATTCCCTCTCTGAAAGCTCAGAAGCTTGGTTGGAAGAGTTCTTAGATCAAATGGATGAAAAAGTGACTTTCAAGCCCTTCAATTTTGATGCAGTTGCTCAGAAGCTACTTAAGGAAATAAGCCTGAACTTCCAAAAGATTATCGGATCTGACATTCAGTTGGAGATTGACAGCGAGCCATTGAAAAGCTTGGGCTGAGGCACAAGGAACACATTGCAGCTTATGGAGAAGGCAATGAACGCCGTCTCACTGGACGACATGAAACTGCTGACATCAACACATTCTTATGGGTAAAAATTACTGTTTCCATCAATTAAATAGAAGATCAAATCATTCAGAAAGTAA-TGTAGAT----------------------------------------------------RGAGGAACTTGGCAAGGAACTAGGGAGC--------------------------------------TATTAGCAATGATTTAACATATGCA-TTGAGAATTTGTAATTAGTTGAATCATAAGCCAGAAATCACCC-TTTTTTCGGGAATTTGGAT-AAGTTTCCCAGAATGCTGATCATCCGTCCTTCACATGTGGTTGATTTACAGGGAGTGGCAAACCGAGGAGCCTCCATTAGAGTTGGAAGAGACACAGAGAAAGCTGGGAAAGGATATTTTGAGGACAGAAGGCCTGCTTCAAACATGGATCCTTATGTGGTCACCTCCATGATTGCAGAAACTACAGGATTAGAAGCTAAATTCGACATGTTGATTGCCAACATCATCATCGACTGTTTGATGAGCCACTCTAGCTACTTGGCAAGCAACATGTCGAATTTAGCTTCTAATCCTGAAMACAATGCCACAAAATCAGCCTATGAACATTGCTTCCTGCACTGTTCTGATGCAAAGACGGCGCTAAATTCAGCAGYTTTGGAGCTAAAGAATGGCAGCTATGATAGCGCTGAACTGTCCTTGCGCGAAGCAGCGCTATATCAAGGCACATGCCGATACGAGTTTGTGAGTTCAAATGAGACTTATGTGCCRCCTAATGTTTACTATGATCTGAAGGTCTTTGATATACTTACTGTGGCTGCCTTTAGAATTATCAAGGGTCCTGAACTTGTGGACAACTGCTCCAGGCATGCAGTTCTACACTGCAAACTATGTGAATGGAGTTGCTGGAAAAGATGGAGCTGTTTATGGAAAGCATTCAGGGCTCTGCTTGGAGACACAGGGATACCCAAACGCCATTAACCAGCCAAACTTCCCGTCCATTGTTGTCCAGCCAGGGGAGAAGTATCA
			ACACACCATGTTGTTTGAGTTCTCCGTTGAGTGAAGGAGCAGATATA-TTTAAGAAAAGTCTGCTCTGTTTTTGGTTTTCAATGGCTGTGAGACCAATGCTGATGGTGATAGCCAGATTGGAACGGTGGGATGTGTGGCTGTTGACACTCATGGAAATTTAGCAGCTGCTACTTCTACTGGTGGACTGGTTAACAAAATGGTGGGCAGGATTGGGGACACACCCATTGTAGGTGCAGGGAACTATGCGAACAGCCTGTGTGCAGTCTCYGCCACAGGAAAAGGYGAAGCAATAATACGTGGTACTGTTGCAAGAGATGTGGCAGCACTCATGGAGTACAAAGGGCTTTCGCTCGAGGAAGCAGCAGCGTATGTATCCTTGTCCTCCCAACTCTCAAAGGCAAGCTCAATGGCATTGCCCTGCGTGTGCCCACCCCAAATGTGTCGGTTGTGGACCTTGTTGTTCAGGTGTCCAAGAAGACCTTTGCAGAGGAGGTGAATGCTGGTTTCAGGGACAGTGCTGAGAAGGAGCTCCAAGGGATTCTCTCTGTGTGTGATGAGCCCCTGGTTTCAGTTGACTTCAGGTGCTCTGATGTGTCCTCGACCGTGGACTCATCACTGACCATGGTTATGGGAGATGACATGGTTAAGGTGATAGCTTGGTATGACAATGAATGGGGTTACTCTCAAAGGGTTGTGGATTTGGCTGATATTGTGGCCAACAAATGGAAATGATGAGCGGATTTGGGAGTAGTGGCTTCATCAGCATTGGGGTTTAGGACTCGGACTGAAAATGACATCAAGTTGGCTAATAGCGTTGATGTTGGGTCCCTTCGTGATCCACAGGAGGATGCAGTCAGGGTCAAGGACCCGGAATGGCTCATTGTTATTGGGGTCTGCACCCACTTGGGCTGCATCCCCTTGCCAAATGCTGGTGATTTTGGTGGTTGGTTTTGTCCATGCCATGGCTCCCACTACGATGTCTCTGGCAGGATCCGCAAAGGGCCAGCACCCTACAATCTTGAGGTACCCACTTACAGCTTCTTGGAGGAGAACAAGTTAATGATTGGCTGAGAATCGATGTTGAAGAGCAAGCACAACTTGAAATTCTGAGAGTGTCTTTCATTTACCAAGTGCAAGTGATTCT-AATATCCTAAAGGGCAATGCTTTGATCAGAAAAGAACTGATACAATGAACCATA-AAATGTGTTACAACTTCCAAGATCACAGCTATACTGTATTATTGCCATCTTATGCTTGGCTGTTAATTTATTGCTTTTGCCTCTCTATTAATGTTGGTGT-ATGGAAAAATCTTTGTTGGATCTTGTTATTTCTGATGTGGATT-AGGTTTAAAACATCATTATAGAAGCTGATTTCACCAAAGAGGAGATTCCAAGACTGGGCCAACCCAGGGTCAATGGGGAAGCAGTACTTCCTCGGGTTTGAAAAATACTTGGGAGGGTCTGGCGACCCAGCCTACCCAGGAGGCCCACTGTTCAACCCTCTCGGGTTTGGTAAAGATGAGAAATCCCTCAAGGATCTGAAGCTCAAAGAGGTTAAGAATGGGAGATTGGCTATGTTGGCCATATTGGGCTACTTTGCACAAGGGCCTGTGACAGGAGTCGGGCCCTTACAAAACCTGCTGGACCATTTGGCAGACCCTGTCAACAACAATATCATAACCAGCCTCAAGTTCCACAACTAGGATACTCATCCTCTTGTTGCTTTGCTTCACGATT-------CACTCTCTCTGTGT--CCTCTCAGCTGTCACCTCTCTCCCCCCC--TC----ATATTTGTAATATTATTATGTGAAGACTTGGCCTTTAAATTT-----------------------------------CTCCCTCTCCCTCAAACTCCGCCACCCTAAGCCCCTCAGATTCTCCACCGCCATMTCCGCTACCATCGCCGTCGGTGACAAGCTCCCAGAATCCACCTTCTCCTACTTCGACTCCGCCGGMGAG
			CTCCAGACCACCACCGTCTCCGACCTCACCAAGGGCAAGAAAGCCATCCTCTTTGCCGTCCCCGGCGCCTTCACCCCCACTTGCTCCCAGAAACACCTCCCCGGCTTCGTTGAAAAGTCCGGCGAGCTCAAGTCCAAAGGGGTCGAAACCATCGCCTGCATTTCCGTCAACGACGCCTTCGTCATGAAGGCTTGGAAGGCCGACTTGAAGATCGAGGACCAAGTGCTCCTGTTGTCGGATGGAAATGGGGACTTCACCAAAATGCAGATTTTCGTGAAGACCCTAACGGGGAAGACSATAACCCTAGAGGTTGAATCATCTGACACSATCGAYAATGTCAAGGCCAAGATCCARGACAAGGAAGGCATCCCKCCGGACCAGCAGCGCCTCATCTTCGCTGGCAAACAGCTGGAGGACGGCCGAACCCTAGCCGACTACAAYATCCAGAAGGAGTCAACCCTCCACCTGGTGCTYCGCCTCCGWGGTGGCGCCAAGAAGCGCAAGAAGAAGACCTACACCAAGCCCAAGAAGATCAAGCACAAAAAGAAGAAGGTCAAGCTCGCTGTTTTGCAGTTATTTTTTGCAGACTTTGCTGTAATGTATATGACACAAACCTCTGATTCTCTACACATCAAGCTCTAAATTATGTTTCGCTGAGAAGAGCGAAGATCGGTGTCCGTC----TACCCTCAGAATTGATCGGGAGTTTGACRGGGCTGATCAATCAGGCTTCATGTATCATATTGTGCCAGCCGGGTGCCGCCTGTCGATTGTAATCCCTAGTTTTTCCCCC---TCTATTTGTCCTTTGCTTTATGTTTCTTGATCGGGCAGGATATGGAAGAATTGGTTTCTATGGGTTTAGTTCGAAGCATTGGGATAAGGTATGCTCACAAGTT-GAAAATTTTAGGTATAATTTGGCCAATACTGTGAAATTTCATACAAGCACTATCCATCATATCCTATGAAAACTTTCCCCTTTCTTCGAGCCTTACTCTGGAACTTGGATGGARAAAWAAAAAA-GACTTTTTAAAACTAATTAAGGTGCAATTAGAGAAACAGTTGAAACTTGAATTTCTA-----TTTCCATGTCAACAAG-GGTTTGTTAGTGACATCTCTTATTGATTGGGGGAAAAAGTTTYTGACATTAYATACGTAATGAACTTCTTTT-AACTAAGTATATGCATTTTAAAACCGTGAGWAGCCATTAGGC---TCAAAAT-GATAATGTCTACTCAGAAGGGAA-----TGAGTCATTACAAAATCTCTCTTGCCAATTGRAA-TTAAASGCTTCAAG----------------------------------------------TTGTYCCTTTGTTCTGATTCTTCAGTTTTGTAAATTTATTTTGAAACTY-GGGAATTGTGTTTTGAAAGAAAGTTTTCTTGCAGCAACTACGACATCTTTCTAACCAGGGATTGCTTAGCTTACTCCAAAGTGAAGCCTGCTGTGAATCAGATCGAGACACACCCCTACTTCCAACGCGACTCCCTCGTCAAATTCTGTCAGAAGCATGGAATCTGTCCCTTAGCAGCAGGGATTCTAGTTCTCCGCCGTTGATTTGATC-TTTGATCAAACGACCATGCCGATCCGCAACATCGCCTTTGGAAGGCCCGAGGAGGCGACTCGACCCGACGCTCTTAAAGCGGCGTTTGCTGAGTTTATATGTACCTTGATTTTCGTGTTCGCCGGCGAAGGTTCCGGCATGGCCTTTAACAAACTCACTGACAACGGTTCCGCCACCCCCGCTGGCCTCGTTGCCGCCTCTCTGGCTCACGCATTCGCTCTCTTTGTTGCCGTCTCTGTAGGAGCATCAAATGTACGCTGAGATGGCTTCCCGCCATAGGGTTAGGTCTCCTTGCATCCAAATCATCAAGACTGCAACCATCCCAGCTAAGCTTTGCAAGAGGGAGAGCTCAAAACAATTCCACAACTCCAAGATCAAGTTCCCC
			CTGACCTTCAGGAAGGTCAGGCCACCAACCAGGAAGCTCAAGACCACCTACAAGGCATCAAGACCCAACTTGTTTATGTAAGTCTGGGTGATCATTTGTTGGATGAGCTATAAA-GGTCG-ATCTAATTTTTTT-GAAATTTTGTTTTACTATTCAGTAGAAACCTTCCTGCGKTTTGGATCTTGTTTGTTGGATATTATTTGGCTTGATAACCTTTGCAT---ATCAGACAGTC-GAGGACCGTGATCAATGAGGGCCTTAAAATCCCTGTTTTATTTACTTTTT-GAAAGTTT-GAGTTAATCCGGATGTCTCCATCACATGGGGGAAACTGGGG-TGAAATTGGT-GGTGGGGTTTTATCTTTTGGATGTGTGGATGAGATTTTACCACGTACAGGGTTGTAATTTC-----------TACAGTGGGTGGAGCGAGGGAATCATCTAGGGACAWACCCCAC--TATGGTTTTTGTTTCCTTCCTCATATGTTAAAAAA-GCTGGGAATTTGATTCCGTTT-GAGTGG---TGATGT-AGAACCTGATCTCTTCTTTAGATTTTTCTTCTCTTTTT-GTATATCTAGAA-GAAAGAGAGGCAG---TATTTTTTAAATTGGATGAGAATTTGGCTACCATGCTGCTCCTATCCTCTTCCCAGAAAGGGAGTTCTGAGTTTGTCAAGTCTC--TGACTTCAATTTCATCATATA--TGTAGATAAA-GCTTTATGACTC----TGTAAGCGTGCAACTCAC----TGATGCAAA-GCCTATT---ACGTTTA-GATACATGGATTA-CGCATATGCWKTCACCAGCTGAGATTTATCCMTGTCCTTGTCCTTTCACAAGCGGGGCTTGATTGGATTGACGATGCTGTGTTGATGTGCATAGAACTGYTGTTCTGTGTTGTGTGGTTT-GGTATCTAAATAAAA-GGACAAACTGCTCCTTGTCGATCAGATACGAGCATTCCAGAGAATATGAAGGCTATTGATGTCATACCTCTGCTGACACCCACTGTGCTGGAGAAGATTGAGGCTGTTGTTCAAAGCAAGCCAAAGCGACCTGATTCATATAGGTGAACAGGATATCCATTCAACCCTTTTAAGTGTTGTGGATATTACTTGGAACATTCCATTTTCCAACCTACCAGAATGCTAGCTACCAATTGGTGTGAAGGACATTTCATGTTCCTCTTGTTTGGATGTG-TTTCCTCCACTGAAATTCCCA-AGCATAGAGTTCTCTTCCTATTTATTTTTCC-TTTTCTTCTGGGTGGGGTGTAAAAGGGTA---TTATTTGAACCATTAAATCAATTGGAGATTGGAACCTGGGATTCAATTTAAGAGACCATACTTTTATAGTCAATTA------------TTCGGTTTTGGTTTGATAAAAAAACAGGTGCAAGTTCTGTTGA
		</sequence>
		<sequence>
			<taxon idref="009VADENXI"/>
			TGGAAAGCCCCTTTCTATGCTTATTACAAGGACTTCGACATAGAGGGATGCCCAATGCCAGGACCCGGGACTTGTGCCTCTAACCCTAATAACTGGTGGGAGGGAACTGCATACCATGAACTCAGCCCTATTGAAGCCAGACGATACCATTGGGTCCGTCAGAACCACATGATCTATGACTACTGCACGGACAAATCGCGATACCCGGTTACCCCACCGGAGTGTGTCGCAGGCATCTAAAATCCGATGGCCAATTTTTCCTTAATTGGTAAATACATTCATGCCTACGTACGT--ACACCCTCATACACTCT-------GTTGTG-TGATAAGAGCCATGCATATCAGGGGGTATAGAGGGGAT-AAAAAATAATATTATTTTTGTTTCGATGGTGATTTTAGTATGTGGTTGA------AGCCTAAGATTT----GTAAGGTTTGTTTTCTAAGGGTGGGCAAAGGGTCAACTTCTACTTGTAAACCATATGTGTCTGTATTTGCCGATTATCATAAGTGCCAATAAAGCTTCTGCATGGTGCTGTACTAAGCATTCGTTTCAATGAAGATATATTGAGTGTGTGGAATCGCAATGCATCCGATCATCAGGTCAGTAACCACTAATTCACTACTATTCTGATATGTTCTGTGTTTGTGTACAATATGGTGACCTTGATTTACTTT--CCATTAGGCTGTAATGGCTCTAAGAGATGCGATCAAACGGCACTTGAAGCTTCCCCATGGCTATGTTATGGAATACAAGGCTCATGATGCTTCTCTCCGTGACAACTCATCTTATAGGAACACATGGTTGAGAGGATGATCCTGTGGATTCCCTCCTTAAGCAACCATGTGGGAATGGAAGTTCAGATAGCTGTCCATTGAGGTCCCTG-CAGGATCAAAATCAGTTWCTCCTATATTACCTT-----ACAACTAGTTTGGTGGTTGYCGCTCTGAGTTTTAATGTAAGACTGTATTAGCTTCAA--------CTGAAGTCAAAACTCTCAGTTTCGTTAATGAATTTGCTGGTTTTCCCACAGGTTAAGGCAAAGCAGGTTACATTCCACAGGAAAAAGAATCTTCAGTACTATGAGATATCAGCGAAGAGCAACTACAATTTTGAGAAACCTTTCTTGTATCTTGCTAGGAAGCTTGCAGGGTGATTAAATAATATAGAAATTATTCAATTTCTGGTTTATATATGCTACAGAGGATATTTAACATTGATAA-TTGCTTTGGTGATTTTAGGGATCCCAATCTCCACTTTGTGGAGTCCCCTGCTCTTGCTCCTCCAGAAGTACACATTGACTTGGCTGCACAGCAACAGTAAGAATCTTGTCCTTGTAGTGC-TTCTTCTACTGTTGCCCCTC-AATA------TTTTTCTTTTTAATAATGATAAC-TTCTYATTGATATCTGGTTTGCTTTAGACTATATTTTAAATCAATTCATTTGATATCAA--------TATACCTGTCCAGTTCTGGTCCCCTGCCTC-ATTATGTTTTTTGTTTGTTACAGGCACGAGGCTGAGCTTGCTGCAGCAGCTAGTCAGCCTCTTCCAGATGATGATGATGATGCGTTTGAGTAGAGAGAACTGGTGGAGAGGCTTGGGTTCTACCTTTTTGCAATGATTTAATGCTTCCTTTA-----TTATGCATCGTTCGCTTACCAAGTTTTTAAACTGGGCTTGGTGCTTTGAGCGGTCTCATGGATGTACGTGGAAGCAAGCCAGATGGCTCAGAGGTTGGTTCTGGTGATGGCCAAGGGAAGTCTGCTTCTGGACATGGCAGTGGAAATAGAGATTCCTAAGGTCGAAGATAGTTCTAAGTGAGA----TGGCTGCAGGTGGTTATACCATCTAGGGATGAT---AGTGTGTAGACCTTTTTTGATAGTGTGTAGACCTTTTTGTG-----TACTGGCATATACATATCTACATATTTCAACACATATGAACAACCTTTACCATCTC
			CACTGAATTTGTAGTTGTAGCATCTCCAATGAACAGCCATCCCATGTTCGAATTGGTTTCAGCAGCCCAGACAATCCTCCCCGACAGCGATGGCGCCATCGATGGGCATCTCCGGGAAGTGGGGCTGACCTTCCACTTACTTAAGGATGTGCCCGGCCTCATTTCCAAGAACATTGAAAAAAGCCTGAATGAGGCCTTCCAGCCTTTGGGCATCAAGGACTGGAACTCCATTTTCTGGATTGCACACCCTGGTGGGCCTGCAATCTTAGATCAAGTTGAGGAAAAATTAGCCCTAAAGCCCGAGAAGTTACGCTCCACACGACACGTCYTGAGCGAGTATGGTAACATGTCAAGTGCTTGCGTGTTGTTTATTTTGGACGAGATGAGGAGGAAGTCGGCCGAGGAAGGGCTGAAGACCACGGGTGAGGGGCTGGAAT-GGGGCGTTCTCTTCGGTTTCGGACCAGGGCTCACTGTTGAGACCGTGGTGCTCCACAGTGTGTCTACTTGAGGGACTAAAAAATATCTACTGTTTCCGCTTTACTTGCCTGATTTGGTTTTCCCCTTCTCTTGTTGGTGAAAACTGACCCCAAGGACGAGTTCCTTGCAATATTGAGAGCCACTGTGAAGTGCTTGACCCGCCCAGAGAAGTACTTTGAGAAGGTTCTCAGGCTGGCMATCAACAAGCGAGGCACAGATGAAGGGGCTCTCACTAGAGTTGTCACTACAAGGGCTGAGATTGACATGAAGATCATAAAGGAGGAGTACCATAAAAGGAACAGCGTCACTCTGGATCATGCCATTGGCAAGGACACCACTGGAGACTATGAAAAAATGCTTCTGGCCCTGATAGGACACGGAGATGCTTGACCTCGTTATTTCTT-CATGACATTTGCTTCTGATGGTGTCTATATATATAA---CTTATATAGTCTGCC----ATGTTTTCAAATGGTTGCATGTTGTGGAATGGGTTATCCTGGGTTTGTGTG--TGG-TCCTTAATAATCAGTCTTATGGCTATTGCGTGTCTTGGAAGACTTCAGTGTGATCAGACACAGCGAAACTGGAGCTGTTGAAGAGCTTGGGAGCTGATTTGACGATTGACTACACTAAGGAGAACTTTGAAGATTTGGCAGAGAAATTCGATGTAGTTTATGATGCAGTTGGTAAGTTCTTGTGTTTATTGCTCATTTT-GAGGAGTCACTTATTGCACTATTGTCCTTTGTAGCTTATT-GAAATTTAATTCCCCAGCTCCATATTTGTTTGGGCCTGGTTTGATA-RAGTAAATTGATGGTGGATGAACAC----AACTTTTT-CCTTTCTACATTAACAGGGCAGTGTGATAAGGCAGTGAAGGTAGTGAAAGAAGGAGGCAGCGTGGTGGCATTAACAGGTGCCGTGACGCCTCCTGGTTTCAGATTTGTAGTAACTTCAAATGGAGAGGTGTTGAAGAAACTGAACCCATATTTGGAGAGCGGGAAGGTGAAGCCAGTGGTTGATCCCAAGGGACCATTTCCATTTTCTCAGGTTGTTGAAGCTTTCTCCTATGTTGAAACAAGCCGAGCCACTGGAAAGATAGTTATACATCCGATTCCATGAGAGAAGAG----AGTAAAACTCGGTCACTATGGA----GATGTATGATTGGAATGAAACCTGAGAAATTTTCAGTTTGATGTATAAATATTCAATATATTCTGGTTGAGAGGAGCTTTGGCCACCATGGATAGAGACTATGGAATTCTTAACAAGGTTTTCCATCATATAACGGATACTCATGTGGCACACCATTTGTTCKCAACAWTRCCGCATTATCATGCAATGGAGGCTACAAAGGCCATAAAGCCAGTATTAGGAGATTATTATCAGTTTGATGGGACTCCATTTTACAAGGCAATGTGGAGAGAGGCAAAGGAGTGTGTCTATGTCCAGTCGGATGGTGACAAGAGCAAAGGTGTTTTCTGGTACCAGAATAAGTTTTGATGACTTA
			AACTGGTGATGTTT--------------------CTTCTT---CGGATTTTAGC-TTCCCGTTA-T--TGTTAACTTAGCCATGTCTGTGC---------TTGTACCTCGAATCTTGGTTGCATTAATATCATTCCATGGCCAACCAA-GC---GGAATCAGCTGGGGGAATCACATTGAAACCKCAGAAGCAGCAGCGATTCTGGCCATGGCTAATGGAGAACTA----CGAAGCAGAGAGCTGCTGCT---CTGGACTAGTGGTTCGACCC-ATCTGCTACTT-CAGCGAATTTTGCCATTACCC-CTCTGTTCAYCATTC-CCTCTGGTACCAGCTT-CCATCTTCAAAAAAA---TGATGCTWCCGCTTTCTGCTTTT-AGCTTTTRGCTTTTGGCTTTT-----------------------------------GGATGTAAATGAATGAGATTCTCTATTGGGTTTTGCTTAGTATTGTTATTGATTGGTCACTCCAGGAGAAGGAACCTCCAATCCARAGTCTACAAGTAAAAGGAAGTTTATCGACACTGGCAGCTTTGCTGAGCAGGACAAATACTTGGAAATGTCGAAACGTGCATGCAAAGCTTCTAATTCCTACCTGGACTTGAATCTGCCTGTAGAGGAGTTGGAAGAAGATGTT---GATTCGGCAAATTGTGACAGTGATTCCCTCTCTGAAAGCTCAGAAGCTTGGTTGGAAGAGTTCTTAGATCAAATGGATGAAAAAGTGACTTTCAAGCCCTTCAATTTTGATGCAGTTGCTCAGAAGCTACTTAAGGAAATAAGCCTGAACTTCCAAAAGATTATCGGATCTGACATTCAGTTGGAGATTGACAGCGAGCCATTGAAAAGCTTGGGCTGAGGCACAAGGAACACATTGCAGCTTATGGAGAAGGCAATGAACGCCGTCTCACTGGACGACATGAAACTGCTGACATCAACACATTCTTATGGGTAAAAATTACTGTTTCCATCAATYAAATAGAAGATCAAATCATTCAGAAAGTAA-TGTAGAT----------------------------------------------------GGAGGAACTTGGCAAGGAACTAGGGAGC--------------------------------------TATTAGCAATGATTTAACATATGCW-TTGAGAATTTGTAATTAGTTGAATCATAAGCCAGAAATCACCC-TTTTTTCGGGAATTTGGAT-AAGTTTCCCAGAATGCTGATCATCCGTCCTTCACATGTGGTTGATTTACAGGGAGTGGCAAACCGAGGAGCCTCCATTAGAGTTGGAAGAGACACAGAGAAAGCTGGGAAAGGATATTTTGAGGACAGAAGGCCTGCTTCAAACATGGATCCTTATGTGGTCACCTCCATGATTGCAGAAACTACAGGATTAGAAGCTAAATTCGACATGTTGATTGCCAACATCATCATCGACTGTTTGATGAGCCACTCTAGCTACTTGGCAAGCAACATGTCGAATTTAGCTTCTAATCCTGAACACAATRCCACAAAATCAGCCTATGAACATTGCTTCCTGCACTGTTCTGATGCAAAGACGGCGCTAAATTCAGCAGCTTTGGAGCTAAAGAATGGCAGCTATGATAGCGCTGAACTGTCCTTGCGCGAAGCAGCGCTATATCAAGGCACATGCCGATACGAGTTTGTGAGTTCAAAKGAGACTTATGTGCCACCTAATGTTTACTATGATCTGAAGGTCTTTGATATACTTACTGTGGCTGCCTTTAGAATTATCAAGGGTCCTGAACTTGTGGACAACTGCTCCAGGCATGCAGTTCTACACTGCAAACTATGTGAATGGAGTTGCTGGAAAAGATGGAGCTGTTTATGGAAAGCATTCAGGGCTCTGCTTGGAGACACAGGGATATCCAAACGCCATTAACCAGCCAAACTTCCCGTCCATCGTCGTCCAGCCAGGGGAGAAGTATCA
			ACACACCATGTTGTTTGAGTTCTCCGTTGAGTGAAGGAGCAGATATA-TTTGAGAAAAGTCTGCTCTGTGTTTGGTTTTCAATGGCTGTGAGACCAATGCTGATGGTGATAGCCAGATTGGAACGGTGGGATGTGTGGCTGTTGACACTCRTGGAAATTTAGCAGCTGCTACTTCTACTGGTGGACTGGTTAACAAAATGGTGGGCAGGATTGGGGACACACCCATTGTAGGTGCAGGGAACTATGCTAACAGCCTGTGTGCAGTCTCTGCCACAGGAAAAGGCGAAGCAATAATACGTGGTACTGTTGCAAGAGATGTGGCAGCACTCATGGAGTACAAAGGGCTTTCGCTCGAGGAAGCAGCAGCGTATGTATCCTTGTCCTCCCAACTCTCAAAGGCAAGCTCAATGGCATTGCCCTGCGTGTGCCCACCCCAAATGTGTCGGTTGTGGACCTTGTTGTTCAGGTGTCCAAGAAGACCTTTGCAGAGGAGGTGAATGCTGGTTTCAGGGACAGTGCTGAGAAGGAGCTCCAAGGGATTCTCTCTGTGTGTGATGAGCCCCTGGTTTCAGTTGACTTCAGGTGCTCTGATGTGTCCTCGACCGTGGACTCATCACTGACCATGGTTATGGGAGATGACATGGTTAAGGTGATAGCTTGGTATGACAATGAATGGGGTTACTCTCAAAGGGTTGTGGATTTGGCTGATATTGTGGCCAACAAATGGAAATGATGAGCGGATTTGGGAGTAGTGGCTTCATCAGCATTGGGGTTTAGGACTCGGACTGAAAATGACATCAAGTTGGCTAATAGTGTTGATGTTGGGTCCCTTCGTGATCCACAGGAGGATGCAGTCAGGGTCAAGGACCCGGAATGGCTCATTGTTATTGGGGTCTGCACCCACTTGGGCTGCATCCCCTTGCCAAATGCTGGTGATTTTGGTGGTTGGTTTTGTCCATGCCATGGCTCCCACTACGATGTCTCTGGCAGGATCCGCAAAGGGCCAGCACCCTACAATCTTGAGGTACCCACTTACAGCTTCTTGGAGGAGAACAAGTTAATGATTGGCTGAGAATCGATGTTGAAGAGCAAGCACAACTTGAAATTCTGAGAGTGTCTTTCATTTACCAAGTGCAAGTGATTCT-AATATCCTAAAGGGCAATGCTTTGATCAGAAAAGAACTGATACAATGAACCATA-TAATGTGTTACAACTTCCAAGATCACAGCTATACTGTATTATTGCCATCTTATGTTTGGCTGTTAATTTATTGCTTTTGCCTCTCTATTAATGTTGGTGT-ATGGAAAAATCTTTGTTGGATCTTGTTATTTCTGATGTGGATT-AGGTTTAAAACATCATTATAGAAGCTGATTTCACCAAAGAGGAGATTCCAAGACTGGGCCAACCCAGGGTCAATGGGGAAGCAGTACTTCCTYGGGTTGGAAAAATACTTGGGAGGGTCTGGCGACCCAGCCTACCCAGGAGGCCCACTGTTCAACCCTCTCGGGTTTGGTAAAGATGAGAAATCCCTCAAGGATCTGAAGCTCAAAGAGGTTAAGAATGGGAGATTGGCTATGTTGGCCATATTGGGCTACTTTGCACAAGGGCCTGTGACAGGAGTCGGGCCCTTGCAAAACCTGCTGGACCATTTGGCAGACCCTGTCAACAACAATATCATAACCAGCCTCAAGTTCCACAACTAGGATACTCATCCTCTTGTTGCTTTGCTTCACSATT-------CACTCTCTCTGTGT--CCTCTCAGCTGTCACCTCTCTCTCTCCC--TC----ATATTTGTAATATTATTATGTGAAGACTTGGCCTTTAAATTT-----------------------------------CTCCCTCTCCCTCAAACTCCGCCACCCTAAGCCCCTCAGATTCTCCACCGCCATCTCCGCTACCATCGCCGTCGGTGACAAGCTCCCAGAATCCACCTTCTCCTACTTCGACTCCGCCGGCGAG
			CTCCAGACCACCACCGTCTCCGACCTCACCAAGGGCAAGAAAGCCATCCTCTTTGCCGTCCCCGGCGCCTTCACCCCCACTTGCTCCCAGAAACACCTCCCCGGCTTCGTTGAAAAGTCCGGCGAGCTCAAGTCCAAAGGGGTCGAAACCATCGCCTGCATTTCMGTCAACGACGCCTTCGTCATGAAGGCTTGGAAGGCCGACTTGAAGATMGAGGACCAAGTGCTCCTGTTGTCGGATGGAAATGGGGACTTCACCAAAATGCAGATTTTCGTGAAGACCCTAACGGGGAAGACCATAACCCTAGAGGTTGAATCRTCTGACACSATCGAYAATGTMAAGGCYAAGATCCARGACAAGGAAGGCATCCCGCCGGACCAGCAGCGYCTCATCTTCGCTGGMAAACAGCTGGAGGACGGCCGAACCCTAGCCGACTACAAYATCCAGAAGGAGTCRACCCTCCACCTGGTGCTCCGCCTCCGTGGTGGYGCCAAGAAGCGCAAGAAGAAGACCTACACCAAGCCCAAGAAGATCAAGCACAAAAAGAAGAAGGTCAAGCTCGCTGTTTTGCAGTTATTTTTTGCAGACTTTGCTGTAATGTATATGACACAAACCTCTGATTCTCTACACATCAAGCTCTAAATTATGTTTCGCTGAGAAGAGCGAAGATCGGTGTCCGTC----TGCCCTCAGAATTGATCGGGAGTTTGACGGGGCTGATCTATCAGGCTTCATGTATCATATTGTGCCAGCCGGGTGCCGCCTGTCGATTGTAATCCCTAGTTTTTCCCCCC--TCTATTTGTCCTTTGCTTTATGTTTCTTGATCGGGCAGGATATGGAAGAATTGGTTTCTATGGGTTTAGTTCGAAGCATTGGGATAAGGTATGCTCACAAGTT-GAAAATTTTAGGTACAATTTGGCCAATACTGTGAAATTTCATACAAGCACTATCCATCATATCATATGAAAACTTTCCCCTTTCTTCGAGCCTTACTYTGGAACTTGGATGGAGAAAAAAAAA--GACTTTTTAAAACTAATTAAGGTGCAATTAGAGAAACAGTTGAAACTTGAATTTCTA-----TTTCCATGTCAACAAG-GGTTTGTTAGTGACATCTCTTATTGATTGGGGGAAAAAGTTTCTGACATTACATACATAATGAACTTCTTTT-AACTAAGTATATGCATTTTAAAACCGTGAGAAGCCCTTAGGC---TCAAAAT-GATAATGTCTACTCAGAAGGGAA-----TGAGTCATTACAAAATCTCTCTTGCCAATTGAAA-TTAAAGGCTTCAAG----------------------------------------------TTGTTCCTTTGTTCTGATTCTTCAGTTT-GTAAATTTATTTTGAAACTT-AGGAATTGTGTTTTGAAAGAAAGTTTTCTTGCAGCAACTATGACATCTTTCTAACCAGGGATTGCTTAGCTTACTCCAAAGTGAAGCCTGCTGTGAATCAGATCGAGACACACCCCTACTTCCAACGCGACTCCCTCGTCAAATTCTGTCAGAAGCATGGAATCTGTCCCTTAGCAGCAGGGATTCTAGTTCTCCGCCGTTGATTTGATC-TTTGATCAAACGACCATGCCGATCCGCAACATCGCCTTTGGAAGGCCYGAGGAGGCGACTCGACCCGACGCTCTTAAAGCAGCGTTTGCTGAGTTTATATGTACCTTGATTTTCGTGTTCGCCGGCGAAGGTTCCGGCATGGCCTTTAACAAACTCACTGACAACGGTTCCGCCACCCCCGCTGGCCTCGTTGCCGCCTCTCTGGCTCACGCATTCGCTCTCTTTGTTGCCGTCTCTGTAGGAGCATCAAATGTACGCTGAGATGGCTTCCCGCCATAGGGTTAGGTCTCCTTGCATCCAAATCATCAAGACTGCAACCATCCCAGCTAAGCTTTGCAAGAGGGAGAGCTCAAAACAATTCCACAACTCCAAGATCAAGTTCCCC
			CTGACCTTCAGGAAGGTCAGGCCACCAACCAGGAAGCTCAAGACCACCTACAAGGCATCAAGACCCAACTTGTTTATGTAAGTCTGGGTGATCATTTGTTGGATGAGCTATAAA-GGTCG-ATCTAATTTTTTT-GAAATTTTGTTTTACTATTCAGTAGARACCTTCCTGCGTTTTGGATCTTGTTTGTTGGATATTATTTGGCTTGATAACCTTTGCAT---ATCAGACAGTC-GAGGACCGTGATCTATGAGGGCCTTAAAATCCCTGTTTTATTTACTTTTT-GAAAGTTT-GAGTTAATCCGGATGTCTCCATCACATGGGGGAAACTGGGA-TGAAATTGGT-GGTGGGGTTT-ATCTTTTGGATGTGTGGATGAGATTTTACCACATACAGGGTTGTAATTTC-----------TACAGTGGGTGGAGCGAGGGAATCATCTAGGGACAAACCCCAC--TATGGTTTTTGTTTCCTTCCTCATATGTTAAAAAA-GCTAGGAATTTGATTCCGTTT-GAGTGG---TGATGT-AGAACCTGATCTCTTCTTTAGATTTTTCTTCTCTTTTT-GTATATCTAGAA-GAAAGAGAGGCGG---TATTTTTTAAATTGGATGAGAATTTGGCTACCA--------------------------------------------------------------------------------------------------------------------------------------------------------------------------------------------------------------------------------------------------------------------------------------------------------------------------------------------------TTCCAGAGAATATGAAGGCTATTGATGTCATACCTCTGCTGACACCTACTGTGCTGGAGAAGATTGAGGCTGTTGTTCAAAGCAAGCCAAAGCGACCTGATTCATATAGGTGAACAGGATATCCATTCAACCCTTTTGAGTCTTGTGGATATTACTTGGAACATTCCATTTTCCAACCTACCAGAATGCTAGCTACCAATTGGTGTGAATGACATTTCATGTTCCTCTTGTTTGAATGTG-TTTTCTTCACTGAAATTCTCA-AGCATAGAGATGTCTTCCTATTTATTTTTTC-TTTTCTTCTGGGTGGGGTGTAAAAGGGTA---TTATTTGAACCATTTAATCAACTGGAGATTGGAACCTGGGATTCAATTTAAGAGACCATACTTTTATAGTCAATTA------------TTCGGTTTTGGTTTGATAAAAAAACAGGTGCAAGTTCTGTTGA
		</sequence>
		<sequence>
			<taxon idref="011VADSTAN"/>
			TGGAAAGCCCCTTTCTATGCTTATTACAAGGACTTCGACATAGAGGGATGCCCAATGCCAGGACCCGGGACTTGTGCCTCTAACCCTAATAACTGGTGGGAGGGAACTGCATACCATGAACTCAGCCCTATTGAAGCCAGACGATACCATTGGGTCCGTCAGAACCACATGATCTATGACTACTGCACGGACAAATCGCGATACCCGGTTACCCCACCGGAGTGTGTCGCAGGCATCTAAAATCCGATGGCCAATTTTTCCTTAATTGGTAAATACATTCATGCCTACGTACGTACACACCCTCATACACTTT-------GTTGTG-TGATAAGAGCCATGCATATCAGAGGGTATAGAGGGGAT-AAAAAATAATATTATTTTTGTTTCGATGGTGATTTTAGTATGTGGTTGA------AGCCTAAGATTT----GTAAGGTTTGTTTTCTAAGGGTGGGCAAAGGGTCAACTTCTATTTGTAAACCATATGTGTCTGTATTTGCCGATTATCATAAGTGCCAATAAAGCTTCTGCATGGTGCTGTACTAAGCATTCGTTTCAATGAAGATATATTGAGTGTGTGGAATCGCAATGCATCCGATCATCAGGTCAGTAACCACTAATTCACTACTATTCTGATATGTTCTGTGTTTGTGTACAATATGGTGACCTTGATTTACTTT--CCATTAGGCTGTAATGGCTCTAAGAGATGCGATCAAACGGCACTTGAAGCTTCCCCATGGCTATGTTATGGAATACAAGGCTCATGATGCTTCTCTCCGTGACAACTCATCTTATAGGAACACATGGTTGAGAGGATGATCCTGTGGATTTCCTCCTTAAGCAACCATGTGGGAATGGAAGYTCAGATAGCTGTCCATTGAGGTCCCTG-CAGGATCAAAATCAGTTACTCCTATATTACCTT-----ACAACTAGTTTGGTGGTTGTCGCTCTGAGTTTTAATGYAAGACTGTATTAGCTACAA--------CTGAAGTCAAAACTCTCAGTTTCGTTAATGAATTTGCTGGTTTTCCCACAGGTTAAGGCAAAGCAGGTTACATTCCACAGGAAAAAGAATCTTCAGTACTATGAGATATCAGCGAAGAGCAACTACAATTTTGAGAAACCTTTCTTGTATCTTGCTAGGAAGCTTGCAGGGTGATTAAATAATATAGAAATTATTCAATTTCTGGTTTATATATGCTACAGAGGATATTTAACATTGATAA-TTGCTTTGGTGATTTTAGGGATCCCAATCTCCACTTTGTGGAGTCCCCTGCTCTTGCTCCTCCAGAAGTACACATTGACTTGGCTGCACAGCAACAGTAAGAATCTTGTCCTTGTAGTGC-TTCTTCTACTGTTGCCCCTC-AATA------TTTTTCTTTTTAATAATGATAAC-TTCTTGTTGATGTCTAGTTTGCTTTAGACTATATTTTAAATCAATTCATTTGATATCAA--------CATACCTGTCCAGTTCTGGTCCCCTGCCTC-ATTACGTTTTTTGTTTGTTACAGGCACGAGGCTGAGCTTGCTGCAGCAGCTAGTCAGCCTCTTCCAGATGATGATGATGATGCATTTGAGTAGAGAGAACTGGTGGAGAGGCTTGGGTTCTACCTTTTTGCAATGATTTAATGCTTCCTTTA-----TTATGCATCGTTCGCTTACCAAGTTTTTAAACTGGGCTTGGTGCTTTGAGCGGTCTCATGGATGTACGTGGAAGCAAGCCAGATGGCTCAGAGGTTGGTTCTGGTGATGGCCAAGGGAAGTCTGCTTCTGGACATGGCAGTGGAAATAGAGATTCCTAAGGTCGAAGATAGTTCTAAGTGAGA----TGGCTGCAGGTGGTTAAACCATCTAGGGATGAT---AGTGTGTAGACCTTTTTTGATAGTGTGTAGACCTTTTTGTG-----TACTGTCATATACATATCTACATATTTCAACACATATGAACAACCTTTACCATCTC
			CACTGAATTTGTAGTTGTAGCATCTCCAATGAACAGCCATCCCATGTTCGAATTGGTTTCAGCAGCCCAGACAATCCTCCCCGACAGCGATGGCGCCATCGATGGGCATCTCCGGGAAGTGGGGCTGACCTTCCACTTGCTTAAGGATGTGCCCGGCCTCATTTCCAAAAACATTGAAAAAAGCCTGAATGAGGCCTTCCAGCCTTTGGGCATCAAGGACTGGAACTCCATTTTCTGGATTGCACACCCTGGTGGGCCTGCAATCTTGGATCAAGTTGAGGAAAAATTAGCCCTAAAGCCCGAGAAGTTACGCTCCACACGACACGTCTTGAGCGAGTATGGTAACATGTCAAGTGCTTGCGTGTTGTTTATTTTGGACGAGATGAGGAGGAAGTCGGCTGAGGAAGGGCTGAAGACCACGGGTGAGGGGCTGGAAT-GGGGCGTGCTCTTCGGTTTCGGACCAGGGCTCACTGTTGAGACCGTGGTGCTCCACAGTGTGTCTACTTGAGGGACTAAAAAATATCTACTGTTTCCGCTTTACTTGCCTGATTTGGTTTTCCCCTTCTCTTGTTGGTGAAAACTGACCCCAAGGACGAGTTCCTTGCAATATTGAGAGCCACTGTGAAGTGCTTGACCCGCCCAGAGAAGTACTTTGAGAAGGTTCTCAGGCTGGCAATCAACAAACGAGGCACAGATGAAGGGGCTCTCACTAGAGTTGTCACTACAAGGGCTGAGATTGACATGAAGATCATAAAGGAGGAGTACCACAAAAGGAACAGCGTCACTCTGGATCATGCCATTGGCAAGGACACCACTGGAGACTATGAAAAAATGCTTCTGGCCCTGATAGGACACGGAGATGCTTGAGCTCATTATTTCTT-CATGACATTTGCTTCTGATGGTGTCTATATATATAA---CTTATATAGTCTGCC----ATGTTTTCAAATGGTTGCATGTTGTGGAATGGGTTAACCTGGTTTTGTGTG--TGG-TCCTTAATAATCAGTCTTATGGCTATTGCGTGTCTTGGAAGACTTCAGTGTGATCAGACACAGCGAAACTGGAGCTGTTGAAGAGCTTGGGAGCTGATTTGACGATTGACTACACTAAGGAGAACTTTGAAGATTTGGCAGAGAAATTCGATGTAGTTTATGATGCAGTTGGTAAGTTCTTGTGTTTATTGCTCATTTT-GAGGAGTCACTTATTGCACTATTGTCCTTTGTAGCTTATT-GAAATTTAATTCCCCAGCTCCATATTTGTTTGGGCCTGGTTTGATA-GAGTAAATTGATGGTGGATGAACAC----AACTTTTT-CCTTTCTACATTAACAGGGCAGTGTGATAAGGCAGTGAAGGTAGTGAAAGAAGGAGGCAGCGTGGTGGCATTAACAGGTGCCGTGACGCCTCCTGGTTTCAGATTTGTAGTAACTTCAAATGGAGAGGTGTTGAAGAAACTGAACCCATATTTGGAGAGCGGGAAGGTGAAGCCAGTGGTTGATCCCAAGGGACCATTTCCATTTTCTCAGGTTGTTGAAGCTTTCTCCTACGTTGAAACAAGCCGAGCCACTGGAAAGATAGTTATACATCCGATTCCATGAGAGAAGAG----AGTAAAACTTGGTCACTATGGA----GATGTATGATTGGAATGAAACCTAAGAAATTTTCAGTTTGATATATAAATATTCAATATATTCTGGTTGAGAGGAGCTTTGGCCACCATGGATAGAGACTATGGAATTCTTAACAAGGTTTTCCATCATATAACGGATACTCATGTGGCACACCATTTGTTCTCAACATTGCCGCATTATCATGCAATGGAGGCTACAAAGGCCATAAAGCCAGTATTAGGAGATTATTATCAGTTTGATGGGACTCCATTTTACAAGGCAATGTGGAGAGAGGCAAAGGAGTGTGTCTATGTCCAGTCGGATGGTGACAAGAGCAAAGGTGTTTTCTGGTACCAGAATAAGTTTTGATGACTTA
			AACTGGTGATGTTTGTTTCGGAATGTTCTAGTTTCTTCTG---AGGATTTTAGC-TTCCCGTTA-T--TGTTAACTTAGCCATGTCTGTGC---------TTGTACCTCGAATCTTGGTTGCATTAATATCATTCCATGGCCAACCAA-GC---GGAATCAGCTGGGGGAATCACATTGAAACCGCMGAAGCAGCAGCGATTCTGGCYATGGCTAATAGAGAACTA----YGAAGCAGAGAGCTGCTGCT---CTGGACTAGTGGTTCAACCC-ATCTGCTACTT-CAGCCAATTTTGSCATTACCC-CTCTGTTCACCATTC-CCTCTGGTACCAGCTT-CCATCTTCAAAAAAA---TGATGCKTCMGCTTYCTGCTTTT-RGCTTTTGGCTTTTGGCTTTTTGCTTTT----------------------------GGATGTAAATGAATGAGATTCTCTATTGGGTTTTGCTTAGTATTGTTATTGATTGGTCACTCCAGGAGAAGGAACCTCCAATCCAGAGTCTACAAGTAAAAGGAAGTTTATCGACACTGGCAGCTTTGCTGAGCAGGACAAATACTTGGAAATGTCGAAACGTGCATGCAAAGCTTCTAATTCCTACCTGGACTTGAATCTGCCTGTAGAGGAGTTGGAAGAAGATGTT---GATTCGGCAAATTGTGACAGTGATTCCCTCTCTGAAAGCTCAGAAGCTTGGTTGGAAGAGTTCTTAGATCAAATGGATGAAAAAGTGACTTTCAAGCCCTTCAATTTTGATGCAGTTGCTCAGAAGCTACTTAAGGAAATAAGCCTGAACTTCCAAAAGATTATCGGATCTGACATTCAGTTGGAGATTGACAGCGAGCCATTGAAAAGCTTGGGCTGAGGCACAAGGAACACATTGCAGCTTATGGAGAAGGCAATGAACGCCGTCTCACTGGACGACATGAAACTGCTGACATCAACACATTCTTATGGGTAAAAATTACTGTTTCCATCAATTAAATAGAAGATCAAATCATTCAGAAAGTAA-TGTAGAT----------------------------------------------------GGAGGAACTTGGCAAGGAACTAGGGAGC--------------------------------------TATTAGCA-TGATTTAACATATGCA-TTGAGAATTTGTAATTAGTTGAATCATAAGCCAGAAATCACCC-TTTTT-CGGGAATTTGGAK-AAGTTTCCCAGAATGCTGATCATCCGTCCTTCACATGTGGTTGATTTACAGGGAGTGGCAAACAGAGGAGCCTCCATTAGAGTTGGAAGAGACACAGAGAAAGCTGGGAAAGGATATTTTGAGGACAGAAGGCCTGCTTCAAACATGGATCCTTATGTGGTCACCTCCATGATTGCAGAAACTACAGGATTAGAAGCTAAATTCGACATGTTGATTGCCAACATCATCATCGACTGTTTGATGAGCCACTCTAGCTACTTGGCAAGCAACATGTCGAATTTAGCTTCTAATCCTGAACACAATGCCACAAAATCAGCCTATGAACATTGCTTCCTGCACTGTTCTGATGCAAAGAMSGCGCTAAATTCAGCAGCTTTGGAGCTAAAGAATGGCAGCTATGATAGCGCTGAACTGTCCTTGCGCGAAGCAGCGCTATATCAAGGCACATGCCGATAYGAGTTTGTGAGTTCAAAYGAGACTTATGTGCCRCCTAATGTTTACTATGATCTGAAGGTCTTTGATATACTWACTGTGGCTGCCTTTAGAATTATCAAGGGTCCTGAACTTGTGGACAACTGCTCCAGGCATGCAGTTCTACACTGCAAACTATGTGAATGGAGTTGCTGGAAAAGATGGAGCWGTTTATGGAAAGCATTCAGGGCTCTGCTTGGAGACACARGGATACCCAAACGCCATTAACCAGCCAAACTTCCCGTCCATYGTCGTCCAGCCAGGGGAGAAGTATCA
			ACACACCATGTTGTTTGAGTTCTCCGTTGAGTGAAGGAGCAGATATA-TTTGAGAAAAGTCTGCTCTGTGTTTGGTTTTCAATGGCTGTGAGACCAATGCTGATGGTGATAGCCAGATTGGAACGGTGGGATGTGTGGCTGTTGACACTCATGGAAATTTAGCAGCTGCTACTTCTACTGGTGGACTGGTTAACAAAATGGTGGGCAGGATTGGGGACACACCCATTGTAGGTGCAGGGAACTATGCGAACAGCCTGTGTGCAGTCTCTGCCACAGGAAAAGGCGAAGCAATAATACGTGGTACTGTTGCAAGAGATGTGGCAGCACTCATGGAGTACAAAGGGCTTTCGCTCGAGGAAGCAGCAGCGTATGTATCCTTGTCCTCCCAACTCTCAAAGGCAAGCTCAATGGCATTGCCCTGCGTGTGCCCACCCCAAATGTGTCGGTTGTGGACCTTGTTGTTCAGGTGTCCAAGAAGACCTTTGCAGAGGAGGTGAATGCTGGTTTCAGGGACAGTGCTGAGAAGGAGCTCCAAGGGATTCTCTCTGTGTGTGATGAGCCCCTGGTTTCAGTTGACTTCAGGTGCTCTGATGTGTCCTCGACCGTGGACTCATCACTGACCATGGTTATGGGAGATGACATGGTTAAGGTGATAGCTTGGTATGACAATGAATGGGGTTACTCTCAAAGGGTTGTGGATTTGGCTGATATTGTGGCCAACAAATGGAAATGATGAGCGGATTTGGGAGTAGTGGCTTCATCAGCATTGGGGTTTAGGACTCGGACTGAAAATGACATCAAGTTGGCTAATAGCGTTGATGTTGGGTCCCTTCGTGATCCACAGGAGGATGCAGTCAGGGTCAAGGACCCGGAATGGCTCATTGTTATTGGGGTCTGCACCCACTTGGGCTGCATCCCCTTGCCAAATGCTGGTGATTTTGGTGGTTGGTTTTGTCCATGCCATGGCTCCCACTACGATGTCTCTGGCAGGATTCGCAAAGGGCCAGCACCCTACAATCTTGAGGTACCCACTTACAGCTTCTTGGAGGAGAACAAGTTAATGATTGGCTGAGAATCGATGTTGAAGAGCAAGCACAACTTGAAATTCTGAGAGTGTCCTTCATTTACCAAGTGCAAGTGATTCT-AATATCCTAAAGGGCAATGCTTTGATCAGAAAAGAACTGATACAATGAACCATA-TAATGTGTTACAACTTCCAAGATCACAGCTATACTGTATTATTGCCATCTTATGTTTGGCTGTTAATTTATTGCTTTTGCCTCTCTATTAATGTTGGTGT-ATGGAAAAATCTTTGTTGGATCTTGTTATTTCTGATGTGGATT-AGGTTTAAAACATCATTATAGAAGCTGATTTCACCAAAGAGGAGATTCCAAGACTGGGCCAACCCAGGGTCAATGGGGAAGCAGTACTTCCTYGGGTTGGAAAAATACTTGGGAGGGTCTGGCGACCCAGCCTACCCAGGAGGCCCACTGTTCAACCCTCTCGGGTTTGGTAAAGATGAGAAATCCCTCAAGGATCTGAAGCTCAAAGAGGTTAAGAATGGGAGATTGGCTATGTTGGCCATATTGGGCTACTTTGCACAAGGGCCTGTGACAGGAGTCGGGCCCTTGCAAAACCTGCTGGACCATTTGGCAGACCCTGTCAACAACAATATCATAACCAGCCTCAAGTTCCACAACTAGGATACTCATCCTCTTGTTGCTTTGCTTCACSATT-------CACTCTCTCTGTGT--CCTCTCAGCTGTCACCTCTCTCTCTCCC--TC----ATATTTGTAATATTATTATGTGAAGACTTGGCCTTTAAATTT-----------------------------------CTCCCTCTCCCTCAAACTCCGCCACCCTAAGCCCCTCAGATTCTCCACCGCCATCTCCGCTACCATCGCCGTCGGTGACAAGCTCCCAGAATCCACCTTCTCCTACTTCGACTCCGCCGGCGAG
			CTCCAGACCACCACCGTCTCCGACCTCACCAAGGGCAAGAAAGCCATCCTCTTTGCCGTCCCCGGCGCCTTCACCCCCACTTGCTCCCAGAAACACCTCCCCGGCTTCGTTGAAAAGTCCGGCGAGCTCAAGTCCAAAGGGGTCGAAACCATCGCCTGCATTTCCGTCAACGACGCCTTCGTCATGAAGGCTTGGAAGGCCGACTTGAAGATCGAGGACCAAGTGCTCCTGTTGTCGGATGGAAATGGGGACTTCACCAAAATGCAGATTTTCGTGAAGACCCTAACGGGGAAGACCATAACCCTAGAGGTTGARTCRTCTGACACSATCGAYAATGTCAAGGCYAAGATCCARGACAARGAAGGCATCCCGCCGGACCAGCAGCGYCTCATCTTCGCTGGMAAACAGCTGGAGGACGGCCGAACCCTAGCCGACTACAAYATCCAGAAGGAGTCRACCCTCCACCTGGTRCTCCGCCTCCGWGGTGGCGCCAAGAAGCGCAAGAAGAAGACCTACACCAAGCCCAAGAAGATCAAGCACAAAAAGAAGAAGGTCAAGCTCGCTGTTTTGCAGTTATTTTTTGCAGACTTTGCTGTAATGTATATGACACAAACCTCTGATTCTCTACACATCAAGCTCTAAATTATGTTTCGCTGAGAAGAGCGAAGATTGGTGTCCGTC----TGCCCTCAGAATTGATCGGGAGTTTGACGGGGCTGATCTATCAGGCTTCATGTATCATATTGTGCCAGCCGGGTGCCGACTGTCGATTGTAATCCCTAGTTTTTTCCCCC--TCTATTTGTCCTTTGCTTTATGTTTCTTGATCGGGCAGGATATGGAAGAATTGGTTTCTATGGGTTTAGTTCGAAGCATTGGGATAAGGTATGCTCACAAGTT-GAAAATTTTAGGTACAATTTGGCCAATACTGTGAAATTTCATACAAGCACTATCCATCAYATCCTATGAAAACTTTCCCCTTTCTTCGAGCCTTACTCTGGAACTTGGATGGAGAAAAAAAA---GACTTTTTAAAACTAATTAAGGTGCAATTAGAGAAACAGTTGAAACCTGAATTTCTA-----TTTCCATGTCAACAAG-GGTTTGTTAGTGACATCTCTTATTGATTGGGGGAAAAAGTTTCTGRCATTACATACGKAATGAACTTCTTTT-AACTAAGTATATGCATTTTAAAACYGTGAGAAGCCCTTAGGC---TCAAAAT-GATAATGTGTACTCAGAAGGGAA-----TGAGTCATTACAAAATCTCTCTTGCCAATTGAAA-TTAAAGGCTTCAAG----------------------------------------------TTGTTCCTTTGTTCTGATTCTTCAGTTTTGTAAATTTATTTTGAAACTT-AGGAATTGTGTTTTGAAAGAAAGTTTTCTTGCAGCAACTACGACATCTTTCTAACCAGGGATTGCTTAGCTTACTCCAAAGTGAAGCCTGCTGTGAATCAGATCGAGACACACCCCTACTTCCAACGCGACTCCCTCGTCAAATTCTGTCAGAAGCATGGAATCTGTCCCTTAGCAGCAGGGATTCTAGTTCTCCGCCGTTGATTTGATC-TTTGATCAAACGACCATGCCGATCCGCAACATCGCCTTTGGAAGGCCCGAGGAGGCGACTCGACCCGACGCTCTTAAAGCGGCGTTTGCGGAGTTTATATGTACCTTGATTTTCGTGTTCGCCGGCGAAGGTTCCGGCATGGCCTTTAACAAACTCACTGACAACGGTTCCGCCACCCCCGCTGGCCTCGTTGCCGCCTCTCTGGCTCACGCATTCGCTCTCTTTGTTGCCGTCTCTGTAGGAGCATCAAATGTACGCTGAGATGGCTTCCCGCCATAGGGTTAGGTCTCCTTGCATCCAAATCATCAAGACTGCAACCATCCCAGCTAAGCTTTGCAAGAGGGAGAGCTCAAAACAATTCCACAACTCCAAGATCAAGTTCCCC
			CTGACCTTCAGGAAGGTCAGGCCACCAACCAGGAAGCTCAAGACCACCTACAAGGCATCAAGACCCAACTTGTTTATGTAAGTCTGGGTGATCATTTGTTGGATGAGCTATAAA-GGYSG-ATCTAATTTTTTT-GAAATTTTGTTTTACTATTCAGTAGAAACCTYCCTGCGTTTTGGATCTTGTTTGTTGGATATTATTTGGCTTGATAACCTTTGCAT---RTCAGACAGTC-GAGGACCGTGATCTATGAGGGCCTTAAAATCCCTGTTTTATTTACTTTTT-GAAAGTTT-GAGTTAATCCGGATGTCTCCATCACATGGGGGAAACTGGGG-TGAAATTGGT-GGTGGGGTTT-ATCTTTTGGATGTGTGGATGAGATTTTACCACRTACAGAGTTGTAATTTC-----------TACAGTGGGTGGWGCGAGGGAATCATCTAGAGACAAACCCCAC--TATGGTTTTTGTTTCCTTCCTCATATGTTAAAAAA-GCTGGGAATTTGATTCCGTTT-GAGTGR---TGATGT-AGAACCTGATCTCTTCTTTAGATTTTTCTTCTCTTTTT-GTATATCTAGAA-GAAAGAGAGGCAG---TATTTTTTAAATTGGATGAGAATTTGGCTACCATGCTGCTCCTATCCTCTTCCCAGATAGGGAGTTCTGAGTTTGTCAAGTCTC--TGACTTCAATTTCATCATATA--TGTAGATAAA-GCTTTATGACTC----TGTAAGCGTGCAACTCAC----TGATGCAAA-TCCTATT---ACGTTTA-GATACATGGATTA-CGCATATGCTTTCACCAGCTGAGATTTATCCATGTCCTTGTCCTTTCACAAGCGGGGCTTGATTGGATTGACGATGCTGTGTTGATGTGCATAGAACTGCTGTTCTGTGTTGTGTGGTTT-GGTATCTAAATAAAA-GGACAAACTGCTCCTTGTCGATCAGATACGAGCATTCCAGAGAATATGAAGGCTATTGATGTCATACCTCTGCTGACACCTACTGTGCTGGAGAAGATTGAGGCTGTTGTTCAAAGCAAGCCAAAGCGACCTGATTCATATAGGTGAACAGGATATCCATTCAACCCTTTTGAGTGTTGTGGATATTACTTGGAACATTCCATTTTCCAACCTACCAGAATGCTAGCTACCAATTGGTGTGAAGGACATTTCATGTTCCTCTTSTTTRAATGTG-TTTTCTTCACTGAAATTCTCA-AGCATAGAGTTCTCTTCCTATTTATTTTTTC-TTTTCTTCTGGGTGGGGTGTAAAAGGGTA---TTATTTGAACCATTAAATCAACTGGAGATTGGAACCTGGGATTCAATTTAAGAGACCATACTTTTATAGTCAATTA------------TTTGGTTTTGGTTTGATAAAAAAACAGGTGCAAGTTCTGTTGA
		</sequence>
		<sequence>
			<taxon idref="030VAESTAR"/>
			TGGAAAGCCCCTTTCTATGCTTATTACAAGGACTTCGACATAGAGGGATGCCCAATGCCAGGACCCGGGACTTGTGCCTCTAACCCTAATAACTGGTGGGAGGGAACTGCATACCATGAACTCAGCCCWATTGAAGCCAGACGATACCATTGGGTCCGTCAGAACCACATGATCTATGACTACTGCACGGACAAATCGCGATACCCGGTTACCCCACCGGAGTGTGTCGCAGGCATCTAAAATCCGATGGCCAATTTTTCCTTAATTGGTAAATACATTCATGCCTACGTACGTACACACCCTCATACACTCT-------GTTGTG-TGATAAGAGCCATGCATATCAGGGGGTAYAGAGGGGAT-AAAAAATAATATTATTTTTGTTTCGATGGTGATTTTAGTATGTGGTTGA------AGCCTAAGATTT----GTAAGGTTTGTTTTCTAAGGGTGGGCAAAGGGTCAACTTCTATTTGTAAACCATATGTGTCTGTATTTGCCGATTATCATAAGTGCCAATAAAGCTTCTGCATGGTGCTGTACTAAGCATTCGTTTCAATGAAGATATATTGAGTGTGTGGAATCGCAATGCATCCGATCATCAGGTCAGTAACCACTAATTCACTACTATTCTGATATKTTCTGTGTTTGTGTACAATATKGTGACCTTGATTTACTTT--CCAYTAGGCTGTAATGGCTCTAAGAGATGCRATCAAACGGCACTTGAAGCTTCCCCATGGCTATGTTATGGAATACAAGGCTCATGATGCTTCTCTCCGTGACAACTCWTCTTATAGGAAYACATGGTTGAGAGGATGATCCTGTGGATTCCCTCCTTAAGCAACCATGTGGGAATGGAAGTTCAGATAGCTGTCCATTGAGGTCCCTG-CAGGATCAAAATCAGTTACTCCTATATTACCTT-----ACAACTAGTTTGGTGGYTGTCGCTCTGAGTTTTAATGTAAGACTGTATTAGCTTCAA--------CTGAAGTCAAAACTCTCAGTTTCGTTAATGAATTTGCTGGTTTTCCCACAGGTTAAGGCAAAGCAGGTTACATTCCACAGGAAAAAGAATCTTCAGTACTATGAGATATCAGCGAAGAGCAACTACAATTTTGAGAAACCTTTCTTGTATCTTGCTAGGAAGCTTGCAGGGTGATTAAATAATATAGAAATTATTCAATTTCTGGTTTATATATGCTAMAGAGGATATTTWACATTGATAA-TTGCTTTGGTGATTTTAGGGATCCCAATCTCCACTTTGTGGAGTCCCCTGCTCTTGCTCCTCCAGAAGTACACATTGACTTGGCTGCACAGCAACAGTAAGAATCTTGTCCTTGTAGTGC-TTCTTCTACTGTTGCCCCTC-AATA------WTTTTCTTTTTAATAATGATAAC-TTCTTATTGATATCTGGTTTGCTTTAGACTATWTATTAAATCAATTCATTTGATATCAA--------TATACCTGTCCAGTTCTGGTCCCCTGCCTC-ATTATGTTTTTTGTTTGTTACAGGCACGAGGCTGAGCTTGCTGCAGCAGCTAGTCAGCCTCTTCCAGATGATGATGATGATGCGTTTGAGTAGAGAGAACTGGTGGAGAGGCTTGGGTTCTACCTTTTTGCAATGATTTAATGCTTCCTTTA-----TTATGCATCGTTCGCTTACCAAGTTTTTAAACTGGGCTTGGTGCTTTGAGCGGTCTCATGGATGTACGTGGAAGCAAGCCAGATGGCTCAGAGGTTGGTTCTGGTGATGGCCAAGGGAAGTCAGCTTCTGGACATGGCAGTGGAAATAGAGATTCCTAAGGTCGAAGATAGTTCTAAGTGAGA----TGGCTGCAGGAGGTTAAACCATCTAGGGATGAT---AGTGTGTAGACCTTTTT---------------------GAG-----TACTGGCATATACATATCTACATATTTCAACACATATGAACAACCTTTACCATCTC
			CACTGAATTTGTAGTTGTAGCATCTCCAATGAACAGCCATCCCATGTTCGAATTGGTTTCAGCAGCCCAGACAATCCTCCCCGACAGCGATGGCGCCATCGATGGGCATCTCCGGGAAGTGGGGCTGACCTTCCACTTACTTAAGGATGTGCCCGGCCTCATTTCCAAGAACATTGAAAAAAGCCTRAATGAGGCCTTCCAGCCTTTGGGCATCAAGGACTGGAACTCCATTTTCTGGATTGCACACCCTGGTGGGCCTGCAATCTTAGATCAAGTTGAGGAAAAATTAGCCCTAAAGCCCGAGAAGTTACGCTCCACACGACACGTCTTGAGCGAGTATGGTAACATGTCAAGTGCTTGCGTGTTGTTTATTTTGGACGAGATGAGGAGGAAGTCGGCTGAGGAAGGGCTGAAGACCACGGGTGAGGGGCTGGAAT-GGGGCGTGCTCTTCGGTTTCGGACCAGGGCTCACTGTTGAGACCGTGGTGCTCCACAGTGTGTCTACTTGAGGGACTAAAAAATATCTACTGTTTCYACTTTACTTGCCTGATTTGGTTTTCCCCTTCTCTTGTTGGTGAAAACTGACCCCAAGGACGAGTTCCTTGCAATATTGAGAGCCACTGTGAAGTGCTTGACCCGCCCAGAGAAGTACTTTGAGAAGGTTCTYAGGCTGGCAATCAACAAGCGAGGCACAGATGAAGGGGCTCTCACTAGAGTTGTCACTACAAGGGCTGAGATTGACATGAAGATCATAAAGGAGGAGTACCACAAAAGGAACAGCGTCACTCTGGATCATGCCATTGGCAAGGACACCACTGGAGACTATGAAAAAATGCTTCTGGCCCTGATAGGACACGGAGATGCTTGAGCTCGTTATTTCTT-CATGACATTTGCTTCTGATGGTGTCTATATATATAA---CTTATATAGTCTGCC----ATGTTTTCAAATGGTTGCATGTTGTGGAATGGGTTRTCCTGGTTTTGTGTG--TGG-TCCTTAAKAATCAGTCTTATGGCTATTGCGTGTCTTGGAAGACTTCAGTGTGATCAGACACAGCGAAACTGGAGCTGTTGAAGAGCTTGGGAGCTGATTTGACGATTGACTACACTAAGGAGAACTTTGAAGATTTGGCAGAGAAATTCGATGTAGTTTATGATGCAGTTGGTAAGTTCTTGTGTTTATTGCTCATTKT-GAGGAGTCACTTATTGCACTATTGTCCTTTGTAGCTTATT-GAAATTTAATTCCCCAGCTCCATATTTGTTTGGGCCTGGTTTGATA-GAGTAAATTGATGGTGGATGAACAC----WACTTTTT-CCTTTCTACATTAACAGGGCAGTGTGATAAGGCAGTGAAGGTAGTGAAAGAAGGAGGCAGCGTGGTGGCATTAACAGGTGCCGTGACACCTCCTGGTTTCAGATTTGTAGTAACTTCAAATGGAGAGGTGTTGAAGAAACTGAACCCATATTTGGAGAGCGGGAAGGTGAAGCCAGTGGTTGATCCCAAGGGACCATTTCCATTTTCTCAGGTTGTTGAAGCTTTCTCCTACGTTGAAACAAGCCGAGCCACTGGAAAGATAGTTATACATCCGATTCCATGAGAGAAGAGACACAGTAAAACTCGGTCACTATGGA----GATGTATGATTGGAATGAAACCTGAGAAATTTTCAGTTTGATGTATAAATATTAAATATATTCTGGTTGAGAGGAGCTTTGGCCACCATGGATAGAGACTATGGAATTCTTAACAAGGTTTTCCATCATATAACGGATACTCATGTGGCACACCATTTGTTCTCAACAATSCCGCATTATCATGCAATGGAGGCTACAAAGGCCATAAAGCCAGTATTAGGAGATTATTATCAGTTTGATGGGACTCCATTTTACAAGGCAATGTGGAGAGAGGCAAAGGAGTGTGTCTATGTCCAGTCGGATGGTGACAAGAGCAAAGGTGTTTTCTGGTACCAGAATAAGTTTTGATGACTTR
			AACTGGTGATGTTTGTTTCGGAATGTTCTAGTTTCTT-----AAGGATTTTAGC-TTCCCGTTA-T--TGTTAACTTAGCCATGTCTGTGC---------TTGTACCTCGAATCTTGGTTGCATTAATATCATTCCATGGCCAACCAA-GC---GGAATCAGCTGGGGGAATCACATTGAAAYCGCAGAAGCAGCARCGATTCTGGMCATGGCTAATAGAGAACTA----TGAAGCAGAGAGCTGCTGCT---CTGGACTAGTGGTTCAACCC-ATCTGCTACTT-CAGCCAATTTTGCCATTACCC-CTCTGTTCACCATTC-CCTCTGGCATCAGCTT-CCATCTTCAAAAAAA---TGATGCTTCCGCTTTCTGCTTTT-AGCTTTTGGCTTTTTGCTTTT-----------------------------------GGATGTAAAGGAATGAGATTCTCTATTGGGTTTTGCTTAGTATTGTTATTGATTGGTCACTCCAGGAGAAGGAACCTCCAATCCAAAGTCTACAAGTAAAAGGAAGTTTATCGACACTGGCAGCTTTGCTGAGCAGGACAAATACTTGGAAATGTCGAAACRTSCATGCAAAGCTTCTAATTCCTACCTGGACTTGAATCTGCCTGTAGAGGAGTTGGAAGAAGATGTT---GATTCGGCAAATTGTGACAGTGATTCCCTCTCTGAAAGCTCAGAAGCTTGGTTGGAAGAGTTCTTAGATCAAATGGATGAAAAAGTGACTTTCAAGCCCTTCAATTTTGATGCAGTTGCTCAGAAGCTACTTAAGGAAATAAGCCTGAACTTCCAAAAGATTATCGGATCTGACATTCAGTTGGAGATTGACAGCGAGCCATTGAAAAGCTTGGGCTGAGGCACAAGGAACACATTGCAGCTTATGGAGAAGGCAATGARCGCCGTCTCACTGGACGACATGAAACTGCTGACATCAACACATTCTTATGGGTAAAAATTACTGTTTCCATCAATTAAATAGAAGATCAAATCATTCAGAAAGTAA-TGTAGAT----------------------------------------------------GGAGGAACTTGGCAAGGAACTAGGGAGC--------------------------------------TATTAGCAATGATTTAACATATGCA-TTGAGAATTTGTAATTAGTTGAATCATAAGCCAGAAATCACCT-TTTTTTCGGGAATTTGGAT-AAGTTTCCCAGAATGCTGATCATCCGTCCTTCACATGTGGTTGATTTACAGGGAGTGGCAAACCGAGGAGCCTCCATTAGAGTTGGAAGAGACACAGAGAAAGCTGGGAAAGGATATTTTGAGGACAGAAGGCCTGCTTCAAACATGGATCCTTATGTGGTCACCTCCATGATTGCAGAAACTACAGGATTAGAAGCTAAATTCGACATGTTGATTGCCAACATCATCATCGACTGTTTGATGAGCCACTCTAGCTACTTGGCAAGCAACATGTCGAATTTAGCTTCTAATCCTGAACACAATGCCACAAAATCAGCCTATGAACATTGCTTCCTGCACTGTTCTGATGCAAAGACGGCGCTAAATTCAGCAGCTTTGGAGCTAAAGAATGGCAGCTATGATAGCGCTGAACTGTCCTTGCGYGAAGCAGCGCTATATCAAGGCACATGCCGATATGAGTTTGTGAGTTCAAACGAGACTTATGTGCCGCCTAATGTTTACTATGATCTGAAGGTCTTTGATATACTAACTGTGGCTGCCTTTAGAATTATCAAGGGTCCTGAACTTGTGGACAACTGCTCCAGGCATGCAGTTCTACACTGCAAACTATGTGAATGGAGTTGCTGGAAAAGATGGAGCTGTTTATGGAAAGCATTCAGGGCTCTGCTTGGAGACACAGGGATACCCAAACGCCATTAACCAGCCAAACTTCCCRTCSATYGTCGTCCAGCCAGGKGAGAAGTATCA
			ACAYAYCATGTTGTTTGAGTTCTCCGTTGAGTGAAGGRGCAGATATA-TTTGAGAAAAGTCTGCTCTGTGTTTGGTTTTCAATGGCTGTGAGACCAATGCTGATGGTGATAGCCAGATTGGAACRGTGGGATGTGTGGCTGTTGACACTCATGGAAATTTAGCAGCTGCTACTTCTACTGGTGGACTGGTTAACAAAATGGTGGGCAGGATTGGGGACACACCCATTGTAGGTGCAGGGAACTATGCGAACAGCCTGTGTGCAGTCTCTGCCACWGGAAAAGGYGAAGCAATAATACGTGGTACYGTTGCAAGAGATGTGGCAGCACTCATGGAGTACAAAGGGCTTTCRCTCGAGGAAGCAGCAGCGTATGTATCCTTGTCCTCCCAACTCTCAAAGGCAAGCTCAATGGCATTGCCCTGCGTGTGCCCACCCCAAATGTGTCGGTTGTGGACCTTGTTGTTCAGGTGTCCAAGAAGACCTTTGCAGAGGAGGTGAATGCTGGTTTCAGGGACAGTGCTGAGAAGGAGCTCCAAGGGATTCTCTCTGTGTGTGATGAGCCCCTGGTTTCAGTTGACTTCAGGTGCTCTGATGTGTCCTCGACCGTGGACTCATCACTGACCATGGTTATGGGAGATGACATGGTTAAGGTGATAGCTTGGTATGACAATGAATGGGGTTACTCTCAAAGGGTTGTGGATTTGGCTGATATTGTGGCCAACAAATGGAAATGATGAGCGGATTTGGGAGTAGTGGCTTCATCAGCATTGGGGTTTAGGACTCGGACTGAAAATGACATCAAGTTGGCTAATAGCGTTGATGTTGGGTCCCTTCGTGATCCACAGGAGGATGCAGTCAGGGTCAAGGACCCGGAATGGCTCATTGTTATTGGGGTCTGCACCCACTTGGGYTGCATCCCCTTGCCAAATGCTGGTGATTTTGGTGGTTGGTTTTGTCCATGCCATGGCTCCCACTACGATGTCTCTGGCAGGATCCGCAAAGGGCCAGCACCCTACAATCTTGAGGTACCCACTTACAGCTTCTTGGAGGAGAACAAGTTAATGATTGGCTGAGAATCGATGTTGAAGAGCAAGCACAACTTGAAATTCTGAGAGTGTCTTTCATTTACCWGGGCCAAGTGATTCT-AATATCCTAAAGGGCAATGCTTTGATCAGAAAAGAACTGATACAATGAACCATA-TAATGTGTTACAACTTCCAAGATCACAGCTATACTGTATTATTGCCATCTTATGCTTGGCTGTTAATTTATTGCTTTTGCCTCTCTATTAATGTTGGTGT-ATGGAAAAATCTTTGTTGGATCTTGTTATTTCTGATGTGGATT-AGGTTTAAAACATCATTATAGAAGCTGATTTCACCAAAGAGGAGATTCCAAGACTGGGCCAACCCAGGGTCAATGGGGAAGCAGTACTTCCTCGGGTTTGAAAAATACTTGGGAGGGTCTGGCGACCCAGCCTACCCAGGAGGCCCACTGTTCAACCCTCTCGGGTTTGGTAAAGATGAGAAATCCCTCAAGGATCTGAAGCTCAAAGAGGTTAAGAATGGGAGATTGGCTATGTTGGCCATATTGGGCTACTTTGCACAAGGGCCTGTGACAGGAGTCGGGCCCTTACAAAACCTGCTGGACCATTTGGCAGACCCTGTCAACAACAATATCATAACCAGCCTCAAGTTCCACAACTAGGATACTCATCCTCTTGTTGCTTTGCTTCACGATT-------CACTCTCTCTGTGT--CCTCTCAGCTGTCACCTCTCTCCCCCCC--TC----ATATTTGTAATATTATTATGTGAAGACTTGGCCTTTAAATTT-----------------------------------CTCCCTCTCCCTCAAACTCCGCCACCCTAAGCCCCTCAGATTMTCCACCGCCATCTCCGCTACCATCGCCGTCGGTGACAAGCTCCCAGAATCCACCTTSTCCTACTTCGACTCCGCCGGCGAG
			CTCCAGACCACCACCGTCTCCGACCTCACCAAGGGCAAGAAAGCCATCCTCTTTGCCGTCCCCGGCGCCTTCACCCCCACTTGCTCCCAGAAACACCTCCCCGGCTTCGTTGAAAAGTCCGGCGAGCTCAAGTCYAAAGGGGTCGAAACCATCGCCTGCATTTCCGTCAACGACGCCTTCGTCATGAAGGCTTGGAAGGCCGACTTGAAGATCGAGGACCAAGTGCTCCTGTTGTCGGATGGAAATGGGGACTTCACCAAAATGCAGATTTTCGTGAAGACCCTAACGGGGAAGACSATAACCCTAGAGGTTGAATCRTCTGACACSATCGAYAATGTCAAGGCYAAGATCCARGACAAGGAAGGCATCCCGCCGGACCAGCAGCGYCTCATCTTCGCTGGMAAACAGCTGGAGGACGGCCGAACCCTAGCCGACTACAAYATCCAGAAGGAGTCRACCCTCCACCTGGTGCTCCGCCTCCGWGGTGGCGCCAAGAAGCGCAAGAAGAAGACCTACACYAAGCCCAAGAAGATCAAGCACAAAAAGAAGAAGGTCAAGCTCGCTGTTTTGCAGTTATTTTTTGCAGACTTTGCTGTAATGTATATGACACAAACCTCTGATTCTCTACACATCAAGCTCTAAATTATGTTTCGCTGAGAAGAGCGAAGATCGSTGTCCGTC----TGCCCTCAGAATTGATCGGGAGTTTGACGGGGCTGATCTATCAGGCTTCATGTAYCATATTGTGCCAGCCGGGTGCCGCCTGTCGATTGTAATCCCTAGTTTTTTCCCCC--TCTATTTGTCCTTTGCTTTATGTTTCTTGATCGGGCAGGATATGGAAGAATTGGTTTCTATGGGTTTAGTTCGAAGCATTGGGATAAGGTATGCTCACAAGTT-GAAAATTTTAGGTATAATTTGGCCGATACTGTGAAATTTCATACAAGCACTATCCATCATATCCTATGAAAACTTTCCCCTTT-TTCGAGCCTTACTCTGGAACTTGGATGGAAAAATAAAAA--GACTTTTTTAAACAAATTAAGGTGCAATTAGAGAAATAGTTGAAACTTGAATTTCTA-----TTTCCATGTCAACAAG-GGTTTGTTAGTGACATCTCTTATTGATTGGGGGAAAAAGTTTCTGACATTATATACGTAATGARCTTCTTTT-AACTAAGTATATGCATTTTAAAACTGTGAGAAGTCATTAGGC---TCAAAAT-GATAATGTCTACTCAGAAGGGAA-----TGAGTCATTACAAAATCTCTMTTGCCAAATGAAA-TTAAAGGCTTCAAG----------------------------------------------TTGTTCCGTTRTTCTGATTCTTCAGTTTTGTAAATTTATTTTGAAACTC-GGGAATTGTGTTTTGAAAGAAAGTTTTCTTGCAGCAACTACGACATCTTTCTAACCAGGGATTGCTTAGCTTACTCCAAAGTGAAGCCTGCTGTGAATCAGATCGAGACACACCCCTACTTCCAACGCGACTCCCTCGTCAAATTCTGTCAGAAGCATGGAATCTGTCCCTTAGCAGCAGGGATTCTAGTTCTCCGCCGTTGATTTGATC-TTTGATCAAACGACCATGCCGATCCGCRACATCGCCTTTGGAAGGCCCGAGGAGGCGACTCGACCCGACGCTCTTAAAGCGGCGTTTGCTGAGTTTATATGTACCTTGATTTTCGTGTTCGCCGGCGAAGGTTCCGGCATGGCCTTTAACAAACTCACTGACAACGGTTCCACCACCCCCGCTGGCCTCGTTGCCGCCTCTCTGGCTCACGCATTCGCTCTCTTTGTTGCCGTCTCTGTAGGAGCATCAAATGTACGCTGAGATGGCTTCCCGCCATAGGGTTAGGTCTCCTTGCATCCAAATCATCAAGACTGCAACCATCCCAGCTAAGCTTTGCAAGAGGGAGAGCTCAAAACAATTCCACAACTCCAAGATCAAGTTCCCC
			CTGACCTTCAGGAAGGTCAGGCCACCAACCAGGAAGCTCAAGACCACCTACAAGGCATCAAGACCCAACTTGTTTATGTAAGTCTGGGTGATCATTTGTTGGATGAGCTATAAA-GGTCG-ATCTAATTTTTTT-GAAATTTTGTTTTACTATTCAGTAGAAAYCTTCCTGCGTTTTGGATCTTGTTTGTTGGATATTATTTGGCTTGATAACCTTTGCAT---ATCAGACAGTC-GAGGACYRTGATCTATGAGGGCCTTAAAATCCCYGTTTTATTTACTTTTT-GAAAGTTT-GAGTTAATCCGGATGTCTCCATCACATGGGGGAAACTGGGG-TGAAATTGGT-GGTGGGGTTT-ATCTTTTGGATGTGTGGATGAGATTGTACCACATACAGGGTTGTAATTTC-----------TACAGTGGGTGGAGCGAGGGAATCATCTAGGGACAAACCCCAC--TWTGGTTTTTGTTTCCTTCCTCATATGTTAAAAAA-GCTAGGAATTTGATTCCGTTTTGAGTGG---TGATGT-AGAACCTGATCTCTTCTTTAGATTTTTCTTCTCTTTTT-GTATATCTAGAA-GAAAGAGAGGCGG---TATTTTTTAAATTGGATGAGAATTTGGCTACCATGCTGCTCCTATCCTCTTCCCAGAAAGGGAGTTCTGAGTTTGTCAAGTCTC--TGACTTCAATTTCATCATATA--TGTAGATAAA-GCTTTATGACTC----TGTAAGCGTGCAACTCAC----TGATGCAAA-GCCTATT---ACGTTTA-GATACATGGATTA-CATATGTGCTTTCACCAGCTGAGATTTATCCATGTACTTGTCCTTTCACAAGTGGGGCTTGATTGGATCGACRATGCTGTGTTGATGTGCATAGAACTGYTGTTCTGTGTTGTGTGGTTT-GGTATCTAAATAAAA-GGACAAACTGCYCCTTGTCGATCAGATACGAGCATTCCAGAGAATATGAAGGCTATTGATGTCATACCTCTGCTGACACCTACTGTGCTGGAGAAGATTGAGGCTGTTGTTCAAAGCAAGCCAAAGCGACCTGATTCATATAGGTGAACAGTATATCCGTTCAACCCTTTTGAGTGTTGTGGATATTACTTGGAACATTCCATTTTCCAACCTACCAGAATGCTAGCTACCAATTGGTGTGAAGGACATTTTATGTTTCTCTTGTTTGGATGTG-TTTTCTTCACTGAAATTCTCA-AGCATAG-GTTCTCTTCCTATTTATTTTTTC-TTTTCTTCTGGGTGGGGTGTAAAAGGGTA---TTATTTGAACCATTAAATCAATTAGAGATTGGAACCTGGGATTCATTTTAAGAGACCATACTTTTATAGTCAATTA------------TTCGGTTTTGGTTTGATAAAAAAACAGGTGCAAGTTCTGTTGA
		</sequence>
		<sequence>
			<taxon idref="033VAESTLI"/>
			TGGAAAGCCCCTTTCTATGCTTATTACAAGGACTTCGACATAGAGGGATGCCCAATGCCAGGACCCGGGACTTGTGCCTCTAACCCTAATAACTGGTGGGAGGGAACTGCATACCATGAACTCAGCCCTATTGAAGCCAGACGATACCATTGGGTCCGTCAGAACCACATGATCTATGACTACTGCACGGACAAATCGCGATACCCGGTTACCCCACCGGAGTGTGTCGCAGGCATCTAAAATCCGATGGCCAATTTTTCCTTAATTGGTAAATACATTCATGCCTACGKACGTACACACCCTCATACACTCT-------GTTGTG-TGATAAGAGCCATGCATATCAGGRGGTATAGAGGGGAT-AAAAAATAATATTATTTTTGTTTCGATGGTGATTTTAGTATGTGGTTGA------AGCCTAAGATTT----GTAAGGTTTGTTTTCTAAGGGTGGGCAAAGGGTCAACTTCTATTTGTAAACCATATGTGTCTGTATTTGCCGATTATCATAAGTGCCAATAAAGCTTCTGCATGGTGCTGTACTAAGCATTCGTTTCAATGAAGATATATTGAGTGTGTGGAATCGCAATGCATCCGATCATCAGGTCAGTAACCACTAATTCACTACTATTCTGATATGTTCTATGTTTGTGTACAATATGGTGACCTTGATTTACTTT--CCATTAGGCTGTAATGGCTCTAAGAGATGCGATCAAACGGCACTTGAAGCTTCCCCATGGCTATGTTATGGAATACAAGGCTCATGATGCTTCTCTCCGTGACAACTCATCTTATAGGAACACGTGGTTGAGAGGATGATCCTGTGGATTCCCTCCTTAAGCAACCATGTGGGAATGGAAGTTCAGATAGCTGTCCATTGAGGTCCCTG-CAGGATCAAAATCAGTTACTCCTATATTACCTT-----ACAACTAGTTTGGTGGTTGTCACTCTGAGTTTTAATGTAAGACTGTATTAGCTTCAA--------CTGAAGTCAAAACTCTCAGTTTCGTTAATGAATTTGCTGGTTTTCCCACAGGTTAAGGCAAAGCAGGTTACATTCCACAGGAAAAAGAATCTTCAGTACTATGAGATATCAGCGAAGAGCAACTACAATTTTGAGAAACCTTTCTTGTATCTTGCTAGGAAGCTTGCAGGGTGATTAAATAATATAGAAATTATTCAATTTCTGGTTTATATATGCTACAGAGGATATTTAACATTGATAA-TTGCTTTGGTGATTTTAGGGATCCCAATCTCCACTTTGTGGAGTCCCCTGCTCTTGCTCCTCCAGAAGTACACATTGACTTGGCTGCACAGCAACAGTAAGAATCTTGTCCTTGTAGTGC-TTCTTCTACTGTTGCCCCTC-AATA------TTTTTCTTTTTAATAATGATAAC-TTCTTATTGATATCTGGTTTGCTTTAGACTATATWTTAAATCAATTCATTTGATATCAA--------TATACCTGTCCAGTTCTGGTCCCCTGCCTC-ATTATGTTTTTTGTTTGTTACAGGCACGAGGCTGAGCTTGCTGCAGCAGCTAGTCAGCCTCTTCCAGATGATGATGATGATGCGTTTGAGTAGAGAGAACKGGTGGAGAGGCTTGGGTTCTACCTTTTTGCAATGATTTAATGCTTCCTTTA-----TTATGCATCGTTCGCTTACCAAGTTTTTAAACTGGGCTTGGTGCTTTGAGCGGTCTCATGGATGTACGTGGAAGCAAGCCAGATGGCTCAGAGGTTGGTTCTGGTGATGGCCAAGGGAAGTCAGCTTCTGGACATGGCAGTGGAAATAGAGATTCCTAAGGTCGAAGATAGTTCTAAGTGAGA----TGGCTGCAGGAGGTTAAACCATCTAGGGATGAT---AGTGTGTAGACCTTTTT---------------------GAG-----TACTGGCATATACATATCTACATATTTCAACACATATGAACAACCTTTACCATCTC
			CACTGAATTTGTAGTTGTAGCATCTCCAATGAACAGCCATCCCATGTTCGAATTGGTTTCAGCAGCCCAGACAATCCTCCCCGACAGCGATGGCGCCATCGATGGGCATCTCCGGGAAGTGGGGCTGACCTTCCACTTACTTAAGGATGTGCCCGGCCTCATTTCCAAGAACATTGAAAAAAGCCTGAATGAGGCCTTCCAGCCTTTGGGCATCAAGGACTGGAACTCCATTTTCTGGATTGCACACCCTGGTGGGCCTGCAATCTTAGATCAAGTTGAGGAAAAATTAGCCCTAAAGCCCGAGAAGTTACGCTCCACACGACACGTCTTGAGCGAGTATGGTAACATGTCAAGTGCTTGCGTGTTGTTTATTTTGGACGAGATGAGGAGGAAGTCGGCTGAGGAAGGGCTGAAGACCACGGGTGAGGGGCTGGAAT-GGGGCGTGCTCTTCGGTTTCGGACCAGGGCTCACTGTTGAGACCGTGGTGCTCCACAGTGTGTCTACTTGAGGGACTAAAAAATATCTACTGTTTCYACTTTACTTGCCTGATTTGGTTTTCCCCTTCTCTTGTTGGTGAAAACTGACCCCAAGGACGAGTTCCTTGCAATATTGAGAGCCACTGTGAAGTGCTTGACCCGCCCAGAGAAGTACTTTGAGAAGGTTCTTAGGCTGGCAATCAACAAGCGAGGCACAGATGAAGGGGCTCTCACTAGAGTTGTCACTACAAGGGCTGAGATTGACATGAAGATCATAAAGGAGGAGTACCACAAAAGGAACAGCGTCACTCTGGATCATGCCATTGGCAAGGACACCACTGGAGACTATGAAAAAATGCTTCTGGCCCTGATAGGACACGGAGATGCTTGAGCTCGTTATTTCTT-CATGACATTTGCTTCTGATGGTGTCTATATATATAA---CTTATATAGTCTGCC----ATGTTTTCAAATGGTTGCATGTTGTGGAATGGGTTGTCCTGGTTTTGTGTG--TGG-TCCTTAAGAATCAGTCTTATGGCTATTGCGTGTCTTGGAAGACTTCAGTGTGATCAGACACAGCGAAACTGGAGCTGTTGAAGAGCTTGGGAGCTGATTTGACGATTGACTACACTAAGGAGAACTTTGAAGATTTGGCAGAGAAGTTCGATGTAGTTTATGATGCAGTTGGTAAGTTCTTGTGTTTATTGCTCATTTT-GAGGAGTCACTTATTGCACTATTGTCCTTTGTAGCTTATT-GAAATTTAATTCCCCAGCTCCATATTTGTTTGGGCCTGGTTTGATA-GAGTAAATTGATGGTGGATGAACAC----TACTTTTT-CCTTTCTACATTAACAGGGCAGTGTGATAAGGCAGTGAAGGTAGTGAAAGAAGGAGGCAGCGTGGTGGCATTAACTGGTGCCGTGACACCTCCTGGTTTCAGATTTGTAGTAACTTCAAATGGAGAGGTGTTGAAGAAACTGAACCCATATTTGGAGAGCGGGAAGGTGAAGCCAGTTGTTGATCCCAAGGGACCATTTCCATTTTCTCAGGTTGTTGAAGCTTTCTCCTACGTTGAAACAAGCCGAGCCACTGGAAAGATAGTTATACATCCGATTCCATGAGGGAAGAGACACAGTAAAACTCTGTCACTATGGA----GATGTATGATTGGAATGAAACCTGAGAAATTTTCAGTTTGATGTATAAATATTAAATGTATTCTGGTTGAGAGGAGCTTTGGCCACCATGGATAGAGACTATGGAATTCTTAACAAGGTTTTCCATCATATAACGGATACTCATGTGGCACACCATTTGTTCTCAACAATGCCGCATTATCATGCAATGGAGGCTACAAAGGCCATAAAGCCAGTATTAGGAGATTATTATCAGTTTGATGGGACTCCATTTTACAAGGCAATGTGGAGAGAGGCAAAGGAGTGTGTCTATGTCCAGTCGGATGGTGACAAGAGCAAAGGTGTTTTCTGGTACCAGAATAAGTTTTGATGACTTG
			AACTGGTGATGTTTGTTTCGGAATGTTCTAGTTTCTT-----AAGGATTTTAGC-YTCCCGTTA-T--TGTTAACTTAGCCATGTCTGTGC---------TTGTACCTCGAATCTTGGTTGCATTAATATCATTCCATGGCCAACCAA-GC---GGAATCAGCTGGGGGAATCACATTGAAACCGCAGAAGCAGCAGCGATTCTGGMCATGGCTAATAGAGAACTA----YGAAGCAGAGAGCTGCTGCT---CTGGACTAGTGGTTCAACCC-ATCTGCTACTT-CAGCCAATTTTGCCATCACCC-CTCTGTTCACCATTC-CCTCTGGCATCATCTT-CCATCTTCAAAAAAA---TGATGCTTCCGCTTTCTGCTTTT-AGCTTTTGGCTTTTTGCTTTT-----------------------------------GGATGTAAAGGAATGAGATTCTCTATTGGGTTTTGCTTAGTATTGTTATTGATTGGTCACTCCAGGAGAAGGAACCTCCAATCCAAAGTCTACAAGTAAAAGGAAGTTTATCGACACTGGCAGCTTTGCTGAGCAGGACAAATACTTGGAAATGTCGAAACGTGCATGCAAAGCTTCTAATTCCTACCTGGACTTGAATCTGCCTGTAGAGGAGTTGGAAGAAGATGTT---GATTCGGCAAATTGTGACAGTGATTCCCTCTCTGAAAGCTCAGAAGCTTGGTTGGAAGAGTTCTTAGATCAAATGGATGAAAAAGTGACTTTCAAGCCCTTCAATTTTGATGCAGTTGCTCAGAAGCTACTTAAGGAAATAAGCCTGAACTTCCAAAAGATTATCGGATCTGACATTCAGTTGGAGATTGACAGCGAGCCATTGAAAAGCTTGGGCTKAGGCACAAGGAACACATTGCAGCTTATGGAGAAGGCAATGAACGCCGTCTCACTGGACGACATGAAACTGCTGACATCAACACATTCTTATGGGTAAAAATTACTGTTTCCATCAATTAAATAGAAGATCAAATCATTCAGAAAGTAA-TGTAGAT----------------------------------------------------GGAGGAACTTGGCAAGGAACTAGGGAGC--------------------------------------YATTAGCAATGATTTAACATATGCA-TTGAGAATTTGTAATTAGTTGAATCATAAGCCAGAAATCACCC-TTTTTTCGGGAATTTGGAT-AAGTTTCCCAGAATGCTGATCATCCGTCCTTCACATGTGGTTGATTTACAGGGAGTGGCAAACCGAGGAGCCTCCATTAGAGTTGGAAGAGACACAGAGAAAGCTGGGAAAGGATATTTTGAGGACAGAAGGCCTGCTTCAAACATGGATCCTTATGTGGTCACCTCCATGATTGCAGAAACTACAGGATTAGAAGCTAAATTCGACATGTTGATTGCCAACATCATCATCGACTGTTTGATGAGCCACTCTAGCTACTTGGCAAGCAACATGTCGAATTTAGCTTCTAATCCTGAACACAATGCCACAAAATCAGCCTATGAACATTGCTTCCTGCACTGTTCTGATGCAAAGACGGCGCTAAATTCAGCAGCTTTGGAGCTAAAGAATGGCAGCTATGATAGCGCTGAACTGTCCTTGCGCGAAGCAGCGCTATATCAAGGCACATGCCGATATGAGTTTGTGAGTTCAAACGAGACTTATGTGCCGCCTAATGTTTACTATGATCTGAAGGTCTTTGATATACTWACTGTGGCTGCCTTTAGAATTATCAAGGGTCCTGAACTTGTGGACAACTGCTCCAGGCATGCAGTTCTACACTGCAAACTATGTGAATGGAGTTGCTGGAAAAGATGGAGCTGTTTATGGAAAGCATTCAGGGCTCTGCTTGGAGACACAGGGATACCCAAACGCCATTAACCAGCCAAACTTCCCRTCMATCGTCGTCCAGCCAGGKGAGAAGTATCA
			ACAYAYCATGTTGTTTGAGTTCTCCGTTGAGTGAAGGAGCAGATMTA-TTTGAGAAAAGTCTGCTCTGTGTTTGGTTTTCAATGGCTGTGAGACCAATGCTGATGGTGATAGCCAGATTGGAACGGTGGGATGTGTGGCTGTTGAYACTSATGGAAATTTAGCAGCTGCTACTTCTACTGGTGGACTGGTTAACAAAATGGTGGGCAGGATTGGGGACACACCCATTGTAGGTGCAGGGAACTATGCGAACAGCCTGTGTGCAGTCTCTGCCACAGGAAAAGGCGAAGCAATAATACGTGGTACYGTTGCAAGAGATGTGGCAGCACTCATGGAGTACAAAGGGCTTTCGCTCGAGGAAGCAGCAGCGTATGTATCCTTGTCCTCCCAACTCTCAAAGGCAAGCTCAATGGCATTGCCCTGCGTGTGCCCACCCCAAATGTGTCGGTTGTGGACCTTGTTGTTCAGGTGTCCAAGAAGACCTTTGCAGAGGAGGTGAATGCTGGTTTCAGGGAYAGTGCTGAGAAGGAGCTCCAAGGGATTCTCTCTGTGTGTGATGAGCCCCTGGTTTCAGTTGACTTCAGGTGCTCTGATGTGTCCTCGACCGTGGACTCATCACTGACCATGGTTATGGGAGATGACATGGTTAAGGTGATAGCTTGGTATGACAATGAATGGGGTTACTCTCAAAGGGTTGTGGATTTGGCTGATATTGTGGCCRACAAATGGAAATGATGAGCGGATTTGGGAGTAGTGGCTTCATCAGCATTGGGGTTTAGGACTCGGACTGAAAATGACATCAAGTTGGCTAATAGCGTTGATGTTGGGTCCCTTCGTGATCCACAGGAGGATGCAGTCAGGGTCAAGGACCCRGAATGGCTCATTGTTATTGGGGTCTGCACCCACTTGGGYTGCATCCCCTTGCCAAATGCTGGTGATTTTGGTGGTTGGTTTTGTCCATGCCATGGCTCCCACTACGATGTCTCTGGCAGGATCCGCAAAGGGCCAGCACCCTACAATCTTGAGGTACCCACTTACAGCTTCTTGGAGGAGAACAAGTTAATGATTGGCTGAGAATCGATGTTGAAGAGCAAGCACAACTTGAAATTCTGAGAGTGTCTTTCATTTACCAAGTGCAAGTGATTCT-AATATCCTAAAGGGCWAYGCTTTGATCAGAAAAGAACTGATACAATGAACCATA-TAATGTGTTACAACTTCCAAGATCACAGCTATACTGTATTATTGCCATCTTATGCTTGGCTGTTAATTTATTGCTTTTGCCTCTCTATTAATGTTGGTGT-ATGGAAAAATCTTTGTTGGATCTTGTTATTTCTGATGTGGATT-AGGTTTAAAACATCATTATAGAAGCTGATTTCACCAAAGAGGAGATTCCAAGACTGGGCCAACCCAGGGTCAATGGGGAAGCAGTACTTCCTCGGGTTTGAAAAATACTTGGGAGGGTCTGGCGAGCCAGCCTACCCAGGAGGCCCACTGTTCAACCCTCTCGGGTTTGGTAAAGATGAGAAATCCCTCAAGGATCTGAAGCTCAAAGAGGTTAAGAATGGGAGATTGGCTATGTTGGCCATATTGGGCTACTTTGCACAAGGGCCTGTGACAGGAGTCGGGCCCTTACAAAACCTGCTGGACCATTTGGCAGACCCTGTCAACAACAATATCATAACCAGCCTCAAGTTCCACAACTAGGATACTCATCCTCTTGTTGCTTTGCTTCACGATT-------CACTCTCTCTGTGT--CCTCTCAGCTGTCACCTCTCTCCCCCCC--TC----ATATTTGTAATATTATTATGTGAAGACTTGGCCTTTAAATTT-----------------------------------CTCCCTCTCCCTCAAACTCCGCCACCCTAAGCCCCTCAGATTCTCCACCGCCATCTCCGCTACCATCGCCGTCGGTGACAAGCTCCCAGAATCCACCTTCTCCTACTTCGACWCCGCCGGCGAG
			CTCCAGACCACCACCGTCTCCGACCTCACCAAGGGCAAGAAAGCCATCCTCTTTGCCGTCCCCGGCGCCTTCACCCCCACTTGCTCCCAGAAACACCTCCCCGGCTTCGTTGAAAAGTCCGGCGAGCTCAAGTCCAAAGGGGTCGAAACCATCGCCTGCATTTCCGTCAACGACGCCTTCGTCATGAAGGCTTGGAAGGCCGACTTGAAGATCGAGGACCAAGTGCTCCTGTTGTCGGATGGAAATGGGGACTTCACCAAAATGCAGATTTTCGTGAAGACCCTAACGGGGAAGACSATAACCCTAGAGGTTGAATCRTCTGACACSATCGAYAATGTCAAGGCYAAGATCCARGACAAGGAAGGCATCCCGCCGGACCAGCAGCGYCTCATCTTCGCTGGMAAACAGCTGGAGGACGGCCGAACCCTAGCCGACTACAAYATCCAGAAGGAGTCRACCCTCCACCTGGTGCTCCGCCTCCGTGGTGGCGCCAAGAAGCGCAAGAAGAAGACCTACACCAAGCCCAAGAAGATCAAGCACAAAAAGAAGAAGGTCAAGCTCGCTGTTTTGCAGTTATTTTTTGCAGACTTTGCTGTAATGTATATGACACAAACCTCTGATTCTCTACACATCAAGCTCTAAATTATGTTTCGCTGAGAAGAGCGAAGATCGCTGTCCGTC----TGCCCTCAGAATTGATCGGGAGTTTGACGGGGCTGATCTATCAGGCTTCATGTACCATATTGTGCCAGCCGGGTGCCGCCTGTCGATTGTAATCCCTAGTTTTTTCCCCC--TCTATTTGTCCTTTGCTTTATGTTTCTTGATCGGGCAGGATATGGAAGAATTGGTTTCTATGGGTTTAGTTCGAAGCATTGGGATAAGGTATGCTCACAAGTT-GAAAATTTTAGGTACAATTTGGCCAATACTGTGAAATTTCATACAAGCACTATCCATCATATCCTATGAAAACTTTCCCCTTTCTTYGAGCCTTACTCTGGAACTTGGATGGAGAAAAAAAAAA-GACTTTTTAAAACTAATTAAGGTGCAATTAGAGAAACAGTTGAAACTTGAATTTCTA-----TTTCCATGTCAACAAG-GGTTTGTTAGTGACATCTCTTATTGATTGGGGGAAAAAGTTTYTGACATTAYATAYGTAATRAACTTCTTTT-AACTAAGTATATGCATTTTAAAACCGTGAGAAGCCATTAGGC---TCAAAAT-GATARTGTCTACTCAGAAGGGAA-----TGAGTCATTACAAAATCTCTCTTGCCAATTGRAA-TTAAASGCTTCAAG----------------------------------------------TTGTTCCTTTGTTCTGATTCTTCAGTTTTGTAAATTTATTTTGAAACTY-GGGAATTGTGTTTTGAAAGAAAGTTTTCTTGCAGCAACTACGACATCTTTCTAACCAGGGATTGCTTAGCTTACTCCAAAGTGAAGCCTGCTGTGAATCAGATCGAGACACACCCCTACTTCCAACGCGACTCCCTCGTCAAATTCTGTCAGAAGCATGGAATCTGTCCCTTAGCAGCAGGGATTCTAGTTCTCCGCCGTTGATTTGATC-TTTGATCAAACGACCATGCCGATCCGCAACATCGCCTTTGGAAGGCCYGAGGAGGCGACTCGACCCGACGCTCTTAAAGCGGCGTTTGCTGAGTTTATATGTACCTTGATTTTCGTGTTYGCCGGCGAAGGTTCCGGCATGGCCTTTAACAAACTCACTGACAACGGTTCCACCACCCCCGCTGGCCTCGTTGCCGCCTCTCTGGCTCACGCATTCGCTCTCTTTGTTGCCGTCTCTGTAGGAGCATCAAATGTACGCTGAGATGGCTTCCCGCCATAGGGTTAGGTCTCCTTGCATCCAAATCATCAAGACTGCAACCATCCCAGCTAAGCTTTGCAAGAGGGAGAGCTCAAAACAATTCCACAACTCCAAGATCAAGTTCCCC
			CTGACCTTCAGGAAGGTCAGGCCACCAACCAGGAAGCTCAAGACCACCTACAAGGCATCAAGACCCAACTTGTTTATGTAAGTCTGGGTGATCATTTGTTGGATGAGCTATAAA-GGTCG-ATCWAATTTTTTT-GAAATTTTGTTTTACTATTCAGTAGAAACCTTCCTGCATTTTGGATCTTGTTTGTTGGATATTATTTGGCTTGATAACCTTTGCAT---ATCAGACRGTC-GAGGACCGTGATCTATGAGGGCCTTAAAATCCCTGTTTTATTTACTTTTT-GAAAGTTT-GAGTTAATCCGGATGTCTCCATCACATGGGGGAAACTGGGG-TGAAATTGGT-GGTGGGGTTT-ATCTTTTGGATGTGTGGATGAGATTGTACCACATACAGGGTTGTAATTTC-----------TACAGTGGGTGGAGCGAGGGAATCATCTAGGGACAAACCCCAC--TATGGTTTTTGTTTCCTTCCTCATATGTTAAAAAA-GCTAGGAATTTGATTCCGTTT-GAGTGG---TGATGT-AGAACCTGATCTCTTCTTTAGATTTTTCTTCTCTTTTT-GTATATCTAGAA-GAAAGAGAGGCGG---TATTTTTTAAATTGGATGAGAATTTGGCTACCATGCTGCTCCTATCCTCTTCCCAGAAAGGGAGTTCTGAGTTTGTCAAGTCTC--TGACTTCAATTTCATCGTATA--TGTAGATAAA-GCTTTATGACTC----TGTAAGCGTGCAACTCAC----TGATG-TTT-GCCTATT---ACGTTTA-GATACATGGATTA-CATATGTGCTTTCACCAGCTGAGATTTATCCATGTACTTGTCCTTTCACAAGTGGGGCTTGATTGGATCGACGATGCTGTGTTGATGTGCATAGAACTGTTGTTCTGTGTTGTGTGGTTT-GGTATCTAAATAAAA-GGACAAACTGCTCCTTGTCGATCAGATACGAGCATTCCAGAGAATATGAAGGCTATTGATGTCATACCTCTGCTGACACCTACTGTGCTGGAGAAGATTGAGGCTGTTGTTCAAAGCAAGCCAAARCGACCTGATTCATATAGGTGAACAGTATATCCGTTCAACCCTTTTGAGTGTTGTGGATATTACTTGGAACATTCCATTTTCCAACCTACCAGAATGCTAGCTACCAATTGGTGTGAAGGACATTTTATGTTTCTCTTGTTTGGATGTG-TTTTCTTCACTGAAATTCTCA-AGCATAG-GTTCTCTTCCTATTTATTTTTTC-TTTTCTTCTGGGTGGGGTGTAAAAGGGTA---TTATTTGAACCATTAAATCAATTAGAGATTGGAACCTGGGATTCATTTTAAGAGACCATACTTTTATAGTCAATTA------------TTCGGTTTTGGTTTGATAAAAAAACAGGTGCAAGTTCTGTTGA
		</sequence>
		<sequence>
			<taxon idref="044VAMURZU"/>
			TGGAAAGCCCCTTTCTATGCTTATTACAAGGACTTCGACATAGAGGGATGCCCAATGCCAGGACCCGGGACTTGTGCCTCTAACCCTAATAACTGGTGGGAGGGAACTGCATACCATGAACTCAGCCCTATTGAAGCCAGACGATACCATTGGGTCCGTCAGAACCACATGATCTATGACTACTGCACGGACAAATCGCGATACCCGGTTACCCCACCGGAGTGTGTCGCAGGCATCTAAAATCCGATGGCCAATTTTTCCTTRATTGGTAAATACATTCATGCCTACGTACGTACACACCCTCATACACTTT-------GTTGTG-TGATAAGAGCCATGCATATCAGGGGGTATAGAGGGGAT-AAAAAATAATATTATTTTTGTTTCGATGGTGATTTTAGTATGTGGTTGA------AGCCTAAGATTT----GTAAGGTTTGTTTTCTAAGGGTGGGCAAAGGGTCAACTTCTATTTGTAAACCATATGTGTCTGTATTTGCCGATTATCATAAGTGCCAATAAAGCTTCTGCATGGTGCTGTACTAAGCATTCGTTTCAATGAAGATATATTGAGTGTGTGGAATCGCAATGCATCCGATCATCAGGTCAGTAACCACTAATTCACTACTATTCTGATATGTTCTGTGTTTGTGTWCAATATGGTGACCTTGATTTACTTT--CCATTAGGCTGTAATGGCTCTAAGAGATGCGATCAAACGGCACTTGAAGCTTCCCCATGGCTATGTTATGGAATACAAGGCTCATGATGCTTCTCTCCGTGACAACTCATCTTATAGGAACACATGGTTGAGAGGATGATCCTGTGGATTCCCTCCTTAAGCAACCATGTGGGAATGGAAGTTCAGATAGCTGTCCATTGAGGTCCCTG-CAGGATCAAAATCAGTTACTCCTATATTACCTT-----ACAACTAGTTTGGTGGTTGTCGCTCTGAGTTTTAATGTAAGACTGTATTAGCTTCAA--------CTGAAGTCAAAACTCTCAGTTTCGTTAATGAATTTGCTGGTTTTCCCACAGGTTAAGGCAAAGCAGGTTACATTCCACAGGAAAAAGAATCTTCAGTACTATGAGATATCAGCGAAGAGCAACTACAATTTTGAGAAACCTTTCTTGTATCTTGCTAGGAAGCTTGCAGGGTGATTAAATAATATAGAAATTATTCAATTTCTGGTTTATATATGCTACAGAGGATATTTAACATTGATAA-TTGCTTTGGTGATTTTAGGGATCCCAATCTCCACTTTGTGGAGTCCCCTGCTCTTGCTCCTCCAGAAGTACACATTGACTTGGCTGCACAGCAACAGTAAGAATCTTGTCCTTGTAGTGC-TTCTTCTACTGTTGCCCCTC-AATA------TTTTTCTTTTTAATAATGAYAAC-TTCTTATTGATGTCTGGTTTGCTTTAGACTATATTTTAAATCAATTCATTTGATATCAA--------TATACCTGTCCAGTTCTGGTCCCCTGCCTC-ATTATGTTTTTTGTTTGTTACAGGCACGAGGCTGAGCTTGCTGCAGCAGCTAGTCAGCCTCTTCCAGATGATGATGATGATGCATTTGAGTAGAGAGAACTGGTGGAGAGGCTTGGGTTCTACCTTTTTGCAATGATTTAATGCTTCCTTTA-----TTATGCATCGTTCGCTTACCAAGTTTTTAAACTGGGCTTGGTGCTTTGAGCGGTCTCATGGATGTACGTGGAAGCAAGCCAGATGGCTCAGAGGTTGGTTCTGGTGATGGCCAAGGGAAGTCAGCTTCTGGACATGGCAGTGGAAATAGAGATTCCTAAGGTCGAAGATAGTTCTAAGTGAGA----TGGCTGCAGGAGGTTAAACCATCTAGGGATGAT---AGTGTGTAGACCTTTTT---------------------GAG-----TACTGGCATATACATATCTACATATTTCAACACATATGAACAACCTTTACCATCTC
			CACTGAATTTGYAGTTGTAGCATCTCCAATGAACAGCCATCCCATGTTCGAATTGGTTTCAGCAGCCCAGACAATCCTCCCCGACAGCGATGGCGCCATCGATGGGCATCTCCGGGAAGTGGGGCTGACCTTCCACTTACTTAAGGATGTGCCCGGCCTYATTTCCAAGAACATTGAAAAAAGCCTGAATGAGGCCTTCCAGCCTTTGGGCATCAAGGACTGGAACTCCATTTTCTGGATTGCACACCCTGGTGGGCCTGCAATCTTAGATCAAGTTGAGGAAAAATTAGCCCTAAAGCCCGAGAAGTTACGCTCCACACGACACGTCTTGAGCGAGTATGGTAACATGTCAAGTGCTTGCGTGTTGTTTATTTTGGACGAGATGAGGAGGAAGTCGGCCGAGGAAGGGCTGAAGACCACGGGTGAGGGGCTGGAAT-GGGGCGTTCTCTTCGGTTTCGGACCAGGGCTCACTGTTGAGACCGTGGTGCTCCACAGTGTGTCTACTTGAGGGACTAAAAAATATCTACTGTTTCCGCTTTACTTGCCTGATTTGGTTTTCCCCTTCTCTTGTTGGTGAAAACTGACCCCAAGGACGAGTTCCTTGCAATATTGAGAGCCACTGTGAAGTGCTTGACCCGCCCAGAGAAGTACTTTGAGAAGGTTCTTAGGCTGGCAATCAACAAGCAAGGCACAGATGAAGGGGCTCTCACTAGAGTTGTCACTACAAGGGCTGAGATTGACATGAAGATCATAAAGGAGGAGTACCACAAAAGGAACAGCGTCACTCTGGATCATGCCATTGGCAAGGACACCACTGGAGACTATGAAAAAATGCTTCTGGCCCTGATAGGACACGGAGATGCTTGAGCTCGTTATTTCTT-CATGACATTTGCTTCTGATGGTGTCTATATATATAA---CTTATATAGTCTGCC----ATGTTTTCAAATGGTTGCATGTTGTGGAATGGGTTATCCTGGCTTTGTGTG--TGG-TCCTTAACAATCAGTCTTATGGCTATTGCGTGTCTTGGAAGACTTCAGTGTGATCAGACACAGCGAAACTGGAGCTGTTGAAGAGCTTGGGAGCTGATTTGACGATTGACTACACTAAGGAGAACTTTGAAGATTTGGCAGAGAAATTCGATGTAGTTTATGATGCAGTTGGTAAGTTCTTGTGTTTATTGCTCATTTT-GAGGAGTCACTTATTGCACTATTGTCCTTTGTAGCTTATT-GAAATTTAATTCCCCAGCTCCATATTTGTTTGGGCCTGGTTTGATA-GAGTAAATTGATGGTGGATGAACAC----WACTTTTT-CCTTTCTACATTAACAGGGCAGTGTGATAAGGCAGTGAAGGTAGTGAAAGAAGGAGGCAGCGTGGTGGCATTAACAGGTGCCGTGACACCTCCTGGTTTCAGATTTGTAGTAACTTCAAATGGAGAGGTGTTGAAGAAACTGAACCCATATTTGGAGAGCGGGAAGGTGAAGCCAGTGGTTGATCCCAAGGGACCATTTCCATTTTCTCAGGTTGTTGAAGCTTTCTCCTACGTTGAAACAAGCCGAGCCACTGGAAAGATAGTTATACATCCGATTCCATGAGAGAAGAG----AGTAAAACTCGGTCACTATGGA----GATGTATGATGGGAATGAAACCTGAGAAATTTTCAGTTTGATGTATAAATATTCAATATATTCTGGTTGAGAGGAGCTTTGGCCACCATGGATAGAGACTATGGAATTCTTAACAAGGTTTTCCATCATATAACGGATACTCATGTGGCACACCATTTGTTCTCAACAATGCCGCATTATCATGCAATGGAGGCTACAAAGGCCATAAAGCCAGTATTAGGAGATTATTATCAGTTTGATGGGACTCCATTTTACAAGGCAATGTGGAGAGAGGCAAAGGAGTGTGTCTATGTCCAGTCGGATGGTGACAAGAGCAAAGGTGTTTTCTGGTACCAGAATAAGTTTTGATGACTTA
			AACTGGTGATGTTTGTTTCGGAATGTTMTAGTTTCTTCWT---AGGATTTTAGC-TTCCCGTTA-T--TGTTAACTTAGCCATGTCTGTGC---------TTGTACCTCGAATCTTGGTTGCATTAATATCATTCCATGGCCAACCAA-GC---GGAATCAGCTGGGGGAATCACATTGAAACCGCCGAAGCAGCAGCGATTCTGGCCATGGCTAATAGAGAACTA----CGAAGCAGAGAGCTGCTGCT---CTGGACTAGTGGTTCGACCC-ATCTGCTACTT-CAGCCAATTTTGCCATTACCC-CTCTGTTCACCATTC-CCTCTGGTACCAGCTT-CCATCTTCAAAAAAA---TGATGCTTCCGCTTTCTGCTTTT-AGCTTTTGGCTTTTGGCTTTTGGCTTTT----------------------------GGATGTAAATGAATGAGATTCTCTATTGGGTTTTGCTTAGTATTGTTATTGATTGGTCACTCCAGGAGAAGGAACCTCCAATCCAAAGTCTACAAGTAAAAGGAAGTTTATCGACACTGGCAGCTTTGCTGAGCAGGACAAATACTTGGAAATGTCSAAACGTGCATGCAAAGCTTCTAATTCCTACCTGGACTTGAATCTGCCTGTAGAGGAGTTGGAAGAAGATGTT---GATTCGGCAAATTGTGACAGTGATTCCCTCTCTGAAAGCTCAGAAGCTTGGTTGGAAGAGTTCTTAGATCAAATGGATGAAAAAGTGACTTTCAAGCCCTTCAATTTTGATGCAGTTGCTCAGAAGCTACTTAAGGAAATAAGCCTGAACTTCCAAAAGATAATCGGATCTGACATTCAGTTGGAGATTGACAGCGAGCCATTGAAAAGCTTGGGCTGAGGCACAAGGAACACATTGCAGCTTATGGAGAAGGCAATGAACGCCGTCTCACTGGACGACATGAAACTGCTGACATCAACACATTCTTATGGGTAAAAATTACTGTTTCCATCAATTAAATAGAAGATCAAATCATTCAGAAAGTAA-TGTAGAT----------------------------------------------------GGAGGAACTTGGCAAGGAACTAGGGAGC--------------------------------------TATTAGCAATGATTTAACATATGCA-TTGAGAATTTGTAATTAGTTGAATCATAAGCCAGAAATCACCC-TTTTTTCGGGAATTTGGAT-AAGTTTCCCAGAATGCTGATCATCCGTCCTTCACATGTGGTTGATTTACAGGGAGTGGCAAACCGAGGAGCCTCCATTAGAGTTGGAAGAGACACAGAGAAAGCTGGGAAAGGATATTTTGAGGACAGAAGGCCTGCTTCAAACATGGATCCTTATGTGGTCACCTCCATGATTGCAGAAACTACAGGATTAGAAGCTAAATTCGACATGTTGATTGCCAACATCATCATCGACTGTTTGATGAGCCACTCTAGCTACTTGGCAAGCAACATGTCGAATTTAGCTTCTAATCCTGAACACAATGCCACAAAATCAGCCTATGAACATTGCTTCCTGCACTGTTCTGATGCAAAGACGGCGCTAAATTCAGCAGCTTTGGAGCTAAAGAATGGCAGCTATGATAGCGCTGAACTGTCCTTGCGCGAAGCAGCGCTATATCAAGGCACATGCCGATACGAGTTTGTGAGTTCAAATGAGACTTATGTGCCACCTAATGTTTACTATGATCTGAAGGTCTTTGATATACTTACTGTGGCTGCCTTTAGAATTATCAAGGGTCCTGAACTTGTGGACAACTGCTCCAGGCATGCAGTTCTACACTGCAAACTATGTGAATGGAGTTGCTGGAAAAGATGGAGCTGTTTATGGAAAGCATTCAGGGCTCTGCTTGGAGACACAGGGATACCCAAACGCCATTAACCAGCCAAACTTCCCRTCCATCGTTGTCCAGCCAGGGGAGAAGTATCA
			ACACACCATGTTGTTTGAGTTCTCCGTTGAGTGAAGGAGCAGATATA-TTTGAGAAAAGTTTGCTCTGTTTTTGGTTTTCAATGGCTGTGAGACCAATGCTGATGGTGATAGCCAGATTGGAACGGTGGGATGTGTGGCTGTTGACACTCATGGAAATTTAGCAGCTGCTACTTCTACTGGTGGACTGGTTAACAAAATGGTGGGCAGGATTGGGGACACACCCATTGTAGGTGCAGGGAACTATGCGAACAGCCTGTGTGCAGTCTCTGCCACAGGAAAAGGCGAAGCAATAATACGTGGTACTGTTGCAAGAGATGTGGCAGCACTCATGGAGTACAAAGGGCTTTCGCTCGAGGAAGCAGCAGCGTATGTATCCTTGTCCTCCCAACTCTCAAAGGCAAGCTCAATGGCATTGCCCTGCGTGTGCCCACCCCAAATGTGTCGGTTGTGGACCTTGTTGTTCAGGTGTCCAAGAAGACCTTTGCAGAGGAGGTGAATGCTGGTTTCAGGGACAGTGCTGAGAAGGAGCTCCAAGGGATTCTCTCTGTGTGTGATGAGCCCCTGGTTTCAGTTGACTTCAGGTGCTCTGATGTGTCCTCGACCGTGGATTCATCACTGACCATGGTTATGGGAGATGACATGGTTAAGGTGATAGCTTGGTATGACAATGAATGGGGTTACTCTCAAAGGGTTGTGGATTTGGCTGATATTGTGGCCAACAAATGGAAATGATGAGCGGATTTGGGAGTAGTGGCTTCATCAGCATTGGGGTTTAGGACTCGGACTGAAAATGACATCAAGTTGGCTAATAGTGTTGATGTTGGGTCCCTTCGTGATCCACAGGAGGATGCAGTCAGGGTCAAGGACCCGGAATGGCTCATTGTTATTGGGGTCTGCACCCACTTGGGCTGCATCCCCTTGCCAAATGCTGGTGATTTTGGTGGTTGGTTTTGTCCATGCCATGGCTCCCACTACGATGTCTCTGGCAGGATCCGCAAAGGGCCAGCACCCTACAATCTTGAGGTACCCACTTACAGCTTCTTGGAGGAGAACAAGTTAATGATTGGCTGAGAATCGATGTTGAAGAGCAAGCACAACTTGAAATTCTGAGAGTGTCTTTCATTTACCAAGTGCAAGTGATTCT-AATATCCTAAAGGGCAATGCTTTGATCAGAAAAGAACTGATACAATGAACCATA-TAATGTGTTACAACTTCCAAGATCACAGCTATACTGTATTATTGCCATCTTATGTTTGGCTGTTAATTTATTGCTTTTGCCTCTCTATTAATGTTGGTGT-ATGGAAAAATCTTTGTTGGATCTTGTTATTTCTGATGTGGATT-AGGTTTAAAACATCATTATAGAAGCTGATTTCACCAAAGAGGAGATTCCAAGACTGGGCCAACCCAGGGTCAATGGGGAAGCAGTACTTCCTTGGGTTTGAAAAATACTTGGGAGGGTCTGGCGACCCAGCCTACCCAGGAGGCCCACTGTTCAACCCTCTCGGGTTTGGTAAAGATGAGAAATCCCTCAAGGATCTGAAGCTCAAAGAGGTTAAGAATGGGAGATTGGCTATGYTGGCCATATTGGGCTACTTTGCACAAGGGCCTGTGACAGGAGTCGGGCCCTTGCAAAACCTGCTGGACCATTTGGCAGACCCTGTCAACAACAATATCATAACCAGCCTCAAGTTCCACAACTAGGATACTCATCCTCTTGTTGCTTTGCTTCACGATT-------CACTCTCTCTGTGT--CCTCTC------------TCTCTCTCCC--TC----ATATTTGTAATATTATTATGTGAAGACTTGGCCTTTAAATTT-----------------------------------CTCCCTCTCCCTCAAACTCCGCCACCCTAAGCCCCTCAGATTCTCCACCGCCATCTCCGCTACCATCGCCGTCGGTGACAAGCTCCCAGAATCCACCTTCTCCTACTTCGACTCCGCCGGCGAG
			CTCCAGACCACCACCGTCTCCGACCTCACCAAGGGCAAGAAAGCCATCCTCTTTGCCGTCCCCGGCGCCTTCACCCCYACTTGCTCCCAGAAACACCTCCCCGGCTTCGTTGAAAAGTCCGGCGAGCTCAAGTCAAAAGGGGTCGAAACCATCGCCTGCATCTCCGTCAACGACGCCTTCGTCATGAAGGCTTGGAAGGCCGACTTGAAGATCGAGGACCAAGTGCTCCTGTTGTCGGATGGAAATGGGGACTTCACCAAAATGCAGATTTTCGTGAAGACCCTAACGGGGAAGACSATAACCCTAGAGGTTGAATCRTCTGACACSATCGAYAATGTMAAGGCYAAGATCCARGACAAGGAAGGCATCCCGCCGGACCAGCAGCGYCTCATCTTCGCTGGMAAACAGCTGGAGGACGGCCGAACCCTAGCCGACTACAAYATCCAGAAGGAGTCRACCCTCCACCTGGTGCTCCGCCTCCGTGGTGGCGCCAAGAAGCGCAAGAAGAAGACCTACACCAAGCCCAAGAAGATCAAGCACAAAAAGAAGAAGGTCAAGCTCGCTGTTTTGCAGTTATTTTTTGCAGACTTTGCTGTAATGTATATGACACAAACCTCTGATTCTCTACACATCAAGCTCTAAATTATGTTTCGCTGAGAAGAGCGAAGATCGGTGTCCGTC----TGCCCTCAGAATTGATCGGGAGTTTGACGGGGCTGATCTATCAGGCTTCATGTATCATATTGTGCCAGCCGGGTGCCGCCTGTCGATTGTAATCCCTAGTTTTCCCCCCC--TCTATTTGTCCTTTGCTTTATGTTTCTTGATCGGGCAGGATATGGAAGAATTGGTTTCTATGGGTTTAGTTCGAAGCATTGGGATAAGGTATGCTCACAAGTT-GAAAATTTTAGGTACAATTTGGCCAATACTGTGAAATTTCATACAAGCACTATCCATCATATCATATGAAAACTTTCCCCTTTCTTCGAGCCTTACTCTGGAACTTGGATGGAGAAAAAAMAAA-GACTTTTTAAAACTAATTAAGGTGCAATTAGAGAAACAGTTGAAACTTGAATTTCTA-----TTTCCATGTCAACAAG-GGTTTGTTAGTGACATCTCTTATTGATTGGGGGAAAAAGTTTCTGACATTACATACGTAATGAACTTCTTTT-AACTAAGTATATGCATTTTAAAACCGTGAGAAGCCCTTAGGC---TCAAAAT-GATAATGTCTACTCAGAAGGGAA-----TGAGWCATTACAAAATCTCTCTTGCCAATTGAAA-TTAAAGGCTTCAAG----------------------------------------------TTGTTCCTTTGTTCTGATTCTTCAGTTTTGTAAATTTATTTTGAAACTT-AGGAATTGTGTTTTGAAAGAAAGTTTTCTTGCAGCAACTACGACATCTTTCTAACCAGGGATTGCTTAGCTTACTCCAAAGTGAAGCCTGCTGTGAATCAGATCGAGACACACCCCTACTTCCAACGCGACTCCCTCGTCAAATTCTGTCAGAAGCATGGAATCTGTCCCTTAGCAGCAGGGATTCTAGTTCTCCGCCGTTGATTTGATC-TTTGATCAAACGACCATGCCGATCCGCAACATCGCCTTTGGAAGGCCCGAGGAGGCGACTCGACCCGACGCTCTTAAAGCGGCGTTTGCTGAGTTTATATGTACCTTGATTTTCGTGTTCGCCGGCGAAGGTTCCGGCATGGCCTTTAACAAACTCACTGACAACGGTTCCGCCACCCCCGCTGGCCTCGTTGCCGCCTCTCTGGCTCACGCATTCGCTCTCTTTGTTGCCGTCTCTGTAGGAGCATCAAATGTACGCTGAGATGGCTTCCCGCCATAGGGTTAGGTCTCCTTGCATCCAAATYATCAAGACTGCAACCATCCCAGCTAAGCTTTGCAAGAGGGAGAGCTCAAAACAATTCCACAACTCCAAGATCAAGTTCCCC
			CTGACCTTCAGGAAGGTCAGGCCACCAACCAGGAAGCTCAAGACCACCTACAAGGCATCAAGACCCAACTTGTTTATGTAAGTCTGGGTGATCATTTGTTGGATGAGCTATAAA-GGTCR-ATCTAATTTTTTT-GAAATTTTGTTTTACTATTCAGTAGAAACCTTCCTGCGTTTTGGATCTTGTTTGTTGGATATTATTTGGCTTGATAACCTTTGCAT---ATCRGACAGTC-GAGGACCGTGATCTATGAGGGCCTTAAAATCCCTGTTTTATTTACTTTTT-GAAAGTTT-GAGTTAATCCGGATGTCTCCATCACATGGGGGAAACTGGGG-TGAAATTGGT-GGTGGGGTTT-ATCTTTTGGATGTGTGGATGAGATTTTACCACRTACAGRGTTGTAATTTC-----------TACAGTGGGTGGAGCGAGGGAATCATCTAGAGACAAACCCCAC--TATGGTTTTTGTTTCCTTCCTCATATGTTAAAAAA-GCTGGGAACTTGATTCCGTTT-GAGTGG---TGATGT-AGAACCTGATCTCTTCTTTAGATTTTTCTTCTCTTTTT-GTATATCTAGAA-GAAAGAGAGGCGG---TATTTTTTAAATTGGATGAGAATTTGGCTACCATGCTGCTCCTATCCTCTTCCCAGAAAGGGAGTTCTGAGTTTGTCAAGTCTC--TGACTTCAATTTCATCATATA--TGTAGATAAA-GCTTTATGACTC----TGTAAGCGTGCAACTCAC----TGATGCAAA-GCCTATT---ACGTTTA-GATACATGGATTA-CGCATATGCTTTCACCAGCTGAGATTTATCCATGTCCTTGTCCTTTCACAAGCGGGGCTTGATTGGATTGACGATGCTGTGTTGATGTGCATAGAACTGCTGTTCTGTGTTGTGTGGTTT-GGTATCTAAATAAAA-GGACAAACTGCTCCTTGTCGATCAGATACGAGCATTCCAGAGAATATGAAGGCTATTGATGTCATACCTCTGCTGACACCTACTGTGCTGGAGAAGATTGAGGCYGTTGTTCAAAGCAAGCCAAAGCGACCTGATTCATATAGGTGAACAGTATATCCATTCAACCCTTTTGAGTGTTGTGGATATTACTTGGAACATTCCATTTTCCAACCTACCAGAATGCTAGCTACCAATTGGCGTGAAGGACATTTCATGTTTCTCTTGTTTGGATGTG-TTTTCTTCACTGAAATTCTCA-AGCATAGTTTTCTCTTCCTATTTATTTTTTC-TTTTCTTGTGGGTGGGGTGTAAAAGGGTA---TTATTTGAACCATTAAATCAAYTGGAGATTGGAACCTGGGATTCAWTTTAAGAGACCATACTTTTATAGTCAATTA------------TTCGGTTTTGGTTTGATAAAAAAACAGGTGCAAGTTCTGTTGA
		</sequence>
		<sequence>
			<taxon idref="049VARIZDV"/>
			TGGAAAGCCCCTTTCTATGCTTATTACAAGGACTTCGACATAGAGGGATGCCCAATGCCAGGACCCGGGACTTGTGCCTCTAACCCTWATAACTGGTGGGAGGGAACTGCATACCATGAACTCAGCCCTATTGAAGCCAGACGATACCATTGGGTCCGTCAGAACCACATGATCTATGACTACTGCACGGACAAATCGCGATACCCGGTTACCCCACCGGAGTGTGTCGCAGGCATCTAAAATCCGATGGCCAATTTTTCCTTAATTGGTAAATACATTCATGCCTACGTACGTACACACCCTCATACACTYT-------GTTGTG-TGATAAGAGCCATGCATATCARGGGGTATAGAGGGGAT-AAAAAATAATATTAYTTTTGTTTCGATGGTGATTTTAGTATGTGGTTGA------AGCCTAAGATTT----GTAAGGTTTGTTTTCTAAGGGTGGGCAAAGGGTCAACTTCTATTTGWAAACCATATGTGTCTGTATTTGCCGATTATCATAAGTGCCAATAAAGCTTCTGCATGGTGCTGTACTAAGCATTCGTTTCAATGAAGATATATTGAGTGTGTGGAATCGCAATGCATCCGATCATCAGGTCAGTAACCACTAATTCACTACTATTMTGATATGTTCTGTGTTTGTGTACAATATGGTGACCTTGATTTACTTTTTCCATTAGGCTGTAATGGCTCTAAGAGATGCGATCAAACGGCACTTGAAGCTTCCCCATGGCTATGTTATGGAATACAARGCTCATGATGCTTCTCTCCGTGACAACTCATCTTATAGGAACACATGGTTGAGAGGATGATCCTGTGGATTCCCTCCTTAAGCAACCATGTGGGAATGGAAGTTCAGATAGCTGTCCATTGAGGTCCCTG-CAGGATCAAAATCAGTTACTCCTATATTACCTT-----ACAACTAGTTTGGTGGTTGTCGCTCTGAGTTTTAATGTAAGACTGTATTAGCTTCAA--------CTGAAGTCAAAACTCTCAGTTTCGTTAATGAATTTGCTGGTTTTCCCACAGGTTAAGGCAAAGCAGGTTACATTCCACAGGAAAAAGAATCTTCAGTACTATGAGATATCAGCGAAGAGCAACTACAATTTTGAGAAACCTTTCTTGTATCTTGCTAGGAAGCTTGCAGGGTGATTAAATAATATAGAAATTATTCAATTTCTGGTTTATATATGCTACAGAGGATATTTAACATTGATAA-TTGCTTTGGTGATTTTAGGGATCCCAATCTCCACTTTGTGGAGTCCCCTGCTCTTGCTCCTCCAGAAGTACACATTGACTTGGCTGCACAGCAACAGTAAGAATCTTGTCCTTGTAGTGC-TTCTTCTACTGTTGCCCCTC-ATTA------TTTTTCTTTTTAATAATGATAAC-TTCTTATTGATGTCTGGTTTGCTTTAGACTATATTTTAAATCAATTCATTTGATATCAA--------TATACCTGTCCAGTTCTGGTCCCCTGCCTC-ATTATGTTTTTTGTTTGTTACAGGCACGAGGCTGAGCTTGCTGCAGCAGCTAGTCAGCCTCTTCCAGATGATGATGATGATGCATTTGAGTAGAGAGAACTGGTGGAGAGGCTTGGGTTCTACCTTTTTGCAATGATTTAATGCTTCCTTTA-----TTATGCATCGTTCGCTTACCAAGTTTTTAAACTGGGCTTGGTGCTTTGAGCGGTCTCATGGATGTACGTGGAAGCAAGCCAGATGGCTCAGAGGTTGGTTCTGGTGATGGCCAAGGGAAGTCAGCTTCTGGACATGGCAGTGGAAATAGAGATTCCTAAGGTCGAAGATAGTTCTAAGTGAGA----TGGCTGCAGGAGGTTAAACCATCTAGGGATGAT---AGTGTGTAGACCTTTTT---------------------GAG-----TACTGGCATATACATATCTACATATTTCAACACATATGAACAACCTTTACCATCTC
			CACTGAATTTGTAGTTGTAGCATCTCCAATGAACAGCCATCCCATGTTCGAATTGGTTTCAGCAGCCCAGACAATCCTCCCCGACAGCGATGGCGCCATCGATGGGCATCTCCGGGAAGTGGGGCTGACCTTCCACTTACTTAAGGATGTGCCCGGCCTCATTTCCAAGAACATTGAAAAAAGCCTGAATGAGGCCTTCCAGCCTTTGGGCATCAAGGACTGGAACTCCATTTTCTGGATTGCACACCCTGGTGGGCCTGCAATCTTGGATCAAGTTGAGGAAAAATTAGCCCTAAAGCCTGAAAAGTTACGCTCCACACGACACGTCTTGAGCGAGTATGGTAACATGTCAAGTGCTTGCGTGTTGTTTATTTTGGACGAGATGAGGAGGAAGTCGGCTGAGGAAGGGCTGAAGACCACGGGTGAGGGGCTGGAAT-GGGGCGTGCTCTTCGGTTTCGGACCAGGGCTCACTGTTGAGACCGTGGTGCTCCACAGTGTGTCTACTTGAGGGACTAAAAAATATCTACTGTTTCCACTTTACTTGCCTGATTTGGTTTTCCCCTTCTCTTGTTGGTGAAAACTGACCCCAAGGACGAGTTCCTTGCAATATTGAGAGCCACTGTGAAGTGCTTGACCCGCCCAGAGAAGTACTTTGAGAAGGTTCTCAGGCTGGCAATCAACAAGCGAGGCACAGATGAAGGGGCTCTCACTAGAGTTGTCACTACAAGGGCTGAGATTGACATGAAGATCATAAAGGAGGAGTACCACAAAAGGAACAGCGTCACTCTGGATCATGCCATTGGCAAGGACACCACTGGAGACTATGAAAAAATGCTTCTGGCCCTGATAGGACACGGAGATGCTTGAGCTCGTTATTTCTT-CATGACATTTGCTTCTGATGGTGTCTATATATATAA---CTTATATARTCTGCC----ATGTTTTCAAATGGTTGCATGTTGTGGAATGGGTTATCCTGGTTTTGTGTG--TGG-TCCTTAATAATCAGTCTTGTGGCTATTGCGTGTCTTGGAAGACTTCAGTGTGATCAGACACAGCGAAACTGGAGCTGTTGAAGAGCTTGGGAGCTGATTTGACGATTGACTACACTAAGGAGAACTTTGAAGATTTGGCAGAGAAATTCGATGTAGTTTATGATGCAGTTGGTAAGTTCTTGTGTTTATTGCTCATTTT-GAGGAGTCACTTATTGCACTATTGTCGTTTGTAGCTTATT-GAAATTTAATTCCCCAGCTCCATATTTGTTTGGGCCTGGTTTGATA-GAGTAAATTGATGGTGGATGAACAC----AACTTTTT-CCTTTCTACATTAACAGGGCAGTGTGATAAGGCAGTGAAGGTAGTGAAAGAAGGAGGCAGCGTGGTGGCATTAACAGGTGCCGTGACACCTCCTGGTTTCAGATTTGTAGTAACTTCAAATGGAGAGGTGTTGAAGAAACTGAACCCATATTTGGAGAGCGGGAAGGTGAAGCCAGTGGTTGATCCCAAGGGACCATTTCCATTTTCTCAGGTTGTTGAAGCTTTCTCCTACGTTGAAACAAGCCGAGCCACTGGAAAGATAGTTATACATCCGATTCCATGAGAGAAGAGACACAGTAAAACTCGGTCACTATGGA----GATGTATGATTGGAATGAAACCTGAGAAATTTTCAGTTTGATGTATAAATATTAAATATATTCTGGTTGAGAGGAGCTTTGGCCACCATGGATAGAGACTATGGAATTCTTAACAAGGTTTTCCATCATATAACGGATACTCATGTGGCACACCATTTGTTCTCAACAATGCCGCATTATCATGCAATGGAGGCTACAAAGGCCATAAAGCCAGTATTAGGAGATTATTATCAGTTTGATGGGACTCCATTTTACAAGGCAATGTGGAGAGAGGCAAAGGAGTGTGTCTATGTCCAGTCGGATGGTGACAAGAGCAAAGGTGTTTTCTGGTACCAGAATAAGTTTTGATGACTTA
			AACTGGTGATGTTTGTTTCGGAATGTTCTAGTTTCTTCTT---AGGATTTTAGC-TTCCCGTTA-T--TGTTAACTTAGCCATGTCTGTGC---------TTGTACCTCGAATCTTGGTTGCATTAATATCATTCCATGGCCAACCAA-GC---GGAATCAGCTGGGGGAATCACATTGAAACCGCAGAAGCAGCAGCRATTCTGGCCAYGGCTAATAGAGAACTA----YGAAGCAGAGAGCTGCTGCT---CTGGACTAGTGRTTCAACCC-ATCTGCTACTTACAGCCAATTTTGCCATTACCC-CTCTGTTCACCATTC-CCTCTGGTACCAGCTT-CCATCTTCAAAAAAA---TGATGCTTCCGCTTTCWGCTTTT-AGCTTTTGGCTTTTTGCTTTT-----------------------------------GGATGTAAAGGAATGAGATTCTCTATTGGGTTTTGCTTAGTATTGTTATTGATTGGTCACTCCAGGAGAAGGAACCTCCAATCCAAAGTCTACAAGTAAAAGGAAGTTTATCGRCACTGGCAGCTTTGCTGAGCAGGACAAATACTTGGAAATGTCGAAACGTGCATGCAAAGCTTCTAATTCCTACCTGGACTTGAATCTGCCTGTAGAGGAGTTGGAAGAAGATGTT---GATTCGGCAAATTGTGACAGTGATTCCCTCTCTGAAAGCTCAGAAGYTTGGTTGGAAGAGTTCTTAGATCAAATGGATGAAAAAGTGACTTTCAAGCCCTTCAATTTTGATGCAGTTGCTCAGAAGCTACTTAAGGAAATAAGCCTGAACTTCCAAAAGATTATCGGATCTGACATTCAGTTGGAGATTGACAGCGAGCCATTGAAAAGCTTGGGCTGAGGCACAAGGAACACATTGCAGCTTATGGAGAAGGCAATGAACGCCGTCTCACTGGACGACATGAAACTGCTGACATCAACACATTCTTATGGGTAAAAATTACTGTTTCCATCAATTAAATAGAAGATCAAATCATTCAGAAAGTAA-TGTAGAT----------------------------------------------------GGAGGAACTTGGCAAGGAACTAGGGAGC--------------------------------------TATTAGCAATGATTTAACATATGCA-TTGAGAATTTGTAATTAGTTGAATCATAAGCCAGAAATCACCC-TTTTTTGGGGAATTTGGAT-AAGTTTCCCAGAATGCTGATCATCCGTCCTTCACATGTGGTTGATTTACAGGGAGTGGCAAACCGAGGAGCCTCCATTAGAGTTGGAAGAGACACAGAGAAAGCTGGGAAAGGATATTTTGAGGACAGAAGGCCTGCTTCAAACATGGATCCTTATGTGGTCACCTCCATGATTGCAGAAACTACAGGATTAGAAGCTAAATTCGACATGTTGATTGCCAACATCATCATCGACTGTTTGATGAGCCACTCTAGCTACTTGGCAAGCAACATGTCGAATTTAGCTTCTAATCCTGAACACAATGCCACAAAATCAGCCTATGAACATTGCTTCCTGCACTGTTCTGATGCAAAGACGGCGCTAAATTCAGCAGYTTTGGAGCTAAAGAATGGCAGCTATGATAGCGCTGAACTGTCCTTGCGCGAAGCAGCGCTATATCAAGGCACATGCCGATACGAGTTTGWGAGTTCAAATGAGRCTTATGTGCCRCCTAATGTTTACTATGATCTGARGGTCTTTGATATACTTACTGTGGCTGCCTTTAGAATTATCAAGGGTCCTGAACTTGTGGACAACTGCTCCAGGCATGCAGTTCTACACTGCAAACTATGTGAATGGAGTTGCTGGAAAAGATGGAGCTGTTTATGGAAAGCATTCAGGGCTCTGCTTGGAGACACAGGGATACCCAAACGCCATTAACCAGCCAAACTTCCCGTCCATCGTCGTCCAGCCAGGGGAGAAGTATCA
			ACACACCATGTTGTTTGTGTTCTCCGTTGAGTAAAGGAGCAGATATA-TTTGAGAAAAGTCTGCTCTGTGTTTGGTTTTCAATGGCTGTGAGACCAATGCTGATGGTGATAGCCAGATTGGAACGGTGGGATGTGTGGCTGTTGACACTCATGGAAATTTAGCAGCTGCTACTTCTACTGGTGGACTGGTTAACAAAATGGTGGGCAGGATTGGGGACACACCCATTGTAGGTGCAGGGAACTATGCGAACAGCCTGTGTGCAGTCTCTGCCACAGGAAAAGGYGAAGCAATAATACGTGGTACTGTTGCAAGAGATGTGGCAGCACTCATGGAGTACAAAGGGCTTTCRCTCGAGGAAGCAGCAGCGTATGTATCCTTGTCCTCCCAACTCTCAAAGGCAAGCTCAATGGCATTGCCCTGCGTGTGCCCACCCCAAATGTGTCGGTTGTGGACCTTGTTGTTCAGGTGTCCAAGAAGACCTTTGCAGAGGAGGTGAATGCTGGTTTCAGGGACAGTGCTGAGAAGGAGCTCCAAGGGATTCTCTCTGTGTGTGATGAGCCCCTGGTTTCAGTTGACTTCAGGTGCTCTGATGTGTCCTCGACCGTGGACTCATCACTGACCATGGTTATGGGAGATGACATGGTTAAGGTGATAGCTTGGTATGACAATGAATGGGGTTACTCTCAAAGGGTTGTGGATTTGGCTGATATTGTGGCCAACAAATGGAAATGATGAGCGGATTTGGGAGTAGTGGCTTCATCAGCATTGGGGTTTAGGACTCGGACTGAAAATGACATCAAGTTGGCTAATAGCGTTGATGTTGGGTCCCTTCGTGATCCACAGGAGGATGCAGTCAGGGTCAAGGACCCGGAATGGCTCATTGTTATTGGGGTCTGCACCCACTTGGGCTGCATCCCCTTGCCAAATGCTGGTGATTTTGGTGGTTGGTTTTGTCCATGCCATGGCTCCCACTACGATGTCTCTGGCAGGATCCGCAAAGGGCCAGCACCCTACAATCTTGAGGTACCCACTTACAGCTTCTTGGAGGAGAACAAGTTAATGATTGGCTGAGAATCGATGTTGAAGAGCAAGCACAACTTGAAATTCTGAGAGTGTCTTTCATTTACCAAGTGCAAGTGATTCT-AATATCCTAAAGGGCAATGCTTTGATCAGAAAAGAACTGATACAATGAACCATA-WAATGTGTTACAACTTCCAAGATCACAGCTATACTGTATTATTGCCRTCTTATGCTTGGCYGTTAATTTATTGCTTTTGCCTCTCTATTAATGTTGGTGT-ATGGAAAAATCTTTGTTGGATCTTGTTATTTCTGATGTGGATT-AGGTTTAAAAYATCATTATAGAAGCTGATTTCACCAAAGAGGAGATTCCAAGACTGGGCCAACCCAGGGTCAATGGGGAAGCAGTACTTCCTCGGGTTTGAAAAATACTTGGGAGGGTCTGGCGACCCAGCCTACCCAGGAGGCCCACTGTTCAACCCTCTCGGGTTTGGTAAAGATGAGAAATCCCTCAAGGATCTGAAGCTCAAAGAGRTTAAGAATGGGAGATTGGCTATGTTGGCCATATTGGGCTACTTTGCACAAGGGCCTGTGACAGGAGTCGGGCCCTTCCAAAACCTGCTGGACCATTTGGCAGACCCTGTCAACAACAATATCATAACCAGCCTCAAGTTCCAC---TAGGATACTCATCCTCTTGTTGCTTTGCTTCACGATT-------CACTCTCTCTGTGT--CCTCTCAGCTGTCACCTCTCTCTCCCCC--TC----ATATTTGTAATATTATTATGTGAAGACTTGGCCTTTAAATTT-----------------------------------CTCCCTCTCCCTCAAACTCCGCCACCCTAAGCCCCTCAGATTCTCCACCGCCATCTCCGCTACCATCGCCGTCGGTGACAAGCTCCCAGAATCCACCTTCTCCTACTTCGACTCCGCCGGMGAG
			CTCCAGACCACCACCGTCTCCGACCTCACCAAGGGCAAGAAAGCCATCCTCTTTGCCGTCCCCGGCGCCTTCACCCCCACTTGCTCCCAGAAACACCTCCCCGGCTTCGTTGAAAAGTCCGGCGAGCTCAAGTCCAAAGGGGTCGAAACCATCGCCTGCATTTCCGTCAACGACGCCTTCGTCATGAAGGCTTGGAAGGCCGACTTGAAGATCGAGGACCAAGTGMTCCTGTTGTCGGATGGAAATGGGGACTTCACCAAAATGCAGATTTTCGTGAAGACCCTAACGGGGAAGACGATAACCCTAGAGGTTGAATCATCTGACACSATCGAYAATGTCAAGGCCAAGATCCARGACAAGGAAGGCATCCCGCCGGACCAGCAGCGCCTCATCTTCGCTGGCAAACAGCTGGAGGACGGCCGAACCCTAGCCGACTACAAYATCCAGAAGGAGTCAACCCTCCACCTGGTGCTTCGCCTCCGTGGTGGCGCCAAGAAGCGCAAGAAGAAGACCTACACCAAGCCCAAGAAGATCAAGCACAAAAAGAAGAAGGTCAAGCTCGCTGTTTTGCAGTTATTTTTTGCAGACTTTGCTGTAATGTATATGACACAAACCTCTGATTCTCTACACATCAAGCTCTAAATTATGTTTCGCTGAGAAGAGCGAAGATCGGTGTCCGTC----TACCCTCAGAATTGATCGGGAGTTTGACAGGGCTGATCAATCAGGCTTCATGTATCATATTGTGCCAGCCGGGTGCCGCCTGTCGATTGTAATCCCTAGTTTTTCCCCC---TCTATTTGTCCTTTGCTTTATGTTTCTTGATCGGGCAGGATATGGAAGAATTGGTTTCTATGGGTTTAGTTCGAAGCATTGGGATAAGGTATGCTCACAAGTT-GAAAATTTTAGGTACAATTTGGCCAATACTGTGAAATTTCATACAAGCACTATCCATCATATCCTATGAAAACTTTCCCCTTTCTTCGAGCCTTACTCTGGAACTTGGATGGAGAAAAAAAAA--GACTTTTTAAAACTAATTAAGGTGCAATTAGAGAAACAGTTGAAACTTGAATTTCTA-----TTTCCATGTCAACAAG-GGTTTGTTAGTGACATCTCTTATTGATTGGGGGAAAAAGTTTYTGACATTACATACGTAATGAACTTCTTTT-AACTAAGTATATGCATTTTAAAACCGTGAGAAGCCATTAGGC---TCAAAAT-GATAATGTCTACTCAGAAGGGAA-----TGAGTCATTACAAAATCTCTCTTGCCAATTGRAA-TTAAASGCTTCAAG----------------------------------------------TTGTTCCTTTGTTCTGATTCTTCAGTTTTGTAAATTTATTTTGAAACTT-GGGAATTGTGTTTTGAAAGAAAGTTTTCTTGCAGCAACTACGACATCTTTCTAACCAGGGATTGCTTAGCTTACTCCAAAGTGAAGCCTGCTGTGAATCAGATCGAGACACACCCCTACTTCCAACGCGACTCCCTCGTCAAATTCTGTCAGAAGCATGGAATCTGTCCCTTAGCAGCAGGGATTCTAGTTCTCCGCCGTTGATTTGATC-TTTGATCAAACGACCATGCCGATCCGCAACATCGCCTTTGGAAGGCCCGAGGAGGCGACTCGACCCGACGCTCTTAAAGCGGCGTTTGCYGAGTTTATATGTACCTTGATTTTCGTGTTCGCCGGCGAAGGTTCCGGCATGGCCTTTAACAAACTCACTGACAACGGTTCCGCCACCCCCGCTGGCCTCGTTGCCGCCTCTCTGGCTCACGCATTCGCTCTCTTTGTTGCCGTCTCTGTAGGAGCATCAAATGTACGCTGAGATGGCTTCCCGCCATAGGGTTAGGTCTCCTTGCATCCAAATCATCAAGACTGCAACCATCCCAGCTAAGCTTTGCAAGAGGGAGAGCTCAAAACAATTCCACAACTCCAAGATCAAGTTCCCC
			CTGACCTTCAGGAAGGTCAGGCCACCAACCAGGAAGCTCAAGACCACYTACAAGGCWTCAAGACCCAACTTGTTTATGTAAGTCTGGGTGATCATTTGTTGGATGAGCTATAAA-GGTCG-ATCTAATTTTTTT-GAAATTTTGTTTTACTATTCAGTAGAAACCTTCCTGCGTTTTGGATCTTGTTTGTTGGATATTATTGGGCTTGATAACCTTTGCAT---ATCAGACAGTC-GAGGAMCRTGATCTATGAGGGCCTTAAAATCCCTGTTTTATTTACTTTTT-GAAAGTTT-GAGTTAATCCGGATGTCTCCATCACATGGGGGAAACTGGGG-TGAAATTGGT-GGTGGGGTTTTATCTTTTGGATGTGTGGATGAGATTTTACCACGTACAGGGTTGTAATTTC-----------TACAGTGGGTGGAGCGAGGGAATCATCTAGGGACATACCCCAC--TATGGTTTTTGTTTCCTTCCTCATATGTTAAAAAA-GCTGGGAATTTGATTCCGTTT-GAGTGG---TGATGT-AGAACCTGATCTCTTCTTTAGATTTTTCTTCTCTTTTT-GTATATCTAGAA-GAAAGAGAGGCAG---TATTTTTTAAATTGGATGAGAATTTGGCTACCATGCTGCTCCTATCCTCTTCCCAGAAAGGGAGTTCTGAGTTTGTCAAGTCTCTCTGACTTCAATTTCATCATATA--TGTAGATAAA-GCTTTATGACTC----TGTAAGCGTGCAACTCAC----TGATGCAAA-GCCTATT---ACGTTTA-GATACATGGATTW-CGCATATGCTTTCACCAGCYGAGATTTATCCATGTCCTTGTCCTTTCACAAGCGGGGCTTGATTGGATYGACGATGCTGTGTTGATGTGCATAGAACTGYTGTTCTGTGTTGTGTGGTTT-GGTATCTAAATAAAA-GGACAAACTGCTCCTTGTCGATCAGATACGAGCATTCCAGAGAATATGAAGGCTATTGATGTCATACCTCTGCTKACACCTACTGTGCTGGAGAAGATTGAGGCTGTTGTTCAAAGCAARCCAAAGCGACCTGATTCATATAGGTGAACAGKATATCCATTMAACCCTTTTGAGTGTTGTGGATATTACTTGGAACATTCCATTTTCCAACMTACCAGAATGCTAGYTASCAATTGGTGTGAAGGACATTTYATGTTYCTCTTGTTTGGATGTG-TTTYCTYCACTGAAATTCYCA-AGCATAGAGTTCTCTTCCTATTTATTTTTYC-TTTTCTTCTGGGTGGGGTGTAAAAGGGTA---TTATTTGAACCATTAAATCAATTGGAGATTGGAACCTGGGATTCAATTTAAGAGACCATACTTTTATAGTCAATTA------------TTCGGTTTTGGTTTGATAAAAAAACAGGTGCAAGTTCTGTTGA
		</sequence>
		<sequence>
			<taxon idref="052VBASHBA"/>
			TGGAAAGCCCCTTTCTATGCTTATTACAAGGACTTCGACATAGAGGGATGCCCAATGCCAGGACCCGGGACTTGTGCCTCTAACCCTAATAACTGGTGGGAGGGAACTGCATACCATGAACTCAGCCCTATTGAAGCCAGACGATACCATTGGGTCCGTCAGAACCACATGATCTATGACTACTGCACGGACAAATCGCGATACCCGGTTACCCCACCGGAGTGTGTCGCAGGCATCTAAAATCCGATGGCCAATTTTTCCTTAATTGGTAAATACATTCATGCCTACGTACGTACACACCCTCATACACTTT-------GTTGTG-TGATAAGAGCCATGCATATCAGGGGGTATAGAGGGGAT-AAAAAATAATATTATTTTTGTTTCGATGGTGATTTTAGTATGTGGTTGA------AGCCTAAGATTT----GTAAGGTTTGTTTTCTAAGGGTGGGCAAAGGGTCAACTTCTATTTGTAAACCATATGTGTCTGTATTTGCCGATTATCATAAGTGCCAATAAAGCTTCTGCATGGTGCTGTACTAAGCATTCGTTTCAATGAAGATATATTGAGTGTGTGGAATCGCAATGCATCCGATCATCAGGTCAGTAACCACTAATTCACTACTATTCTGATATTTTCTGTGTTTGTGTACAATATTGTGACCTTGATTTACTTT--CAATTAGGCTGTAATGGCTCTAAGAGATGCAATCAAACGGCACTTGAAGCTTCCCCATGGCTATGTTATGGAATACAAGGCTCATGATGCTTCTCTCCGTGACAACTCATCTTATAGGAACACATGGTTGAGAGGATGATCCTGTGGATTCCCTCCTTAAGCAACCATGTGGGAATGGAAGTTCAGATAGCTGTCCATTGAGGTCCGTG-CAGGATCAAAATCAGTTACTCCTATATTACCTT-----ACAACTAGTTTGGTGGTTGTCGCTCTGAGTTTTAATGTAAGACTGTAATAGCTTCAA--------CTGAAGTCAAAACTCTCAGTTTCGTTAATGAATTTGCTGGTTTTCCCACAGGTTAAGGCAAAGCAGGTTACATTCCACAGGAAAAAGAATCTTCAGTACTATGAGATATCAGCGAAGAGCAACTACAATTTTGAGAAACCTTTCTTGTATCTTGCTAGGAAGCTTGCAGGGTGATTAAATAATATAGAAATTATTCAATTTCTGGTTTATATATGCTACAGAGGATATTTAACATTGATAA-TTGCTTTGGTGATTTTAGGGATCCCAATCTCCACTTTGTGGAGTCCCCTGCTCTTGCTCCTCCAGAAGTACACATTGACTTGGCTGCACAGCAACAGTAAGAATGTTGTCCTTGTAGTGC-TTCTTCTACTGTTGCCCCTC-GATA------TTTTTCTTTTTAATAATGATATT-TTCTTATTGATGTCTGGTTTGCTTTAGACTATATTTTAAATCAATTCATTTGATATCAA--------TATACCTGTCCAGTTCTGGTCCCCTGCCTC-ATTATGTTTTTTGTTTGTTACAGGCACGAGGCTGAGCTTGCTGCAGCAGCTAGTCAGCCTCTTCCAGATGATGATGATGATGCATTTGAGTAGAGAGAACTGGTGGAGAGGCTTGGGTTCTACCTTTTTGCAATGATTTAATGCTTCCTTTA-----TTATGCATCGTTCGCTTACCAAGTTTTTAAACTGGGCTTGGTGCTTTGAGCGGTCTCATGGATGTACGTGGAAGCAAGCCAGATGGCTCAGAGGTTGGTTCTGGTGATGGCCAAGGGAAGTCTGCTTCTGGACATGGCAGTGGAAATAGAGATTCCTAAGGTCGAWGATRGTTCTAAGTGAGA----TGGCTGCAGGTGGTTAAACSATCTAGGGATGAT---AGTGTGTAGACCTTTTTTGATAGTGTGTAGACCTTTTTGCG-----TACTGGCATATACATATCTACATATTTCAACACATATGAACAACCTTTACCATCTC
			CACTGAATTTGTAGTTGTAGCATCTCCAATGAACAGCCATCCCATGTTCGAATTGGTTTCAGCAGCCCAGACAATCCTCCCCGACAGCGATGGCGCCATCGATGGGCATCTCCGGGAAGTGGGGCTGACCTTCCACTTACTTAAGGATGTGCCCGGCCTCATTTCCAAGAACATTGAAAAAAGCCTGAATGAGGCCTTCCAGCCTTTGGGCATCAAGGACTGGAACTCCATTTTCTGGATTGCACACCCTGGTGGGCCTGCAATCTTGGATCAAGTTGAGGAAAAATTAGCCCTAAAGCCCGAGAAGTTACGCTCCACACGACACGTCTTGAGCGAGTATGGTAACATGTCGAGTGCTTGCGTGTTGTTTATTTTGGACGAGATGAGGAGGAAGTCGGCCGAGGAAGGGCTGAAGACCACGGGTGAGGGGCTGGAAT-GGGGCGTTCTCTTCGGTTTCGGACCAGGGCTCACTGTTGAGACCGTGGTGCTCCACAGTGTGTCTACTTGAGGGACTAAAAAATATCTACTGTTTCCGCTTTACTTGCCTGATTTGGTTTTCCCCTTCTCTTGTTGGTGAAAACTGACCCCAAGGACGAGTTCCTTGCAATATTGAGAGCCACTGTGAAGTGCTTGACCCGCCCAGAGAAGTACTTTGAGAAGGTTCTCAGGCTGGCAATCAACAAGCGAGGCACAGATGAAGGGGCTCTCACTAGAGTTGTCACTACAAGGGCTGAGATTGACATGAAGATCATAAAGGAGGAGTACCATAAAAGGAACAGCGTCACTCTGGATCATGCCATTGGCAAGGACACCACTGGAGACTATGAAAAAATGCTTCTGGCCCTGATAGGACACGGAGATGCTTGAGCTCGTTATTTCTT-CATGACATTTGCTTCTGATGGTGTCTATATATATAA---CTTATATAGTCTGCC----ATGTTTTCAAATGGTTGCATGTTGTGGAATGGGTTATCCTGGTTTTGTGTG--TGG-TCCTTAATAATCAGTCTTATGGCTATTGCGTGTCTTGGAAGACTTCAGTGTGATCAGACACAGCGAAACTGGAGCTGTTGAAGAGCTTGGGAGCTGATTTGACGATTGACTACACTAAGGAGAACTTYGAAGATTTGGCAGAGAAATTCGATGTAGTTTATGATGCAGTTGGTAAGATCTTGTGTTTATTGCTCATTGT-GAGGAGTCACTTATTGCACTATTGTCCTTTGTAGCTTATT-GAAATTTAATTCCCCAGCTCCATATTTGTTTGGGCCYGGTTTGATA-GAGTAAATTGATGGTGGATGAACAC----WACTTTTT-CCTTTCTACATTAACAGGGCAGTGTGATAAGGCAGTGAASGTAGTGAAAGAAGGAGGCAGCGTGGTGGCATTAACAGGTGCCGTGACGCCTCCTGGTTTCAGATTTGTAGTAACTTCAAATGGAGAGGTGTTGAAGAAACTGAACCCATATTTGGAGAGCGGGAAGGTGAAGCCAGTGGTTGATCCCAAGGGACCATTTCCATTTTCTCAGGTTGTTGAAGCTTTCTCCTACGTTGAAACAAGCCGAGCCACTGGAAAGATAGTTATACATCCGATTCCATGAGAGAAGAG----AGTAAAACTCGGTCACTATGGA----GATGTATGATTGGAATGAAACCTGAGAAATTTTCAGTTTGATGTATAAATATTCAATATATTCTGGTTGAGAGGAGCTTTGGCCACCATGGATAGAGACTATGGAATTCTTAACAAGGTTTTCCATCATATAACRGATACTCATGTGGCACACCATTTGTTCTCAACAATGCCGCATTATCATGCAATGGAGGCTACAAAGGCCATAAARCCAGTATTAGGAGATTATTATCAGTTTGATGGGACTCCATTTTACAAGGCAATGTGGAGAGAGGCAAAGGAGTGTGTCTATGTCCAGTCGGATGGTGACAAGAGCAAAGGTGTTTTCTGGTACCAGAATAAGTTTTGATGACTTA
			AACTGGTGATGTTTGTTTCGGAATGTTCTAGTTTCTTCTT---AGGATTTTAGC-TTCCCGTTA-T--CGTTAACTTAGCCATGTCTGTGC---------TTGTACCTCGAATCTTGGTTGCATTAATATCATTCCATGGCCAACCAA-GC---GGAATCAGCTGGGGGAATCACATTGAAACCGCCGAAGCAGCAGCGATTCTGGCCATGGCTAATAGAGAACTA----CGAAGCAGAGAGCTGCTGCT---CTGGACTAGTGGTTCAACCC-ATCTGCTACTT-CAGCCAATTTTGCCATTACCC-CTCTGTTCACCATTC-CCTCTGGTACCAGCTT-CCATCTTCAAAAAAA---TGATGCTTCCGCTTTCTGCTTTT-AGCTTTTGGCTTTTGGCTTTT-----------------------------------GGATGTAAATGAATGAGATTCTCTATTGGGTTTTGCTTAGTATTGTTATTGATTGGTCACTCCAGGAGAAGGAACCTCCAATCCAGAGTCTACAAGTAAAAGGAAGTTTATCGACACTGGCAGCTTTGCTGAGCAGGACAAATACTTGGAAATGTCGAAACGTGCATGCAAAGCTTCTAATTCTTACCTGGACTTGAATCTGCCTGTAGAGGAGTTGGAAGAAGATGTT---GATTCGGCAAATTGTGACAGTGATTCCCTCTCTGAAAGCTCAGAAGCTTGGTTGGAAGAGTTCTTAGATCAAATGGATGAAAAAGTGACTTTCAAGCCCTTCAATTTTGATGCAGTTGCTCAGAAGCTACTTAAGGAAATAAGCCTGAACTTCCAAAAGATTATCGGATCTGACATTCAGTTGGAGATTGACAGCGAGCCATTGAAAAGCTTGGGCTGAGGCACAAGGAACACATTGCAGCTTATGGAGAAGGCAATGAACGCCGTCTCACTGGACGACATGAAACTGCTGACATCAACACATTCTTATGGGTAAAAATTACTGTTTCCATCAATTAAATAGAAGATCAAATCATTCAGAAAGTAA-TGTAGAT----------------------------------------------------GGAGGAACTTGGCAAGGAACTAGGGAGC--------------------------------------TATTAGCAATGATTTAACATATGCA-TTGAGAATTTGTAATTAGTTGAATCATAAGCCAGAAATCACCC-TTTTTTCGGGAATTTGGAT-AAGTTTCCCAGAATGCTGATCATCCGTCCTTCACATGTGGTTGATTTACAGGGAGTGGCAAACCGAGGAGCCTCCATTAGAGTTGGAAGAGACACAGAGAAAGCTGGGAAAGGATATTTTGAGGACAGAAGGCCTGCTTCAAACATGGATCCTTATGTGGTCACCTCCATGATTGCAGAAACTACAGGATTAGAAGCTAAATTCGACATGTTGATTGCCAACATCATCATCGACTGTTTRATGAGCCACTCTAGCTACTTGGCAAGCAACATGTCGAATTTAGCTTCTAATCCTGAACACAATGCCACAAAATCAGCCTAYGAACATTGCTTCCTGCACTGTTCTGATGCAAAGACGGCGCTAAATTCAGCAGCTTTGRAGCTAAAGAATGGCAGCTATGATAGCGCTGAACTGTCCTTGCGCGAAGCAGCGCTATATCAAGGCACATGCCGATACGAGTTTGTGAGTTCAAATGAGACTTATGTGCCACCTAATGTTTACTATGATCTGAAGGTCTTTGATATACTTACTGTGGCTGCCTTTAGAATTATCAAGGGTCCTGAACTTGTGGACAACTGCTCCAGGCATGCAGTTCTACACTGCAAACTATGTGAATGGAGTTGCTGGAAAAGATGGAGCTGTTTATGGAAAGCATTCAGGGCTCTGCTTGGAGACACAGGGATACCCAAACGCCATTAACCAGCCAAACTTCCCGTCCATCGTCGTCCAGCCAGGGGAGAAGTATCA
			ACACACCATGTTGTTTGAGTTCTCCGTTGAGTGAAGGAGCAGATATA-TTTGAGAAAAGTCTGCTCTGTGTTTGGTTTTCAATGGCTGTGAGACCAATGCTGATGGTGATAGCCAGATTGGAACGGTGGGATGTGTGGYTGTTGACACTCATGGAAATTTAGCAGCTGCTACTTCTACTGGTGGAMTGGTTAACAAAATGGTGGGCAGGATTGGGGACACACCCATTGTAGGTGCAGGGAACTATGCGAACAGCCTGTGTGCAGTCTCTGCCACWGGAAAAGGYGAAGCAATAATACGTGGTACTGTTGCAAGAGATGTGGCAGCACTCATGGAGTACAAAGGGCTTTCGCTCGAGGAAGCAGCAGCGTATGTATCCTTGTCCTCCCAACTCTCAAAGGCAAGCTCAATGGCATTGCCCTGCGTGTGCCCACCCCAAATGTGTCGGTTGTGGACCTTGTTGTTCAGGTGTCCAAGAAGACCTTTGCAGAGGAGGTGAATGCTGGTTTCAGGGACAGTGCTGAGAAGGAGCTCCAAGGGATTCTCTCTGTGTGTGATGAGCCCCTGGTTTCAGTTGACTTCAGGTGCTCTGATGTGTCCTCGACCGTGGACTCATCACTGACCATGGTTATGGGAGATGACATGGTTAAGGTGATAGCTTGGTATGACAATGAATGGGGTTACTCTCAAAGGGTTGTGGATTTGGCTGATATTGTGGCCAACAAATGGAAATGATGAGCGGATTTGGGAGTAGCGGCTTCATCAGCATTGGGGTTTAGGACTCGGACTGAAAATGACATCAAGTTGGCTAATAGTGTTGATGTTGGGTCCCTTCGTGATCCACAGGAGGATGCAGTCAGGGTCAAGGACCCGGAATGGCTCATTGTTATTGGGGTCTGCACCCACTTGGGCTGCATCCCCTTGCCAAATGCTGGTGATTTTGGTGGTTGGTTTTGTCCATGCCATGGCTCCCACTACGATGTCTCTGGCAGGATCCGCAAAGGGCCAGCACCCTACAATCTTGAGGTACCCACTTACAGCTTCTTGGAGGAGAACAAGTTAATGATTGGCTGAGAATCGATGTTGAAGAGCAAGCACAACTTGAAATTCTGAGAGTGTCTTTCATTTACCAAGTGCAAGTGATTCT-AATATCCTAAAGGGCAATGCTTTGATCAGAAAAGAACTGATACAATGAACCATA-TAATGTGTTACAACTTCCAAGATCACAGCTATACTGTATTATTGCCATCTTATGTTTGGCTGTTAATTTATTGCTTTTGCCTCTCTATTAATGTTGGTGT-ATGGAAAAATCTTTGTTGGATCTTGTTATTTCTGATGTGGATT-AGGTTTAAAACATCATTATAGAAGCTGATTTCACCAAAGAGGAGATTCCAAGACTGGGCCAACCCAGGGTCAATGGGGAAGCAGTACTTCCTTGGGTTTGAAAAATACTTGGGAGGGTCTGGCGACCCAGCCTACCCAGGAGGCCCACTGTTCAACCCTCTCGGGTTTGGTAAAGATGAGAAATCCCTCAAGGATCTGAAGCTCAAAGAGGTTAAGAATGGGAGATTGGCTATGTTGGCCATATTGGGCTACTTTGCACAAGGGCCTGTGACAGGAGTCGGGCCCTTGCAAAACCTGCTGGACCATTTGGCAGACCCTGTCAACAACAATATCATAACCAGCCTCAAGTTCCACAACTAGGATACTCATCCTCTTGTTGCTTTGCTTCACCATT-------CACTCTCTCTGTGT--CCTCTC------------TCTCTCTCCC--TC----ATATTTGTAATATTATTATGTGAAGACTTGGCCTTTAAATTT-----------------------------------CTCCCTCTCCCTCAAACTCCGCCACCCTAAGCCCCTCAGATTCTCCACCGCCATCTCCGCTACCATCGCCGTCGGTGACAAGCTCCCAGAATCCACCTTCTCCTACTTCGACTCCGCCGGCGAG
			CTCCAGACCACCACCGTCTCCGACCTCACCAAGGGCAAGAAAGCCATCCTCTTTGCCGTCCCCGGCGCCTTCACCCCCACTTGCTCCCAGAAACACCTCCCCGGCTTCGTTGAAAAGTCCGGCGAGCTCAAGTCCAAAGGGGTCGAAACCATCGCCTGCATTTCCGTCAACGACGCCTTCGTCATGAAGGCTTGGAAGGCCGACTTGAAGATCGAGGACCAAGTGCTCCTGTTGTCGGATGGAAATGGGGACTTCACCAAAATGCAGATTTTCGTGAAGACCCTAACGGGGAAGACCATAACCCTAGAGGTTGAATCRTCTGACACSATCGAYAATGTCAAGGCYAAGATCCARGACAAGGAAGGCATCCCKCCGGACCAGCAGCGYCTYATCTTCGCTGGMAAACAGCTGGAGGACGGCCGAACCCTAGCCGACTACAAYATCCAGAAGGAGTCAACCCTCCACCTGGTGCTCCGCCTCCGWGGTGGCGCCAAGAAGCGCAAGAAGAAGACCTACACCAAGCCCAAGAAGATCAAGCACAAAAAGAAGAAGGTCAAGCTCGCTGTTTTGCAGTTATTTTTTGCAGACTTTGCTGTAATGTATATGACACAAACCTCTGATTCTCTACACATCAAGCTCTAAATTATGTTTCGCTGAGAAGAGCGAAGATCGGTGTCCGTC----TGCCCTCAGAATTGATCGGGAGTTTGACGGGGCTGATCTGTCAGGCTTCATGTATCATATTGTGCCAGCCGGGTGCCGCCTGTCGATTGTAATCCCTAGTTTTTCCCCCC--TCTATTTGTCCTTTGCTTTATGTTTCTTGATCGGGCAGGATATGGAAGAATTGGTTTCTATGGGTTTAGTTCGAAGCATTGGGATAAGGTATGCTCACAAGTT-GAAAATTTTAGGTACAATTTGGCCAATACTGTGAAATTTCATACAAGCACTATCCATCATATCATATGAAAACTTTCCCCTTTCTTCAAGCCTTACTCTGGAACTTGGATGGAGAAAAAAAAA--GACTTTTTAAAACTAATTAAGGTGCAATTAGAGAAACAATTGAAACTTGAATTTCTA-----TTTCCATGTCAACAAG-GGTTTGTTAGTGACATCTCTTATTGATTGGGGGAAAAAGTTTCTGACATTACATGCGTAATGAACTTCTTTT-AACTAAGTATATGCATTTTAAAACCGTGAGAAGCCCTTAGGC---TCAAAAT-GATAATGTCTACTCAGAAGGGAA-----TGAGTCATTACAAAATCTCTCTTGCCAATTGAAA-TTAAAGGCTTCAAG----------------------------------------------TTGTTCCTTTGTTCTGATTCTTCAGTTTTGTAAATTTATTTTGAAACTT-AGGAATTGTGTTTTGAAAGAAAGTTTTCTTGCAGCAACTACGACATCTTTCTAACCAGGGATTGCTTAGCTTACTCCAAAGTGAAGCCTGCTGTGAATCAGATCGAGACACACCCCTACTTCCAACGCGACTCCCTCGTCAAATTCTGTCAGAAGCATGGAATCTGTCCCTTAGCAGCAGGGATTCTAGTTCTCCGCCGTTGATTTGATC-TTTGATCAAACGACCATGCCGATCCGCAACATCGCCTTTGGAAGGCCCGAGGAGGCGACTCGACCCGACGCTCTTAAAGCKGCGTTTGCCGAGTTTATATGTACCTTGATTTTCGTGTTCGCCGGCGAAGGTTCCGGCATGGCCTTTAACAAACTCACTGACAACGGTTCCGCCACCCCCGCTGGCCTCGTTGCCGCCTCTCTGGCTCACGCATTCGCTCTCTTTGTTGCCGTCTCTGTAGGAGCATCAAATGTACGCTGAGATGGCTTCCCGCCATAGGGTTAGGTCTCCTTGCATCCAAATCATCAAGACTGCAACCATCCCAGCTAAGCTTTGCAAGAGGGAGAGCTCAAAACAATTCCACAACTCCAAGATCAAGTTCCCC
			CTGACCTTCAGGAAGGTCAGGCCACCAACCAGGAAGCTCAAGACCACCTACAAGGCATCAAGACCCAACTTGTTTATGTAAGTCTGGGTGATCATTTGTTGGATGAGCTATAAA-GGTCG-ATCTAATTTTTTT-GAAATTTTGTTTTACTATTCAGTAGAAACCTTCCTGCGTTTTGGATCTTGTTTGTTGGATATTATTTGGCTTGATAACCTTTGCAT---ATCAGACAGTC-GAGGACCGTGATCTATGAGGGCCTTAAAATCCCGGTTTTATTTACTTTTT-GAAAGTTT-GAGTTAATCCGGATGTCTCCATCACATGGGGGAAACTGGGG-TGAAATTGGT-GGTGGGGTTT-ATCTTTTGGATGTGTGGATGAGATTTTACCACATACAGGGTTGTAATTTC-----------TACAGTGGGTGGAGCGAGGGAATCATCTAGGGACAAACCCCAC--TATGGTTTTTGTTTCCTTCCTCATATGTTAAAAAA-GCTGGGAATTTGATTCCGTTT-GAGTGG---TGATGT-AGAACCTGATCTCTTCTTTAGATTTTTCTTCTCTTTTT-GTATATCTAGAA-GAAAGAGAGGCAG---TATTTTTTAAATTGGATGAGAATTTGGCTACCATGCTGCTCCTATCCTCTTCCCAGATAGGGAGTTCTGAGTTTGTCAAGTCTC--TGACTTCAATTTCACCATATA--TGTAGATAAA-GCTTTATGACTC----TGTAAGCGTGCAACTCAC----TGATGCAAA-GCCTATT---ACGTTTA-GATACATGGATTA-CGCATATGCTTTCACCAGCTGAGATTTATCCATGTCCTTGTCCTTTCACAAGCGGGGCTTGATTGGATCGACGATGCTGTGTTGATGTGCATAGAACTGCTGTTCTGTGTTGTGTGGTTT-GGTATCTAAATAAAA-GGACAAACTGCTCCTTGTCGATCAGATACGAGCATTCCAGAGAATATGAAGGCTATTGATGTCATACCTCTGCTGACACCTACTGTGCTGGAGAAGATTGAGGCTGTTGTTCAAAGCAAGCCAAAGCGACCTGATTCATATAGGTGAACAGGATATCCATTCAACCCTTTTGAGTGTTGTGGATATTACTTGGAACATTCCATTTTCCAACCTACCAGAATGCTAGCTACCAATTGGTGTGAAGGACATTTCATGTTCCTCTTGTTTGAATGTG-TTTTCTTCACTGAAATTCTCA-AGCATAGAGTTCTCTTCCTATTTATTTTTTC-TTTTCTTCTGGGTGGGGTGTAAAAGGGTATTATTATTTGAACCATTAAATCAACTGGAGATTGGAACCTGGGATTCAATTTAAGAGACCATACTTTTATAGTCAATTA------------TTCGGTTTTGGTTTGATAAAAAAACAGGTGCAAGTTCTGTTGA
		</sequence>
		<sequence>
			<taxon idref="054VBELLME"/>
			TGGAAAGCCCCTTTCTATGCTTATTACAAGGACTTCGACATAGAGGGATGCCCAATGCCAGGACCCGGGACTTGTGCCTCTAACCCTAATAACTGGTGGGAGGGAACTGCATACCATGAACTCAGCCCTATTGAAGCCAGACGATACCATTGGGTCCGTCAGAACCACATGATCTATGACTACTGCACGGACAAATCGCGATAYCCGGTTACCCCACCGGAGTGTGTCGCAGGCATCTAAAATCCGATGGCCAATTTTTCCTTAATTGGTAWATACATTCATGCCTACGTACGTACACACCCTCATACACTTT-------GTTGTG-TGATAAGAGCCATGCATATCAGGGGGTATAGAGGGGAT-AAAAAATAATATTATTTTTGTTTCGATGGTGATTTTAGTATGTGGTTGA------AGCCTAAGATTT----GTAAGGTTTGTTTTCTAAGGGTGGGCAAAGGGTCAACTTCTATTTGTAAACCATATGTGTCTGTATTTGCCGATTATCATAAGTGCCAATAAAGCTTCTGCATGGTGCTGTACTAAGCATTCGTTTCAATGAAGATATATTGAGTGTGTGGAATCGCAATGCATCTGATCATCAGGTCAGTAACCACTAATTCACTACTATTCTGATATGTTCTGTGTTTGTGTACAATATGGTGACCTTGATTTACTTT--CCATTAGGCTGTAATGGCTCTAAGAGATGCGATCAAACGGCACTTGAAGCTTCCCCATGGCTATGTTATGGAATACAAGGCTCATGATGCTTCTCTCCGTGACAACTCATCTTATAGGAACACATGGTTGAGAGGATGATCCTGTGGATTCCCTCCTTAAGCAACCATGTGGGAATGGAAGTTCAGATAGCTGTCCATTGAGGTCCCTG-CAGGATCAAAATCAGTTACTCCTATATTACCTT-----ACAACTAGTTTGGTGGTTGTCGCTCTGAGTTTTAATGTAAGACTGTATTAGCTTCAA--------CTGAAGTCAAAACTCTCAGTTTCGTTAATGAATTTGCTGGTTTTCCCACAGGTTAAGGCAAAGCAGGTTACATTCCACAGGAAAAAGAATCTTCAGTACTATGAGATATCAGCGAAGAGCAACTACAATTTTGAGAAACCTTTCTTGTATCTTGCTAGGAAGCTTGCAGGGTGATTAAATAATATAGGAATTATTCAATTTCTGGTTTATATATGCTACAGAGGATATTTAACATTGATAA-TTGCTTTGGTGATTTTAGGGATCCCAATCTCCACTTTGTGGAGTCCCCTGCTCTTGCTCCTCCAGAAGTACACATTGACTTGGCTGCACAGCAACAGTAAGAATCTTGTCCTTGTAGTGC-TTCTTCTACTGTTGCCCCTC-AATA------TTTTTCTTTTTAATAATGATAAC-TTCTTATTGATATCTGGTTTGCTTTAGACTATATTTTAAATCAATTCATTTGATATCAA--------TATACCTGTCCAGTTCTGGTCCCCTGCCTC-ATTATGTTTTTTGTTTGTYACAGGCACGAGGCTGAGCTTGCTGCAGCAGCTAGTCAGCCTCTTCCAGATGATGATGATGATGCGTTTGAGTAGAGAGAACTGGTGGAGAGGCTTGGGTTCTACCTTTTTGCAATGATTTAATGCTTCCTTTA-----TTATGCATCGTTCGCTTACCAAGTTTTTAAACTGGGCTTGGTGCTTTGAGCGGTCTCATGGATGTACGTGGAAGCAAGCCAGATGGCTCAGAGGTTGGTTCTGGTGATGGCCAAGGGAAGTCTGCTTCTGGACATGGCAGTGGAAATAGAGATTCCTAAGGTCGAAGATAGTTCTAAGTGAGA----TGGCTGCAGGTGGTTAAACCATCTAGGGATGAT---AGTGTGTAGACCTTTTTTGATAGTGTGTAGACCTTTTTGTG-----TACTGGCATATACATATCTACATA------------TGAACAACCTTTACCATCTC
			CACTGAATTTGTAGTTGTAGCATCTCCAATGAACAGCCATCCCATGTTCGAATTGGTTTCAGCAGCCCAGACAATCCTCCCCGACAGCGATGGCGCCATCGATGGGCATCTCCGGGAAGTGGGGCTGACCTTCCACTTACTTAAGGATGTGCCCGGCCTYATTTCCAAGAACATTGAAAAAAGCCTGAAYGAGGCCTTCCAGCCTTTGGGCATCAAGGACTGGAACTCCATTTTCTGGATTGCACACCCTGGTGGGCCTGCAATCTTRGATCAAGTTGAGGAAAAATTAGCCCTAAAGCCCGAGAAGTTRCGCTCCACACGACACGTCTTGAGCGAGTATGGTAACATGTCAAGTGCTTGCGTGTTGTTTATTTTGGACGAGATGAGGAGGAAGTCGGCCGAGGAAGGGCTGAAGACCACGGGTGAGGGGCTGGAATCGGGGCGTTCTCTTCGGTTTCGGACCAGGGCTCACTGTTGAGACCGTGGTGCTCCACAGTGTGTCTACTTGAGGGACTAAAAAATATCTACTGTTTCCGCTTTACTTGCCTGATTTGGTTTTCCCCTTCTCTTGTTGGTGAAAACTGACCCCAAGGACGAGTTCCTTGCAATATTGAGAGCCACTGTGAAGTGCTTGACCCGCCCAGAGAAGTACTTTGAGAAGGTTCTYAGGCTGGCAATCAACAARCGAGGCACAGATGAAGGGGCTCTCACTAGAGTTGTCACTACAAGGGCTGAGATTGACATGAAGATCATAAAGGAGGAGTACCAYAAAAGGAACAGCGTCACTCTGGATCATGCCATTGGCAAGGACACCAMTGGAGACTATGAAAAAATGCTTCTGGCCCTGATAGGACACGGAGATGCTTGAGCTCGTTATTTCTT-CATGACATTTGCTTCTGATGGTGTCTATRTATATAA---CTTATATAGTCTGCC----ATGTTTTCAAATGGTTGCATGTTGTGGAATGGGTTATCCTGGTTTTGTGTG--TGG-TCCTTAATAATCAGTCTTATGGCTATTGCGTGTCTTGGAAGACTTCAGTGTGATCAGACACAGCGAAACTGGAGCTGTTGAAGAGCTTGGGAGCTGATTTGACGATTGACTACACTAAGGAGAACTTTGAAGATTTGGCAGAGAAATTCGATGTAGTTTATGATGCAGTTGGTAAGATCTTGTGTTTATTGCTCATTGT-GAGGAGTCACTTATTGCACTATTGTCCTTTGTAGCTTWTT-GAAATTTAATTCCCCAGCTCCATATTTGTTTGGGCCTGGTTTGATA-GAGTAAATTGATGGTGGATGAACAC----WACTTTTT-CCTTTCTACATTAACAGGGCAGTGTGATAAGGCAGTGAAGGTAGTGAAAGAAGGAGGCAGCGTGGTGGCATTAACAGGTGCCGTGACRCCTCCTGGTTTCAGATTTGTAGTAACTTCAAATGGAGAGGTGTTGAAGAAACTGAACCCATATTTGGAGAGCGGGAAGGTGAAGCCAGTGGTTGATCCCAAGGGACCATTTCCATTTTCTCAGGTTGTTGAAGCTTTCTCCTACGTTGAAACAAGCCGAGCCACTGGAAAGATAGTTATACATCCGATTCCATGAGAGAAGAG----AGTAAAACTCGGTCACTATGGA----GATGTATGATTGGAATGAAACCTGAGAAATTTTCAGTTTGATGTATAAATATTCAATATATTCTGGTTGAGAGGAGCTTTGGCCACCATGGATAGAGACTATGGAATTCTTAACAAGGTTTTCCATCATATAACGGATACTCATGTGGCACACCATTTGTTCTCAACAATGCCGCATTATCATGCAATGGAGGCTACAAAGGCCATAAAGCCAGTATTAGGAGATTATTATCAGTTTGATGGGACTCCATTTTACAAGGCAATGTGGAGAGAGGCAAAGGAGTGTGTCTATGTCCAGTCGGATGGTGACAAGAGCAAAGGTGTTTTCTGGTACCAGAATAAGTTTTGATGACTTA
			AACTGGTGATGTTTGTTTCGGAATGTTCTAGTTTCTTCTT---AGGATTTTAGC-TTCCCGTTA-T--TGTTAACTTAGCCATGTCTGTGC---------TTGTACCTCRAATCTTGGTTGCATTAATATCATTCCATGGCCAACCAA-GC---GGAATCAGCTGGGGGAATCACATTGAAACCGCCGAAGCAGCAGCGATTCTGGCCATGGCTAATAGAGAACTA----TGAAGCAGAGAGCTGCTGCT---CTGGACTAGTGGTTCAATCC-ATCTGCTACTT-CAGCCAATTTTGCCATTACCC-CTCTGTTCACCATTC-CCTCTGGTACCAGCTT-CCATCTTCAAAAAAA---TGATGCTTCCGCTTTCTGCTTTT-AGCTTTTGGCTTTTGGCTTTTGGCTTTT----------------------------GGATGTAAATGAATGAGATTCTCTATTGGGTTTTGCTTAGTATTGTTATTGATTGGTCACTCCAGGAGAAGGAACCTCCAATCCAGAGTCTACAAGTAAAAGGAAGTTTATCGACACTGGCAGCTTTGCTGAGCAGGACAAATACTTGGAAATGTCGAAACGTGCATGCAAAGCTTCTAATTCCTACCTGGACTTGAATCTGCCTGTAGAGGAGTTGGAAGAAGATGTT---GATTCGGCAAATTGTGACAGTGATTCCCTCTCTGAAAGCTCAGAAGCTTGGTTGGAAGAGTTCTTAGATCAAATGGATGAAAAAGTGACTTTCAAGCCCTTCAATTTTGATGCAGTTGCTCAGAAGCTACTTAAGGAAATAAGCCTGAACTTCCAAAAGATTATCGGATCTGACATTCAGTTGGAGATTGACAGCGAGCCATTGAAAAGCTTGGGCTGAGGCACAAGGAACACATTGCAGCTTATGGAGAAGGCAATGAACGCCGTCTCACTGGACGACATGAAACTGCTGACATCAACACATTCTTATGGGTAAAAATTACTGTTTCCATCAATTAAATAGAAGATCAAATCATTCAGAAAGTAA-TGTAGAT----------------------------------------------------GGAGGAACTTGGCAAGGAACTAGGGAGC--------------------------------------TATTAGCAATGATTTAACATATGCA-TTGAGAATTTGTAATTAGTTGAATCATATGCCAGAAATCACCC-TTTTTTCGGGAATTTGGAT-AAGTTTCCCAGAATGCTGATCATCCGTCCTTCACATGTGGTTGATTTACAGGGAGTGGCAAACCGAGGAGCCTCCATTAGAGTTGGAAGAGACACAGAGAAAGCTGGGAAAGGATATTTTGAGGACAGAAGGCCTGCTTCAAACATGGATCCTTATGTGGTCACCTCCATGATTGCAGAAACTACAGGATTAGAAGCTAAATTCGACATGTTGATTGCCAACATCATCATCGACTGTTTGATGAGCCACTCTACCTACTTGGCAAGCAACATGTCGAATTTAGCTTCTAATCCTGAACACAATGCCACAAAATCAGCCTATGAACATTGCTTCCTGCACTGTTCTGATGCAAAGACGGCGCTAAATTCAGCAGCTTTGGAGCTAAAGAATGGCAGCTATGATAGCGCTGAACTGTCCTTGCGCRAAGCAGCGCTATATCAAGGCACATGCCGATAYGAGTTTGTGAGTTCAAAYGAGACTTATGTGCCGCCTAATGTTTACTATGATCTGAAGGTCTTTGATATACTWACTGTGGCTGCCTTTAGAATTATCAAGGGTCCTGAACTTGTGGACAACTGCTCCAGGCATGCAGTTCTACACTGCAAACTATGTGAATGGAGTTGCTGGAAAAGATGGAGCTGTTTATGGAAAGCATTCAGGGCTCTGCTTGGAGACACAGGGATACCCAAACGCCATTAACCAGCCAAACTTCCCGTCCATCGTAGTCCAGCCAGGGGAGAAGTATCA
			ACACACCATGTTGTTTGAGTTCTCCGTTGAGTGAAGGAGCAGATATA-TTTGAGAAAAGTCTGCTCTGTGTTTGGTTTTCAATGGCTGTGAGACCAATGCTGATGGTGATAGCCAGATTGGAACGGTGGGATGTGTGGYTGTTGACACTCATGGAAATTTAGCAGCTGCTACTTCTACTGGTGGACTGGTTAACAAAATGGTGGGCAGGATTGGGGACACACCCATTGTAGGTGCAGGGAACTATGCGAACAGCCTGTGTGCAGTCTCTGCCACAGGAAAAGGCGAAGCAATAATACGTGGTACTGTTGCAAGAGATGTGGCAGCACTCATGGAGTACAAAGGGCTTTCGCTCGAGGAAGCAGCAGCGTATGTATCCTTGTCCTCCCAACTCTCAAAGGCAAGCTCAATGGCATTGCCCTGCGTGTGCCCACCCCAAATGTGTCGGTTGTGGACCTTGTTGTTCAGGTGTCCAAGAAGACCTTTGCAGAGGAGGTGAATGCTGGTTTCAGGGACAGTGCTGAGAAGGAGCTCCAAGGGATTCTCTCTGTGTGTGATGAGCCCCTGGTTTCAGTTGACTTCAGGTGCTCYGATGTGTCCTCGACCGTGGACTCATCACTGACCATGGTTATGGGAGATGACATGGTTAAGGTGATAGCTTGGTATGACAATGAATGGGGYTACTCTCAAAGGGTTGTGGATTTGGCTGATATTGTGGCYAACAAATGGAAATGATGAGCGGATWTGGGAGTAGTGGCTTCATCAGCATTGGGGTTTAGGACTCGGACTGAAAATGACATCAAGTTGGCTAATAGCGTTGATGTTGGGTCCCTTCGTGATCCACAGGAGGATGCAGTCAGGGTCAAGGACCCGGAATGGCTCATTGTTATTGGGGTCTGCACCCACTTGGGCTGCATCCCCTTGCCAAATGCTGGTGATTTTGGTGGTTGGTTTTGTCCATGCCATGGCTCCCACTACGATGTCTCTGGCAGGATCCGCAAAGGGCCAGCACCCTACAATCTTGAGGTACCCACTTACAGCTTCTTGGAGGAGAACAAGTTAATGATTGGCTGAGAATCGATGTTGAAGAGCAAGCACAACTTGAAATTCTGAGAGTGTCTTTCATTTACCAAGTGCAAGTGATTCT-AATATCCTAAAGGGCAATGCTTTGATCAGAAAAGAACTGATACAATGAACCATA-TAATGTGCTACAACTTCCAAGATCACAGCTATACTGTATTATTGCCATCTTATGCTTGGCTGTTAATTTATTGCTTTTGCCTCTCTATTAATGTTGGTGT-ATGGAAAAATCTTTGTTGGATCTTGTTATTTCTGATGTGGATT-AGGTTTAAAACATCATTATAGAAGCTGATTTCACCAAAGAGGAGATTCCAAGACTGGGCCAACCCAGGGTCAATGGGGAAGCAGTACTTCCTCGGGTTKGAAAAATACTTGGGAGGGTCTGGCGACCCAGCCTACCCAGGAGGCCCACTGTTCAACCCTCTCGGGTTTGGTAAAGATGAGAAATCCCTCAAGGATCTGAAGCTCAAAGAGGTTAAGAATGGGAGATTGGCTATGTTGGCCATATTGGGCTACTTTGCACAAGGGCCTGTGACAGGAGTCGGGCCCTTGCAAAACCTGCTGGACCATTTGGCAGACCCTGTCAACAACAATATCATAACCAGCCTCAAGTTCCACAACTAGGATACTCATCCTCTTGTTGCTTTGCTTCACGATT-------CACTCTCTCTGTGT--CCTCTCAGCTGTCACCTCTCTCTCTCCC--TC----ATATTTGTAATATTATTATGTGAAGACTTGGCCTTTAAATTT-----------------------------------CTCCCTCTCCCTCAAACTCCGCCACCCTAAGCCCCTCAGATTCTCCACCGCCATCTCCGCTACCATCGCCGTCGGTGACAAGCTCCCAGAATCCACCTTCTCCTACTTCGACTCCGCCGGCGAG
			CTCCAGACCACCACCGTCTCCGACCTCACCAAGGGCAAGAAAGCCATCCTCTTTGCCGTCCCCGGCGCCTTCACCCCCACTTGCTCCCAGAAACACCTCCCCGGCTTCGTTGAAAAGTCCGGCGAGCTCAAGTCCAAAGGGGTCGAAACCATCGCCTGCATTTCCGTCAACGACGCCTTCGTCATGAAGGCTTGGAAGGCCGACTTGAAGATCGAGGACCAAGTGCTCCTGTTGTCGGATGGAAATGGGGACTTCACCAAAATGCAGATTTTCGTGAAGACCCTAACGGGGAAGACCATAACCCTAGAGGTTGAATCRTCTGACACSATCGAYAATGTCAAGGCYAAGATCCARGACAAGGAAGGCATCCCGCCGGACCAGCAGCGYCTCATCTTCGCTGGMAAACAGCTGGAGGACGGCCGAACCCTAGCCGACTACAAYATCCAGAAGGAGTCAACCCTCCACCTGGTGCTCCGCCTCCGTGGTGGCGCCAAGAAGCGCAAGAAGAAGACCTACACCAAGCCCAAGAAGATCAAGCACAAAAAGAAGAAGGTCAAGCTCGCTGTTTTGCAGTTATTTTTTGCAGACTTTGCTGTAATGTATATGACACAAACCTCTGATTCTCTACACATCAAGCTCTAAATTATGTTTCGCTGAGAAGAGCGAAGATCGGTGTCCGTC----TGCCCTCAGAATTGATCGGGAGTTTGACGGGGCTGATCTATCAGGCTTCATGTATCATATTGTGCCAGCCGGGTGCCGCCTGTCGATTGTAATCCCTAGTTTTTYCCCCC--TCTATTTGTCCTTTGCTTTATGTTTCTTGATCGGGCAGGATATGGAAGAATTGGTTTCTATGGGTTTAGTTCRAAGCATTGGGATAAGGTATGCTCACAAGTT-GAAAATTTTAGGTACAATTTGGCCAATACTGTGAAATTTCATACAAGCACTATCCATCATATCATATKAAAACTTTCCCCTTTCTTCGAGCCTTACTCTGGAACTTGGATGGAGAAAAAAAAA--GACTTTTTAAAACTAATTAAGGTGCAATTAGAGAAACAGTTGAAACTTGAATTTCTA-----TTTCCATGTCAACAAG-GGTTTGTTAGTGACATCTCTTATTGATTGGGGGAAAAAGTTTCTGACATTACATACGTAATGAACTTCTTTT-AACTAAGTATATGCATTTTAAAACCGTGAGAAGCCCTTAGGC---TCAAAAT-GATAATGTCTACTCAGAAGGGAA-----TGAGTCATTACAAAATCTCTCTTGCCAATTGAAA-TTAAAGGCTTCAAG----------------------------------------------TTGTTCCTTTGTTCTGATTCTTCAGTTTTGTAAATTTATTTTGAAACTT-AGGAATTGTGTTTTGAAAGAAAGTTTTCTTGCAGCAACTACGACATCTTTCTAACCAGGGATTGCTTAGCTTACTCCAAAGTGAAGCCTGCTGTGAATCAGATCGAGACACACCCCTACTTCCAACGCGACTCCCTCGTCAAATTCTGTCAGAAGCATGGAATCTGTCCCTTAGCAGCAGGGATTCTAGTTCTCCGCCGTTGATTTGATC-CTTGATCAAACGACCATGCCGATCCGCAACATCGCCTTTGGAAGGCCCGAGGAGGCGACTCGACCCGACGCTCTTAAAGCGGCGTTTGCTGAGTTTATATGTACCTTGATTTTTGTGTTCGCCGGCGAAGGTTCCGGCATGGCCTTTAACAAACTCACTGACAACGGTTCCGCCACCCCCGCTGGCCTCGTTGCCGCCTCTCTGGCTCACGCATTCGCTCTCTTTGTTGCCGTCTCTGTAGGAGCATCAAATGTACGCTGAGATGGCTTCCCGCCATAGGGTTAGGTCTCCTTGCATCCAAATCATCAAGACTGCAACCATCCCAGCTAAGCTTTGCAAGAGGGAGAGCTCAAAACAATTCCACAACTCCAAGATCAAGTTCCCC
			CTGACCTTCAGGAAGGTCAGGCCACCAACCAGGAAGCTCAAGACCACCTACAAGGCATCAAGACCCAACTTGTTTATGTAAGTCTGGGTGATCATTTGTTGGATGAGCTATAAA-GGTCG-ATCTAATTTTTTT-GAAATTTTGTTTTACTATTCAGTAGAAACCTTCCTGCRTTTTGGATCTTRTTTGTTGGATATTATTTGGCTTGATAACCTTTGCAT---ATCAGACAGTC-SAGGACCGTGATCTATGAGGGCCTTAAAATCCCTGTTTTATTTACTTTTT-GAAAGTTT-GAGTTAATCCGGATGTCTCCATCACATGGGGGAAACTGGGG-TGAAATTGGT-GGTGGGGTTT-ATCTTTTGGATGTGTGGATGAGATTTTACCACATACAGGGTTGTAATTTC-----------TACAGTGGGTGGAGCGAGGGAATCATCTAGGGACAAACCCCAC--TATGGTTTTTGTTTCCTTCCTCRTATGTTAAAAA--GCTGGGAATTTGATTCCGTTT-GAGTGG---TGATGT-AGAACCTGATCTCTTCTTTAGATTTTTCTTCTCTTTTT-GTATATCTAGAA-GAAAGAGAGGCAG---TATTTTTTAAATTGGATGAGAATTTGGCTACCATGCTGCTCCTATCCTCTTCCCAGAAAGGGAGTTCTGAGTTTGTCAAGTCTC--TGACTTCAATTTCATCATATA--TGTAGATAAA-GCTTTATGACTC----TGTAAGCGTGCAACTCAC----TGATGCAAA-GCCTATT---ACGTTTA-GATACATGGATTA-CGCATATGCTTTCACCAGCTGAGATTTATCCATGTCCTTGTCCTTTCACAAGCGGGGCTTGATTGGATTGACGATCCTGTGCTGATGTGCATAGAACTGCTGTTCTGTGTTGTGTGGTTT-GGTATCTAAATAAAA-GGACAAACTGCTCCTTGTCGATCAGATACGAGCATTCCAGAGAATATGAAGGCTATTGATGTCATACCTCTGCTGACACCTACTGTGCTGGAGAAGATTGAGGCTGTTGTTCAAAGCAAGCCAAAGCGACCTGATTCATATAGGTGAACAGGATATCCATTCAACCCTTTTGAGTGTTGTGGATATTACTTGGAACATTCCATTTTCCAACCTACCAGAATGCTAGCTACCAATTGGTGTGAATGACATTTCATGTTCCTCTTGTTTGAATGTG-TTTTCTTCACTGAAATTCTCA-AGCATAGAGTTCTCTTCCTATTTATTTTTTC-TTTTCTTCTGGGTGGGGTGTAAAAGGGTA---TTATTTGAACCATTAAATCAACTGGAGATTGGAACCTGGGATTCAATTTAAGAGACCATACTTTTATAGTCAATTA------------TTCGGTTTTGGTTTGATAAAAAAACAGGTGCAAGTTCTGTTGA
		</sequence>
		<sequence>
			<taxon idref="055VBETUDV"/>
			TGGAAAGCCCCTTTCTATGCTTATTACAAGGACTTCGACATAGAGGGATGCCCAATGCCAGGACCCGGGACTTGTGCCTCTAACCCTAATAACTGGTGGGAGGGAACTGCATACCATGAACTCAGCCCTATTGAAGCCAGACGATACCATTGGGTCCGTCAGAACCACATGATCTATGACTACTGCACGGACAAATCGCGATACCCGGTTACCCCACCGGAGTGTGTCGCAGGCATCTAAAATYCGATGGCCAATTTTTCCTTAATTGGTAAATACATTCATGCCTACGTACGTACACACYCTCATACACTYT-------GTTGTG-TGATAAGAGCCATGCATATCAGGGGGTATAGAGGGGAT-AAAAAATAATATTATTTTTGTTTCGATGGTGATTTTAGTATGTGGTTGA------AGCCTAAGATTT----GTAAGGTTTGTTTTCTAAGGGTGGGCAAAGGGTCAACTTCTATTTGTAAACCATATGTGTCTGTATTTGCCGATTATCATAAGTGCCAATAAAGCTTCTGCATGGTGCTGTACTAAGCATTCGTTTCAATGAAGATATATTGAGTGTGTGGAATCGCAATGCATCCGATCATCAGGTCAGTAACCACTAATTCACTACTATTCTGATATGTTCTGTGTTTGTGTACAATATGGTGACCTTGATTTACTTT--CCATTAGGCTGTAATGGCTCTAAGAGATGCGATCAAACGGCACTTGAAGCTTCCCCATGGCTATGTTATGGAATACAAGGCTCATGATGCTTCTCTCCGTGACAACTCATCTTATAGGAACACATGGTTGAGAGGATGATCCTGTGGATTCCCTCCTTAAGCAACCATGTGGGAATGGAAGTTCAGATAGCTGTCCATTGAGGTCCCTG-CAGGATCAAAATCAGTTACTCCTATATTACCTT-----ACAACTAGTTTGGTGGTTGTCGCTCTGAGTTTTAATGTAAGACTGTATTAGCTTCAA--------CTGAAGTCAAAACTCTCAGTTTCGTTAATGAATTTGCTGGTTTTCCCACAGGTTAAGGCAAAGCAGGTTACATTCCACAGGAAAAAGAATCTTCAGTACTATGAGATATCAGCGAAGAGCAACTACAATTTTGAGAAACCTTTCTTGTATCTTGCTAGGAAGCTTGCAGGGTGATTAAATAGTATAGAAATTATTCAATTTCTGGTTTATATATGCTACAGAGGATATTTAACATTGATAA-TTGCTTTGGTGATTTTAGGGATCCCAATCTCCACTTTGTGGAGTCCCCTGCTCTTGCTCCTCCAGAAGTACACATTGACTTGGCTGCACAGCAACAGTAAGAATCTTGTCCTTGTAGTGC-TTCTTCTACTGTTGCCCCTC-AATA------TTTTTCTTTTTAATAATGATAAC-TTCTTATTGATGTCTGGTTTGCTTTAGACTATATTTTAAATCAATTCATTTGATATCAA--------TATACCTGTCCAGTTCTGGTCCCCTGCCTC-ATTATGTTTTTTGTTTGTTACAGGCACGAGGCTGAGCTTGCTGCAGCAGCTAGTCAGCCTCTTCCAGATGATGATGATGATGCATTTGAGTAGAGAGAACTGGTGGAGAGGCTTGGGTTCTACCTTTTTGCAATGATTTAATGCTTCCTTTA-----TTATGCATCGTTCGCTTACCAAGTTTTTAAACTGGGCTTGGTGCTTTGAGCGGTCTCATGGATGTACGTGGAAGCAAGCCAGATGGCTCAGAGGTTGGTTCTGGTGATGGCCAAGGGAAGTCTGCTTCTGGACATGGCAGTGGAAATAGAGATTCCTAAGGTCGAAGATAGTTCTAAGTGAGA----TGGCTGCAGGTGGTTAAACCATCTAGGGATGAT---AGTGTGTAGACCTTTTT---------------------GCG-----TACTGGCATATACATATCTACATATTTCAACACATATGAACAACCTTTACCATCTC
			CACTGAATTTGTAGTTGTAGCATCTCCAATGAACAGCCATCCCATGTTCGAATTGGTTTCAGCAGCCCAGACAATCCTCCCCGACAGCGATGGCGCCATCGATGGGCATCTCCGGGAAGTGGGGCTGACCTTCCACTTACTTAAGGATGTGCCCGGCCTYATTTCCAAGAACATTGAAAAAAGCCTGAATGAGGCCTTCCAGCCTTTGGGCATCAAGGACTGGAACTCCATTTTCTGGATTGCACACCCTGGTGGGCCTGCAATCTTGGATCAAGTTGAGGAAAAATTAGCCCTAAAGCCCGAGAAGTTACGCTCCACACGACACGTCTTGAGCGAGTATGGTAACATGTCAAGTGCTTGCGTGTTGTTTATTTTGGACGAGATGAGGAGGAAGTCGGCYGAGGAAGGGCTGAAGACCACGGGTGAGGGGCTGGAAT-GGGGCGTGCTCTTCGGTTTCGGACCAGGGCTCACTGTTGAGACCGTGGTGCTCCACAGTGTGTCTACTTGAGGGACTAAAAAATATCTACTGTTTCCACTTTACTTGCCTGATTTGGTTTTCCCCTTCTCTTGTTGGTGAAAACTGACCCCAAGGACGAGTTCCTTGCAATATTGAGAGCCACTGTGAAGTGCTTGACCCGCCCAGAGAAGTACTTTGAGAAGGTTCTTAGGCTGGCAATCAACAAGCAAGGCACAGATGAAGGGGCTCTCACTAGAGTTGTCACTACAAGGGCTGAGATTGACATGAAGATCATAAAGGAGGAGTACCACAAAAGGAACAGCGTCACTCTGGATCATGCCATTGGCAAGGACACCACTGGAGACTATGAAAAAATGCTTCTGGCCCTGATAGGACACGGAGATGCTTGAGCTCGTTATTTCTT-CATGACATTTGCTTCTGATGGTGTCTATATATATAA---CTTATATAGTCTGCC----ATGTTTTCAAATGGTTGCATGTTGTGGAATGGGTTATCCTGGTTTTGTGTG--TGG-TCCTTAATAATCAGTCTTATGGCTATTGCGTGTCTTGGAAGACTTCAGTGTGATCAGACACAGCGAAACTGGAGCTGTTGAAGAGCTTGGGAGCTGATTTGACGATTGACTACACTAAGGAGAACTTTGAAGATTTGGCAGAGAAATTCGATGTAGTTTATGATGCAGTTGGTAAGATCTTGTGTTTATTGCTCATTGT-GAGGAGTCACTCATTGCACTATTGTCCTTTGTAGCTTATT-GAAATTTAATTCCCCAGCTCCATATTTGTTTGGGCCTGGTTTGATA-GAGTAAATTGATGGTGGATGAACAC----TACTTTTT-CCTTTCTACATTAACAGGGCAGTGTGATAAGGCAGTGAAGGTAGTGAAAGAAGGAGGCAGCGTGGTGGCATTAACAGGTGCCGTGACGCCTCCTGGTTTCAGATTTGTAGTAACTTCAAATGGAGAGGTGTTGAAGAAACTGAACCCATATTTGGAGAGCGGGAAGGTGAAGCCAGTGGTTGATCCCAAGGGACCATTTCCATTTTCTCAGGTTGTTGAAGCTTTCTCCTACGTTGAAACAAGCCGAGCCACTGGAAAGATAGTTATACATCCGATTCCATGAGAGAAGAG----AGTAAAACTCGATCACTATGGA----GATGTATGATTGGAATGAAACCTGAGAAATTTTCAGTTTGATGTATAAATATTAAATATATTCTGGTTGAGAGGAGCTTTGGCCACCATGGATAGAGACTATGGAATTCTTAACAAGGTTTTCCATCATATAACGGATACTCATGTGGCACACCATTTGTTCTCAACAATGCCGCATTATCATGCAATGGAGGCTACAAAGGCCATAAAGCCAGTATTAGGAGATTATTATCAGTTTGATGGGACTCCATTTTACAAGGCAATGTGGAGAGAGGCAAAGGAGTGTGTCTATGTCCAGTCGGATGGTGACAAGAGCAAAGGTGTTTTCTGGTACCAGAATAAGTTTTGATGACTTA
			AACTGGTGATGTTTGTTTCGGAATGTTCTAGTTTCTTCTT---AGGATTTTAGC-TTCCCGTTA-T--TGTTAACTTARCCATGTCTGTGC---------TTGTACCTCGAATCTTGGTTGCATTAATATCATTCCATGGCCAACCAA-GC---GGAATCAGCTGGGGGAATCACATTGAAACCGCCGAAGCAGCAGCGATTCTGGCCATGGCTAATAGAGAACTA----CGAAGCAGAGAGCTGCTGCT---CTGGACTAGTGGTTCAACCC-ATCTGCTACTT-CAGCCAATTTTGCCATTACCC-CTCTGTTCACCATTC-CCTCTGGTACCAGCTT-CCATCTTCAAAAAAA---TGATGCTTCCGCTTTCTGCTTTT-AGCTTTTGGCTTTTGGCTTTT-----------------------------------GGATGTAAATGAATGAGATTCTCTATTGGGTTTTGCTTAGTATTGTTATTGATTGGTCACTCCAGGAGAAGGAACCTCCAATCCAAAGTCTACAAGTAAAAGGAAGTTTATCGACACTGGMAGCTTTGCTGAGCAGGACAAATACTTGGAAATGTCGAAACGTGCATGCAAAGCTTCTAATTCCTACCTGGACTTGAATCTGCCTGTAGAGGAGTTGGAAGAAGATGTT---GATTCGGCAAATTGTGACAGTGATTCCCTCTCTGAAAGCTCAGAAGCTTGGTTGGAAGAGTTCTTAGATCAAATGGATGAAAAAGTGACTTTCAAGCCCTTCAATTTTGATGCAGTTGCTCAGAAGCTACTTAAGGAAATAAGCCTGAACTTCCAAAAGATTATCGGATCTGACATTCAGTTGGAGATTGACAGCGAGCCATTGAAAAGCTTGGGCTGAGGCACAAGGAACACATTGCAGCTTATGGAGAAGGCAATGAACGCCGTCTCACTGGACGACATGAAACTGCTGACATCAACACATTCTTATGGGTAAAAATTACTGTTTCCATCAATTAAATAGAAGATCAAATCATTCAGAAAGTAA-TGTAGAT----------------------------------------------------GGAGGAACTTGGCAAGGAACTAGGGAGC--------------------------------------TATTAGCAATGATTTAACATATGCA-TTGAGAATTTGTAATTAGTTGAATCATAAGCCAGAAATCACCC-TTTTTTCGGGAATTTGGAT-AAGTTTCCCAGAATGCTGATCATCCGTCCTTCACATGTGGTTGATTTACAGGGAGTGGCAAACCGAGGAGCCTCCATTAGAGTTGGAAGAGACACAGAGAAAGCTGGGAAAGGATATTTTGAGGACAGAAGGCCTGCTTCAAACATGGATCCTTATGTGGTCACCTCCATGATTGCAGAAACTACAGGATTAGAAGCTAAATTCGACATGTTGATTGCCAACATCATCATCGACTGTTTGATGAGCCACTCTAGCTACTTGGCAAGCAACATGTCGAATTTAGCTTCTAATCCTGAACACAATGCCACAAAATCAGCCTATGAACATTGCTTCCTGCACTGTTCTGATGCAAAGACGGCGCTAAATTCAGCAGCTTTGGAGCTAAAGAATGGCAGCTATGATAGCGCTGAACTGTCCTTGCGCGAAGCAGCGCTATATCAAGGCACATGCCGATACGAGTTTGTGAGTTCAAATGAGACTTATGTGCCACCTAATGTTTACTATGATCTGAAGGTCTTTGATATACTTACTGTGGCTGCCTTTAGAATTATCAAGGGTCCTGAACTTGTGGACAACTGCTCCAGGCATGCAGTTCTACACTGCAAACTATGTGAATGGAGTTGCTGGAAAAGATGGAGCTGTTTATGGAAAGCATTCAGGGCTCTGCTTGGAGACACAGGGATACCCAAACGCCATTAACCAGCCAAACTTCCCGTCCATCGTYGTCCAGCCAGGGGAGAAGYATCA
			ACACACCATGTTGTTTGAGTTCTCCGTTGAGTGAAGGAGCAGATATA-TTTRAGAAAAGTCTGCTCTGTKTTTGGTTTTCAATGGCTGTGAGACCAATGCTGATGGTGATAGCCAGATTGGAACGGTGGGATGTGTGGCTGTTGACACTCATGGAAATTTAGCAGCTGCTACTTCTACTGGTGGACTGGTTAACAAAATGGTGGGCAGGATTGGGGACACACCCATTGTAGGTGCAGGGAACTATGCGAACAGCCTGTGTGCAGTCTCTGCCACAGGAAAAGGYGAAGCAATAATACGTGGTACTGTTGCAAGAGATGTGGCAGCACTCATGGAGTACAAAGGGCTTTCGCTCGAGGAAGCAGCAGCGTATGTATCCTTGTCCTCCCAACTCTCAAAGGCAAGCTCAATGGCATTGCCCTGCGTGTGCCCACCCCAAATGTGTCGGTTGTGGACCTTGTTGTTCAGGTGTCCAAGAAGACCTTTGCAGAGGAGGTGAATGCTGGTTTCAGGGACAGYGCTGAGAAGGAGCTCCAAGGGATTCTCTCTGTGTGTGATGAGCCCCTGGTTTCAGTTGACTTCAGGTGCTCTGATGTGTCCTCGACCGTGGACTCATCACTGACCATGGTTATGGGAGATGACATGGTTAAGGTGATAGCTTGGTATGACAATGAATGGGGCTACTCTCAAAGGGTTGTGGATTTGGCTGATATTGTGGCCAACAAATGGAAATGATGAGCGGATTTGGGAGTAGTGGCTTCATCAGCATTGGGGTTTAGGACTCGGACTGAAAATGACATCAAGTTGGCTAATAGTGTTGATGTTGGGTCCCTTCGTGATCCACAGGAGGATGCAGTCAGGGTCAAGGACCCGGAATGGCTCATTGTTATTGGGGTCTGCACCCACTTGGGCTGCATCCCCTTGCCAAATGCTGGTGATTTTGGTGGTTGGTTTTGTCCATGCCATGGCTCCCACTACGATGTCTCTGGCAGGATCCGCAAAGGGCCAGCACCCTACAATCTTGAGGTACCCACTTACAGCTTCTTGGAGGAGAACAAGTTAATGATTGGCTGAGAATCGATGTTGAAGAGCAAGCACAACTTGAAATTCTGAGAGTGTCTTTCATTTACCAAGTGCAAGTGATTCT-AATATCCTAAAGGGCAATGCTTTGATCAGAAAAGAACTGATACAATGAACCATA-TAATGTGTTACAACTTCCAAGATCACAGCTATACTGTATTATTGCCATCTTATGTTTGGCTGTTAATTTATTGCTTTTGCCTCTCTATTAATGTTGGTGT-ATGGAAAAATCTTTGTTGGATCTTGTTATTTCTGATGTGGATT-AGGTTTAAAACATCATTATAGAAGCTGATTTCACCAAAAAGGAGATTCCAAGACTGGGCCAACCCAGGGTCAATGGGGAAGCAGTACTTCCTTGGGTTTGAAAAATACTTGGGAGGGTCTGGCGACCCAGCCTACCCAGGAGGCCCACTGTTCAACCCTCTCGGGTTTGGTAAAGATGAGAAATCCCTCAAGGATCTGAAGCTCAAAGAGGTTAAGAATGGGAGATTGGCTATGTTGGCCATATTGGGCTACTTTGCACAAGGGCCTGTGACAGGAGTCGGRCCCTTGCAAAACCTGCTGGACCATTTGGCAGACCCTGTCAACAACAATATCATAACCAGCCTCAAGTTCCACAACTAGGATACTCATCCTCTTGTTGCTTTGCTTCACGATT-------CACTCTCTCTGTGT--CC--------------TCTCTCTCTCCCCCTC----ATATTTGTAATATTATTATGTGAAGACTTGGCCTTTAAATTT-----------------------------------CTCCCTCTCCCTCAAACTCCGCCACCCTAAGCCCCTCAGATTCTCCACCGCCATTTCCGCTACCATCGCCGTCGGTGACAAGCTCCCAGAATCCACCTTCTCCTACTTCGACTCCRCCGGMGAG
			CTCCAGACCACCACCGTCTCCGACCTCACCAAGGGCAAGAAAGCCATCCTCTTTGCCGTCCCCGGCGCCTTCACCCCCACTTGCTCCCAGAAACACCTCCCCGGATTCGTTGAAAAGTCCGGCGAGCTCAAGTCCAAAGGGGTCGAAACCATCGCCTGCATTTCCGTCAACGACGCCTTCGTCATGAAGGCTTGGAAGGCCGACTTGAAGATCGAGGACCAAGTGCTCCTGTTGTCGGATGGAAATGGGGACTTCACCAAAATGCAGATTTTCGTGAAGACCCTAACGGGGAAGACCATAACCCTAGAGGTTGAATCRTCTGACACSATCGAYAATGTMAAGGCYAAGATCCARGACAAGGAAGGCATCCCGCCGGACCAGCAGCGYCTCATCTTCGCTGGMAAACAGCTGGAGGACGGCCGAACCCTAGCCGACTACAAYATCCAGAAGGAGTCRACCCTCCACCTGGTGCTCCGCCTCCGTGGTGGCGCCAAGAAGCGCAAGAAGAAGACCTACACCAAGCCCAAGAAGATCAAGCACAAAAAGAAGAAGGTCAAGCTCGCTGTTTTGCAGTTATTTTTTGCAGACTTTGCTGTAATGTATATGACACAAACCTCTGATTCTCTACACATCAAGCTCTAAATTATGTTTCGCTGAGAAGAGCGAAGATCGGTGTCCGTC----TGCCCTCAGAATTGATCGGGAGTTTGACGGGGCTGATCTATCAGGCTTCATGTATCATATTGTGCCAGCCGGGTGCCGCCTGTCGATTGTAATCCCTAGTTTYCCCCCCC--TCTATTTGTCCTTTGCTTTATGTTTCTTGATCGGGCAGGATATGGAAGAATTGGTTTCTATGGGTTTAGTTCGAAGCATTGGGATAAGGTATGCTCACAAGTT-GAAAATTTTAGGTACAATTTGGCCAATACTGTGAAATTTCATACAARCACTATCCATCATATCCTATGAAAACTTTCCCCTTTCTTCGAGCCTTACTCTGGAGCTTGGATGGAGAAAAAAAAA--GACTTTTTWAAACTAATTAAGGTGCAATTAGAGAAACAGTTGAAACTTGAATTTCTA-----TTTCCATGTCAACAAG-GGTTTGTTAGTGACATYTCTTATTGATTGGGGGAAAAAGTTTCTAACATTACATACGTAATGAACTTCTTTT-AACTAAGCATATGCATTTTAAAACCGTGAGAAGCCATTAGGC---TCAAAAT-GATAATGTCTACTCAGAAGGGAA-----TGAGTCATTACAAAATCTCTCTTGCCAATTGAAA-TTAAAGGCTTCAAG----------------------------------------------TTGTTCCTTTGTTCTGATTCTTCAGTTTTGTAAATTTATTTTGAAACTT-GGGAATTGTGTTTTGAAAGAAAGTTTTCTTGCAGCAACTACGACATCTTTCTAACCAGGGAYTGCTTAGCTTACTCCAAAGTGAAGCCTGCTGTGAATCAGATCGAGACACACCCCTACTTCCAACGCGACTCCCTCGTCAAATTCTGTCAGAAGCATGGAATCTGTCCCTTAGCAGCAGGGATTCTAGTTCTCCGCCGTTGATTTGATC-TTTGATCAAACGACCATGCCGATCCGCAACATCGCCTTTGGAAGGCCCGAGGAGGCGACTCGACCCGACGCTCTTAAAGCGGCGTTTGCYGAGTTTATATGTACCTTGATTTTCGTGTTCGCCGGCGAAGGTTCCGGCATGGCCTTTAACAAACTCACTGACAACGGTTCCGCCACCCCCGCTGGCCTCGTTGCCGCCTCTCTGGCTCACGCATTCGCTCTCTTTGTTGCCGTCTCTGTAGGAGCATCAAATGTACGCTGAGATGGCTTCCCGCCATAGGGTTAGGTCTCCTTGCATCCAAATCATCAAGACTGCAACCATCCCAGCTAAGCTTTGCAAGAGGGAGAGCTCAAAACAATTCCACAACTCCAAGATCAAGTTCCCC
			CTGACCTTCAGGAAGGTCAGGCCACCAACCAGGAAGCTCAAGACCACCTACAAGGCATCAAGACCCAACTTGTTTATGTAAGTCTGGGTGATCATTTGTTGGATGAGCTATAAA-GGTCG-ATCTAATTTTTTT-GAAATTTTGTTTTACTATTCAGTAGAAACCTTCYTGCGTTTTGGATCTTGTTTGTTGGATATTATTTGGCTTGATAACCTTTGCAT---ATCAGACAGTC-GAGGACCGTGATCTATGAGGGCCTTAAAATCCCTGTTTTATTTACTTTTT-GAAAGTTT-GAGTTAATCCGGATGTCTCCATCACATGGGGGAAACTGGGG-TGAAATTGGT-GGTGGGGTTT-ATCTTTTGGATGTGTGGATGAGATTT-ACCACGTACAGGGTTGTAATTTC-----------TACAGTGGGTGGAGCGAGGGAATCATCTAGGGACAAACCCCAC--TATGGTTTTTGTTTCCTTCCTCGTATGTTAAAAAA-GCTAGGAATTTGATTCCGTTT-GAGTGG---TGATGT-AGAACCTGATCTCTTCTTTAGATTTTTCTTCTCTTTTT-GTATATCTAGAA-GAAAGAGAGGCGG---TATTTTTTAAATTGGATGAGAATTTGGCTACCATGCTGCTCCTATCCTCTTCCCAGAAAGGGAGTTCTGAGTTTGTCAAGTCTC--TGACTTCAATTTCATCATATA--TGTAGATAAA-GCTTTATGACTC----TGTAAGCGTGCAACTCAC----TGATGCAAA-GCCTATT---ACRTTTA-GATACATGGATTA-CGCATATGCTTTCACCAGCTGAGATTTATCCATGTMCTTGTCCTTTCACAAGYGGGGCTTGATTGGATYGACGATGCTGTGTTGATGTGCATAGAACTGYTGTTCTGTGTTGTGTGGTTT-GGTATCTAAATAAAA-GGACAAACTGCTCCTTGTCGATCAGATACGAGCATTCCAGAGAATATGAAGGCTATTGATGTCATACCTCTGCTGACACCTACTGTGCTGGAGAAGATTGAGGCCGTTGTTCAAAGCAAGCCAAAGCGACCTGATTCATATAGGTGAACAGTATATCCATTCAACCCTTTTGAGTGTTGTGGATATTACTTGGAACATTCCATTTTCCAACCTACCAGAATGCTAGCTACCAATTGGCRTGAAGGACATTTYATGTTTCTCTTGTTTGGATGTG-TTTTCTTCACTGAWATTCTCA-AGCATAGTTTTCTCTTCCTATTTATTTTTTC-TTTTCTTGTGGGTGGGGTGTAAAAGGGTA---TTATTTGAACCATTAAATCAATTGGAGATTGGAACCTGGGATTCATTTTAAGAGACCATACTTTTATAGTCAATTA------------TTCGGTTTTGGTTTGATAAAAAAACAGGTGCAAGTTCTGTTGA
		</sequence>
		<sequence>
			<taxon idref="057VBIFODV"/>
			TGGAAAGCCCCTTTCTATGCTTATTACAAGGACTTCGACATAGAGGGATGCCCAATGCCAGGACCCGGGACTTGTGCCTCTAACCCTAATAACTGGTGGGAGGGAACTGCATACCATGAACTCAGCCCTATTGAAGCCAGACGATACCATTGGGTCCGTCAGAACCACATGATCTATGACTACTGCACGGACAAATCGCGATACCCGGTTACCCCACCGGAGTGTGTCGCAGGCATCTAAAATCCGATGGCCAATTTTTCCTTAATTGGTAAATACATTCATGCCTACGTACGTACACACCCTCATACACTYT-------GTTGTG-TGATAAGAGCCATGCATATCAGGGGGTATAGAGGGGAT-AAAAAATAATATTATTTTTGTTTCGATGGTGATTTTAGTATGTGGTTGA------AGCCTAAGATTT----GTAAGGTTTGTTTTCTAAGGGTGGGCAAAGGGTCAACTTCTATTTGTAAACCATATGTGTCTGTATTTGCCGATTATCATAAGTGCCAATAAAGCTTCTGCATGGTGCTGTACTAAGCATTCGTTTCAATGAAGATATATTGAGTGTGTGGAATCGCAATGCATCCGATCATCAGGTCAGTAACCACTAATTCACTACTATTCTGATATTTTCTGTGTTTGTGTACAATATGGTGACCTTGATTTACTTT--CCACTAGGCTGTAATGGCTCTAAGAGATGCGATCAAACGGCACTTGAAGCTTCCCCATGGCTATGTTATGGAATACAAGGCTCACGATGCTTCTCTCCGTGACAACTCATCTTATAGGAACACATGGTTGAGAGGATGATCCTGTGGATTCCCTCCTTAAGCAACCATGTGGGAATGGAAGTTCAGATAGCTGTCCATTGAGGTCCCYG-CAGGATCAAAATCAGTTACTCCTATATTACCTT-----ACAACTAGTTTGGTGGTTGTCGCTCTGAGTTGTAATGTAAGACTGTATTAGCTTCAA--------CTGAAGTCAGAACTCTCAGTTTCGTTAATGAATTTGCTGGTTTTCCCACAGGTTAAGGCAAAGCAGGTTACATTCCATAGGAAAAAGAATCTTCAGTACTATGAGATATCAGCGAAGAGCAACTACAATTTTGAGAAACCTTTCTTGTATCTTGCTAGGAAGCTTGCAGGGTGATTAAATAATATAGAAATTATTCAATTTCTGGTTTATATATGCTACAGAGGATATTTAACATTGATAA-TTGCTTTGGTGATTTTAGGGATCCCAATCTCCACTTTGTGGAGTCCCCTGCTCTTGCTCCTCCAGAAGTACACATTGACTTGGCTGCACAGCAACAGTAAGAATCTTGTCCTTGTAGTGC-TTCTTCTACTGTTGCCCCTC-AATA------ATTTTCTTTTTAATAATGATAAC-TTCTTATTGATATCTGGTTTGCTTTAGACTATTTATTAAATCAATTCATTTGATATCAA--------TATACCTGTCCAGTTCTGGTCCCCTGCCTC-ATTATGTTTTTTGTTTGTTACAGGCACGAGGCTGAGCTTGCTGCAGCAGCTAGTCAGCCTCTTCCAGATGATGATGATGATGCGTTTGAGTAGAGAGAACTGGTGGAGAGGCTTGGGTTCTACCTTTTTGCAATGATTTAATGCTTCCTTTA-----TTATGCATCGTTCGCTTACCAAGTTTTTAAACTGGGCTTGGTGCTTTGAGCGGTCTCATGGATGTACGTGGAAGCAAGCCAGATGGCTCAGAGGTTGGTTCTGGTGATGGCCAAGGGAAGTCTGCTTCTGGACATGGCAGTGGAAATAGAGATTCCTAAGGTCGAAGATAGTTCTAAGTGAGA----TGGCTGCAGGTGGTTAAACCWTCTAGGGATGAT---AGTGTGTAGACCTTTTTTGATAGTGTGTAGACCTTTTTGCG-----TACTGGCATATACATATCTACATATTTCAACACATATGAACAACCTTTACCATCTC
			CACTGAATTTGTAGTTGTAGCATCTCCAATGAACAGCCATCCCATGTTCGAATTGGTTTCAGCAGCCCAGACAATCCTCCCCGACAGCGATGGCGCCATCGATGGGCATCTCCGGGAAGTGGGCCTGACCTTCCACTTACTTAAGGATGTGCCCGGCCTCATTTCCAAGAACATTGAAAAAAGCCTGAATGAGGCCTTCCAGCCTTTGGGCATCAAGGACTGGAACTCCATTTTCTGGATTGCACACCCTGGTGGGCCTGCAATCTTGGATCAAGTTGAGGAAAAATTAGCCCTAAAGCCYGAGAAGTTACGYTCCACACGACACGTCYTGAGCGAGTATGGTAACATGTCAAGTGCTTGCGTGTTGTTTATTTTRGACGAGATGAGGAGGAAGTCGGCTGAGGAAGGGCTGAAGACCACGGGTGAGGGGCTGGAAT-GGGGCGTGCTCTTCGGTTTCGGACCAGGGCTCACTGTTGAGACCGTGGTGCTCCACAGTGTGTCTACTTGAGGGACTWAAAAATATCTACTGTTTCCACTTTACTTGCCTGATTTGGTTTTCCCCTTCTCTTGTTGGTGAAAACTGACCCCAAGGACGAGTTCCTTGCAATATTGAGAGCCACTGTGAAGTGCTTGACCCGCCCAGAGAAGTACTTTGAGAAGGTTCTCAGGCTGGCAATCAACAAGCGAGGCACAGATGAAGGGGCTCTCACTAGAGTTGTCACTACAAGGGCTGAGATTGACATGAAGATCATAAAGGAGGAGTACCACAAAAGGAACAGCGTCACTCTGGATCATGCCATTGGCAAGGACACCACTGGAGACTATGAAAAAATGCTTCTGGCCCTGATAGGACACGGAGATGCTTGAGCTCGTTTTTTCTT-CATGACATTTGCTTCTGATGGTGTCTATATATATAA---CTTATATAGTCTGCC----ATGTTTTCAAATGGTTGCATGTTGTGGAATGGGTTATCCTGGTTTTGTGTG--TGG-TCCTTAATAATCAGTCTTGTGGCTATTGCGTGTCTTGGAAGACTTCAGTGTGATCAGACACAGCGAAACTGGAGCTGTTGAAGAGCTTGGGAGCTGATTTGACGATTGACTACACTAAGGAGAACTTTGAAGATTTGGCAGAGAAATTCGATGTAGTTTATGATGCAGTTGGTAAGTTCTTGTGTTTATTGCTCATTTT-GAGGAGTCACTTATTGCACTATTGTCCTTTGTAGCTTATT-GAAATTTAATTCCCCAGCYCCATATTTGTTTGGGCCTGGTTTGATA-GAGTAAATTGATGGTGGATGAACAC----TACTTTTT-CCTTTCTACATTAACAGGGCAGTGTGATAAGGCAGTGAAGGTAGTGAAAGAAGGAGGCAGCGTGGTGGCATTAACAGGTGCCGTGACACCTCCTGGTTTCAGATTTGTAGTAACTTCAAATGGAGAGGTGTTGAAGAAACTGAACCCATATTTGGAGAGCGGGAAGGTGAAGCCAGTGGTTGATCCCAAGGGACCATTTCCATTTTCTCAGGTTGTTGAAGCTTTCTCCTACGTTGAAACAAGCCGAGCCACTGGAAAGATAGTTATACATCCGATTCCATGAGAGAAGAG----AGTAAAACTCGGTCACTATGGA----GATGTATGATTGGAATGAAACCTGAGAAATTTTCAGTTTGATGTATAAATATTMAATATATTCTGGTTGAGAGGAGCTTTGGCCACCATGGATAGAGACTATGGAATTCTTAACAAGGTTTTCCATCATATAACGGATACTCATGTGGCACACCATTTGTTCTCAACAATGCCGCATTATCATGCAATGGAGGCTACAAAGGCCATAAAGCCARTATTAGGAGATTATTATCAGTTTGATGGGACTCCATTTTACAAGGCAATGTGGAGAGAGGCAAAGGAGTGTGTCTATGTCCAGTCGGATGGTGACAAGAGCAAAGGTGTTTTCTGGTACCAGAATAAGTTTTGATGACTTR
			AACTGGTGATGTTTGTTTCGGAATGTTCTAGTTTCTT-----AAGGATTTTAGC-TTCCCGTTA-T--TGTTAACTTAGCCATGTCTGTGC---------TTGTACCTCGAATCTTGGTTGCATTAATATCATTCCATGGCCAACCAA-GC---GGAATCAGCTGGGGGAATCACATTGAAACCGCAGAAGCAGCAGCGATTCTGGACATGGCTAATAGAGAACTA----TGAAGCAGAGAGCTGCTGCT---CTGGACTAGTGGTTCAACCC-ATCTGCTACTT-CAGCCAATTTTGCCATYACCC-CTCTGTTCACCATTC-CCTCTGGYAYCAGCTT-CCATCTTCAAAAAAA---TGATGCTTCYGCTTTCTGCTTTT-AGCTTTTGGCTTTTTGCTTTT-----------------------------------GGATGTAAAGGAATGAGATTCTCTATTGGGTTTTGCTTAGTATTGTTATTGATTGGTCACTCCAGGAGAAGGAACCTCCAATCCAAAGTCTACAAGTAAAAGGAAGTTTATCGACACTGGCAGCTTTGCTGAGCAGGACAAATACTTGGAAATGTCGAAACGTGCATGCAAAGCTTCTAATTCCTACCTGGACTTGAATCTGCCTGTAGAGGAGTTGGAAGAAGATGTT---GATTCGGCAAATTGTGACAGTGATTCCCTCTCTGAAAGCTCAGAAGCTTGGTTGGAAGAGTTTTTAGATCAAATGGATGAAAAAGTGACTTTCAAGCCCTTCAATTTTGATGCAGTTGCTCAGAAGCTACTTAAGGAAATAAGCCTGAACTTCCAAAAGATTATCGGATCTGACATTCAGTTGGAGATTGACAGCGAGCCATTGAAAAGCTTGGGCTGAGGCACAAGGAACACATTGCAGCTTATGGAGAAGGCAATGAACGCCGTCTCACTGGACGACATGAAACTGCKGACATCAACACATTCTTATGGGTAAAAATTACTGTTTCCATCAATTAAATAGAAGATCAAATCATTCAGAAAGTAA-TGTAGAT----------------------------------------------------GGAGGAACTTGGCAAGGAACTAGGGAGC--------------------------------------YATTAGCAATGATTTAACATATGCA-TTGAGAATTTGTAATTAGTTGAATCATAAGCCAGAAATCACCC-TTTTTTCSGGAATTTGGAT-AAGTTTCCCAGAATGCTGATCATCCGTCCTTCACATGTGGTTGATTTACAGGGAGTGGCAAACCGAGGAGCCTCCATTAGAGTTGGAAGAGACACAGAGAAAGCTGGGAAAGGATATTTTGAGGACAGAAGGCCTGCTTCAAACATGGATCCTTATGTGGTCACCTCCATGATTGCAGAAACTACAGGATTAGAAGCTAAATTCGACATGTTGATTGCCAACATCATCATCGACTGTTTGATGAGCCACTCTAGCTACTTGGCAAGCAACATGTCGAATTTAGCTTCTAATCCTGAACACAATGCCACAAAATCAGCCTATGAACATTGCTTCCTGCACTGTTCTGATGCAAAGACGGCGCTAAATTCAGCAGCTTTGGAGCTAAAGAATGGCAGCTATGATAGCGCTGAACTGTCCTTGCGCGAAGCAGCGCTATATCAAGGCACATGCCGATAYGAGTTTGTGAGTTCAAAYGAGACTTATGTGCCRCCTAATGTTTACTATGATCTGAAGGTCTTTGATATACTWACTGTGGCTGCCTTTAGAATTATCAAGGGTCCTGAACTTGTGGACAACTGCTCCAGGCATGCAGTTCTACACTGCAAACTATGTGAATGGAGTTGCTGGAAAAGATGGAGCTGTTTATGGAAAGCATTCAGGGCTCTGCTTGGAGACACAGGGATACCCAAACGCCATTAACCAGCCAAACTTCCCATCGATCGTCGTCCAGCCAGGTGAGAAGTATCA
			ACACATCATGTTGTTTGAGTTCTCCGTTGAGTGAAGGAGCAGATATA-TTTGAGAAAAGTCTGCTCTGTGTTTGGTTTTCAATGGCTGTGAGACCAATGCTGATGGTGATAGCCAGATTGGAACGGTGGGATGTGTGGCTGTTGACACTCATGGAAATTTAGCAGCTGCTACTTCTACTGGTGGACTGGTTAACAAAATGGTGGGCAGGATTGGGGACACACCCATTGTAGGTGCAGGGAACTATGCGAACAGCCTGTGTGCAGTCTCTGCCACAGGAAAAGGCGAAGCAATAATACGTGGTACCGTTGCAAGAGATGTGGCAGCACTCATGGAGTACAAAGGGCTTTCGCTCGAGGAAGCAGCAGCGTATGTATCCTTGTCCTCCCAACTCTCAAAGGCAAGCTCAATGGCATTGCCCTGCGTGTGCCCACCCCAAATGTGTCGGTTGTGGACCTTGTTGTTCAGGTGTCCAAGAAGACCTTTGCAGAGGAGGTGAATGCTGGTTTCAGGGACAGTGCTGAGAAGGAGCTCCAAGGGATTCTCTCTGTGTGTGATGAGCCCCTGGTTTCAGTTGACTTCAGGTGCTCTGATGTGTCCTCGACCGTGGACTCATCACTGACCATGGTTATGGGAGATGACATGGTTAAGGTGATAGCTTGGTATGACAATGAATGGGGTTACTCTCAAAGGGTTGTGGATTTGGCTGATATTGTGGCCAACAAATGGAAATGATGAGCGGATTTGGGAGTAGTGGCTTCATCAGCATTGGGGTTTAGGACTCGGACTGAAAATGACATCAAGTTGGCTAATAGCGTTGATGTTGGGTCCCTTCGTGATCCACAGGAGGATGCAGTCAGGGTCAAGGACCCGGAATGGCTCATTGTTATTGGGGTCTGCACCCACTTGGGCTGCATCCCCTTGCCAAATGCTGGTGATTTTGGTGGTTGGTTTTGTCCATGCCATGGCTCCCACTACGATGTCTCTGGCAGGATCCGCAAAGGGCCAGCACCCTACAATCTTGAGGTACCCACTTACAGCTTCTTGGAGGAGAACAAGTTAATGATTGGCTGAGAATCGATGTTGAAGAGCAAGCACAACTTGAAATTCTGAGAGTGTCTTTCATATACCTAGTGCAAGTGATTCT-AATATCCTAAAGGGCAATGCTTTGATCAGAAAAGAACTGATACAATGAACCATA-TAMTGTGTTACAACTTCCAAGATCACAGCTATACTGTATTATTGCCATCTTATGCTTGGCTGWTAATTTATTGCTTTTGCCTCTCTATTAATGTTGGTGT-ATGGAAAAATCTTTGTTGGATCTTGTTATTTCTGATGTGGGTT-AGGTTTAAAACATCATTATAGAAGCTGATTTCACCAAAGAGGAGATTCCAAGACTGGGCCAACCCAGGGTCAATGGGGAAGCAGTACTTCCTCGGGTTTGAAAAATACTTGGGAGGGTCTGGCGACCCAGCCTACCCAGGAGGCCCACTGTTCAACCCTCTCGGGTTTGGTAAAGATGAGAAATCCCTCAAGGATCTGAAGCTCAAAGAGGTTAAGAATGGGAGATTGGCTATGTTGGCCATATTGGGCTACTTTGCACAAGGGCCTGTGACAGGAGTCGGGCCCTTACAAAACCTGCTGGACCATTTGGCAGACCCTGTCAACAACAATATCATAACCAGCCTCAAGTTCCACAACTAGGATACTCATCCTCTTGTTGCTTTGCTTCACGATT-------CACTCTCTCTGTGT--CCTCTCAGCTGTCACCTCTCTCCCCCCC--TC----ATATTTGTAATATTATTATGTGAAGACTTGGCCTTTAAATTT-----------------------------------CTCCCTCTCCCTCAAACTCCGCCACCCTAAGCCCCTCAGATTTTCCACCGCCATCTCCGCTACCATCGCCGTCGGTGACAAGCTCCCAGAATCCATCTTCTCCTACTTCGACTCCGCCGGCGAG
			CTCCAGACCACCACCGTCTCCGACCTCACCAAGGGCAAGAAAGCCATCCTCTTYGCCGTCCCCGGCGCCTTCACCCCCACTTGCTCCCAGAAACACCTCCCCGGCTTCGTTGAAAAGTCCGGCGAGCTCAAGTCCAAAGGGGTCGAAACCATCGCCTGCATTTCCGTCAACGACGCCTTCGTCATGAAGGCTTGGAAGGCCGACTTGAAGATCGAGGACCAAGTGCTYCTGTTGTCGGATGGAAATGGGGACTTCACCAAAATGCAGATTTTCGTGAAGACCCTAACGGGGAAGACSATAACCCTAGAGGTTGAATCRTCTGACACSATCGAYAATGTCAAGGCYAAGATCCARGACAAGGAAGGCATCCCRCCGGAYCAGCAGCGYCTCATCTTCGCTGGMAAACAGCTGGAGGACGGCCGAACCCTAGCCGACTACAAYATCCAGAAGGAGTCRACCCTCCACCTGGTGCTCCGCCTCCGTGGTGGCGCCAAGAAGCGCAAGAAGAAGACCTACACYAAGCCCAAGAAGATCAAGCACAAAAAGAAGAAGGTCAAGCTCGCTGTTTTGCAGTTATTTTTTGCAGACTTTGCTGTAATGTATATGACACAAACCTCTGATTCTCTACACATCAAGCTCTAAATTATGTTTCGCTGAGAAGAGCGAAGATCGGTGTCCGTC----TACCCTCAGAATTGATCGGGAGTTTGACGGGGCTGATCAATCAGGCTTCATGTATCATATTGTGCCAGCCGGGTGCCGCCTGTTGATTGTAATCCCTAGTTTTTTCCCCC--TCTATTTGTCCTTTGCTTTATGTTTCTTGATCGGGCAGGATATGGAAGAATTGGTTTCTATGGGTTTAGTTCGAAGCATTGGGATAAGGTATGCTCACAAGTT-GAAAATTTTAGGTATAATTTGGCTGATACTGTGAAATTTCATACAAGTACTATCCATCATATCCTATGAAAACTTTCCCCTTT-TTCGAGCCTTACTCTGGAACTTGGATAGAAAAATAAAAA--GACTTTTTTAAACAAATTAAGGTGCAATTAGAGAAATAGTTGAAACTTGAATTTCTA-----TTTCCATGTCAACACG-GGCTTGTTARTGACATCTCTTATTGATTGGGGGAAAAAGTTTCTGACATTATATACGTAATGAACTTCTTTT-AACTAAGTATATGCATTTTAAAACTGTGAGAAGTCATTAGGC---TCAAAAT-GATAATGTCTACTCAGAAGGGAA-----TGAGTCATTACAAAATCTCTCTTGCCAAATGAAA-TTAAAGGCTTCAAG----------------------------------------------TTGTTCCTTYGTTCTGATTCTTCAGTTTTGTAAAATTATTTTGAAACTC-GGGAATTGTGTTTTGAAAGAAAGTTTTCTTGTAGCAACTACGACATCTTTCTAACCAGGGATTGCTTAGCTTACTCCAAAGTGAAGCCTGCTGTGAATCAGATCGAGACACACCCCTACTTCCAACGCGACTCCCTCGTCAAATTCTGTCAGAAGCATGGAATCTGTCCCTTAGCAGCAGGGATTCTAGTTCTCCGCCGTTGATCTGATC-TTTGATCAAACGACCATGCCGATCCGCAACATCGCCTTTGGAAGGCCCGAGGAGGCGACTCGACCCGACGCTCTTAAAGCGGCGTTTGCTGAGTTTATATGTACCTTGATTTTCGTGTTCGCCGGCGAAGGTTCCGGCATGGCCTTTAACAAACTCACTGACAACGGTTCCACCACCCCCGCTGGCCTCGTTGCCGCCTCTCTGGCTCACGCGTTCGCTCTCTTTGTTGCCGTCTCTGTAGGAGCATCAAATGTACGCTGAGATGGCTTCCCGCCATAGGGTTAGGTCTCCTTGCATCCAAATCATCAAGACTGCAACCATCCCAGCTAAGCTTTGCAAGAGGGAGAGCTCAAAACAATTCCACAACTCCAAGATCAAGTTCCCC
			CTGACCTTCAGGAAGGTCAGGCCACCAACCAGGAAGCTCAAGACCACCTACAARGCATCAAGRCCCAACTTGTTTATGTAAGTCTGGGTGATCATTTGTTGRATGAGCTATAAA-GGTCG-ATCTAATTTTTTT-GAAATTTTGTTTTACTATTCAGTAGAAACCTTCCTGCRTTTTGGATCTTGTTTGTTGGATATTATTTGGCTTGATAACCTTWGCAT---ATCAGACASTC-GAGGACCGTGATCTATGAGGGCCTTAAAATCCCTGTTTTATTTACTTTTT-GAAAGTTT-GAGTTAATCCGGATGTCTCCATCACATGGGGGAAACTGGGG-TGAAATTGGTGGGTGGGGTTT-ATATTTTGGATKTGTGGATGAGATTTTACCACRTACAGGGTTGTAATTTC-----------TACAGTGGGYGGAGCGAGGGAATCATCTAGRGACAAACCCCAC--TATGGTTTTTGTTTCCTTCCTCATATGTTAAAAAA-GCTRGGAATTTGATTCCGTTT-GAGTGG---TGATGT-AGAACCTGATCTCTTCTTTAGATTTTTCTTCTCTTTTT-GTATATCTAGAA-GAAAGAGAGGCAG---TATTTTTTAAATTGGATGAGAATTTGGCTACCATGCTGCTCCTATCCTCTTCCCAGAAAGGGAGTTCTGAGTTTGTCAAGTCTC--TGACTTCAATTTCATCATATA--TGTAGATAAA-GCTTTATGACTC----TGTAAGCGTGCAACTCAC----TGATGCAAA-GCCTATT---ACGTTTA-GATACATGGATTA-CATATGTGCTTTCACCAGCTGAGATTTATCCATGTACTTGTCCTTTCACAAGTGGGGCTTGATTGGATCAACGATGCTGTGTTGATGTGCATAGAACTGTTGTTCTGTGTTGTGTGGTTT-GGTATCTAAATAAAA-GGACAAACTGCTCCTTGTCGATCAGATACGAGCATTCCAGAGAATATGAAGGCTATTGATGTCATACCTCTGCTCACACCTACTGTGCTGGAGAAGATTGAGGCTGTTGTTCAAAGCAAGCCAAAGCGACCTGATTCATATAGGTGAACAGTATATCCATTCAACCCTTTKG-----TGTGGATATTACTTGGAACATTCCATTTTCCAACCTACCAGAATGTTAGCTACCAATTGGTGGGACGGACATTTCATGTTTCTCTTGTTTGGATGTG-TTTTCTYCACTGAAATTCYCA-AGCATAGAGTTCTCTTCCTATTTATTTTTTC-TTTTCTTCTGGGTGGGGTGTAAAAGGGTA---TTATTTGAACCATTAAATCAATTGGAGATTGGAACCTGGGATTCAATTTAAGATACCATACTTTTATAGTCAATTA------------TTCGGTTTTGGTTTGATAAAAAAACAGGTGCAAGTTCTGTTGA
		</sequence>
		<sequence>
			<taxon idref="058VBLANDV"/>
			TGGAAAGCCCCTTTCTATGCTTATTACAAGGACTTCGACATAGAGGGATGCCCAATGCCAGGACCCGGGACTTGTGCCTCTAACCCTAATAACTGGTGGGAGGGAACTGCATACCATGAACTCAGCCCTATTGAAGCCAGACGATACCATTGGGTCCGTCAGAACCACATGATCTATGACTACTGCACGGACAAATCGCGATACCCGGTTACCCCACCGGAGTGTGTCGCAGGCATCTAAAATCCGATGGCCAATTTTTCCTTAATTGGTAAATACATTCATGCCTACGTACGTACACACCCTCRTACACTYT-------GTTGTG-TGATAAGAGCCATGCATATCAGGGGGTATAGAGGGGAT-AAAAAATAATATTATTTTTGYTTCGATGGTGATTTTAGTATGTGGTTGA------AGCCTAAGATTT----GTAAGGTTTGTTTTCTAAGGGTGGGCAAAGGGTCAACTTCTATTTGTAAACCATATGTGTCTGTATTTGCCGATTATCATAAGTGCCAATAAAGCTTCTGCATGGTGCTGTACTAAGCATTCGTTTCAATGAAGATATATTGAGTGTGTGGAATCGCAATGCATCCGATCATCAGGTCAGTAACCACTAATTCACTACTATTCTGATATGTTCTGTGTTTGTGTACAATATGGTGACCTTGATTTACTTTTTCCATTAGGCTGTAATGGCTCTAAGAGATGCGATCAAACGGCACTTGAAGCTTCCCCATGGCTATGTTATGGAATACAAGGCTCATGATGCTTCTCTCCGTGACAACTCATCTTATAGGAACACATGGTTGAGAGGATGATCCTGTGGATTCCCTCCTTAAGCAACCATGTGGGAATGGAAGTTCAGATAGCTGTCCATTGAGGTCCCTG-CAGGATCAAAATCATTTACTCCTATATTACCTT-----ACAACTAGTTTGGTGGTTGTCGCTCTGAGTTTTAATGTAAGACTGTATTAGCTTCAA--------CTGAAGTCAAAACTCTCAGTTTCGTTAATGAATTTGCTGGTTTTCCCACAGGTTAAGGCAAAGCAGGTTACATTCCACAGGAAAAAGAATCTTCAGTACTATGAGATATCAGCGAAGAGCAACTACAATTTTGAGAAACCTTTCTTGTATCTTGCTAGGAAGCTTGCAGGGTGATTAAATAATATAGAAATTATTCAATTTCTGGTTTATATATGCTACAGAGGATATTTAACATTGATAA-TTGCTTTGGTGATTTTAGGGATCCCAATCTCCACTTTGTGGAGTCCCCTGCTCTTGCTCCTCCAGAAGTACACATTGACTTGGCTGCACAGCAACAGTAAGAATCTTGTCCTTGTAGTGC-TTCTTCTACTGTTGCCCCTC-ATTA------TTTTTCTTTTTAATAATGATAAC-TTCTTATTGATGTCTGGTTTGCTTTAGACTATATTTTAAATCAATTCATTTGATATCAA--------TATACCTGTCCAGTTCTGGTCCCCTGCCTC-ATTATGTTTTTTGTTTGTTACAGGCACGAGGCTGAGCTTGCTGCAGCAGCTAGTCAGCCTCTTCCAGATGATGATGATGATGCATTTGAGTAGAGAGAACTGGTGGAGAGGCTTGGGTTCTACCTTTTTGCAATGATTTAATGCTTCCTTTA-----TTATGCATCGTTCGCTTACCAAGTTTTTAAACTGGGCTTGGTGCTTTGAGCGGTCTCATGGATGTACGTGGAAGCAAGCCAGATGGCTCAGAGGTTGGTTCTGGTGATGGCCAAGGGAAGTCAGCTTCTGGACATGGCAGTGGAAATAGAGATTCCTAAGGTCGAAGATAGTTCTAAGTGAGA----TGGCTGCAGGAGGTTAAACCATCTAGGGATGAT---AGTGTGTAGACCTTTTT---------------------GAG-----TACTGGCATATACATATCTACATATTTCAACACATATGAACAACCTTTACCATCTC
			CACTGAATTTGTAGTTGTAGCATCTCCAATGAACAGCCATCCCATGTTCGAATTGGTTTCAGCAGCCCAGACAATCCTCCCCGACAGCGATGGCGCCATCGATGGGCATCTCCGGGAAGTGGGGCTGACCTTCCACTTACTTAAGGATGTGCCCGGCCTCATTTCCAAGAACATTGAAAAAAGCCTGAATGAGGCCTTCCAGCCTTTGGGCATCAAGGACTGGAACTCCATTTTCTGGATTGCACACCCTGGTGGGCCTGCAATCTTGGATCAAGTTGAGGAAAAATTAGCCCTAAAGCCYGAGAAGTTACGCTCCACACGACACGTCTTGAGCGAGTATGGTAACATGTCAAGTGCTTGCGTGTTGTTTATTTTGGACGAGATGAGGAGGAAGTCGGCTGAGGAAGGGCTGAAGACCACGGGTGAGGGGCTGGAAT-GGGGCGTGCTCTTCGGTTTCGGACCAGGGCTCACTGTTGAGACCGTGGTGCTCCACAGTGTGTCTACTTGAGGGACTAAAAAATATCTACTGTTTCCACTTTACTTGCCTGATTTGGTTTTCCCCTTCTCTTGTTGGTGAAAACTGACCCCAAGGACGAGTTCCTTGCAATATTGAGAGCCACTGTGAAGTGCTTGACCCGCCCAGAGAAGTACTTTGAGAAGGTTCTTAGGCTGGCAATCAACAAGCGAGGCACAGATGAAGGGGCTCTCACTAGAGTTGTCACTACAAGGGCTGAGATTGACATGAAGATCATAAAGGAGGAGTACCACAAAAGGAACAGCGTCACTCTGGATCATGCCATTGGCAAGGACACCACTGGAGACTATGAAAAAATGCTTCTGGCCCTGATAGGACACGGAGATGCTTGAGCTCGTTATTTCTT-CATGAAATTTGCTTCTGATGGTGTCTATATATATAA---CTTATATAGTCTGCC----ATGTTTTCAAATGGTTGCATGTTGTGGAATGGGTTATCCTGGTTTTGTGTG--TGG-TCCTTAATAATCAGTCTTGTGGCTATTGCGTGTCTTGGAAGACTTCAGTGTGATCAGACACAGCGAAACTGGAGCTGTTGAAGAGCTTGGGAGCTGATTTGACGATTGACTACACTAAGGAGAACTTTGAAGATTTGGCAGAGAAATTCGATGTAGTTTATGATGCAGTTGGTAAGTTCTTGTGTTTATTGCTCATTTT-GAGGAGTCACTTATTGCACTATTGTCCTTTGTAGCTTATT-GAAATTTAATTCCCCAGCTCCATATTTGTTTGGGCCTGGTTTGATA-GAGTAAATTGATGGTGGATGAACAC----TACTTTTT-CCTTTCTACATTAACAGGGCAGTGTGATAAGGCAGTGAAGGTAGTGAAAGAAGGAGGCAGCGTGGTGGCATTAACAGGTGCCGTGACACCTCCTGGTTTCAGATTTGTTGTAACTTCAAATGGAGAGGTGTTGAAGAAACTGAACCCATATTTGGAGAGCGGGAAGGTGAAGCCAGTGGTTGATCCCAAGGGACCATTTCCATTTTCTCAGGTTGTTGAAGCTTTCTCCTACGTTGAAACAAGCCGAGCCACTGGAAAGATAGTTATACATCCGATTCCATGAGAGAAGAG----AGTAAAACTCGGTCACTATGGA----GATGTATGATTGGAATGAAACCTGAGAAATTTTCAGTTTGATGTATAAATATTCAATATATTCTGGTTGAGAGGAGCTTTGGCCACCATGGATAGAGACTATGGAATTCTTAACAAGGTTTTCCATCATATAACGGATACTCATGTGGCACACCATTTGTTCTCAACAATGCCGCATTATCATGCAATGGAGGCTACAAAGGCCATAAAGCCAGTATTAGGAGATTATTATCAGTTTGATGGGACTCCATTTTACAAGGCAATGTGGAGAGAGGCAAAGGAGTGTGTCTATGTCCAGTCGGATGGTGACAAGAGCAAAGGTGTTTTCTGGTACCAGAATAAGTTTTGATGACTTA
			AACTGGTGATGTTTGTTTCGGAATGTTCTAGTTTCTTCTT---AGGATTCTAGC-TTCCCGTTA-T--TGTTAACTTAGCCATGTCTGTGC---------TTGTACCTCGAATCTTGGTTGCATTAATATCATTCCATGGCCAACCAA-GC---GGAATCAGCTGGGGGAATCACATTGAAACCGCAGAAGCAGCAGCAATTCTGGCCATGGCTAATAGAGAACTA----CGAAGCAGAGAGCTGCTGCT---CTGGACTAGTGGTTCAACCC-ATCTGCTACTT-CAGCCAATTTTGCCATTACCC-CTCTGTTCACCATTC-CCTCTGGTACCAGCTT-CCATCTTCAAAAAAA---TGATGCTTCCGCTTTCTGCTTTT-AGCTTTTGGCTTTTTGCTTTT-----------------------------------GGATGTAAAGGAATGAGATTCTCTATTGGGTTTTGCTTAGTATTGTTATTGATTGGTCACTCCAGGAGAAGGAACCTCCAATCCAAAGTCTACAAGTAAAAGGAAGTTTATCGGCACTGGCAGCTTTGCTGAGCAGGACAAATACTTGGAAATGTCGAAACGTGCATGCAAAGCTTCTAATTCCTACCTGGACTTGAATCTGCCTGTAGAGGAGTTGGAAGAAGATGTT---GATTCGGCAAATTGTGACAGTGATTCCCTCTCTGAAAGCTCAGAAGCTTGGTTGGAAGAGTTCTTAGATCAAATGGATGAAAAAGTGACTTTCAAGCCCTTCAATTTTGATGCAGTTGCTCAGAAGCTACTTAAGGAAATAAGCCTGAACTTCCAAAAGATTATCGGATCTGACATTCAGTTGGAGATTGACAGCGAGCCATTGAAAAGCTTGGGCTGAGGCACAAGGAACACATTGCAGCTTATGGAGAAGGCAATGAACGCCGTCTCACTGGACGACATGAAACTGCTGACATCAACACATTCTTATGGGTAAAAATTACTGTTTCCATCAATTAAATAGAAGATCAAATCATTCAGAAAGTAA-TGTAGAT----------------------------------------------------GGAGGAACTTGGCAAGGAACTAGGGAGC--------------------------------------TATTAGCAATGATTTAACATATGCA-TTGAGAATTTGTAATTAGTTGAATCATAAGCCAGAAATCACCC-TTTTTTCGGGAATTTGGAT-AAGTTTCCCAGAATGCTGATCATCCGTCCTTCACATGTGGTTGATTTACAGGGAGTGGCAAACCGAGGAGCCTCCATTAGAGTTGGAAGAGACACAGAGAAAGCTGGGAAAGGATATTTTGAGGACAGAAGGCCTGCTTCAAACATGGATCCTTATGTGGTCACCTCCATGATTGCAGAAACTACAGGATTAGAAGCTAAATTCGACATGTTGATTGCCAACATCATCATCGACTGTTTGATGAGCCACTCTAGCTACTTGGCAAGCAACATGTCGAATTTAGCTTCTAATCCTGAACACAATGCCACAAAATCAGCCTATGAACATTGCTTCCTGCACTGTTCTGATGCAAAGACGGCGCTAAATTCAGCAGCTTTGGAGCTAAAGAATGGCAGCTATGATAGCGCTGAACTGTCCTTGCGCGAAGCAGCGCTATATCAAGGCACATGCCGATACGAGTTTGTGAGTTCAAATGAGACTTATGTGCCACCTAATGTTTACTATGATCTGAAGGTCTTTGATATACTTACTGTGGCTGCCTTTAGAATTATCAAGGGTCCTGAACTTGTGGACAACTGCTCCAGGCATGCAGTTCTACACTGCAAACTATGTGAATGGAGTTGCTGGAAAAGATGGAGCTGTTTATGGAAAGCATTCAGGGCTCTGCTTGGAGACACAGGGATACCCAAACGCCATTAACCAGCCAAACTTCCCATCGATCGTCGTCCAGCCAGGTGAGAAGTATCA
			ACACATCATGTTGTTTGAGTTCTCCGTTGAGTGAAGGAGCAGATATA-TTTGAGAAAAGTCTGCTCTGTGTTTGGTTTTCAATGGCTGTGAGACCAATGCTGATGGTGATAGCCAGATTGGAACGGTGGGATGTGTGGCTGTTGACACTCATGGAAATTTAGCAGCTGCTACTTCTACTGGTGGACTGGTTAACAAAATGGTGGGCAGGATTGGGGACACACCCATTGTAGGTGCAGGGAAYTATGCGAACAGCCTGTGTGCAGTCTCTGCCACAGGAAAAGGCGAAGCAATAATACGTGGTACTGTTGCAAGAGATGTGGCAGCACTCATGGAGTACAAAGGGCTTTCGCTCGAGGAAGCAGCAGCGTATGTATCCTTGTCCTCCCAACTCTCAAAGGCAAGCTCAATGGCATTGCCCTGCGTGTGCCCACCCCAAATGTGTCGGTTGTGGACCTTGTTGTTCAGGTGTCCAAGAAGACCTTTGCAGAGGAGGTGAATGCTGGTTTCAGGGACAGTGCTGAGAAGGAGCTCCAAGGGATTCTCTCTGTGTGTGATGAGCCCCTGGTTTCAGTTGACTTCAGGTGCTCTGATGTGTCCTCGACCGTGGACTCATCACTGACCATGGTTATGGGAGATGACATGGTTAAGGTGATAGCTTGGTATGACAATGAATGGGGTTACTCTCAAAGGGTTGTGGATTTGGCTGATATTGTGGCCAACAAATGGAAATGATGAGCGGATTTGGGAGTAGTGGCTTCATCAGCATTGGGGTTTAGGACTCGGACTGAAAATGACATCAAGTTGGCTAATAGTGTTGATGTTGGGTCCCTTCGTGATCCACAGGAGGATGCAGTCAGGGTCAAGGACCCGGAATGGCTCATTGTTATTGGGGTCTGCACCCACTTGGGCTGCATCCCCTTGCCAAATGCTGGTGATTTTGGTGGTTGGTTTTGTCCATGCCATGGCTCCCACTACGATGTCTCTGGCAGGATCCGCAAAGGGCCAGCACCCTACAATCTTGAGGTACCCACTTACAGCTTCTTGGAGGAGAACAAGTTAATGATTGGCTGAGAATCGATGTTGAAGAGCAAGCACAACTTGAAATTCTGAGAGTGTCTTTCATTTACCTAGTGCAARTGATTCT-AATATCCTAAAGGGCAATGCTTTGATCAGAAAAGAACTGATACAATGAACCATA-TWATGTGTTACAACTTCCAAGATCACAGCTATACTGTATTATTGCCATCTTATGCTTGGCTGTTAATTTATTGCTTTTGCCTC--TATTAATGTTGGTGT-ATGGAAAAATCTTTGTTGGATCTTGTTATTTCTGATGTGGATT-AGGTTTAAAACATCATTATAGAAGCTGATTTCACCAAAGAGGAGATTCCAAGACTGGGCCAACCCAGGGTCAATGGGGAAGCAGTACTTCCTCGGGTTTGAAAAATACTTGGGAGGGTCTGGCGACCCAGCCTACCCAGGAGGCCCACTGTTCAACCCTCTCGGGTTTGGTAAAGATGAGAAATCCCTCAAGGATCTGAAGCTCAAAGAGGTTAAGAATGGGAGATTGGCTATGTTGGCCATATTGGGCTACTTTGCACAAGGGCCTGTGACAGGAGTCGGGCCCTTACAAAACCTGCTGGACCATTTGGCAGACCCTGTCAACAACAATATCATAACCAGCCTCAAGTTCCACAACTAGGATACTCATCCTCTTGTTGCTTTGCTTCACGATT-------CACTCTCTCTGTGT--CCTCTCAGCTGTCACCTCTCTCCCTCCC--TC----ATATTTGTAATATTATTATGTGAAGACTTGGCCTTTAAATTT-----------------------------------CTCCCTCTCCCTCAAACTCCGCCACCCTAAGCCCCTCAGATTCTCCACCGCCATCTCCGCTACCATCGCCGTCGGTGACAAGCTCCCAGAATCCACCTTCTCCTACTTCGACTCCGCCGGCGAG
			CTCCAGACCACCACCGTCTCCGACCTCACCAAGGGCAAGAAAGCCATCCTCTTTGCCGTCCCCGGCGCCTTCACCCCCACTTGCTCCCAGAAACACCTCCCCGGCTTCGTTGAAAAGTCCGGCGAGCTCAAGTCCAAAGGGGTCGAAACCATCGCCTGCATTTCCGTCAACGACGCCTTCGTCATGAAGGCTTGGAAGGCCGACTTGAAGATCGAGGACCAAGTGCTCCTGTTGTCGGATGGAAATGGGGACTTCACCAAAATGCAGATTTTCGTGAAGACCCTAACGGGGAAGACGATAACCCTAGAGGTTGAATCATCTGAYACSATCGAYAATGTCAAGGCCAAGATCCARGACAAGGAAGGCATYCCWCCGGACCAGCAGCGCCTCATCTTCGCTGGCAAACAGCTGGAGGACGGCCGAACCCTAGCCGACTACAAYATCCAGAAGGAGTCAACCCTCCACCTGGTGCTCCGCCTCCGWGGTGGCGCCAAGAAGCGCAAGAAGAAGACCTACACCAAGCCCAAGAAGATCAAGCACAAAAAGAAGAAGGTCAAGCTCGCTGTTTTGCAGTTATTTTTTGCAGACTTTGCTGTAATGTATATGACACAAACCTCTGATTCTCTACACATCAAGCTCTAAATTATGTTTCGCTGAGAAGAGCGAAGATCGGTGTCYGTC----TGTCCTCAGAATTGATCGGGAGTTTGACGGGGCTGATCTATCAGGCTTCATGTACCATATTGTGCCAGCCGGGTGCCGCCTGTCGATTGTAATCCCTAGTTTTYCCCCCC--TCTATTTGTCCTTTGCTTTATGTTTCTTGATCGGGCAGGATATGGAAGAATTGGTTTCTATGGGTTTAGTTCGAAGCATTGGGATAAGGTATGCTCACAAGTT-GAAAATTTTAGGTACAATTTGGCCAATACTGTGAAATTTCATACAAGCACTATCCATCATATCCTATGAAAACTTTCCCCTTTCTTCGAGCCTTACTCTGGAACTTGGATGGAGAAAAAAAAA--GACTTTTTAAAACTAATTAAGGTGCAATTAGAGAAACAGTTGAAACTTGAATTTCTA-----TTTCCATGTCAACAAG-GGTTTGTTAGTGACATCTCTTATTGATTGGGGGAAAAAGTCTCTGACATTACATACGTAATGAACTTCTTTT-AACTAAGTATATGCATTTTAAAACCGTGAGAAGCCATTAGGC---TCAAAAT-GATAATGTCTACTCAGAAGGGAA-----TGAGTCATTACAAAATCTCTATAGCCAATTGAAA-TTAAAGGCTTCAAG----------------------------------------------TTGTTCCTTTGTTCTGATTCTTCAGTTTTGTAAATTTATTTTGAAACTT-GGGAATTGTGTTTTGAAAGAAAGTTTTCTTGCAGCAACTACGACATCTTTCTAACCAGGGATTGCTTAGCTTACTCCAAAGTGAAGCCTGCTGTGAATCAGATCGAGACACACCCCTACTTCCAACGCGACTCCCTCGTCAAATTCTGTCAGAAGCATGGAATCTGTCCCTTAGCAGCAGGGATTCTAGTTCTCCGCCGTTGATTTGATC-TTCGATCAAACGACCATGCCGATCCGCAACATCGCCTTTGGAAGGCCCGAGGAGGCGACTCGACCCGACGCTCTTAAAGCGGCGTTTGCTGAGTTTATATGTACCTTGATTTTCGTGTTCGCCGGCGAAGGTTCCGGCATGGCCTTTAACAAACTCACTGACAACGGTTCCACCACCCCCGCTGGCCTCGTTGCCGCCTCTCTGGCTCACGCATTCGCTCTCTTTGTTGCCGTCTCTGTAGGAGCATCAAATGTACGCTGAGATGGCTTCCCGCCATAGGGTTAGGTCTCCTTGCATCCAAATCATCAAGACTGCAACCATCCCAGCTAAGCTTTGCAAGAGGGAGAGCTCAAAACAATTCCACAACTCCAAGATCAAGTTCCCC
			YTGACCTTCAGGAAGGTCAGGCCACCAACCAGGAAGCTCAAGACCACCTACAAGGCATCAAGGCCCAACTTGTTTATGTAAGTCTGGGTGATYATTTGYTGGATGAGCTATAAA-GGTCG-ATCTAAWKTTTTT-GAAATTTTGTTTTACTATTCAGTAGARACCTTCCTGCATTTTGGATCTTGTTTGTTGGATATTATTTGGCTTGATAACCTTAGCAT---ATCAGACAGTC-GAGGACCGTGATCTATGAGGGCCTTAAAATCCCTGTTTTATKTACTTTTT-GAAAGTTT-GAGTTAATCCGGATGTCTCCATCACATGGGGGAAACTGGGG-TGAAATTGGT-GGTGGGGTTT-ATATTTTGGATGTGTGGATGAGATTTTACCACATACAGGGTTGTAATTTC-----------TACAGTGGGTGGAACGAGGGAATCATCTAGAGACAAACCCCAC--CATGGTTTTTGTTTCCTTCCTCATATGTTAAAAAA-GCTGGGAATTTGATTCCGTTT-GAGTGG---TGATGT-AGAACCTGATCTCTTCTTTAGATTTTTCTTCTCTTTTT-GTATATCTAGAA-GAAAGAGAGGCAG---TATTTTTTAAATTGGATGAGAATTTGGCTACCATGCTGCTCCTATCCTCTTCCCAGAAAGGGAGTTCTGAGTTTGTCAAGTCTC--TGACTTCAATTTCATCATRTA--TGTAGATAAA-GCTTTATGACTC----TGTAAGCGTGCAACTCAC----TGATGCAAA-GCCTATT---ACGTTTA-GATACATGGATTA-CGCATATGCTTTCACCAGCTGAGATTTATCCATGTCCTTGTCCTTTCACAAGCGGGGCTTGATTGGATTGACGATGCTGTGTTGATGTGCATAGAACTGCTGTTCTGTGTTGTGTGGTTT-GGTRTCTAAATAAAA-GGACAAACTGCTCCTTGTCGATCAGATACGAGCATTCCAGAGAATATGAAGGCTATTGATGTCATACCTCTGCTGACACCTACTGTGCTGGAGAAGATTGAGGCTGTTGTTCAAAGCAARCCAAAGCGACCTGATTCATATAGGTGAACAGTATATCCATTCAACCCTTTTGAGTGTTGTGGATATTACTTGGAACATTCCATTTTCCAACCTACCAGAATGCTAGCTACCAATTGGTGTGAAGGACATTTYATGTTYCTCTTGTTTGGATGTG-TTTTCTYCACTGAAATTCTCA-AGCATATAGTTCTCTTCCTATTTATTTTTYC-TTTTCTTCTGGGTGGGGTGTAAAAGGGTA---TTATTTGAACCATTAAATCAATTGGAGATTGGAACCTGGGATTCAATTTAAGAKACCATACTTTTATAGTCAATTA------------TTYGGTTTTGGTTTGATAAAAAAACAGGTGCAAGTTCTGTTGA
		</sequence>
		<sequence>
			<taxon idref="059VBLOODV"/>
			TGGAAAGCCCCTTTCTATGCTTATTACAAGGACTTCGACATAGAGGGATGCCCAATGCCAGGACCCGGGACTTGTGCCTCTAACCCTAATAACTGGTGGGAGGGAMCTGCATACCATGAACTCAGCCCTATTGAAGCCAGACGATACCATTGGGTCCGTCAGAACCACATGATCTATGACTACTGCACGGACAAATCGCGATACCCGGTTACCCCACCGGAGTGTGTCGCAGGCATCTAAAATCCGATGGCCAATTTTTCCTTAATTGGTAAATACATTCATGCCTACGTACGTACACACCCTCGTACACTTT-------GTTGTG-TGATAAGAGCCATGCATATCAGGGGGTATAGAGGGGAT-AAAAAATAATATTATTTTTGTTTCGATGGTGATTTTAGTATGTGGTTGA------AGCCTAAGATTT----GTAAGGTTTGTTTTCTAAGGGTGGGCAAAGGGTCAACTTCTATTTGTAAACCATATGTGTCTGTATTTGCCGATTATCATAAGTGCCAATAAAGCTTCTGCATGGTGCTGTACTAAGCATTCGTTTCAATGAAGATATATTGAGTGTGTGGAATCGCAATGCATCCGATCATCAGGTCAGTAACCACTAATTCACTACTATTCTGATATGTTCTGTGTTTGTGTACAATATGGTGACCTTGATTTACTTTTTCCATTAGGCTGTAATGGCTCTAAGAGATGCGATCAAACGGCACTTGAAGCTTCCCCATGGCTATGTTATGGAATACAAGGCTCATGATGCTTCTCTCCGTGACAACTCATCTTATAGGAACACATGGTTGAGAGGATGATCCTGTGGATTCCCTCCTTAAGCAACCATGTGGGAATGGAAGTTCAGATAGCTGTCCATTGAGGTCCCTG-CAGGATCAAAATCAGTTACTCCTATATTACCTT-----ACAACTAGTTTGGTGGTTGTCGCTCTGAGTTTTAATGTAAGACTGTATTAGCTTCAA--------CTGAAGTCAAAACTCTCAGTTTCGTTAATGAATTTGCTGGTTTTCCCACAGGTTAAGGCAAAGCAGGTTACATTCCACAGGAAAAAGAATCTTCAGTACTATGAGATATCAGCGAAGAGCAACTACAATTTTGAGAAACCTTTCTTGTATCTTGCTAGGAAGCTTGCAGGGTGATTAAATAATATAGAAATTATTCAATTTCTGGTTTATATATGCTACAGAGGATATTTAACATTGATAA-TTGCTTTGGTGATTTTAGGGATCCCAATCTCCACTTTGTGGAGTCCCCTGCTCTTGCTCCTCCAGAAGTACACATTGACTTGGCTGCACAGCAACAGTAAGAATCTTGTCCTTGTAGTGC-TTCTTCTACTGTTGCCCCTC-ATTA------TTTTTCTTTTTAATAATGATAAC-TTCTTATTGATGTCTGGTTTGCTTTAGACTATATTTTAAATCAATTCATTTGATATCAA--------TATACCTGTCCAGTTCTGGTCCCCTGCCTC-ATTATGTTTTTTGTTTGTTACAGGCACGAGGCTGAGCTTGCTGCAGCAGCTAGTCAGCCTCTTCCAGATGATGATGATGATGCATTTGAGTAGAGAGAACTGGTGGAGAGGCTTGGGTTCTACCTTTTTGCAATGATTTAATGCTTCCTTTA-----TTATGCATCGTTCGCTTACCAAGTTTTTAAACTGGGCTTGGTGCTTTGAGCGGTCTCATGGATGTACGTGGAAGCAAGCCAGAYGGCTCAGAGGTTGGTTCTGGTGATGGCCAAGGGAAGTCAGCTTCTGGACATGGCAGTGGAAATAGAGATTCCTAAGGTYGAAGATAGTTCTWAGTGAGA----TGGCTGCRGGWGGTTAAACCATCTAGGGATGAT---AGTGTGTAGACCTTTTT---------------------GAG-----TACTGGCATATACATATCTACATATTTCAACACATATGAACAACCTTTACCATCTC
			CACTGAATTTGTAGTTGTAGCATCTCCAATGAACAGCCATCCCATGTTCGAATTGGTTTCAGCAGCCCAGACAATCCTCCCCGACAGCGATGGCGCCATCGATGGGCATCTCCGGGAAGTGGGGCTGACCTTCCACTTACTTAAGGATGTGCCCGGCCTCATTTCCAAGAACATTGAAAAAAGCCTGAATGAGGCCTTCCAGCCTTTGGGCATCAAGGACTGGAACTCCATTTTCTGGATTGCACACCCTGGTGGGCCTGCAATCTTGGATCAAGTTGAGGAAAAATTAGCCCTAAAGCCCGAGAAGTTACGCTCCACACGACACGTCTTGAGCGAGTATGGTAACATGTCAAGTGCTTGCGTGTTGTTTATTTTGGACGAGATGAGGAGGAAGTCGGCTGAGGAAGGGCTGAAGACCACGGGTGAGGGGCTGGAAT-GGGGCGTGCTCTTCGGTTTCGGACCAGGGCTCACTGTTGAGACCGTGGTGCTCCACAGTGTGTCTACTTGAGGGATTAAAAAATATCTACTGTTTCCACTTTACTTGCCTGATTTGGTTTTCCCCTTCTCTTGTTGGTGAAAACTGACCCCAAGGACGAGTTCCTTGCAATATTGAGAGCCACTGTGAAGTGCTTGACCCGCCCAGAGAAGTACTTTGAGAAGGTTCTTAGGCTGGCAATCAACAAGCGAGGCACAGATGAAGGGGCTCTCACTAGAGTTGTCACTACAAGGGCTGAGATTGACATGAAGATCATAAAGGAGGAGTACCACAAAAGGAACAGCGTCACTCTGGATCATGCCATTGGCAAGGACACCACTGGAGACTATGAAAAAATGCTTCTGGCCCTGATAGGACGCGGAGATGCTTGAGCTCGTTATTTCTT-CATGAAATTTGCTTCTGATGGTGTCTATATATATAA---CTTATATAGTCTGCC----ATGTTTTCAAATGGTTGCATGTTGTGGAATGGGTTATCCTGGTTTTGTGTG--TGG-TCCTTAATAATCAGTCTTGTGGCTATTGCGTGTCTTGGAAGACTTCAGTGTGATCAGACACAGCGAAACTGGAGCTGTTGAAGAGCTTGGGAGCTGATTTGACGATTGACTACACTAAGGAGAACTTTGAAGATTTGGCAGAGAAATTCGATGTAGTTTATGATGCAGTTGGTAAGTTCTTGTGTTTATTGCTCATTTT-GAGGAGTCACTTATTGCACTATTGTCGTTTGTAGCTTATT-GAAATTTAATTCCCCAGCTCCATATTTGTTTGGGCCTGGTTTGATA-GAGTAAATTGATGGTGGATGAACAC----AACTTTTT-CCTTTCTACATTAACAGGGCAGTGTGATAAGGCAGTGAAGGTAGTGAAAGAAGGAGGCAGCGTGGTGGCATTAACAGGTGCCGTGACACCTCCTGGTTTCAGATTTGTAGTAACTTCAAATGGAGAGGTGTTGAAGAAACTGAACCCATATTTGGAGAGCGGGAAGGTGAAGCCAGTGGTTGATCCCAAGGGACCATTTCCATTTTCTCAGGTTGTTGAAGCTTTCTCCTACGTTGAAACAAGCCGAGCCACTGGAAAGATAGTTATACATCCGATTCCATGAGAGAAGAGACACAGTAAAACTCGGTCACTATGGA----GATGTATGATTGGAATGAAACCTGAGAAATTTTCAGTTTGATGTATAAATATTAAATATATTCTGGTTGAGAGGAGCTTTGGCCACCATGGATAGAGACTATGGAATTCTTAACAAGGTTTTCCATCATATAACGGATACTCATGTGGCACACCATTTGTTCTCAACAATGCCGCATTATCATGCAATGGAGGCTACAAAGGCCATAAAGCCAGTRTTAGGAGATTATTATCAGTTTGATGGGACTCCATTTTACAAGGCAATGTGGAGAGAGGCAAAGGAGTGTGTCTATGTCCAGTCGGATGGTGACAAGAGCAAAGGTGTTTTCTGGTACCAGAATAAGTTTTGATGACTTA
			AACTGGTGATGTTTGTTTCGGAATGTTCTARTTTCTTCTT---AGGATTTTAGC-TTCCCGTTA-T--TGTTAACTTAGCCATGYCTGTGC---------TTGTACCTCGAATCTTGGTTGCATTAATATCATTCCATGGCCAACCAA-GC---GGAATCAGCTGGGGGAATCACATTGAAACCGCAGAAGCAGCAGCAATTCTGGCCATGGCTAATAGAGAACTA----CGAAGCAGAGAGCTGCTGCT---CTGGACTAGTGGTTCAACCC-ATCTGCTACTT-CAGCCAATTTTGCCATTACCC-CTCTGTTCACCATTC-CCTCTGGTACCAGCTT-CCATCTTCAAAAAAA---TGATGCTTCCGCTTTCTGCTTTT-AGCTTTTGGCTTTTTGCTTTT-----------------------------------GGATGTAAAGGAATGAGATTCTCTATTGGGTTTTGCTTAGTATTGTTATTGATTGGTCACTCCAGGAGAAGGAACCTCCAATCCAAAGTCTACAAGTAAAAGGAAGTTTATCGGCACTGGCAGCTTTGCTGAGCAGGACAAATACTTGGAAATGTCGAAACGTGCATGCAAAGCTTCTAATTCCTACCTGGACTTGAATCTGCCTGTAGAGGAGTTGGAAGAAGATGTT---GATTCGGCAAATTGTGACAGTGATTCCCTCTCTGAAAGCTCAGAAGCTTGGTTGGAAGAGTTCTTAGATCAAATGGATGAAAAAGTGACTTTCAAGCCCTTCAATTTTGATGCAGTTGCTCAGAAGCTACTTAAGGAGATAAGCCTGAACTTCCAAAAGATTATCGGATCTGACATTCAGTTGGAGATTGACAGCGAGCCATTGAAAAGCTTGGGCTGAGGCACAAGGAACACATTGCAGCTTATGGAGAAGGCAATGAACGCCGTCTCACTGGACGACATGAAACTGCTGACATCAACACATTCTTATGGGTAAAAATTACTGTTTCCATCAATTAAATAGAAGATCAAATCATTCAGAAAGTAA-TGTAGAT----------------------------------------------------GGAGGAACTTGGCAAGGAACTAGGGAGC--------------------------------------TATTAGCAATGATTTAACATATGCA-TTGAGAATTTGTAATTAGTTGAATCATAAGCCAGAAATCACCC-TTTTTTSGGGAATTTGGAT-AAGTTTCCCAGAATGCTGATCATCCGTCCTTCACATGTGGTTGATTTACAGGGAGTGGCAAACCGAGGAGCCTCCATTAGAGTTGGAAGAGACACAGAGAAAGCTGGGAAAGGATATTTTGAGGACAGAAGGCCTGCTTCAAACATGGATCCTTATGTGGTCACCTCCATGATTGCAGAAACTACAGGATTAGAAGCTAAATTCGACATGTTGATTGCCAACATCATCATCGACTGTTTGATGAGCCACTCTAGCTACTTGGCAAGCAACATGTCGAATTTAGCTTCTAATCCTGAACACAATGCCACAAAATCAGCCTATGAACATTGCTTCCTGCACTGTTCTGATGCAAAGAMGGYGCTAAATTCAGCAGCTTTGGAGCTAAAGAATGGCAGCTATGATAGCGCTGAACTGTCCTTGCGCGAAGCAGCGCTATATCAAGGCACATGCCGATAYGAGTTTGTGAGTTCAAAYGAGACTTATGTGCCRCCTAATGTTTACTATGATCTGAAGGTCTTTGATATACTWACTGTGGCTGCCTTTAGAATTATCAAGGGTCCTGAACTTGTGGACAACTGCTCCAGGCATGCAGTTCTACACTGCAAACTATGTGAATGGAGTTGCTGGAAAAGATGGAGCTGTTTATGGAAAGCATTCAGGGCTCTGCTTGGAGACACAGGGATACCCAAACGCCATTAACCAGCCAAACTTCCCGTCCATCGTYGTCCAGCCAGGGGAGAAGTATCA
			ACACACCATGTTGTTTGWGTTCTCCGTTGAGTRAAGGAGCAGATATA-TTTRAGAAAAGTCTGCTCTGTKTTTGGTTTTCAATGGCTGTGAGACCAATGCTGATGGTGATAGCCAGATTGGAACGGTGGGATGTGTGGCTGTTGACACTCATGGAAATTTAGCAGCTGCTACTTCTACTGGTGGACTGGTTAACAAAATGGTGGGCAGGATTGGGGACACACCCATTGTAGGTGCAGGGAACTATGCGAACAGCCTGTGTGCAGTCTCTGCCACAGGAAAAGGCGAAGCAATAATACGTGGTACTGTTGCAAGAGATGTGGCAGCACTCATGGAGTACAAAGGGCTTTCGCTCGAGGAAGCAGCAGCGTATGTATCCTTGTCCTCCCAACTCTCAAAGGCAAGCTCAATGGCATTGCCCTGCGTGTGCCCACCCCAAATGTGTCGGTTGTGGACCTTGTTGTTCAGGTGTCCAAGAAGACCTTTGCAGAGGAGGTGAATGCTGGTTTCAGGGACAGTGCTGAGAAGGAGCTCCAAGGGATTCTCTCTGTGTGTGATGAGCCCCTGGTTTCAGTTGACTTCAGGTGCTCTGATGTGTCCTCGACCGTGGACTCATCACTGACCATGGTTATGGGAGATGACATGGTTAAGGTGATAGCTTGGTATGACAATGAATGGGGTTACTCTCAAAGGGTTGTGGATTTGGCTGATATTGTGGCCAACAAATGGAAATGATGAGCGGATTTGGGAGTAGTGGCTTCATCAGCATTGGGGTTTAGGACTCGGACTGAAAATGACATCAAGTTGGCTAATAGCGTTGATGTTGGGTCCCTTCGTGATCCACAGGAGGATGCAGTCAGGGTCAAGGACCCGGAATGGCTCATTGTTATTGGGGTCTGCACCCACTTGGGCTGCATCCCCTTGCCAAATGCTGGTGATTTTGGTGGTTGGTTTTGTCCATGCCATGGCTCCCACTACGATGTCTCTGGCAGGATCCGCAAAGGGCCAGCACCCTACAATCTTGAGGTACCCACTTACAGCTTCTTGGAGGAGAACAAGTTAATGATTGGCTGAGAATCGATGTTGAAGAGCAAGCACAACTTGAAATTCTGAGAGTGTCTTTCATTTACCTAGTGCAAGTGATTCT-AATATCCTAAAGGGCAATGCTTTGATCAGAAAAGAACTGATACAATGAACCRTA-TAATGTGTTACAACTTCCAAGATCACAGCTATACTGTATTATTGCCATCTTATGCTTGGCTGTTAATTTATTGCTTTTGCCTC--TATTAATGTTGGTGT-ATGGAAAAATCTTTGTTGGATCTTGTTATTTCTGATGTGGATT-AGGTTTAAAACATCATTATAGAAGCTGATTTCACCAAAGAGGAGATTCCAAGACTGGGCCAACCCAGGGTCAATGGGGAAGCAGTACTTCCTCGGGTTTGAAAAATACTTGGGAGGGTCTGGCGACCCAGCCTACCCAGGAGGCCCACTGTTCAACCCTCTCGGGTTTGGTAAAGATGAGAAATCCCTCAAGGATCTGAAGCTCAAAGAGGTTAAGAATGGGAGATTGGCTATGTTGGCCATATTGGGCTACTTTGCACAAGGGCCTGTGACAGGAGTCGGGCCCTTCCAAAACCTGCTGGACCATTTGGCAGACCCTGTCAACAACAATATCATAACCAGCCTCAAGTTCCACAACTAGGATACTCATCCTCTTGTTGCTTTGCTTCACGATT-------CACTCTCTCTGTGT--CCTCTCAGCTGTCACCTCTCTACCCCCC--TC----ATATTTGTAATATTATTATGTGAAGACTTGGCCTTTAAATTT-----------------------------------CTCCCTCTCCCTCAAACTCCGCCACCCTAAGCCCCTCAGATTCTCCACCGCCATCTCCGCTACCATCGCCGTCGGTGACAAGCTCCCAGAATCCACCTTCTCCTACTTCGACTCCGCCGGCGAG
			CTCCAGACCACCACCGTCTCCGACCTCACCAAGGGCAAGAAAGCCATCCTCTTTGCCGTCCCCGGCGCCTTCACCCCCACTTGCTCCCAGAAACACCTCCCCGGCTTCGTTGAAAAGTCCGGCGAGCTCAAGTCCAAAGGGGTCGAAACCATCGCCTGCATTTCCGTCAACGACGCCTTCGTCATGAAGGCTTGGAAGGCCGACTTGAAGATCGAGGACCAAGTGCTCCTGTTGTCGGATGGAAATGGGGACTTCACCAAAATGCAGATTTTCGTGAAGACCCTAACGGGGAAGACGATAACCCTAGAGGTTGAATCATCTGACACSATCGAYAATGTCAAGGCCAAGATCCARGACAAGGAAGGCATYCCWCCGGACCAGCAGCGCCTCATCTTCGCTGGCAAACAGCTGGAGGACGGCCGAACCCTAGCCGACTACAAYATCCAGAAGGAGTCAACCCTCCACCTGGTGCTCCGCCTCCGWGGTGGCGCCAAGAAGCGCAAGAAGAAGACCTACACCAAGCCCAAGAAGATCAAGCACAAAAAGAAGAAGGTCAAGCTCGCTGTTTTGCAGTTATTTTTTGCAGACTTTGCTGTAATGTATATGACACAAACCTCTGATTCTCTACACATCAAGCTCTAAATTATGTTTCGCTGAGAAGAGCGAAGATCGGTGTCCGTC----TGTCCTCAGAATTGATCGGGAGTTTGACGGGGCTGATCTATCAGGCTTCATGTACCATATTGTGCCAGCCGGGTGCCGCCTGTCGATTGTAATCCCTAGTTTTTCCCCCC--TCTATTTGTCCTTTGCTTTATGTTTCTTGATCGGGCAGGATATGGAAGAATTGGTTTCTATGGGTTTAGTTCGAAGCATTGGGATAAGGTATGCTCACAAGTT-GAAAATTTTAGGTACAATTTGGCCAATACTGTGAAATTTCATACAAGCACTATCCATCATATCCTATGAAAACTTTCCCCTTTCTTCGAGCCTTACTCTGGAACTTGGATGGAGAAAAAAAAA--GACTTTTTAAAACTAATTAAGGTGCAATTAGAGAAACAGTTGAAACTTGAATTTCTA-----TTTCCATGTCAACAAG-GGTTTGTTAGTGACATCTCTTATTGATTGGGGGAAAAAGTCTCTGACATTACATACGTAATGAACTTCTTTT-AACTAAGTATATGCATTTTAAAACCGTGAGAAGCCATTAGGC---TCAAAAT-GATAATGTCTACTCAGAAGGGAA-----TGAGTCATTACAAAATCTCTCTTGCCAATTGAAA-TTAAAGGCTTCAAG----------------------------------------------TTGTTCCTTTGTTCTGATTCTTCAGTTTTGTAAATTTATTTTGAAACTT-GGGAATTGTGTTTTGAAAGAAAGTTTTCTTGCAGCAACTACGACATCTTTCTAACCAGGGATTGCTTAGCTTACTCCAAAGTGAAGCCTGCTGTGAATCAGATCGAGACACACCCCTACTTCCAACGCGACTCCCTCGTCAAATTCTGTCAGAAGCATGGAATCTGTCCCTTAGCAGCAGGGATTCTAGTTCTCCGCCGTTGATTTGATC-TTYGATCAAACGACCATGCCGATCCGCAACATCGCCTTTGGAAGGCCCGAGGAGGCGACTCGACCCGACGCTCTTAAAGCGGCGTTTGCYGAGTTTATATGTACCTTGATTTTCGTGTTCGCCGGCGAAGGTTCCGGCATGGCCTTTAACAAACTCACTGACAACGGTTCCACCACCCCCGCTGGCCTCGTTGCCGCCTCTCTGGCTCACGCATTCGCTCTCTTTGTTGCCGTCTCTGTAGGAGCATCAAATGTACGCTGAGATGGCTTCCCGCCATAGGGTTAGGTCTCCTTGCATCCAAATCATCAAGACTGCAACCATCCCAGCTAAGCTTTGCAAGAGGGAGAGCTCAAAACAATTCCACAACTCCAAGATCAAGTTCCCC
			CTGACCTTCAGGAAGGTCAGGCCACCAACCAGGAAGCTCAAGACCACYTACAAGGCWTCAAGRCCCAACTTGTTTATGTAAGTCTGGGTGATCATTTGTTGAATGAGCTATAAA-GGTCG-ATCTAAGTTTTTTTGAAATTTTGTTTTACTATTCAGTAGAAACCTTCCTGCRTTTTGGATCTTGTTTGTTGGATATTATTTGGCTTGATAACCTTWGCAT---ATCAGACAGTC-GAGGACCGTGATCTATGAGGGCCTTAAAATCCCTGTTTTATTTACTTTTT-GAAAGTTT-GAGTTAATCCGGATGTCTCCATCACATGGGGGAAACTGGGG-TGAAATTGGT-GGTGGGGTTT-ATMTTTTGGATGTGTGGATGAGATTTTACCACRTACAGGGTTGTAATTTC-----------TACAGTGGGTGGARCGAGGGAATCATCTAGAGACAAACCCCAC--KATGGTTTTTGTTTCCTTCCTCRTATGTTAAAAAA-GCTGGGAATTTGATTCCGTTT-GAGTGG---TGATGT-AGAACCTGATCTCTTCTTTAGATTTTTCTTCTCTTTTT-GTATATCTAGAA-GAAAGAGAGGCAG---TATTTTTTAAATTGGATGAGAATTTGGCTACCATGCTGCTCCTATCCTCTTCCCAGAAAGGGAGTTCTGAGTTTGTCAAGTCTCTCTGACTTCAATTTCATCATATA--TGTAGATAAA-GCTTTATGACTC----TGTAAGCGTGCAACTCAC----TGATGCAAA-GCCTATT---ACGTTTA-GATACATGGATTA-CGCATATGCTTTCACCAGCTGAGATTTATCCATGTCCTTGTCCTTTCACAAGCGGGGCTTGATTGGATTGACGATGCTGTGTTGATGTGCATAGAACTGCTGTTCTRTGTTGTGTGGTTT-GGTATCTAAATAAAA-GGACAAACTGCTCCTTGTCGATCAGATACGAGCATTCCAGAGAATATGAAGGCTATTGATGTCATACCTCTGCTGACACCTACTGTGCTGGAGAAGATTGAGGCTGTTGTTCAAAGCAAGCCAAAGCGACCTGATTCATATAGGTGAACAGTATATCCATTCAACCCTTTTGAGTGTTGTGGATATTACTTGGAACATTCCATTTTCCAACCTACCAGAATGCTAGCTACCAATTGGTGTGAAGGACATTTCATGTTCCTCTTGTTTGGATGTG-TTTTCTCCACTGAAATTCTCA-AGCATATAGTTCTCTTCCTATTTATTTTTCC-TTTTCTTCTGGGTGGGGTGTAAAAGGGTA---TTATTTGAACCATTAAATCAATTGGAGATTGGAACCTGGGATTCAATTTAAGATACCATACTTTTATAGTCAATTA------------TTTGGTTTTGGTTTGATAAAAAAACAGGTGCAAGTTCTGTTGA
		</sequence>
		<sequence>
			<taxon idref="060ABREV58"/>
			TGGAAAGCCCCTTTCTATGCTTATTACAAGGACTTTGACATAGAGGGATGCCAAATGCCAGGACCCGGAACTTGTGCCTCAAACCCTCAGAACTGGTGGGAGGGAGCTGCATACCAAGAACTCAGCCCAATTGAAGCCAGACGATACCATTGGGTCCGTCAGAACCACATGATCTATGACTACTGCACGGACAAGTCGCGATACCCGATTACCCCCCCGGAGTGTCTTGCAGGCATCTAAAATCCGATGGCCAATTTTTCATTAATTGGTAAATACATTCGTGCCTACGTACGTACACACCCTCGTACACTTT-------GTTGTG-TGAGAAGAGCCATGCATATCAAGGGGTATAGAGGGGATAAAAAAATATTATTATTTTTGTGTTGATGGTGATTTTAGTATGTGGTTGAAGAACCAGCCTAAGGTTT----GTAAGGTTGGTTTTGTAAGAGTGGGCAAAGGGTCAACTTCTGTTTATAAACCATATGTGTCTGTATTTGCCGATTATTAATTGTGCCAATAAAGCTTCTGCATGGTGCTGTACTAAGCATTCGTTTCAATGAAGATATATTGAGCGTGTGGAATCGCAATGCATCCGATCATCAGGTCAGTAACCTTTAATTCACTATTATTCTGATATTTGCTGTGT------ACAATATGGTGACCTCAATTTACTTTAT--ATTAGGCTGTAATGGCTCTAAGAGATGCGATCAAACGGCACTTGAAGCTTCCCCTTGGCTATGTTATGGAATACAAGGCTCATGATGCTTCACTCCGTGACAACTCATCTTATAGGAACACATGGTTGAGAGGATGATCCTTTGGATTCCCTCCTCAAGCAACCCGATGGCTATAGAGGTTCAGAGAGCTGTCTCTTGCGGTCCCCAACAGTATCAAAATCAGTCACGCCTATATTACCTG-----ACTACTTGTTTGATGGTTGTCGCTCTGAGTTGTAATGTAAGACTGTATTAGCTTGAA--------CTGAAGTCAAAACTCTCAGTTTCATTAATGAATTTGCTGGTTTTCCCACAGGTTAAGGCAAAGCAGGTTACATTCCACAGGAAAAAGAATCTTCAGTACTATGAGATATCAGCGAAGAGCAACTACAATTTTGAGAAACCTTTCTTGTACCTTGCTAGGAAGCTTGCAGGGTAATAAAAATAATTTCTATATATTCGATTTCTGGTTTATATATGCTACAGATGATATCTAACATTGATAA-TTGCTTCGCTGATTTTAGGGATCCCAATCTTCACTTTGTTGAGTCTCCTGCTCTTGCTCCTCCAGAAGTACACATTGACTTGGCTGCACAGCAACAGTAAGAATCTTGTCCTCATTGAGC-TTCTTCTACCCTTGTACCTC-AATATTTATTTTTTGCCATTTAATAATGATAATTTTTTTCTTACTGTCTAGTTTGCTTTTGACTATATTTTGAATCAATTCATTTGACGTCAATAACTCATTCTACCTGTCCAGTTCTGGTCCCCTGCCTC-ATTATGTTTTTTGTTTCTTACAGGCATGAGGCTGAGCTTGCTGCAGCAGCTAGTCAGCCTCTTCCAGATGATGATGATGATGCATTTGAGTAGAGAGAACTGGTGGAGAGGCTCGGGTTCTACCTTTTTGTAATGATTTAATGCTTCCTTTT-----TTATGCTTCGTTCGCTTACCAAGTTTTTAAACTGGGCTTGGTGCTTTGAGTGGTCTCATGGATGTACGCGGAAGCAAGCCAGATGGGTCAGAGGTTGGTTCTGGTGATGGCCAAGGGAAGTCAGCTTCTGGTCATGGCAGTGGAAATAGAGATTCCTAAGGTTGAAGATCGTTCTAAGTGAGA----TGGCTGCAGGTGCTTAAACCATCTAGGGATGAT---AGTGTGTAGACCTTTTT---------------------GAG-----TACTGGCATATACATATCTACATATTTCAACACAT--GAACAACCTTTACCATCTT
			CACTGAGATTGTAGTTGTAGCATCTCCAATGAACAGCCATCCCATGTTCGAATTGGTTTCAGCGGCCCAGACAATCCTCCCCGACAGCGATGGCGCCATCGACGGGCATCTCCGGGAAGTGGGGCTGACCTTTCACTTGCTCAAGGATGTGCCCGGACTCATTTCCAAGAACATCGAAAAAAGCCTGAACGAGGCCTTCCAGCCTTTGGGCATCAAGGACTGGAACTCCATTTTCTGGATTGCACACCCTGGTGGGCCTGCAATCTTGGATCAAGTTGAGGAAAAGTTGGGCCTAAAGCCCGAGAAGTTACGCTCCACACGACACGTCCTGAGCGAATATGGTAACATGTCAAGTGCCTGCGTGTTGTTTATTTTGGACGAAATGAGGAGGAAGTCGGCTGAGGAAGGGCTGAAGACCACGGGTGAGGGGCTGGAAT-GGGGCGTGCTCTTTGGGTTCGGACCAGGGCTCACTGTTGAGACCGTGGTGCTCCACAGTGTGTCTACYTGAGGGACTAAAATATATCTACTGTTTCCACTTTGCTTGCCTGATTTGGTTTTCCCCTTCTCTTGTTGG---------------------------------------------------------------------------------------------------------------------------------------------------------------------------------------------------------------------------------------------------------------------------------------------------------------------------------------------------------------------------------------------------------------------------------------------------------------------------------------------------------------------------------------------------------------------------------------------------------------------------------------------------------------------------------------------------------------------------------------------------------------------------------------------------------------------------------------------------------------------------------------------------------------------------------------------------------------------------------------------------------------------------------------------------------------------------------------------------------------------------------------------------------------------------TCTGGTTGAGAGGAGCTTTGGCCACCATGGATAGAGACTACGGAATTCTTAACAAGGTTTTCCATAATATAACAGATACTCATGTGGCACACCATCTGTTCTCAACTATGCCGCATTATCATGCAATGGAGGCTACAAAGGCGATAAAACCAGTATTAGGAGATTATTATCAGTTTGATGGGACTCCATTTTACAAGGCAATGTGGAGAGAGGCAAAGGAGTGTATCTACGTTGAGTCGGATGGTAACCAGAACAAAGGTGTTTTCTGGTACCAGAACAAGTTCTGA-GATTAC
			AACTAGAGTTCTTTGTGTCGGAATGTTCTAGTTTCTTCTTCTTAGGGATTTAGC-TTCCCTTTC-T--CGGTAACTTAGCTATGTCTGTGC---------TTGTACCTCGAATCTTGGTTGCATTAATATCATTCCATGGCCAACCWAAGGAAAGGAATCAGCTGGGGGAATCACATTGAAACCGAGCAAGCCACGGCCATTCTGGCCATGGCTAATAGAGAACTA----TGAAGCAGAGGGTTGCTGCT---CTGGACCATTGGTTCAACCCCAGCTGCTACTT-CAGCGAATTGTGCCATTACCC-CTCTGTTCACCATTG-CCTCTGGTATCAGCTT-CCATCTTCAAAAAAAAAATGATGCTTCTGCTTTCTGCTTTT-GGCTTTTGGCTTTTGGATTTT-----------------------------------GGATGTAAATAAGTGAGATTCTCTATTGGGTTTTGCTTAGTATTGTTATTGATTGGTCACTCCAGGAGAAGGAACCTCCAATCCARAGTCTACAARTAAAAGGAAGTTTATCGACACTGGCAGCTTTGCTGAGCAGGAYAAATACTTGGAAATGYCRAAACGTGCATGCAAAGCTTCTAATTCCTAYCTGGAYTTGAATCTGCCTGTAGAGGAGTTGGAAGAAGATGTT---GATTCRGCAAATTGTGAYAGTGATTCCCTMTCTGAAAGCTCAGAAGCTTGGTTGGAAGAGTTCTTAGATCAAATGGATGAAAAAGTGACTTTCAAGCCCTTCAATTTTGATGCAGTTGCTCAGAAGCTACTTAAGGAAATAAGCCTGAACTTCCAAAAGATTATCGGATCTGACATTCAGTTGGAGATTGACAGCGAGCCATTGAAAAGCTTGGGCTGAGGCACAAGGAACACATTGCAGCTTATGGAGAAGGCAATGAACGCCGTCTCACTGGACGGCATGAAACTGCTGACATCAACACATTCTTATGGGTAAAAATTACTGTTTCCATCTATTACATAGAATATCAAATCATTCAGAAAGTAAATGTAGGTTTGGAATTATCGGACAAAAATATCGGATATAATCTCAAGTGAGCAAAAAAATGGAGGAACTTGGCAAAGAACTGGGGAAC--------------------------------------TACTAGAAATAATTCAACATATGCA-TTGAGAATTTGTAATTAGTTGAATCATAAGCCAGAAAACACCC-CTTTTTGGGGAATTTGGAG-AAGTTTCCCAGAATGCTGATTGTCATCCCTTTACATATGGTTGATTGACAGGGAGTGGCAAACCGAGGAGCCTCCATTAGAGTTGGAAGAGACACAGAGAAAGCTGGGAAAGGATATTTTGAGGACAGAAGGCCTGCTTCAAACATGGATCCTTATGTGGTCACCTCCATGATTGCAGAAACTACAGGATTAGAAGCTAAATTCGACATGTTGATTGCCAACATCATCATCGACTGTTTGATGAGCCACTCTAGCTACTTGGCAAGCAACATGTCGAATTTAGCGTCTAATCCTTCACACAAAACCACAAAATCAGCCTATGAAAATTGCTTCCAGCATTGCTCTGATGCAAAGAAGGCGCTAAATTCAGCAGCTTTGGAGATAAAGAACGGCAGCTATGATAGCGCTGAACTGTCCTTGCGTGAAGCAGCGTTGGATCAAGGCACATGCCGATATGAGTTTGTGAGTTCAAATGAGACTTATGTGCCGCCTAACGTTTACTATGATCTGAAGGTCTTTGATATACTTACTGTGGCTGCCTTTAGAATTA-----------------------------------------------------------------------------------------------------------------------------------------------------------------------------------------------------
			-------------------------------------------------------------------------------------------------TGCTGATGGTGATAGCCAGATTGGAACGRTGGGATGTGTGGYYGTTGACACTCATGGAAAYTYAGYTGCTGCTACTTCTACCGGTGGATTGGTTAACAAAATGGTGGGGAGGATTGGGGACACACCCATTGTAGGTGCARGGAACTATGCCAACAGCYTGTGTGCAGTCTCTGCCAYAGGAAAAGGYGAAGCAATAATACGTGGTACTRTTGCAAGAGATGTGGCAGCTCTCATGGAGTRCAAAGGGCTTTCACTCGAGGAAGCAGCAGCGTATGTA------------------------------------------------------------------------------------------------------------------------------------------------------------------------------------------------------------------------------------------------------------------------------------------------------------------------------------------------------------------------------------------------------------------GGACTCGGACTGAAAATGACATCAAGTTGGCTAATAGCGTAGATGTTGGGTCCCTTCGCGATCCACAGGAGGATGCAGTCAGGGTTAAGAATCCAGAATGGCTCATTGTTATTGGGGTCTGCACTCACTTGGGCTGCATCCCCTTGCCAAATGCTGGTGATTTTGGTGGTTGGTTTTGTCCATGCCATGGCTCCCACTATGACATCTCTGGCAGGATCCGCAAGGGGCCAGCACCCTACAATCTTGAGGTACCCTCTTACAGCTTCTTGGAGGAGAACAAGTTAATGATTGGCTGAGAATCGATG----------------------------------------------------------------------------------------------------------------------------------------------------------------------------------------------------------------------------------------------------------------------------------------------------------------AGGAGATTCCAAGACTGGGCCAACCCAGGGTCAATGGGGAAGCAATACTTCCTGGGGTTCGAGAAATACTTGGGAGGGTCTGGCGACCCAGCCTACCCAGGAGGCCCACTGTTCAACCCTCTTGGTTTTGGTAAAGATGAGAAATCCCTCAAGGATCTGAAGCTCAAGGAGATTAAGAATGGGAGGTTGGCTATGTTGGCCATATTGGGCTTCTTTGTACAAGGGCTTGTGACAGGAGTTGGGCCCTTTCAAAACCTGCTGGACCATTTGGCAGACCCTGTCAACAACAATATCTTGACCAGCCTCAAGTTCCAT---TAGGATGGATATTCATTCCTCTTCTTGCTTTGCTTCACTC----TCTCTCCCTCTCTC--TCTCTCTCTTTCTCTGTGTCATCCTCTCAGCT----GTCACCTCTCTCTCTCTCTCTCTCTGTCTCCCCCTCATAGTTGTAATATTATTATGTGAAGACTTGGCCTTAAATTTCTCCCTCTCCCTCAAACTCCGCCACCCTAAGCCCCTCAGACTCTCCACCGCCATCTCCGCCACCATCGGCGTCGGTGACAAGCTCCCAGAATCCACACTCTCCTACTTCGACCCCGCCGGCGAG
			CTCCAGACCACCACCGTCTCCGACCTCACCAAGGGCAAGAAAGCTATCCTCTTTGCGGTCCCCGGCGCCTTCACCCCCACTTGCTCCCAGAAACACCTCCCCGGCTTCGTCGAAAAGTCCGGCGAGCTCAAGGCCAAAGGTGTCGACACCATCGCCTGCATTTCCGTCAACGACGCCTTCGTCATGAAGGCTTGGAAGGCCGACTTGAAGATCGAGGACCAAGTGCTCCTGTTGTCGGATGGAAATGGGGACTTCACCAAAATGCAGATTTTCGTGAAGACCCTAACGGGGAAGACCATAACCCTAGAGGTTGAATCATCTGACACSATCGAYAATGTCAARGCYAAGATCCARGACAAGGARGGCATCCCGCCGGACCAGCAGCGCCTCATCTTCGCTGGAAAACAGCTGGAGGACGGCCGAACCCTAGCSGACTACAACATYCAGAAGGAGTCAACCCTCCACCTGGTGCTCCGCCTCCGWGGTGGCGCCAAGAAGCGCAAGAAGAAGACCTACACCAAGCCCAAGAAGATCAAGCACAAAAAGAAGAAGGTCAAGCTCGCTGTTTTGCAGTTATTTTTTGCAGACTTTGCTGTAATGTATATGACACAAACCTCGGATTCTCTACACATCAAGCCCTAAATTATGTTTGGCTCAGAAGAGAGAATATTGGTGTCCTTT----CTTCCTCAGGATTGATTGGAGTTTTGACGGGGCTGATCTATCAGGCTTCATGTATCATATTGTGCCTGCGGGGTGCCGCCTGTCGAATGTAATCCCTAGTTTTTTTCCCC-TTCTATTTGTCCTTTGCTTTATGTTTCTTGATCGGGCAGGATATGGAAGAATTGGTTTCTATGGGTTTAGTTCGAAGCATTGGGATAAGGTATGCTCACAACTT-GAAAATTTTAGGTATAATTTGGATAGTACTGTGAAATTTCTTACAAGGAACATCTATCATATCCTGTGAAAATTTTCCCCTTTCTTCGAGCTATACTCAAGGTGGCACTTGGATTAAAAAAA---CCCTTCAAAA--CTAATTGGCGGGCAATTAGAGAAACAGTTGAAACTTGACTTGAATTTGTATTTCCATGTCAACAAGTGCCATAGCTGTGAGATCTCATATTGATTAGGAGAAGAAGTTTTTGATACTATATACGTAGGAAGCTTCTTTT-AATTAAGTATATATATTTTAAAACTGTGAAGACTCATTAGGC---TTAAAATGGACAATGTCTACACAGAAAGGAA-----TGAGTCATTACAAAATCTCTCTAGTCAAATGAAA-TGAAATGCTTCATC----------------------------------------------TTGTTCCTTTGTCCTGATTCTTTGGTTTTGTAAATTTATTTTGAAACTT-GGCAATTGTGTTTTGAAAAAGAGTTATTTTGCAGCAACTACGACATCTTTCTGACCAGAGATTGCTTAGCTTACTCCAAAGTGAAGCCTGCTGTGAATCAGATTGAAACACACCCTTACTTCCAACGCGACTCTCTTGTCAAATTCTGTCAGAAGCATGGAATCTGTCCCTTAGCAGCAGGGATTCTAGTTCTCCGCCGTTGCTTTGATC-TTTGATCAAACGACCATGCCGATCCGCAACATCGCCGTTGGAAGGCCTGAGGAGGCAACTCGACCCGACGCTCTTAAAGCGGCGTTGGCTGAGTTTATATGTACCTTGATTTTCGTGTTCGCCGGCGAAGGTTCCGGCATGGCCTTCAACAAACTCACTGACAATGGTTCCACCACCCCCGCTGGCCTCGTTGCCGCCTCCCTGGCTCACGCATTCGGTCTCTTTGTTGCCGTCTCTGTAGGAGCATCAAATGTACGCTGAGATGGCTTCCCGCCACAGGGTCAGGTATCCTTGCATCCAAATTATCAAGACTGCAACTATCCCAGCTAAGCTTTGCAAGAGGGAGAGCTCAAAACAATTCCACAACTCCAAGATCAAGTTCCCT
			TTGACCTCCAGGAAGGTGAGACCACCAACCAGGAAGCTCAAGACCACCTACAAGGCATCAAGGCCCAACTTGTTTATGTAAGTCCGGGTGATCWTTTGTTGGATGAGCTATAAA-GGTTGGATCTAAATTTCTT-GAAATTTTGTTTTACTATTCAGTAGAAACCTTCCTGCATTTTGGATCTTGTTTGTTGGATATTATTTGGCTTGATAATCTTAGCATCATATCAGACAGTT-GAGGAATGTGTTCTATGTGGACCTTAAAATCACTTTTTTATTTACTTTT--GAAAGTTT-GAGTTAATCCGGATGTCTCC-------------------------------------------------------------------------------------------------------------------------------------------------------------------------------------------------------------------------------------------------------------------------------------------------------------------------------------------------------------------------------------------------------------------------------------------------------------------------------------------------------------------------------------------------------------------------------------------------------------------------------------------------------------------------------------CATTCCAGAGAATATGAAGGCTGTTGATGTCATTCCTCTGCTGACTCCTGCTGTGCTGGAGAAGATGAAGGCTATTGTTCAGACCAAGCCAAAACGACCTGATTCATTTAGGTGAACAGTGTATTCATTCAACCCTTTTGAGTGTTGTGGATATTACTTGGAACATTCCATTTTCCAACCTTCCAGAATGCTAGCTACCAATTGGTGTGAAGGACATTTCATGTTTCTCTTGKTTGGATGTGTAAAACTTAAGTGAAATTCTCG-AGCATATAGTTCTCTTCCTATTTTTTTTTTC-TTTTCTTCCGGGTGGGGTGTAAAAGGGCA---TTATTCGACCTGTTGAATTAATTGGAGATTGGAGCCTGGGATTCAATTTAAGAGACCATACTTTTATAGTCAATTA------------TTCGGTTTTGGTTTGATAAAAAAACAGGTGCAAGTTCTGTTGA
		</sequence>
		<sequence>
			<taxon idref="067VCALIDV"/>
			TGGAAAGCCCCTTTCTATGCTTATTACAAGGACTTCGACATAGAGGGATGCCCAATGCCAGGACCCGGGACTTGTGCCTCTAACCCTAATAACTGGTGGGAGGGAACTGCATACCATGAACTCAGCCCTATTGAAGCCAGACGATACCATTGGGTCCGTCAGAACCACATGATCTATGACTACTGCACGGACAAATCGCGATACCCGGTTACCCCACCGGAGTGTGTCGCAGGCATCTAAAATCCGATGGCCAATTTTTCCTTAATTGGTAAATACACTCATGCCTACGTACGTACACACCCTCATACACTTT-------GTTGTG-TGATAAGAGCCATGCATATCAGGGGGTATAGA-GGGAT-AAAAAATAATATTATTTTTGTTTCGATGGTGATTTTAGTATGTGGTTGA------AGCCTAAGATTT----GTAAGGTTTGTTTTCTAAGGGTGGGCAAAGGGTCAACTTCTATTTGTAAACCATATGTGTCTGTATTTGCCGATTATCATAAGTGCCAATAAAGCTTCTGCATGGTGCTGTACTAAGCATTCGTTTCAATGAAGATATATTGAGTGTGTGGAATCGCAATGCATCCGATCATCAGGTCAGTAACCACTAATTCACTACTATTCTGATATGTTCTGTGTTTGTGTACAATATGGTGACCTTGATTTACTTTTTCCATTAGGCTGTAATGGCTCTAAGAGATGCGATCAAACGGCACTTGAAGCTTCCCCATGGCTATGTTATGGAATACAAGGCTCATGATGCTTCTCTCCGTGACAACTCATCTTATAGGAACACATGGTTGAGAGGATGATCCTGTGGATTCCCTCCTTAAGCAACCATGTGGGAATGGAAGTTCAGATAGCTGTCCATTGAGGTCCCTG-CAGGATCAAAATCAGTTACTCCTATATTACCTT-----ACAACTAGTTTGGTGGTTGTCGCTCTGAGTTTTAATGTAAGACTGTATTAGCTTCAA--------CTGAAGTCAAAACTCTCAGTTTCGTTAATGAATTTGCTGGTTTTCCCACAGGTTAAGGCAAAGCAGGTTACATTCCACAGGAAAAAGAATCTTCAGTACTATGAGATATCAGCGAAGAGCAACTACAATTTTGAGAAACCTTTCTTGTATCTTGCTAGGAAGCTTGCAGGGTGATTAAATAATATAGAAATTATTCAATTTCTGGTTTATATATGCTACAGAGGATATTTAACATTGATAA-TTGCTTTGGTGATTTTAGGGATCCCAATCTCCACTTTGTGGAGTCCCCTGCTCTTGCTCCTCCAGAAGTACACATTGACTTGGCTGCACAGCAACAGTAAGAATCTTGTCCTTGTAGTGC-TTCTTCTACTGTTGCCCCTC-AATA------TTTTTCTTTTTAATAATGATAAC-TTCTTGTTGATGTCTAGTTTGCTTTAGACTATATTTTAAATCAATTCATTTGATATCAA--------CATACCTGTCCAGTTCTGGTCCCCTGCCTC-ATTATGTTTTTTGTTTGTTACAGGCACGAGGCTGAGCTTGCTGCAGCAGCTAGTCAGCCTCTTCCAGATGATGATGATGATGCATTTGAGTAGAGAGAACTGGTGGAGAGGCTTGGGTTCTACCTTTTTGCAATGATTTAATGCTTCCTTTA-----TTATGCATCGTTCGCTTACCAAGTTTTTAAACTGGGCTTGGTGCTTTGAGCGGTCTCATGGATGTACGTGGAAGCAAGCCAGATGGCTCAGAGGTTGGTTCTGGTGATGGCCAAGGGAAGTCTGCTTCTGGACATGGCAGTGGAAATAGAGATTCCTAAGGTCGAAGATAGTTCTAAGTGAGA----TGGCTGCATGTGGTTAAACCATCTAGGGATGAT---AGTGTGTAGACCTTTTTTGATAGTGTGTAGACCTTTTTGCG-----TACTGGCATATACATATCTACATATTTCAACACATATGAACAACCTTTACCATCTC
			CACTGAATTTGTAGTTGTAGCATCTCCAATGAACAGCCATCCCATGTTCGAATTGGTTTCAGCAGCCCAGACAATCCTCCCCGACAGCGATGGCGCCATCGATGGGCATCTCCGGGAAGTGGGGCTGACCTTCCACTTACTTAAGGATGTGCCCGGCCTCATTTCCAAGAACATTGAAAAAAGCCTGAATGAGGCCTTCCAGCCTTTGGGCATCAAGGACTGGAACTCCATTTTCTGGATTGCACACCCTGGTGGGCCTGCAATCTTGGATCAAGTTGAGGAAAAATTAGCCCTAAAGCCTGAGAAGTTACGCTCCACACGACACGTCTTGAGCGAGTATGGTAACATGTCAAGTGCTTGCGTGTTGTTTATTTTGGACGAGATGAGGAGGAAGTCGGCTGAGGAAGGGCTGAAGACCACGGGTGAGGGGCTGGAAT-GGGGCGTGCTCTTCGGTTTCGGACCAGGGCTCACTGTTGAGACCGTGGTGCTCCACAGTGTGTCTACTTGAGGGACTAAAAAATATCTACTGTTTCCACTTTACTTGCCTGATTTGGTTTTCCCCTTCTCTTGTTGGTGAAAACTGACCCCAAGGACGAGTTCCTTGCAATATTGAGAGCCACTGTGAAGTGCTTGACCCGCCCAGAGAAGTACTTTGAGAAGGTTCTCAGGCTGGCAATCAACAAGCGAGGCACAGATGAAGGGGCTCTCACTAGAGTTGTCACTACAAGGGCTGAGATTGACATGAAGATCATAAAGGAGGAGTACCACAAAAGGAACAGCGTCACTCTGGATCATGCCATTGGCAAGGACACCACTGGAGACTATGAAAAAATGCTTCTGGCCCTGATAGGACACGGAGATGCTTGAGCTCGTTATTTCTT-CATGACATTTGCTTCTGATGGTGTCTATATATATAA---CTTATATAGTCTGCCTGCCATGTTTTCAAATGGTTGCATGTTGTGGAATGGGTTATCCTGGTTTTGTGTG--TGG-TCCTTAATAATCAGTCTTATGGCTATTGCGTGTCTTGGAAGACTTCAGTGTGATCAGACACAGCGAAACTGGAGCTGTTGAAGAGCTTGGGAGCTGATTTGACGATTGACTACACTAAGGAGAACTTTGAAGATTTGGCAGAGAAATTCGATGTAGTTTATGATGCAGTTGGTAAGTTCTTGTGTTTATTGCTCATTTT-GAGGAGTCACTTATTGCACTATTGTCCTTTGTAGCTTATT-GAAATTTAATTCCCCAGCTCCATATTTGTTTGGGCCTGGTTTGATA-GAGTAAATTGATGGTGGATGAACAC----AACTTTTT-CCTTTCTACATTAACAGGGCAGTGTGATAAGGCAGTGAAGGTAGTGAAAGAAGGAGGCAGCGTGGTGGCATTAACAGGTGCCGTGACGCCTCCTGGTTTCAGATTTGTAGTAACTTCAAATGGAGAGGTGTTGAAGAAACTGAACCCATATTTGGAGAGCGGGAAGGTGAAGCCAGTGGTTGATCCCAAGGGACCATTTCCATTTTCTCAGGTTGCTGAAGCTTTCTCCTACGTTGAAACAAGCCGAGCCACTGGAAAGATAGTTATACATCCGATTCCATGAGAG--GAGACACAGTAAAACTCGGTCACTTTGGA----GATGTATGTTTAGAATGAAACCTGAGAAATTTTCAGTTTGATGTATAAATATTAAATGTATTCTGGTTGAGAGGAGCTTTGGCCACCATGGATAGAGACTATGGAATTCTTAACAAGGTTTTCCATCATATAACGGATACTCATGTGGCACACCATTTGTTCTCAACAATGCCGCATTATCATGCAATGGAGGCTACAAAGGCCATAAAACCAGTATTAGGAGATTATTATCAGTTTGATGGGACTCCATTTTACAAGGCAATGTGGAGAGAGGCAAAGGAGTGTGTCTATGTCCAGTCGGATGGTGACAAGAGCAAAGGTGTTTTCTGGTACCAGAATAAGTTTTGATGACTTA
			AACTGGTGATGTTTGTTTCGGAATGTTCTAGTTTCTTCTT---AGGATTTTAGC-TTCCCGTGA-T--TGTTAACTTAGCCATGTCTGTGC---------TTGTACCTCGAATCTTGGTTGCATTAATATCATTCCATGGCCAACCAA-GC---GGAATCAGCTGGGGGAATCACATTGAAACCGCAGAAGCAGCAACGATTCTGGCCATGGCTGATAGAGAACTA----TGAAGCAGAGAGCTGCTGCT---CTGGACTAGTGGTTCAACCC-ATCTGCTACTT-CAGCCAATTTTGCCATTACCC-CTCTGTTCACCATTC-CCTCTGGCATCAGCTT-CCATCTTCAAAAAAA---TGATGCTTCCGCTTTCTGCTTTT-AGCTTTTGGCTTTTTGCTTTT-----------------------------------GGATGTAAAGGAATGAGATTCTCCATTGGGTTTTGCTTAGTATTGTTATTGATTGGTCACTCCAGGAGAAGGAACCTCCAATCCAAAGTCTACAAGTAAAAGGAAGTTTATCGACACTGGCAGCTTTGCTGAGCAGGACAAATACTTGGAAATGTCGAAACGTGCATGCAAAGCTTCTAATTCCTACCTGGACTTGAATCTGCCTGTRGAGGAGTTGGAAGAAGATGTT---GATTCGGCAAATTGTGACAGTGATTCCCTCTCTGAAAGCTCAGAAGCTTGGTTGGAAGAGTTCTTAGATCAAATGGATGAAAAAGTGACTTTCAAGCCCTTCAATTTTGATGCAGTTGCTCAGAAGCTACTTAAGGAAATAAGCCTGAACTTCCAAAAGATTATCGGATCTGACATTCAGTTGGAGATTGACAGCGAGCCATTGAAAAGCTTGGGCTGAGGCACAAGGAACACATTGCAGCTTATGGAGAAGGCAATGAACGCCGTCTCACTGGACGACATGAAACTGCTGACATCAACACATTCTTATGGGTAAAAATTACTGTTTCCATCAATTAAATAGAAGATCAAATCATTCAGAAAGTAA-TGTAGAT----------------------------------------------------GGAGGAACTTGGCAAGGAACTAGGGAGC--------------------------------------TATTAGCAATGATTTAACATATGCA-TTGAGAATTTGTAATTAGTTGAATCATAAGCCAGAAATCACCC-TTTTTTCGGGAATTTGGAT-AAGTTTCCCAGAATGCTGATCATCC-TCCTTCACATGTGGTTGATTTACAGGGAGTGGCAAACCGAGGAGCCTCCATTAGAGTTGGAAGAGACACAGAGAAAGCTGGGAAAGGATATTTTGAGGACAGAAGGCCTGCTTCAAACATGGATCCTTATGTGGTCACCTCCATGATTGCAGAAACTACAGGATTAGAAGCTAAATTCGACATGTTGATTGCCAACATCATCATCGACTGTTTGATGAGCCACTCTAGCTACTTGGCAAGCAACATGTCGAATTTAGCTTCTAATCCTGAACACAATGCCACAAAATCAGCCTATGAACATTGCTTCCTGCACTGTTCTGATGCAAAGGCGGCGCTAAATTCAGCAGCTTTGGAGCTAAAGAATGGCAGCTATGATAGCGCTGAACTGTCCTTGCGCGAAGCAGCGCTATATCAAGGCACATGCCGATACGAGTTTGTGAGTTCAAATGAGACTTATGTGCCACCTAATGTTTACTATGATCTGAAGGTCTTTGATATACTTACTGTGGCTGCCTTTAGAATTATCAAGGGTCCTGAACTTGTGGACAACTGCTCCAGGCATGCAGTTCTACACTGCAAACTATGTGAATGGAGTTGCTGGAAAAGATGGAGCTGTTTATGGAAAGCATTCAGGGCTCTGCTTGGAGACACAGGGATACCCAAACGCCATTAACCAGCCAAACTTCCCGTCCATTGTCGTCCAGCCAGGGGAGAAGTATCA
			ACACACCATGTTGTTTGAGTTCTCCGTTGAGTGAAGGAGCAGATATA-TTTGAGAAAAGTCTGCTCTGTGTTTGGTTTTCAATGGCTGTGAGACCAATGCTGATGGTGATAGCCAGATTGGAACGGTGGGATGTGTGGCTGTTGACACTCATGGAAATTTAGCAGCTGCTACTTCTACTGGTGGACTGGTTAACAAAATGGTGGGCAGGATTGGGGACACACCCATTGTAGGTGCAGGGAACTATGCGAACAGCCTGTGTGCAGTCTCTGCCACAGGAAAAGGCGAAGCAATAATACGTGGTACTGTTGCAAGAGATGTGGCAGCACTCATGGAGTACAAAGGGCTTTCGCTCGAGGAAGCAGCAGCGTATGTATCCTTGTCCTCCCAACTCTCAAAGGCAAGCTCAATGGCATTGCCCTGCGTGTGCCCACCCCAAATGTGTCGGTTGTGGACCTTGTTGTTCAGGTGTCCAAGAAGACCTTTGCAGAGGAGGTGAATGCTGGTTTCAGGGACAGTGCTGAGAAGGAGCTCCAAGGGATTCTCTCTGTGTGTGATGAGCCCCTGGTTTCAGTTGACTTCAGGTGCTCTGATGTGTCCTCGACCGTGGACTCATCACTGACCATGGTTATGGGAGATGACATGGTTAAGGTGATAGCTTGGTATGACAATGAATGGGGTTACTCTCAAAGGGTTGTGGATTTGGCTGATATTGTGGCCAACAAATGGAAATGATGAGCGGATTTGGGAGTAGTGGCTTCATCAGCATTGGGGTTTAGGACTCGGACTGAAAATGACATCAAGTTGGCTAATAGTGTTGATGTTGGGTCCCTTCGTGATCCACAGGAGGATGCAGTCAGGGTCAAGGACCCGGAATGGCTCATTGTTATTGGGGTCTGCACCCACTTGGGCTGCATCCCCTTGCCAAATGCTGGTGATTTTGGTGGTTGGTTTTGTCCATGCCATGGCTCCCACTACGATGTCTCTGGCAGGATCCGCAAAGGGCCAGCACCCTACAATCTTGAGGTACCCACTTACAGCTTCTTGGAGGAGAACAAGTTAATGATTGGCTGAGAATCGATGTTGAAGAGCAAGCACAACTTGAAATTCTGAGAGTGTCTTTCATTTACCAAGTGCAAGTGATTCT-AATATCCTAAAGGGCAATGCTTTGATCAGAAAAGAACTGATACAATGAACCATA-AAATGTGTTACAACTTCCAAGATCACAGCTATACTGTATTATTGCCATCTTATGCTTGGCTGTTAATTTATTGCTTTTGCCTCTCTATTAATGTTGGTGT-ATGGAAAAATCTTTGTTGGATCTTGTTATTTCTGATGTGGATT-AGGTTTAAAACATCATTATAGAAGCTGATTTCACCAAAGAGGAGATTCCAAGACTGGGCCAACCCAGGGTCAATGGGGAAGCAGTACTTCCTCGGGTTTGAAAAATACTTGGGAGGGTCTGGCGACCCAGCCTACCCAGGAGGCCCACTGTTCAACCCTCTCGGGTTTGGTAAAGATGAGAAATCCCTCAAGGATCTGAAGCTCAAAGAGGTTAAGAATGGGAGATTGGCTATGTTGGCCATATTGGGCTACTTTGCACAAGGGCCTGTGACAGGAGTCGGGCCCTTCCAAAACCTGCTGGACCATTTGGCAGACCCTGTCAACAACAATATCATAACCAGCCTCAAGTTCCACAACTAGGATACTCATCCTCTTGTTGCTTTGCTTCACGATT-------CACTCTCTCTGTGT--CCTCTCAGCTGTCACCTCTCTCTCTCCC--TC----ATATTTGTAATATTATTATGTGAAGACTTGGCCTTTAAATTT-----------------------------------CTCCCTCTCCCTCAAACTCCGCCACCCTAAGCCYCTCAGATTCTCCACCGCCATCTCCGCTACCATCGCCGTCGGTGACAAGCTCCCAGAATCCACCTTCTCCTACTTCGACTCCGCCGGCGAG
			CTCCAGACCACCACCGTCTCCGACCTCACCAAGGGCAAGAAAGCCATCCTCTTTGCCGTCCCCGGCGCCTTCACCCCCACTTGCTCCCAGAAACACCTCCCCGGCTTCGTTGAAAAGTCCGGCGAGCTCAAGTCCAAAGGGGTCGAAACCATCGCCTGCATTTCCGTCAACGACGCCTTCGTCATGAAGGCTTGGAAGGCCGACTTGAAGATCGAGGACCAAGTGCTYCTGTTGTCGGATGGAAATGGGGACTTCACCAAAATGCAGATTTTCGTGAAGACCCTAACGGGGAAGWCCATAACCCTAGAGGTTGAATCRTCTGACACSATCGAYAATGTCAAGGCYAAGATCCARGACAAGGAAGGCATTCCGCCGGACCAGCAGCGYCTCATCTTCGCTGGMAAACAGCTGGAGGACGGCCGAACCCTAGCCGACTACAAYATCCAGAAGGAGTCRACCCTCCACCTGGTGCTCCGCCTCCGTGGTGGCGCCAAGAAGCGCAAGAAGAAGACCTACACCAAGCCCAAGAAGATCAAGCACAAAAAGAAGAAGGTCAAGCTCGCTGTTTTGCAGTTATTTTTTGCAGACTTTGCTGTAATGTATATGACACAAACCTCTGATTCTCTACACATCAAGCTCTAAATTATGTTTCGCTGAGAAGAGCGAAGATCGGTGTCCGTC----TGCCCTCAGAATTGATCGGGAGTTTGACGGGGCTGATCTATCAGGCTTCATGTATCATATTGTGCCAGCCGGGTGCCGCCTGTCGATTGTAATCCCTAGTTTTTCCCCCC--TCTATTTGTCCTTTGCTTTATGTTTCTTGATCGGGCAGGATATGGAAGAATTGGTTTCTATGGGTTTAGTTCGAAGCATTGGGATAAGGTATGCTCACAAGTT-GAAAATTTTAGGTAYAATTTGGCCAATACTGTGAAATTTCATACAAGCACTATCCATCATATCCTATGAAAACTTTCCCCTTTCTTCGAGCCTTACTCTGGAACTTGGATGGARAAAWAAAAA--GACTTTTTAAAACWAATTAAGGTGCAATTAGAGAAAYAGTTGAAACTTGAATTTCTA-----TTTCCATGTCAACAAG-GGTTTGTTAGTGACATCTCTTATTGATTGGGGGAAAAAGTTTCTGACATTAYATACGTAATGAACTTCTTTT-AACTAAGTATATGCATTTTAAAACYGTGAGAAGTCATTAGGC---TCAAAAT-GATAATGTCTACKCAGAAGGGAA-----TGAGTCATTACAAAATCTCTCTTGCCAATTGAAA-TTAAAGGCTTCAAG----------------------------------------------TTGTTCCTTTGTTCTGATTCTTCAGTTTTGTAAATTTATTTTGAAACTY-GGGAATTGTGTTTTGAAAGAAAGTTTTCTTGCAGCAACTACGACATCTTTCTAACCAGGGATTGCTTAGCTTACTCCAAAGTGAAGCCTGCTGTGAATCAGATCGAGACACACCCCTACTTCCAACGCGACTCCCTCGTCAAATTCTGTCAGAAGCATGGAATCTGTCCCTTAGCAGCAGGGATTCTAGTTCTCCGCCGTTGATTTGATC-TTTGATCAAACGACCATGCCGATCCGCAACATCGCCTTTGGAAGGCCCGAGGAGGCGACTCGACCCGACGCTCTTAAAGCGGCGTTTGCTGAGTTTATATGTACCTTGATTTTCGTGTTCGCCGGCGAAGGTTCCGGCATGGCCTTTAACAAACTCACTGACAACGGTTCCACCACCCCCGCTGGCCTCGTTGCCGCCTCTCTGGCTCATGCATTCGCTCTCTTTGTTGCCGTCTCTGTAGGAGCATCAAATGTACGCTGAGATGGCTTCCCGCCATAGGGTTAGGTCTCCTTGCATCCAAATCATCAAGACTGCAACCATCCCAGCTAAGCTTTGCAAGAGGGAGAGCTCAAAACAATTCCACAACTCCAAGATCAAGTTCCCC
			CTGACCTTCAGGAAGGTCAGGCCACCAACCAGGAAGCTCAAGACCACCTACAAGGCATCAAGGCCCAACTTGTTTATGTAAGTCTGGGTGATCATTTGTTGGATGAGCTATAAA-GGTCG-ATCTAAAGTTTTT-GAAATTTTGTTTTACTATTCAGTAGAAACCTTCCTGCATTTTGGATCTTGTTTGTTGGATATTATTTGGCTTGATAACCTTAGCAT---ATCAGACAGTC-GAGGACCGTGATCTATGAGGGCCTTAAAATCCCTGTTTTATTTACTTTTT-GAAAGTTT-GAGTTAATCCGGATGTCTCCATCACATGGGGGAAACTGGGG-TGAAATTGGT-GGTGGGGTTT-ATCTTTTGGATGTGTGGATGAGATTTTACCACATACAGGGTTGTAATTTC-----------TACAGTGGGTGGAGCGAGGGAATCATCTAGAGACAAACCCCCCACTATGGTTTTTGTTTCCTTCCTCATATGTTAAAAAR-GCTGGGAATTTGATTCCGTTT-GAGTGG---TGATGT-AGAACCTGATCTCTTCTTTAGATTTTTCTTCTCTTTTT-GTATATCTAGAA-GAAAGAGAGGCAG---TATTTTTTAAATTGGATGAGAATTTGGCTACCATGCTGCTCCTATCCTCTTCCCAGAAAGGGAGTTCTGAGTTTGTCAAGTCTC--TGGCTTCAATTTCATCATATA--TGTAGATAAA-GCTTTATGACTC----TGTAAGCGTGCAACTCAC----TGATGCAAA-GCCTATT---ACGTTTA-GATACATGGATTA-CGCATGTGCTTTCACCAGCTGAGATTTATCCATGTCCTTGTCCTTTCACAAGCGGGGCTTGATTGGATCGACGATGCTGTGTTGATGTGCATAGAACTGCTGTTCTGTGTTGTGTGGTTT-GGTATCTAAATAAAA-GGACAAACTGCTCCTTGTCGATCAGATACGAGCATTCCAGAGAATATGAAGGCTATTGATGTCATACCTCTGCTGACACCTACTGTGCTGGAGAAGATTGAGGCTGTTGTTCAAAGCAAACCAAAGCGACCTGATTCATATAGGTGAACAGTATATCCATTCAACCCTTTTGAGTGTTGTGGATATTACTTGGAACATTCCATTTTCCAACCTACCAGAATGCTAGCTACCAATTGGTGTGAAGGACGTTTTATGTTTCTCTTGTTTGGATGTG-TTTTCTTCA-TGAAATTCTCA-AGCATAGAGTTCTCTTCCTATTTATTTTTTC-TTTTCTTCTGGGTGGGGKGTAAAAGGGTA---TTATTTGAACCATTAAATCAATTGGAGATTGGAACCTGGGATTCAATTTAAGAGACCATACTTTTATAGTCAATTA------------TTCGGTTTTGGTTTGATAAAAAAACAGGTGCAAGTTCTGTTGA
		</sequence>
		<sequence>
			<taxon idref="076VCINE58"/>
			TGGAAAGCCCCTTTCTATGCTTATTACAAGGACTTCGACATAGAGGGATGCCCAATGCCAGGACCCGGGACTTGTGCCTCTAACCCTAATAACTGGTGGGAGGGAACTGCATACCATGAACTCAGCCCTATTGAAGCCAGACGATACCATTGGGTCCGTCAGAACCACATGATCTATGACTACTGCACGGACAAATCGCGATACCCGGTTACCCCACCGGAGTGTGTCGCAGGCATCTAAAATCCGATGGCCAATTTTTCCTTAATCGGTAAATACATTCGTGCCTACGTACGTACACACCCTCGTACACTTT-------GTTATG-TGATAAGAGCCATGCATATCAGGGGGTATAGAGGGGAT-AAAAAATAATATTATTTTTGTTTCGATGGTGATTTTAGTATGTGGTTGA------AGCCTAAGATTT----GTAAGGTTTGTTTTCTAAGGGTGGGCAAAGGGTCAACTTCTATTTGTAAACCATATGTGTCTGTATTTGCCGATTATCATAAGTGCCAATAAAGCTTCTGCATGGTGCTGTACTAAGCATTCGTTTCAATGAAGATATMTTGAGTGTGTGGAATCGCAATGCATCCGATCATCAGGTCAGTAACCACTAATTCACTACTATTSTGATATGTTCTGTGTTTGTGTACAATATGGTGACCTTGATTTACTTT--CCATTAGGCTGTAATGGCTCTAAGAGATGCGATCAAAMGGCACTTGAAGCTTCCCCATGGCTATGTTATGGAATACAAGGCTCATGATGCTTCTCTCCGTGACAACTCATCTTATAGGAACACATGGTTGAGAGGATGATCCTGTGGATTCCCTCCTTAAGCAACCATGTGGGAATGGAAGTTCAGATAGCTGTCCATTGAGGTCCCCG-CAGGATCAAAATCAGTTACTCCTATATTACCTT-----ACAACTAGTTTGGTGGTTGTCGCTCTGAGTTGTAATGTAAGACTGTATTAGCTTCAA--------CTGAAGTCAAAACTCTCAGTTTCGTTAATGAATTTGCTGGTTTTCCCACAGGTTAAGGCAAAGCAGGTTACATTCCACAGGAAAAAGAATCTTCAGTACTATGAGATATCAGCGAAGAGCAACTACAATTTTGAGAAACCTTTCTTGTATCTTGCTAGGAAGCTTGCAGGGTGATTAAATAATATAGAAATTATTCAATTTCTGGTTTATATATGCTACAGAGGATATTTAACATTGATAA-TTGCTTTGGTGATTTTAGGGATCCCAATCTCCACTTTGTGGAGTCCCCTGCTCTTGCTCCTCCAGAAGTACACATTGACTTGGCTGCACAGCAACAGTAAGAATCTTGTCCTTGTAGTGC-TTCTTCTACTGTTGCCCCTC-AATA------TTTTTCTTTTTAATAATGATAAC-TTCTTATTGATATCTGGTTTGCTTTAGACTATATATTAAATCAATTCATTTGATATCAA--------TAGACCTGTCCAGTTCTGGTCCCCTGCCTC-ATTATGTTTTTTGTTTGTTACAGGCACGAGGCTGAGCTTGCTGCAGCAGCTAGTCAGCCTCTTCCAGATGATGATGATGATGCGTTTGAGTAGAGAGAACTGGTGGAGAGGCTTCGGTTCTACCTTTTTGCAATGATTTAATGCTTCCTTTA-----TTATGCATCGTTCGCTTACCAAGTTTTTAAACTGGGCTTGGTGCTTTGAGCGGTCTCATGGATGTACGTGGAAGCAAGCCAGATGGCTCAGAGGTTGGTTCTGGTGATGGCCAAGGGAAGTCTGCTTCTGGACATGGCAGTGGAAATAGAGATTCCTAAGGTCGAAGATAGTTCTAAGTGAGA----TGGCTGCAGGTGGTTAAACCATCTAGGGATGAT---AGTGTGTAGACCTTTTT---------------------GCG-----TACTGGCATATACATATCTACATATTTCAACACATATGAACAACCTTTACCATCTC
			CACTGAATTTGTAGTTGTAGCATCTCCAATGAACAGCCATCCCATGTTCGAATTGGTTTCAGCAGCCCAGACAATCCTCCCCGACAGCGATGGCGCCATCGATGGGCATCTCCGGGAAGTGGGGCTGACCTTCCACTTACTTAAGGATGTGCCCGGCCTCATTTCCAAGAACATTGAAAAAAGCCTGAATGAAGCCTTCCAGCCTTTGGGCATCAAGGACTGGAACTCCATTTTCTGGATTGCACACCCTGGTGGGCCTGCAATCTTGGATCAAGTTGAGGAAAAATTAGCCCTAAAGCCCGAGAAGTTACGCTCCACACGACACGTCTTGAGCGAGTATGGTAACATGTCAAGTGCTTGCGTGTTGTTTATTTTAGACGAGATGAGGAGGAAGTCGGCTGAGGAAGGGCTGAAGACCACGGGTGAGGGGCTGGAAT-GGGGSGTGCTCTTCGGTTTCGGACCAGGGCTCACTGTTGAGACCGTGGTGCTCCACAGTGTGTCTACTTGAGGGACTAAAAAATATCTACTGTTTCCACTTTACTTGCCTGATTTGGTTTTCCCCTTCTCTTGTTGGTGAAAACTGACCCCAAGGACGAGTTCCTTGCAATATTGAGAGCCACTGTGAAGTGCTTGACCCGCCCAGAGAAGTACTTTGAGAAGGTTCTCAGGCTGGCAATCAACAAGCGAGGCACAGATGAAGGGGCTCTCACTAGAGTTGTCACTACAAGGGCTGAGATTGACATGAAGATCATAAAGGAGGAGTACCACAAAAGGAACAGCGTCACTCTGGATCATGCCATTGGCAAGGACACCACTGGAGACTATGAAAAAATGCTTCTGGCCCTGATAGGACACGGAGATGCTTGAGCTCGTTTTTTCTT-CATGACATTTGCTTCTGATGGTGTCTATATATATAA---CTTATATAGTCTGCC----ATGTTTTCAAATGGTTGCATGTTGTGGAATGGGTTATCCTGGTTTTGTGTG--TGG-TCCTTAATAATCAGTCTTGTGGCTATTGCGTGTCTTGGAAGACTTCAGTGTGATCAGACACAGCGAAACTGGAGCTGTTGAAGAGCTTGGGAGCTGATTTGACGATTGACTACACTAAGGAGAACTTTGAAGATTTGGCAGAGAAATTCGATGTAGTTTATGATGCAGTTGGTAAGTTCTTGTGTTTATTGCTCATTTT-GAGGAGTCACTTATTGCACTATTGTCCTT-GTAGCTTATT-GAAATTTAATTCCCCAGCTCCATATTTGTTTGGGCCTGGTTTGATA-GAGTAAATTGATGGTGGATGAACAC----TACTTTTT-CCTTTCTACATTAACAGGGCAGTGTGATAAGGCAGTGAAGGTAGTGAAAGAAGGAGGCAGCGTGGTGGCATTAACAGGTGCCGTGACACCTCCTGGTTTCAGATTTGTAGTAACTTCAAATGGAGAGGTGTTGAAGAAACTGAACCCATATTTGGAGAGCGGGAAGGTGAAGCCAGTGGTTGATCCCAAGGGACCATTTCCATTTTCTCAGGTTGTTGAAGCTTTCTCCTACGTTGAAACAAGCCGAGCCACTGGAAAGATAGTTATACATCCGATTCCATGAGAGAAGAGACACAGTAAAACTCGGTCACTATGGA----GATGYATGATTGGAATGARACCTGAGAAATTTTCAGTTTGATGTATAAATATTAAATATATTCTGGTTGAGAGGAGCTTTGGCCACCATGGATAGAGACTATGGAATTCTTAACAAGGTTTTCCATCATATAACGGATACTCATGTGGCACACCATTTGTTCTCAACAATGCCGCATTATCATGCAATGGAGGCTACAAAGGCCATAAAGCCARTATTAGGAGATTATTATCAGTTTGATGGGACTCCATTTTACAAGGCAATGTGGAGAGAGGCAAAGGAGTGTGTCTATGTCCAGTCGGATGGTGACAAGAGCAAAGGTGTTTTCTGGTACCAGAATAAGTTTTGATGACTTG
			AACTGGTGATGTTTGTTTCGGAATGTTCTAGTTTCTT-----AAGGATTTTAGC-TTCCCGTTA-T--TGTTAACTTAGCCATGTCYGTGC---------TTGTACCTCGAATCTTGGTTGCATTAATATCATTCCATGGCCAACCAA-GC---GGAATCAGCTGGGGGAATCACATTGAAACCGCAGAAGCAGCAGCGATTCTGGACATGGCTAATAGAGAACTA----YGAAGCAGAGAGCTGCTGCT---CTGGACTAGTGGTTCAACCC-ATCTGCTACTT-CAGCCAATTTTGCCATCACCC-CTCTGTTCACCATTC-CCTCTGGYAYCAGCTT-CCATCTTCAAAAAAA---TGATGCTTCCGCTTTCWGCTTTT-AGCTTTTRGCTTTTKGCTTTTTGCTTTT----------------------------GGATGTAAAGGAATGAGATTCTCTATTGGGTTTTGCTTAGTATTGTTATTGATTGGTCACTCCAGGAGAAGGAACCTCCAATCCAAAGTCTACAAGTAAAAGGAAGTTTATCGACACTGGCAGCTTTGCTGAGCAGGACAAATACTTGGAAATGTCGAAACGTGSATGCAAAGCTTCTAATTCCTACCTGGACTTGAATCTGCCTGTAGAGGAGTTGGAAGAAGATGTT---GATTCGGCAAATTGTGACAGTGATTCCCTCTCTGAAAGCTCAGAAGCTTGGTTGGAAGAGTTTTTAGATCAAATGGATGAAAAAGTGACTTTCAAGCCCTTCAATTTTGATGYAGTTGCTCAGAAGCTACTTAAGGAAATAAGCCTGAACTTCCAAAAGATTATCGGATCTGACATTCAGTTGGAGATTGACAGCGAGCCATTGAAAAGCTTGGGCTGAGGCACAAGGAACACATTGCAGCTTATGGAGAAGGCAATGAACGCCGTCTCACTGGACGACATGAAACTGCTGACATCAACACATTCTTATGGGTAAAWATTACTGTTTCCATCAATTAAATAGAAGATCAAATCATTCAGAAAGTAA-TGTAGAT----------------------------------------------------GGAGGAACTTGGCAAGGAACTRGGGAGC--------------------------------------TATTAGCAATGATTTAACATATGCA-TTGAGAATTTGTAATTAGTTGAATCATAAGCCAGAAATCACCC-YTTTTTCGGGAATTTGGAT-AAGTTTYCCAGAATGCTGATCATCCGTCCTTCACATGTGGTTGATTTACAGGGAGTGGCAAACCGAGGAGCCTCCATTAGAGTTGGAAGAGACACAGAGAAAGCTGGGAAAGGATATTTTGAGGACAGAAGGCCTGCTTCAAACATGGATCCTTATGTGGTCACCTCCATGATTGCAGAAACTACAGGATTAGAAGCTAAATTCGACATGTTGATTGCCAACATCATCATCGACTGTTTGATGAGCCACTCTAGCTACTTGGCAAGCAACATGTCGAATTTAGCTTCTAATCCTGAACACAATGCCACAAAATCAGCCTATGAACATTGCTTCCTGCACTGTTCTGATGCAAAGACGGCGCTAAATTCAGCAGCTTTGGAGCTAAAGAATGGCAGCTATGATAGCGCTGAACTGTCCTTGCGTGAAGCAGCGCTATATCAAGGCACATGCCGATACGAGTTTGTGAGTTCAAATGAGACTTATGTGCCACCTAATGTTTACTATGATCTGAGGGTCTTTGATATACTTACTGTGGCTGCCTTTAGAATTATCAAGGGTCCTGAACTTGTGGACAACTGCTCCAGGCATGCAGTTCTACACTGCAAACTATGTGAATGGAGTTGCTGGAAAAGATGGAGCTGTTTATGGAAAGCATTCAGGGCTCTGCTTGGAGACACAGGGATACCCAAACGCCATTAACCAGCCAAACTTCCCATCGATCGTCGTCCAGCCAGGTGAGAAGTATCA
			ACACATCATGTTGTTTGAGTTCTCCGTTGAGTGAAGGAGCAGATATA-TTTGAGAAAAGTCTGCTCTGTGTTTGGTTTTCAATGGCTGTGAGACCAATGCTGATGGTGATAGCCAGATTGGAACGGTGGGATGTGTGGCTGTTGACACTMATGGAAATTTAGCAGCTGCTACTTCTACTGGTGGACTGGTTAACAAAATGGTGGGCAGGATTGGGGACACACCCATTGTAGGTGCAGGGAACTATGCRAACAGCCTGTGTGCAGTCTCTGCCACAGGAAAAGGYGAAGCAATAATACGTGGTACTGTTGCAAGAGATGTGGCAGCACTCATGGAGTACAAAGGGCTTTCGCTCGAGGAAGCAGCAGCGTATGTATCCTTGTCCTCCCAACTCTCAAAGGCAAGCTCAATGGCATTGCCCTGCGTGTGCCCACCCCAAATGTGTCGGTTGTGGACCTTGTTGTTCAGGTGTCCAAGAAGACCTTTGCAGAGGAGGTGAATGCTGGTTTCAGGGACAGTGCTGAGAAGGAGCTCCAAGGGATTCTCTCTGTGTGTGATGAGCCCCTGGTTTCAGTTGACTTCAGGTGCTCTGATGTGTCCTCGACCGTGGACTCATCACTGACYATGGTTATGGGAGATGACATGGTTAAGGTGATAGCTTGGTAYGACAATGAATGGGGTTACTCTCAAAGGGTTGTGGATTTGGCTGATATTGTGGCCAACAAATGGAAATGATGAGCGGATTTGGGAGTAGTGGCTTCATCAGCATTGGGGTTTAGGACTCGGACTGAAAATGACATCAAGCTGGCTAATAGCGTTGATGTTGGGTCCCTTCGTGATCCACAGGAGGATGCAGTCAGGGTCAAGGACCCGGAATGGCTCATTGTTATTGGGGTCTGCACCCACTTGGGCTGCATCCCCTTGCCAAATGCTGGTGATTTTGGTGGTTGGTTTTGTCCATGCCATGGYTCCCACTACGATGTCTCTGGCAGGATCCGCAAAGGGCCAGCACCCTACAATCTTGAGGTACCCACTTACAGCTTCTTGGAGGAGAACAAGTTAATGATTGGCTGAGAATCGATGTTGAAGAGCAAGCACAACTTGAAATTCTGAGAGTGTCTTTCATATACCTAGTGCAAGTGATTCT-AATATCCTAAAGGGCAATGCTTTGATCAGAAAAGAACTGATACAATGAACCATA-TAATGTGTTACAACTTCCAAGATCACAGCTATACTGTATTATTGCCATCTTATGCTTGGCTGTTAATTTATTGCTTTTGCCTCTCTATTAATGTTGGTGT-ATGGAAAAATCTTTGTTGGATCTTGTTATTTCTGATGTGGGTT-AGGTTKAAAACATCATTATAGAAGCTGATTTCACCAAAGAGGAGATTCCAAGACTGGGCCAACCCAGGGTCAATGGGGAAGCAGTACTTCCTCGGGYTTGAAAAATACTTGGGAGGGTCTGGCGACCCAGCCTACCCAGGAGGCCCACTGTTCAACCCTCTCGGGTTTGGTAAAGATGAGAAATCCCTCAAGGATCTGAAGCTCAAAGAGGTTAAGAATGGGAGATTGGCTATGTTGGCCATATTGGGCTACTTTGCACAAGGGCCTGTGACAGGAGTCGGGCCCTTCCAAAACCTGCTGGACCATTTGGCAGACCCTGTCAACAACAATATCATAACCAGCCTCAAGTTCCACAACTAGGATACTCATCCTCTTGTTGCTTTGCTTCACGATT-------CACTCTCTCTGTGT--CCTCTCAGCTGTCACCTCTCTCTCCCCC--TC----ATATTTGTAATGTTATTATGTGAAGACTTGGCCTTTAAATTT-----------------------------------CTCCCTCTCCCTCAAACTCCGCCACCCTAAGCCCCTCAGATTYTCCACCGCCATCTCCGCTACCATCGCCGTCGGTGACAAGCTCCCAGAATCMATCTTCTCCTACTTCGACTCCGCCGGCGAG
			CTCCAGACCACCACCGTCTCCGACCTCACCAAGGGCAAGAAAGCCATCCTCTTTGCCGTCCCCGGCGCCTTCACCCCCACTTGCTCCCAGAAACACCTCCCCGGCTTCGTTGAAAAGTCCGGCGAGCTCAAGTCCAAAGGGGTCGAAACCATCGCCTGCATTTCCGTCAACGACGCCTTCGTCATGAAGGCTTGGAAGGCCGACTTGAAGATCGAGGACCAAGTGCTCCTGTTGTCGGATGGAAATGGGGACTTCACCAAAATGCAGATTTTCGTGAAGACCCTAACGGGGAAGWCSATAACCCTAGAGGTTGAATCRTCTGACACSATCGAYAATGTCAAGGCYAAGATCCARGACAAGGAAGGCATCCCGCCGGACCAGCAGCGCCTCATCTTCGCTGGMAAACAGCTGGAGGACGGCCGAACCCTAGCCGACTACAAYATCCAGAAGGAGTCRACCCTCCACCTGGTGCTCCGCCTCCGTGGTGGCGCCAAGAAGCGCAAGAAGAAGACCTACACCAAGCCCAAGAAGATCAAGCACAAAAAGAAGAAGGTCAAGCTCGCTGTTTTGCAGTTATTTTTTGCAGACTTTGCTGTAATGTATATGACACAAACCTCTGATTCTCTACACATCAAGCTCTAAATTATGTTTCGCTGAGAAGAGCGAAGATCGGTGTCCGTC----TGCCCTCAGAATTGATCGGGAGTTTGACGGGGCTGATCAATCAGGCTTCATGTATCATATTGTGCCAGCCGGGTGCCGCCTGTCGATTGTAATCCCTAGTTTTTYCCCCC--TCTATTTGTCCTTTGCTTTATGTTTCTTGATCGGGCAGGATATGGAAGAATTGGTTTCTATGGGTTTAGTTCGAAGCATTGGGATAAGGTATGCTCACAAGTT-GAAAATTTTAGGTATAATTTGGCCRATACTGTGAAATTTCATACAAGYACTATCYATCATATCCTATGAAAACTTTCCCCTTT-TTCGAGCCTTACTCTGGAACTTGGATRGAAAAATAAAAA--GRCTTTTTTAAACAAATTAAGGTGCAATTAGAGAAATAGTTGAAACTTGAATTTCTA-----TTTCCATGTCARCAMG-GGYTTGTTAGTGACATCTCTTATTGATTGGGGGAAAAAGTTTCTGACATTATATRCGTAATGAACTTCTTTT-AACTAAGTATATGCATTTTAAAACTGTGAGAAGTCATTAGGC---TCAAAAT-GATAATGTCTACTCAGAAGGGAA-----TGAGTCATTACAAAATCTCTCTTGCCAAATGAAA-TTAAAGGCTTCAAG----------------------------------------------TTGTTCCTTTGTTCTGATTCTTCAGTTTTGTAAAWTTATTTTGAAACTC-GGGAATTGTGTTTTGAAAGAAAGTTTTCTTGCAGCAACTACGACATCTTTCTAACCAGGGATTGCTTAGCTTACTCCAAAGTGAAGCCTGCTGTGAATCAGATCGAGACACACCCCTACTTCCAACGCGACTCCCTCGTCAAATTCTGTCAGAAGCATGGAATCTGTCCCTTAGCAGCAGGGATTCTAGTTCTCCGCCGTTGATCTGATC-TTTGATCAAACGACCATGCCGATCCGCAACATCGCCTTTGGAAGGCCCGAGGAGGCGACTCGACCCGACGCTCTTAAAGCGGCGTTTGCTGAGTTTATATGTACCTTGATTTTCGTGTTCGCMGGCGAAGGTTCCGGCATGGCCTTTAACAAACTCACTGACAACGGTTCCACCACCCCCGCTGGCCTCGTTGCCGCCTCTCTGGCTCACGCGTTCGCTCTCTTTGTTGCCGTCTCTGTAGGAGCATCAAATGTACGCTGAGATGGCTTCCCGCCATAGGGTTAGGTCTCCTTGCATCCAAATCATCAAGACTGCAACCATCCCAGCTAAGCTTTGCAAGAGGGAGAGCTCAAAACARTTCCACAACTCCAAGATCAAGTTCCCC
			CTGACCTTCAGGAAGGTCAGGCCACCAACCAGGAAGCTCAAGACCACCTACAARGCATCAAGRCCCAACTTGTTTATGTAAGTCTGGGTGATCATTTGTTGRATGAGCTATAAA-GGTCG-ATCWAATTTTTTT-GAAATTTTGTTTTACTATTCAGYAGAAACCTTCCTGCRTTTTGGATCTTGTTTGTTGGATATTATTTGGCTTGATAACCTTWGCAT---ATCAGACRGTC-GAGGACYGTGATCTATGAGGGCCTTAAAATCCCTGTTTTATTTACTTTTT-GAAAGTTT-GAGTTAATCCGGATGTCTCCATCACATGGGGGAAACTGGGG-TGAAATTGGTGGGTGGGGTTT-ATCTTTTGGATGTGTGGATGAGATTTTACCACGTACAGGGTTGTAATTTC-----------TACAGTGGGCGGAGCGRGGGAATCATCTAGGGACAAACCCCAC--TATGGTTTTTGTTTCCTTCCTCATATGTTAAAAAA-GCTAGGAATTTGATTCCGTTT-GAGTGG---TGATGT-AGAACCTGATCTCTTCTTTAGATTTTTCTTCTCTTTTT-GTATATCTAGAA-GAAAGAGAGGCGG---TATTTTTTAAATTGGATGAGAATTTGGCTACCATGCTGCTCCTATCCTCTTCCCAGAAAGGGAGTTCTGAGTTTGTCAAGTCTC--TGACTTCAATTTCATCATATA--TGTAGATAAA-GCTTTATGACTC----TGTAAGCGTGCAACTCAC----TGATGCAAA-GCCTATTATTACGTTTA-GATACATGGATTA-CATATGTGCTTTCACCAGCTGAGATTTATCCATGTACTTGTCCTTTCACAAGTGGGGCTTGATTGGATCGACGATGCTGTGTTGATGTGCATAKAACTGTTGTTCTGTGTTGTGTGGTTT-GGTATCTAAATAAAA-GGACAAACTGCTCCTTGTCGATCAGATACGAGCATTCCAGAGAATATGAAGGCTATTGATGTCATACCTCTGCTGACACCTACTGTGCTGGAGAAGATTGAGGCTGTTGTTCAAAGCAAGCCAAAGCGACCTGATTCATATAGGTGAACAGGATATCCRTTCAACCCTTTTRAGTGTTGTGGATATTACTTGGAACATTCCATTTTCCAACCTASCAGAATGCTAGCTACCAATTGGTGTGAAGGACATTTYATGTTYCTCTTGTTTGGATGTG-TTTYCTYCACTGAAATTCYCA-AGCATAGAGTTCTCTTCCTATTTATTTTTYC-TTTTCTTCTGGGTGGGGTGTAAAAGGGTA---TTATTTGAACCATTAAATCAATTRGAGATTGGAACCTGGGATTCAWTTTAAGAGACCATACTTTTATAGTCAATTA------------TTCGGTTTTGGTTTGATAAAAAAACAGGTGCAAGTTCTGTTGA
		</sequence>
		<sequence>
			<taxon idref="088VCINEHE"/>
			TGGAAAGCCCCTTTCTATGCTTATTACAAGGACTTCGACATAGAGGGATGCCCAATGCCAGGACCCGGGACTTGTGCCTCTAACCCTAATAAYTGGTGGGAGGGAACTGCATACCATGAACTCAGCCCTATTGAAGCCAGACGATACCATTGGGTCCGTCAGAACCACATGATCTATGACTACTGCACGGACAAATCGCGATACCCGGTTACCCCACCGGAGTGTGTCGCAGGCATCTAAAATCCGATGGCCAATTTTTCCTTAATTGGTAAATACATTCGTGCCTACGTACGTACACACCCTCATACACTTT-------GTTGTG-TGATAAGAGCCATGCATATCAGGGGGTCTAGAGGGGAT-AAAAAATAATATTATTTTTGTTTCGATGGTGATTTTAGTATGTGGTTGA------AGCCTAAGATTT----GTAAGGTTTGTTTTCTAAGGGTGGGCRAAGGGTCAACTTCTATTTGTAAACCATATGTGTCTGTATTTGCCGATTATCATAAGTGCCAATAAAGCTTCTGCATGGTGCTGTACTAAGCATTCGTTTCAATGAAGATATATTGAGTGTGTGGAATCGCAATGCATCCGATCATCAGGTCAGTAACCACTAATTCACTACTATTSTGATATGTTCTGTGTTTGTGTACAATATGGTGACCTTGATTTACTTTTTCCATTAGGCTGTAATGGCTCTAAGAGATGCGATCAAAMGGCACTTGAAGCTTCCCCATGGCTATGTTATGGAATACAAGGCTCATGATGCTTCTCTCCGTGACAACTCATCTTATAGGAACACATGGTTGAGAGGATGATCCTGTGGATTCCCTCCTTAAGCAACCATGTGGGAATGGAAGTTCAGATAGCTGTCCATTGAGGTCCCCG-CAGGATCAAAATCAGTTACTCCTATATTACCTT-----ACAACTAGTTTGGTGGTTGTCGCTCTGAGTTKTAATGTAAGACTGTATTAGCTTCAA--------CTGAAGTCAAAACTCTCAGTTTCGTTAATGAATTTGCTGGTTTTCCCACAGGTTAAGGCAAAGCAGGTTACATTCCACAGGAAAAAGAATCTTCAGTACTATGAGATATCAGCGAAGAGCAACTACAATTTTGAGAAACCTTTCTTGTATCTTGCTAGGAAGCTTGCAGGGTGATTAAATAATATAGAAATTATTCAATTTCTGGTTTATATATGCTACAGAGGATATTTAACATTGATAA-TTGCTTTGGTGATTTTAGGGATCCCAATCTCCACTTTGTGGAGTCCCCTGCTCTTGCTCCTCCAGAAGTACACATTGACTTGGCTGCACAGCAACAGTAAGAATCTTGTCCTTGTAGTGC-TTCTTCTACTGTTGCCCCTC-AATA------TTTTTCTTTTTAATAATGATAAC-TTCTTATTGATATCTGGTTTGCTTTAGACTATATATTAAATCAATTCATTTGATATCAA--------TAGACCTGTCCAGTTCTGGTCCCCTGCCTC-ATTATGTTTTTTGTTTGTTACAGGCACGAGGCTGAGCTTGCTGCAGCAGCTAGTCAGCCTCTTCCAGATGATGATGATGATGCGTTTGAGTAGAGAGAACTGGTGGAGAGGCTTCGGTTCTACCTTTTTGCAATGATTTAATGCTTCCTTTA-----TTATGCATCGTTCGCTTACCAAGTTTTTAAACTGGGCTTGGTGCTTTGAGCGGTCTCATGGATGTACGTGGAAGCAAGCCAGATGGCTCAGAGGTTGGTTCTGGTGATGGCCAAGGGAAGTCTGCTTCTGGACATGGCAGTGGAAATAGAGATTCCTAAGGTCGAAGATAGTTCTAAGTGAGA----TGGCTGCAGGTGGTTAAACCATCTAGGGATGAT---AGTGTGTAGACCTTTTTTGATAGTGTGTAGACCTTTTTGCG-----TACTGGCATATACATATCTACATATTTCAACACATATGAACAACCTTTACCATCTC
			CACTGAATTTGTAGTTGTAGCATCTCCAATGAACAGCCATCCCATGTTCGAATTGGTTTCAGCAGCCCAGACAATCCTCCCCGACAGCGATGGCGCCATCGATGGGCATCTCCGGGAAGTGGGGCTGACCTTCCACTTACTTAAGGATGTGCCCGGCCTCATTTCCAAGAACATTGAAAAAAGCCTGAATGAGGCCTTCCAGCCTTTGGGCATCAAGGACTGGAACTCCATTTTCTGGATTGCACACCCTGGTGGGCCTGCAATCTTGGATCAAGTTGAGGAAAAATTAGCCCTAAAGCCYGAGAAGTTACGCTCCACACGACACGTCTTGAGCGAGTATGGTAACATGTCAAGTGCTTGCGTGTTGTTTATTTTGGACGAGATRAGGAGGAAGTCRGCTGAGGAAGGGCTGAAGACCACGGGTGAGGGGCTGGAAT-GGGGCGTGCTCTTCGGTTTCGGACCAGGGCTCACTGTTGAGACCGTGGTGCTCCACAGTGTGTCTACTTGAGGGACTTAAAAATATCTACTGTTTCCACTTTACTTGCCTGATTTGGTTTTCCCCTTCTCTTGTTGGTGAAAACTGACCCCAAGGACGAGTTCCTTGCAATATTGAGAGCCACTGTGAAGTGCTTGACCCGCCCAGAGAAGTACTTTGAGAAGGTTCTCAGGCTGGCAATCAACAAGCGAGGCACAGATGAAGGGGCTCTCACTAGAGTTGTCACTACAAGGGCTGAGATTGACATGAAGATCATAAAGGAGGAGTACCACAAAAGGAACAGCGTCACTCTGGATCATGCCATTGGCAAGGACACCACTGGAGACTATGAAAAAATGCTTCTGGCCCTGATAGGACACGGAGATGCTTGAGCTCGTTTTTTCTT-CATGACATTTGCTTCTGATGGTGTCTATATATATAA---CTTATATAGTCTGCC----ATGTTTTCAAATGGTTGCATGTTGTGGAATGGGTTATCCTGGTTTTGTGTG--TGG-TCCTTAATAATCAGTCTTGTGGCTATTGCGTGTCTTGGAAGACTTCAGTGTGATCAGACACAGCGAAACTGGAGCTGTTGAAGAGCTTGGGAGCTGATTTGACGATTGACTACACTARGGAGAACTTTGAAGATTTGGCAGAGAAATTCGATGTAGTTTATGATGCAGTTGGTAAGTTCTTGTGTTTATTGCTCATTTT-GAGGAGTCACTTATTGCACTATTGTCCTTTGTAGCTTATT-GAAATTTAATTCCCCAGCTCCATATTTGTTTGGKCCTGGTTTGATA-GAGTAAATTGATGGTGGATGAACAC----TACTTTTT-CCTTTCTACATTAACAGGGCAGTGTGATAAGGCAGTGAAGGTAGTGAAAGAAGGAGGCAGCGTGGTGGCATTAACAGGTGCCGTGACACCTCCTGGTTTCAGATTTGTAGTAACTTCAAATGGAGAGGTGTTGAAGAAACTGAACCCATATTTGGAGAGCGGGAAGGTGAAGCCAGTGGTTGATCCCAAGGGACCATTTCCATTTTCTCAGGTTGTTGAAGCTTTCTCCTACGTTGAAACAAGCCGAGCCACTGGAAAGATAGTTATACATCCGATTCCATGAGAGAAGAG----AGTAAAACTCGGTCACTATGGA----GATGTATGATTGGAATGAAACCTGAGAAATTTTCAGTTTGATGTATAAATATTAAATATATTCTGGTTGAGAGGAGCTTTGGCCACCATGGATAGAGACTATGGAATTCTTAACAAGGTTTTCCATCATATAACGGATACTCATGTGGCACACCATTTGTTCTCAACAATGCCGCATTATCATGCAATGGAGGCTACAAAGGCCATAAAGCCAATATTAGGAGATTATTATCAGTTTGATGGGACTCCATTTTACAAGGCAATGTGGAGAGAGGCAAAGGAGTGTGTCTATGTCCAGTCGGATGGTGACAAGAGCAAAGGTGTTTTCTGGTACCAGAATAAGTTTTGATGACTTG
			AACTGGTGATGTTTGTTTCGGAATGTTCTAGTTTCTT-----AAGGATTTTAGC-TTCCCGTTA-T--TGTTAACTTAGCCATGTCTGTGC---------TTGTACCTCGAATCTTGGTTGCATTAATATCATTCCATGGCCAACCAA-GC---GGAATCAGCTGGGGGAATCACATTGAAACCGCAGAAGCAGCAGCGATTCTGGACATGGCTAATAGAGAACTA----TGAAGCAGAGAGCTGCTGCT---CTGGACTAGTGRTTCAACCC-ATCWGCTACTTACAGCCAATTTTKCCATTACCC-CTCTGTTCACCATTC-CCTCTGGCATCAGCTT-CCRTCTTCAAAAAAA---TGATGCTTCCGCTTTCAGCTTTT-AGCTTTTGGCTTTTTGCTTTT-----------------------------------GGATGTAAAGGAATGAGATTCTCTATTGGGTTTTGCTTAGTATTGTTATTGATTGGTCACTCCAGGAGAAGGAACCTCCAATCCAAAGTCTACAAGTAAAAGGAAGTTTATCGACACTGGCAGCTTTGCTGAGCAGGACAAATACTTGGAAATGTCGAMACGTGCATGCAAAGCTTCTAATTCCTACCTGGACTTGAATCTGCCTGTAGAGGAGTTGGAAGAAGATGTT---GATTCGGCAAATTGTGACAGTGATTCCCTCTCTGAAAGCTCAGAAGCTTGGTTGGAAGAGTTTTTAGATCAAATGGATGAAAAAGTGACTTTCAAGCCCTTCAATTTTGATGYAGTTGCTCAGAAGCTACTTAAGGAAATAAGCCTGAACTTCCAAAAGATTATCGGATCTGACATTCAGTTGGAGATTGACAGCGAGCCATTGAAAAGCTTGGGCTGAGGCACAAGGAACACATTGCAGCTTATGGAGAAGGCAATGAACGCCGTCTCACTGGACGACATGAAACTGCTGACATCAACACATTCTTATGGGTAAAAATTACTGTTTCCATCAATTAAATAGAAGATCAAATCATTCAGAAAGTAA-TGTAGAT----------------------------------------------------GGAGGAACTTGGCAAGGAACTAGGGAGC--------------------------------------TATTAGCAATGATTTAACATATGCA-TTGAGAATTTGTAATTAGTTGAATCATAAGCCAGAAATCACCC-TTTTTTCGGGAATTTGGAT-AAGTTTCCCAGAATGCTGATCATCCGTCCTTCACATGTGGTTGATTTACAGGGAGTGGCAAACCGAGGAGCCTCCATTAGAGTTGGAAGAGACACAGAGAAAGCTGGGAAAGGATATTTTGAGGACAGAAGGCCTGCTTCAAACATGGATCCTTATGTGGTCACCTCCATGATTGCAGAAACTACAGGATTAGAAGCTAAATTCGACATGTTGATTGCCAACATCATCATCGACTGTTTGATGAGCCACTCTAGCTACTTRGCAAGCAACATGTCGAATTTAGCTTCTAATCCTGAACACAATGCCACAAAATCAGCCTATGAACATTGCTTCCTGCACTGTTCTGATGCAAAGACGGCGCTAAATTCAGCAGCTTTGGAGCTAAAGAATGGCAGCTATGATAGCGCTGAACTGTCCTTGCGCGAAGCAGCGCTATATCAAGGCACATGCCGATAYGAGTTTGTGAGTTCAAACGAGACTTATGTGCCGCCTAATGTTTACTATGATCTGAAGGTCTTYGATATACTAACTGTGGCTGCCTTTAGAATTATCAAGGGTCCTGAACTTGTGGACAACTGCTCCAGGCATGCAGTTCTACACTGCAAACTAYGTGAATGGAGTTGCTGGAAAAGATGGAGCTGTTTATGGAAAGCATTCAGGGCTCTGCTTGGAGACACAGGGATWCCCAAACGCCATTAACCAGCCAAACTTCCCATCGATSGTCGTCCAGCCAGGTGAGAAGTATCA
			ACACATCATGTTGTTTGAGTTCTCCGTTGAGTGAAGGAGCAGATATA-TTTGAGAAAAGTCTGCTCTGTGTTTGGTTTTCAATGGCTGTGAGACCAATGCTGATGGTGATAGCCAGATTGGAACGGTGGGATGTGTGGCTGTTGACACTMATGGAAATTTAGCAGCTGCTACTTCTACTGGTGGACTGGTTAACAAAATGGTGGGCAGGATTGGGGACACACCCATTGTAGGTGCAGGGAACTATGCRAACAGCCTGTGTGCAGTCTCTGCCACAGGAAAAGGYGAAGCAATAATACGTGGTACTGTTGCAAGAGATGTGGCAGCACTCATGGAGTACAAAGGGCTTTCGCTCGAGGAAGCAGCAGCGTATGTATCCTTGTCCTCCCAACTCTCAAAGGCAAGCTCAATGGCATTGCCCTGCGTGTGCCCACCCCAAATGTGTCGGTTGTGGACCTTGTTGTTCAGGTGTCCAAGAAGACCTTTGCAGAGGAGGTGAATGCTGGTTTCAGGGACAGTGCTGAGAAGGAGCTCCAAGGGATTCTCTCTGTGTGTGATGAGCCCCTGGTTTCAGTTGACTTCAGGTGCTCTGATGTGTCCTCGACCGTGGACTCATCACTGACCATGGTTATGGGAGATGACATGGTTAAGGTGATAGCTTGGTATGACAATGAATGGGGTTACTCTCAAAGGGTTGTGGATTTGGCTGATATTGTGGCCAACAAATGGAAATGATGAGCGGATTTGGGAGTAGTGGCTTCATCAGCATTGGGGTTTAGGACTCGGACTGAAAATGACATCAAGTTGGCTAATAGTGTTGATGTTGGGTCCCTTCGTGATCCACAGGAGGATGCAGTCAGGGTCAAGGACCCGGAATGGCTCATTGTTATTGGGGTCTGCACCCACTTGGGCTGCATCCCCTTGCCAAATGCTGGTGATTTTGGTGGYTGGTTTTGTCCATGCCATGGCTCCCACTATGATGTCTCTGGCAGGATCCGCAAAGGGCCAGCACCCTACAATCTTGAGGTACCCACTTACAGCTTCTTGGAGGAGAACAAGTTAATGATTGGCTGAGAATCGATGTTGAAGAGCAAGCACAACTTGAAAWTCTGAGAGTGTCTTTCATATACCTAGTGCAAGTGATTCT-AATATCCTAAAGGGCAATGCTTTGATCAGAAAAGAACTGATACAATGAACCATA-TAATGTGTTACAACTTCCAAGATCACAGCWATACTGTATTATTGCCATCTTATGCTTSGCTGTTAATTTATTGCTTTTGCCTCTCTATTAATGTTGGTGT-ATGGAAAAATCTTTGTTGKATCTTGTTATTTCTGATGTGGGTT-AGGTTKAAAACATCATTATAGAAGCTGATTTCACCAAAGAGGAGATTCCAAGACTGGGCCAACCCAGGGTCAATGGGGAAGCAGTACTTCCTCGGGTTTGAAAAATACTTGGGAGGGTCTGGCGACCCAGCCTACCCAGGAGGCCCACTGTTCAACCCTCTCGGGTTTGGTAAAGATGAGAAATCCCTCAAGGATCTGAAGCTCAAAGAGATTAAGAATGGGAGATTGGCTATGTTGGCCATATTGGGCTACTTTGCACAAGGSCCTGTGACAGGAGTCGGGCCCTTCCAAAACCTGCTGGACCATTTGGCAGACCCTGTCAACAACAATATCATAACCAGCCTCAAGTTCCACAACTAGGATACTCATCCTCTTGTTGCTTTGCTTCACGATT-------CACTCTCTCTGTGT--CCTCTCAGCTGTCACCTCTCTCTCCCCC--TC----ATATTTGTAATGTTATTATGTGAAGACTTGGCCTTTAAATTT-----------------------------------CTCCCTCTCCCTCAAACTCCGCCACCCTAAGCCCCTCAGATTCTCCACCGCCATCTCCGCTACCATCGCCGTCGGTGACAAGCTCCCAGAATCAATCTTCTCCTACTTCGACTCCGCCGGCGAG
			CTCCAGACCACCACCGTCTCCGACCTCACCAAGGGCAAGAAAGCCATCCTCTTTGCCGTCCCCGGCGCCTTCACCCCCACTTGCTCCCAGAAACACCTCCCCGGCTTCGTTGAAAAGTCCGGCGAGCTCAAGTCCAAAGGGGTCGAAACCATCGCCTGCATTTCCGTCAACGACGCCTTCGTCATGAAGGCTTGGAAGGCCGACTTGAAGATCGAGGACCAAGTGCTCCTGTTGTCGGATGGAAATGGGGACTTCACCAAAATGCAGATTTTCGTGAAGACCCTAACGGGGAAGWCSATAACCCTAGAGGTTGAATCRTCTGACACSATCGAYAATGTCAAGGCYAAGATCCARGACAAGGAAGGCATCCCGCCGGACCAGCAGCGYCTCATCTTCGCTGGMAAACAGCTGGAGGACGGCCGAACCCTAGCCGACTACAAYATCCAGAAGGAGTCRACCCTCCACCTGGTGCTCCGCCTCCGTGGTGGCGCCAAGAAGCGCAAGAAGAAGACCTACACCAAGCCCAAGAAGATCAAGCACAAAAAGAAGAAGGTCAAGCTCGCTGTTTTGCAGTTATTTTTTGCAGACTTTGCTGTAATGTATATGACACAAACCTCTGATTCTCTACACATCAAGCTCTAAATTATGTTTCGCTGAGAAGAGCGAAGATCGGTGTCCGTC----TGCCCTCAGAATTGATCGGGAGTTTGACGGGGCTGATCAATCAGGCTTCATGTATCATATTGTGCCAGCCGGGTGCCGCCTGTCGATTGTAATCCCTAGTTTTTCCCCC---TCTATTTGTCCTTTGCTTTATGTTTCTTGATCGGGCAGGATATGGAAGAATTGGTTTCTATGGGTTTAGTTCGAAGCATTGGGATAAGGTATGCTCACAAGTT-GAAAATTTTAGGTATAATTTGGCCAATACTGTGAAATTTCATACAAGCACTATCTATCATATCCTATGAAAACTTTCCCCTTT-TTCGAGCCTTACTCTGGAACTTGGATGGAAAAATAAAAA--GACTTTTTTAAACAAATTAAGGTGCAATTAGAGAAATAGTTGAAACTTGAATTTCTA-----TTTCCATGTCAGCAAG-GGTTTGTTAGTGACATCTCTTATTGATTGGGGGAAAAAGTTTCTGAYATTATATACGTAATGAACTTCTTTT-AACTAAGTATATGCATTTTAAAACTGTGAGAAGTCATTAGGC---TCAAAAT-GATAATGTCTACTCAGAAGGGAA-----TGAGTCRTTACAAAATCTCTCTTGCCAAATGAAA-TTAAAGGCTTCAAG----------------------------------------------TTGTTCCTTTGTTCTGATTCTTCAGTTTTGTAAATTTATTTTGAAACTC-GGGAATTGTGTTTTGAAAGAAAGTTTTSTTGCAGCAACTACGACATCTTTCTAACCAGGGATTGCTTAGCTTACTCCAAAGTGAAGCCTGCTGTGAATCAGATCGAGACACACCCCTACTTCCAACGCGACTCCCTYGTCAAATTCTGTCAGAAGCATGGAATCTGTCCCTTAGCAGCAGGGATTCTAGTTCTCCGCCGTTGATCTGATC-TTTGATCAAACGACCATGCCGATCCGCAACATCGCCTTTGGAAGGCCCGAGGAGGCGACTCGACCCGACGCTCTTAAAGCGGCGTTTGCTGAGTTTATATGTACCTTGATTTTCGTGTTCGCCGGTGAAGGTTCCGGCATGGCCTTTAACAAACTCACTGACAACGGTTCCACCACCCCCGCTGGCCTCGTTGCCGCCTCTCTGGCTCACGCATTCGCTCTCTTTGTTGCCGTCTCTGTAGGAGCATCAAATGTACGCTGAGATGGCTTCCCGCCATAGGGTTAGGTCTCCTTGCATCCAAATCATCAAGACTGCAACCATCCCAGCTAAGCTTTGCAAGAGGGAGAGCTCAAAACAATTCCACAACTCCAAGATCAAGTTCCCC
			CTGACCTTCAGGAAGGTCAGGCCACCAACCAGGAAGCTCAAGACCACCTACAAGGCATCAAGACCCAACTTGTTTATGTAAGTCTGGGTGATCATTTGTTGGATGAGCTATAAA-GGTCG-ATCWAATTTTTTT-GAAATTTTGTTTTACTATTCAGTAGAAACCTTCCTGCGTTTTGGATCTTGTTTGTTGGATATTATTTGGCTTGATAACCTTTGCAT---ATCAGACRGTC-GAGGACCRTGATCTATGAGGGCCTTAAAATCCCTGTTTTATTTACTTTTT-GAAAGTTT-GAGTTAATCCGGATGTCTCCATCACATGGGGGAAACTGGGG-TGAAATTGGT-GGTGGGGTTT-ATATTTTGGATGTGTGGATGAGATTTTACCACATACAGGGTTGTAATTTC-----------TACAGTGGGTGGAGCGAGGGAATCATCTAGAGACAAACCCCAC--TATGGTTTTTGTTTCCTTCCTCATATGTTAAAAAA-GCTGGGAATTTGATTCCGTTT-GAGTGT---TGATGT-AGAACCTGATCTCTTCTTTAGATTTTTCTTCTCTTTTT-GTATATCTAGAA-GAAAGAGAGGCAG---TATTTTTTAAATTGGATGAGAATTTGGCTACCATGCTGCTCCTATCCTCTTCCCAGAAAGGGAGTTCTGAGTTTGTCAAGTCTC--TGACTTCAATTTCATCATATA--TGTAGATAAA-GCTTTATGACTC----TGTAAGCGTGCAACTCAC----TGATGCAAA-GCCTATT---ACGTTTA-GATACATGGATTA-CATATGTGCTTTCACCAGCTGAGATTTATCCATGTACTTGTCCTTTCACAAGTGGGGCTTGATTGGATCRACGATGCTGTGTTGATGTGCATAKAACTGTTGTTCTGTGTTGTGTGGTTT-GGTATCTAAATAAAA-GGACAAACTGCTCCTTGTCGATCAGATACGAGCATTCCAGAGAATATGAAGGCTATTGATGTCATACCTCTGCTGACACCTACTGTGCTGGAGAAGATTGAGGCTGTTGTTCAAAGCAAGCCAAAGCGACCTGATTCATATAGGTGAACAGKATATCCRTTCAACCCTTTTGAGTGTTGTGGATATTACTTGGAACATTCCATTTTCCAACCTACCAGAATGCTAGCTACCAATTGGTGTGAAGGACATTTCATGTTYCTCTTGTTTGGATGTG-TTTTCTTCACTGAAATTCYCA-AGCATAGAGTTCTCTTCCTATTTATTTWTTY-TTTTCTTCTGGGTGGGGTGTAAAAGGGTA---TTATTTGAACCATTAAATCAATTGGAGATTGGAACCTGGGATTCAWTTTAAGAKACCATACTTTTATAGTCAATTA------------TTCGGTTTTGGTTTGATAAAAAAACAGGTGCAAGTTCTGTTGA
		</sequence>
		<sequence>
			<taxon idref="096LCOCCHi"/>
			TGGAAAGCCCCTTTCTATGCTTATTACAAGGACTTTGATATAGAGGGATGCCAAGTGCCAGGACCAGCCAATTGTGCTTCTAACCCAGGTAACTGGTGGGAAGCACCTGCATATCAAGCACTCAGTCCAATTGAAGCTCGAAGATACCATTGGGTCCGTCAGAACTACATGATCTATGATTACTGCACCGACAGATCCCGATACCCGGTCCCCCCACCGGAGTGCTCTGCAGGCATCTAAAATCCGGTGGCCAATTTTTCATTAATTGGTACATACATTCATGCCTACGTATATGCCCTTTG---TACACTTT-------GTTGTGTTGACAAGAGCCATGCATATCAAAGGGTATAGAGGGGAACAAAAAATATTATTATTTTTGTGTTAATGATGATATTGATATGTGGTTGA------AGCCTATGGTTT----GTGGGGTTTGTTTTCAATAAGCGGGCAAGGAGTCAACTTCTCCTTGTAAGCTCTATGTGTCTGTATTTGCCGAATACCATAAGTGCCAATAAAGCTTCTGCA-------------------------------------------------------------------------------------------------------------------------------------------------------------------------------------------------------------------------------------------------------------------------------------------------------------------------------------------------------------------------------------------------------------------------------------------------------------------------------------------------------------------------------CAGGTTAAGGCAAAGCAGGTTACCTTTCACAGGAAAAAGAATCTTCAGTACTATGAGATATCAGCGAAGAGCAACTACAATTTTGAGAAGCCTTTCTTGTACCTTGCTAGGAAGCTGGCAGGGTAATGAAATACTATCATCATTATTC--TCTCTGTTTTATGTATCTCATGGATGCTATATAACATTGATAATTTGCTTTGGTGATTTTAGGGATCCCAATCTCCACTTTGTGGAATCCCCTGCACTTGCTCCCCCAGAAGTACACATTGACTTGGCCGCACAGCAACAGTAAGAATCTTCTTCTTGCAGAGC-TTGTTTCTGTTCATTTACTTGAGAA------TATAATTATTTAATCAGAATAAC-TTTTCTTGCTTTCCAGTTTGCTTGGACTATGTTTTAAACAATTCATTTGATGCTGTTAACTACTTCCACCTCCTGTCCAGTTCTGGTCTTGTTACCT-AGAGGTTTTTTTGTTTCTTGCAGGCATGAGGCTGAGCTTGCTGCAGCAGCCACTCAGCCTCTTCCAGATGATGATGATGATGCATTTGAGTAGAGGCAACTGCTAGAGAGGCTTGGGTTCCACCATTTTGCAGCCATTTAATGCTTCCTTTACTTCATCATGCATCGTTCGCTTACCAAGTTTTTAAACTGGGCTTGGTGCTTTGAGCGGTCTCATGGATGTACGTGGAAGCAAGCCAGATGGCTCAGAGGTTGGTTCTGGTGATGGCCAAGGGAAGTCAGCTTCTGGACATGGCAGTGGAAATAGAGATTCCTAAGGTCGAAGATAGTTCTAAGTGAGA----TGGCTGCAGGAGGTTAAACCATCTAGGGATGAT---AGTGTGTAGACCTTTTT---------------------GAG-----TACTGGCATATACATATCTACATATTTCAACACATATGAACAACCTTTACCATCTC
			CACTGAATTTGTAGTTGTAGCATCTCCAATGAACAGCCA-----------------------------------------------------------------------------------------------------------------------------------------------------------------------------------------------------------------------------------------------------------------------------------------------------------------------------------------------------------------------------------------------------------------------------------------------------------------------------------------------------------------------------------------------------------------------------------------------------------------------------------------------------------------------------------------------------------------------------------------------------------------------------------------------------------------------------------------------------------------------------------------------------------------------------------------------------------------------------------------------------------------------------------------------------------------------------------------------------------------------------------------------------------------------------------------------------------------------------------------------------------------------------------------------------------------------------------------------------------------------------------------------------------------------------------------------------------------------------------------------------------------------------------------------------------------------------------------------------------------------------------------------------------------------------------------------------------------------------------TCTGGTTGAGAGGAGCTTTGGCCACCATGGATAGAGACTATGGAATTCTTAACAAGGTTTTCCATCATATAACGGATACTCATGTGGCACACCATTTGTTCTCAACAATGCCGCATTATCATGCAATGGAGGCTACAAAGGCCATAAAGCCAGTATTAGGAGATTATTATCAGTTTGATGGGACTCCATTTTACAAGGCAATGTGGAGAGAGGCAAAGGAGTGTGTCTATGTCCAGTCGGATGGTGACAAGAGCAAAGGTGTTTTCTGGTACCAGAATAAGTTTTGATGACTTA
			AACTGGTGATGTTTGTTTCGGAATGTTCTAGTTTCTTCTT---AGGATTTTAGC-TTCCCGTTA-T--TGTTAACTTRGCCATGTCTRTGC---------TTGTACCTCGAATCTTGGTTGCATTA-----------------------------------------------------------------------------------------------------------------------------------------------------------------------------------------------------------------------------------------------------------------------------------------------------------------------------------------------------------------------------TTGGTCACTCCAGGAGAAGGAACCTCCACTCCCAAGTCTACAGCTAAAAGGAAGTTTATCGACACTGGCAGCTTTGCTGAGCAGGACAAATACTTGGAAATGTCGAAACGTGCATGCAAAGCTTCTAATTCCTACCTGGACTTGAATCTGCCTGTAGAGGAGTTGGAAGAAGATGTT---GATTCGGCAAATTGTGACAGTGATTCCCTCTCTGAAAGCTCAGAAGCTTGGTTGGAAGAGTTCTTAGATCAAATGGATGAAAAAGTGACTTTCAAGCCCTTCAATTTTGATGCAGTTGCTCAGAAGCTACTTAAGGAAATAAGCCTGAACTTCCAAAAGATTATCGGATCTGACATTCAGTTGGAGATTGACAGCG-----------------------------------------------------------------------------------------------------------------------------------------------------------------------------------------------------------------------------------------------------------------------------------------------------------------------------------------------------------------------------------------------------------------------------------------------------------------------------------------------------------------------------------------------------------------------------------------------------------------------------------------------------------------------------------------------------------------------------------------------------------------------------------------------------------------------------------------------------------------------------------------------------------------------------------------------------------------------------------------------------------------------------------------------------------------------------------------------------------------------------------------------------------------------------
			--------------------------------------------------------------------------------------------------------------------------------------------------------------------------------------------------------------------------------------------------------------------------------------------------------------------------------------------------------------------------------------------------------------------------------------------------------------------------------------------------------------------------------------------------------------------------------------------------------------------------------------------------------------------------------------------------------------------------------------------------------------------------------------------------------GGACTCGGACTGAAAATGACATCAAGTTGGCTAATAGCGTTGATGTTGGGTCCCTTCGTGATCCACAGGAGGATGCAGTCAGGGTCAAGGACCCGGAATGGCTCATTGTTATTGGGGTCTGCACCCACTTGGGCTGCATCCCCTTGCCAAATGCTGGTGATTTTGGTGGTTGGTTTTGTCCATGCCATGGCTCCCACTACGATGTCTCTGGCAGGATCCGCAAAGGGCCAGCACCCTACAATCTTGAGGTACCCACTTACAGCTTCTTGGAGGAGAACAAGTTAATGATTGGCTGAGAATCGATG---------------------------------------------------------------------------------------------------------------------------------------------------------------------------------------------------------------------------------------------------------------------------------------------------------------------------------------------------------------------------------------------------------------------------------------------------------------------------------------------------------------------------------------------------------------------------------------------------------------------------------------------------------------------------------------------------------------------------------------------------------------------------------------------------------------------------CTCCCTCTCCCTCAAACTCCGCCACCCTAAGCCCCTCAGATTCTCCACCACCGTCTCCGCCGCTATCGCCGTCGGTCACAAGCTTCCCGAATCCACTCTCTCCTACTTCGACGCCGACGGCGAG
			CTCCAGACGACTACCGTCTCCGAACTCACCAAGGGCAAGAAAGCCATCCTCTTCGCTGTCCCTGGCGCCTTCACCCCCACCTGCTCCCAGAAACACCTTCCCGGCTTCGTTGAAAAATCCGGCGAGCTCAAGTCCAAAGGGGTCGATACCATTGCCTGCATTTCCGTGAACGACGCCTTCGTCATGAAGGCTTGGAAGGCCGATTTGAAGATCGAGGACCAAGTTCTTCTGTTGTCGGACGGAAATGGGGACTTCACCAAAATGCAGATTTTCGTGAAGACCCTAACGGGTAAGACCATAACCCTAGAGGTGGAATCCTCTGACACCATCGACAATGTCAAGGCTAAGATCCAGGACAAGGAAGGGATTCCCCCGGACCAGCAGCGTCTCATCTTCGCCGGGAAACAACTCGAGGATGGCAGGACCCTAGCCGACTACAACATCCAGAAGGAGTCAACTCTCCACCTGGTGCTCCGCCTCAGAGGCGGCGCCAAGAAGAGGAAGAAGAAGACCTACACGAAGCCAAAGAAGATCAAGCACAAGAAGAAGAAGGTGAAGCTCGCTGTTTTGCAGTTA--------------------------------------------------------------------------------------------------------------------------------------------------------------------------------------------------------------------------------------------------------------------------------------------------------------------------------------------------------------------------------------------------------------------------------------------------------------------------------------------------------------------------------------------------------------------------------------------------------------------------------------------------------------------------------------------------------------------------------------------------------------------------------------------------------------------------------------------------------------------------------------------------------------------------------------------------------------------------------------------------------------------------------------------------------------------------------------------------------------------------------------------------------------------------------------------------------------------------------------------------------------------------------------------------------------------------------------------------------------------------------------------------------------------------------------------------------------------------------
			---------------------------------------------------------------------------------------------------------------------------------------------------------------------------------------------------------------------------------------------------------------------------------------------------------------------------------------------------------------------------------------------------------------------------------------------------------------------------------------------------------------------------------------------------------------------------------------------------------------------------------------------------------------------------------------------------------------------------------------------------------------------------------------------------------------------------------------------------------------------------------------------------------------------------------------------------------------------------------------------------------------------------------------------------------------------------------------------------------------------------------------------------------------------------------------------------------------------------------------------------------------------------------------------------------------------------------------------------------------------------------------------------------------------------------------------------------------------------------------------
		</sequence>
		<sequence>
			<taxon idref="097VCOIG58"/>
			TGGAAAGCCCCTTTCTATGCTTATTACAAGGACTTCGACATAGAGGGATGCCCAATGCCAGGACCCGGGACTTGTGCCTCTAACCCTAATAACTGGTGGGAGGGAACTGCATACCATGAACTCAGCCCTATTGAAGCCAGACGATACCATTGGGTCCGTCAGAACCACATGATCTATGACTACTGCACGGACAAATCGCGATACCCGGTTACCCCACCGGAGTGTGTCGCAGGCATCTAAAATCCGAYGGCCAATTTTTCCTTAATTGGTAAATACATTCATGCCTACGTACGTACACACCCTCATACACTTT-------GTTGTG-TGATAAGAGCCATGCATATCAGGGGGTATAGAGGGGAT-AAAAAATAATATTAYTTTTGTTTCGATGGTGATTTTAGTATGTGGTTGA------AGCCTAAGATTT----GTAAGGTTTGTTTTCTAAGGGTGGGCAAAGGGTCAACTTCTATTTGTAAACCATATGTGTCTGTATTTGCCGATTATCATAAGTGCCAATAAAGCTTCTGCATGGTGCTGTACTAAGCATTCGTTTCAATGAAGATATATTGAGTGTGTGGAATCGCAATGCATCCGATCATCAGGTCAGTAACCACTAATTCACTACTATTCTGATATGTTCTGTGTTTGTGTACAATATGGTGACCTTGATTTACTTT--CCATTAGGCTGTAATGGCTCTAAGAGATGCGATCAAACGGCACTTGAAGCTTCCCCATGGCTATGTTATGGAATACAAGGCTCATGATGCTTCTCTCCGTGACAACTCATCTTATAGGAACACATGGTTGAGAGGATGATCCTGTGGATTCCCTCCTTAAGCAACCATGTGGGAATGGAAGTTCAGATAGCTGTCCATTGAGGTCCCTG-CAGGATCAAAATCAGTTACTCCTATATTACCTT-----ACAACTAGTTTGGTGGTTGTCGCTCTGAGTTTTAATGTAAGACTGTATTAGCTTCAA--------CTGAAGTCAAAACTCTCAGTTTCGTTAATGAATTTGCTGGTTTTCCCACAGGTTAAGGCAAAGCAGGTTACATTCCACAGGAAAAAGAATCTTCAGTACTATGAGATATCAGCGAAGAGCAACTACAATTTTGAGAAACCTTTCTTGTATCTTGCTAGGAAGCTTGCAGGGTGATTAAATAATATAGAAATTATTCAATTTCTGGTTTATATATGCTACAGAGGATATTTAACATTGATAA-TTGCTTTGGTGATTTTAGGGATCCCAATCTCCACTTTGTGGAGTCCCCTGCTCTTGCTCCTCCAGAAGTACACATTGACTTGGCTGCACAGCAACAGTAAGAATCTTGTCCTTGTAGTGC-TTCTTCTACTGTTGCCCCTC-AATA------TTTTTCTTTTTAATAATGATAAC-TTCTTATTGATGTCTGGTTTGCTTTAGACTATATTTTAAATCAATTCATTTGATATCAA--------TATACCTGTCCAGTTCTGGTCCCCTGCCTC-ATTATGTTTTTTGTTTGTTACAGGCACGAGGCTGAGCTTGCTGCAGCAGCTAGTCAGCCTCTTCCAGATGATGATGATGATGCATTTGAGTAGACAGAACTGGTGGAGAGGCTTGGGTTCTACCTTTTTGCAATGATTTAATGCTTCCTTTA-----TTATGCATCGTTCGCTTACCAAGTTTTTAAACTGGGCTTGGTGCTTTGAGCGGTCTCATGGATGTACGTGGAAGCAAGCCAGATGGCTCAGAGGTTGGTTCTGGTGATGGCCAAGGGAAGTCAGCTTCTGGACATGGCAGTGGAAATAGAGATTCCTAAGGTCGAAGATAGTTCTAAGTGAGA----TGGCTGCAGGAGGTTAAACCATCTAGGGATGAT---AGTGTGTAGACCTTTTT---------------------GAG-----TACTGGCATATACATATCTACATATTTCAACACATATGAACAACCTTTACCATCTC
			CACTGAATTTGTAGTTGTAGCATCTCCAATGAACAGCCATCCCATGTTCGAATTGGTTTCAGCAGCCCAGACAATCCTCCCCGACAGCGATGGCGCCATCGATGGGCATCTCCGGGAAGTGGGGCTGACCTTCCACTTACTTAAGGATGTGCCCGGCCTCATTTCCAAGAACATTGAAAAAAGCCTGAATGAGGCCTTCCAGCCTTTGGGCATCAAGGACTGGAACTCCATTTTCTGGATTGCACACCCTGGTGGGCCTGCAATCTTRGATCAAGTTGAGGAAAAATTAGCCCTAAAGCCCGAGAAGTTACGCTCCACACGACACGTCTTGAGCGAGTATGGTAACATGTCAAGTGCTTGCGTGTTGTTTATTTTGGACGAGATGAGGAGGAAGTCGGCYGAGGAAGGGCTGAAGACCACGGGTGAGGGGCTGGAAT-GGGGYGTKCTCTTCGGTTTCGGACCAGGGCTCACTGTTGAGACCGTGGTGCTCCACAGTGTGTCTACTTGAGGGACTAAAAAATATCTACTGTTTCCRCTTTACTTGCCTGATTTGKTTTTCCCCTTCTCTTGTTGGTGAAAACTGACCCCAAGGACGAGTTCCTTGCAATATTGAGAGCCACTGTGAAGTGCTTGACCCGCCCAGAGAAGTACTTTGAGAAGGTTCTCAGGCTGGCAATCAACAAGCAAGGCACAGATGAAGGGGCTCTCACTAGAGTTGTCACTACAAGGGCTGAGATTGACATGAAGATCATAAAGGAGGAGTACCACAAAAGGAACAGCGTCACTCTGGATCATGCCATTGGCAAGGACACCACTGGAGACTATGAAAAAATGCTTCTGGCCCTGATAGGACACGGAGATGCTTGAGCTCGTTATTTCTT-CATGACATTTGCTTCTGATGGTGTCWATAYATATAA---CTTATATAGTCTGCC----ATGTTTTCAAATGGTTGCATGTTGTGGAATGGGTTATCCTGGTTTTGTGTG--TGG-TCCTTAATAATCAGTCTTRTGGCTATTGCGTGTCTTGGAAGACTTCAGTGTGATCAGACACAGCGAAACTGGAGCTGTTGAAGAGCTTGGGAGCTGATTTGACSATTGACTACACTAAGGAGAACTTTGAAGATTTGGCAGAGAAATTCGATGTAGTTTATGATGCAGTTGGTAAGWTCTTGTGTTTATTGCTCATTKT-GAGGAGTCACTTATTGCRCTATTGTCCTTTGTAGCTTATT-GAAATTTAATTCCCCAGCTCCATATTTGTTTGGGCCTGGTTTGATA-GAGTAAATTGATGGTGGATGAACAC----WACTTTTT-CCTTTCTACATTAACAGGGCAGTGTGATAAGGCAGTGAAGGTAGTGAAAGAAGGAGGCAGCGTGGTGGCATTAACAGGTGCCGTGACACCTCCTGGTTTCAGATTTGTAGTAACTTCAAATGGAGAGGTGTTGAAGAAACTGAACCCATATTTGGAGAGCGGGAAGGTGAAGCCAGTGGTTGATCCCAAGGGACCATTTCCATTTTCTCAGGTTGTTGAAGCTTTCTCCTACGTTGAAACAAGCCGAGCCACTGGAAAGATAGTTATACATCCGATTCCATGAGAGAAGAG----AGTAAAACTCGGTCACTATGGA----GATGTATGATTGGAATGAAACCTGAGAAATTTTCAGTTTGATGTATAAATATTCAATATATTCTGGTTGAGAGGAGCTTTGGCCACCATGGATAGAGACTATGGAATTCTTAACAAGGTTTTCCATCATATAACRGATACTCATGTGGCACACCATTTGTTCTCAACARTGCCGCATTATCATGCAATGGAGGCTACAAAGGCCATAAARCCAGTATTAGGAGATTATTATCAGTTTGATGGGACTCCATTTTACAAGGCAATGTGGAGAGAGGCAAAGGAGTGTGTCTATGTCCAGTCGGATGGTGACAAGAGCAAAGGTGTTTTCTGGTACCAGAATAAGTTTTGATGACTTA
			AACTGGTGATGTTTGTTTCGGAATGTTCTAGTTTCTTCTT---AGGATTTTAGC-TTCCCGTTA-T--TGTTAACTTRGCCATGTCTRTGG---------TTGTACCTCGAATCTTGGTTGCATTAATATCATTCCATGGCCAACCAA-GC---GGAATCAGCTGGGGGAATCACATTGAAACCGCAGAAGCAGCAGCGATTCTGGCCAYGGCTAATAGAGAACTA----YGAAGCAGAGAGCTGCTGCT---CTGGACTAGTGRTTCRACCC-ATCTGCTACTTACAGCCAATTTTGCCATTACCC-CTCTGTTCACCATTG-CCTCTGGTACCAGCTT-CCATCTTCAAAAAAAA--TGATGCTTCCGCTTTCTGCTTTT-AGCTTTTGGCTTTTGGCTTTT-----------------------------------GGATGTAAATGAATGAGATTCTCCATTGGGTTTTGCTTAGTATTGTTATTGATTGGTCACTCCAGGAGAAGGAACCTCCAATCCAAAGTCTACAAGTAAAAGGAAGTTTATCGACACTGGCAGCTTTGCTGAGCAGGACAAATACTTGGAAATGTCGAAACGTGCATGCAAAGCTTCTAATTCCTACCTGGACTTGAATCTGCCTGTAGAGGAGTTGGAAGAAGATGTT---GATTYGGCAAATTGYGACAGTGATTCCCTCTCTGAAAGCTCAGAAGCTTGGTTGGAAGAGTTCTTAGATCAAATGGATGAAAAAGTGACTTTCAAGCCCTTCAATTTTGATGCAGTTGCTCAGAAGCTACTTAAGGAAATAAGCCTGAACTTCCAAAAGATWATCGGATCTGACATTCAGTTGGAGATTGACAGCGAGCCATTGAAAAGCTTGGGCTGAGGCACAAGGAACACATTGCAGCTTATGGAGAAGGCAATGAACGCCGTCTCACTGGACGACATGAAACTGCTGACATCAACACATTCTTATGGGTAAAAATTACTGTTTCCATCAATTAAATAGAAGATCAAATCATTCAGAAAGTAA-TGTAGAT----------------------------------------------------RGAGGAACTTGGCAAGGAACTAGGGAGC--------------------------------------TATTARCAATGATTTAACATATGCA-TTGAGAATTTGTAATTAGTTGAATCATAAGCCAGAAATCACCC-TTTTTTCGGGAATTTGGWT-AAGTTTCCCAGAATGCTGATCATCCGTCCTTCACATGTGGTTGATTTACAGGGAGTGGCAAACCGAGGAGCCTCCATTAGAGTTGGAAGAGACACAGAGAAAGCTGGGAAAGGATATTTTGAGGACAGAAGGCCTGCTTCAAACATGGATCCTTATGTGGTCACCTCCATGATTGCAGAAACTACAGGATTAGAAGCTAAATTCGACATGTTGATTGCCAACATCATCATCGACTGTTTRATGAGCCACTCTAGCTACTTGGCAAGCAACATGTCGAATTTAGCTTCTAATCCTGAACACAATGCCACAAAATCAGCCTATGAACATTGCTTCCTGCACTGTTCTGATGCAAAGACGGCGCTAAATTCAGCAGYTTTGRAGCTAAAGAATGGCAGCTATGATAGCGCTGAACTGTCCTTGCGCGAAGCAGCGCTATATCAAGGCACATGCCGATACGAGTTTGTGAGTTCAAATGAGACTTATGTGCCRCCTAATGTTTACTATGATCTGAAGGTCTTTGATATACTTACTGTGGCTGCCTTTAGAATTATCAAGGGTCCTGAACTTGTGGACAACTGCTCCAGGCATGCAGTTCTACACTGCAAACTATGTGAATGGAGTTGCTGGAAAAGATGGAGCTGTTTATGGAAAGCATTCAGGGCTCTGCTTGGAGACACAGGGATACCCAAACGCCATTAACCAGCCAAACTTCCCGTCCATYGTYGTCCAGCCAGGGGAGAAGTATCA
			ACACACCATGTTGTTTGAGTTCTCCGTTGAGTGAAGGAGCAGATATA-TTTGAGAAAAGTCTGCTCTGTGTTTGGTTTTCAATGGCTGTGAGACCAATGCTGATGGTGATAGCCAGATTGGAACGGTGGGATGTGTGGCTGTTGACACTCATGGAAATTTAGCAGCTGCTACTTCTACTGGTGGACTGGTTAACAAAATGGTGGGCAGGATTGGGGACACACCCATTGTAGGTGCAGGGAACTATGCGAACAGCCTGTGTGCAGTCTCTGCCACAGGAAAAGGYGAAGCAATAATACGTGGTACTGTTGCAAGAGATGTGGCAGCACTCATGGAGTACAAAGGGCTTTCGCTCGAGGAARCAGCAGCGTATGTATCCTTGTCCTCCCAACTCTCAAAGGCAAGCTCAATGGCATTGCCCTGCGTGTGCCCACCCCAAATGTGTCGGTTGTGGACCTTGTTGTTCAGGTKTCCAAGAAGACCTTTGCAGAGGAGGTGAATGCTGGTTTCAGGGACAGTGCTGAGAAGGAGCTCCAAGGGATTCTCTCTGTGTGTGATGAGCCCCTGGTTTCAGTTGACTTCAGGTGCTCTGATGTGTCCTCGACCGTGGAYTCATCACTGACCATGGTTATGGGAGATGACATGGTTAAGGTGATAGCTTGGTATGACAATGAATGGGGTTACTCTCAAAGGGTTGTGGATTTGGCTGATATTGTGGCCAACAAATGGAAATGATGAGCGGATTTGGGAGTAGTGGCTTCATCAGCATTGGGGTTTAGGACTCGGACTGAAAATGACATCAAGTTGGCTAATAGCGTTGATGTTGGGTCCCTTCGTGATCCACAGGAGGATGCAGTCAGGGTCAAGGACCCGGAATGGCTCATTGTTATTGGGGTCTGCACCCACTTGGGCTGCATCCCCTTGCCAAATGCTGGTGATTTTGGTGGTTGGTTTTGTCCATGCCATGGCTCCCACTACGATGTCTCTGGCAGGATYCGCAAAGGGCCAGCACCCTACAATCTTGAGGTACCCACTTACAGCTTCTTGGAGGAGAACAAGTTAATGATTGGCTGAGAATCGATGTTGAAGAGCAAGCACAACTTGAAATTCTGAGAGTGTCTTTCATTTACCAAGTGCAAGTGATTCT-AATATCCTAAAGGGCAATGCTTTGATCAGAAAAGAACTGATACAATGAACCATA-WAATGTGTTACAACTTCCAAGATCACAGCTATACTGTATTATTGCCATCTTATGYTTGGCTGTTAATTTATTGCTTTTGCCTCTCTATTAATGTTGGTGT-ATGGAAAAATCTTTGTTGGATCTTGTTATTTCTGATGTGGATT-AGGTTTAAAACATCATTATAGAAGCTGATTTCACCAAAGAGGAGATTCCAAGACTGGGCCAACCCAGGGTCAATGGGGAAGCAGTACTTCCTCGGGTTTGAAAAATACTTGGGAGGGTCTGGCGACCCAGCCTACCCAGGAGGCCCACTGTTCAACCCTCTCGGGTTTGGTAAAGATGAGAAATCCCTCAAGGATCTGAAGCTCAAAGAGGTTAAGAATGGGAGATTGGCTATGTTGGCCATATTGGGCTACTTTGCACAAGGGCCTGTGACAGGAGTCGGGCCCTTRCAAAACCTGCTGGACCATTTGGCAGACCCTGTCAACAACAATATCATAACCAGCCTCAAGTTCCACAACTAGGATACTCATCCTCTTGTTGCTTTGCTTCACGATT-------CACTCTCTCTGTGT--CCTCTCAGCTGTCACCTCTCTCTCTCCCCCTC----ATATTTGTAATRTTATTATGTGAAGACTTGGCCTTTAAATTT-----------------------------------CTCCCTCTCCCTCAAACTCCGCCACCCTAAGCCCCTCAGATTCTCCACCGCCATMTCCGCTACCATCGCCGTCGGTGACAAGCTCCCAGAATCCACCTTCTCCTACTTCGACTCCGCCGGMGAG
			CTCCAGACCACCACCGTCTCCGACCTCACCAAGGGCAAGAAAGCCATCCTCTTTGCCGTCCCCGGCGCCTTCACCCCCACTTGCTCCCAGAAACACCTCCCCGGCTTCGTTGAAAAGTCCGGCGAGCTCAAGTCCAAAGGGGTCGAAACCATCGCCTGCATTTCCGTCAACGACGCCTTCGTCATGAAGGCTTGGAAGGCCGACTTGAAGATCGAGGACCAAGTGCTCCTGTTGTCGGATGGAAATGGGGACTTCACCAAAATGCAGATTTTCGTGAAGACCCTAACGGGGAAGACSATAACCCTAGAGGTTGAATCATCTGACACSATCGAYAATGTCAAGGCYAAGATCCARGACAAGGAAGGCATCCCGCCGGACCAGCAGCGYCTCATCTTCGCTGGCAAACAGCTGGAGGACGGCCGAACCCTAGCCGACTACAAYATCCAGAAGGAGTCRACCCTCCACCTGGTGCTYCGCCTCCGWGGTGGCGCCAAGAAGCGCAAGAAGAAGACCTACACCAAGCCCAAGAAGATCAAGCACAAAAAGAAGAAGGTCAAGCTCGCTGTTTTGCAGTTATTTTTTGCAGACTTTGCTGTAATGTATATGACACAAACCTCTGATTCTCTACACATCAAGCTCTAAATTATGTTTCGCTGAGAAGAGCGAAGATCGGTGTCCGTC----TRCCCTCAGAATTGATCGGGAGTTTGACGGGGCTGATCWATCAGGCTTCATGTATCATATTGTGCCAGCCGGGTGCCGCCTGTCGATTGTAATCCCTAGTTTYCCCCCCC--TCTATTTGTCCTTTGCTTTATGTTTCTTGATCGGGCAGGATATGGAAGAATTGGTTTCTATRGGTTTAGTTCGAAGCATTGGGATAAGGTATGCTCACAAGTT-GAAAATTTTAGGTACAATTTGGCCAATACTGTGAAATTTCATACAAGCACTATCCATCATATCCTATGAAAACTTTCCCCTTTCTTCGAGCCTTACTCTGGARCTTGGATGGAGAAAAAAAAA--GACTTTTTWAAACTAATTAAGGTGCAATTAGAGAAACAGTTGAAACTTGAATTTCTA-----TTTCCATGTCAACAAG-GGTTTGTTAGTGACATCTCTTATTGATTGGGGGAAAAAGTTTYTRACATTACATACRTAATGAACTTCTTTT-AACTAAGYATATGCATTTTAAAACCGTGAGAAGCCATTAGGC---TCAAAAT-GATAATGTCTACTCAGAAGGGAA-----TGAGTCATTACAAAATCTCTCTTGCCAATTGRAA-TTAAASGCTWCAAG----------------------------------------------TTGTTCCTTTGTTCTGATTCTTCAGTTTTGTAAATTTATTTTGAAACTT-GGGAATTGTGTTTTGAAAGAAAGTTTTCTTGCAGCAACTACGACATCTTTCTAACCAGGGATTGCTTRGCTTACTCCAAAGTGAAGCCTGCTGTGAATCAGATCGAGACACACCCCTACTTCCAACGCGACTCCCTCGTCAAATTCTGTCAGAAGCATGGAATCTGTCCCTTAGCAGCAGGGATTCTAGTTCTCCGCCGTTGATTTGATC-TTTGATCAAACGACCATGCCGATCCGCAACATCGCCTTTGGAAGGCCCGAGGAGGCGACTCGACCCGACGCTCTTAAAGCGGCGTTTGCTGAGTTTATATGTACCTTGATTTTCGTGTTCGCCGGCGAAGGTTCCGGCATGGCCTTTAACAAACTCACTGACAACGGTTCCGCCACCCCCGCTGGCCTCGTTGCCGCCTCTCTGGCTCACGCATTCGCTCTCTTTGTTGCCGTCTCTGTAGGAGCATCAAATGTACGCTGAGATGGCTTCCCGCCATAGGGTTAGGTCTCCTTGCATCCAAATCATCAAGACTGCAACCATCCCAGCTAAGCTTTGCAAGAGGGAGAGCTCAAAACAATTCCACAACTCCAAGATCAAGTTCCCC
			CTGACCTTCAGGAAGGTCAGGCCACCAACCAGGAAGCTCAAGACCACCTACAAGGCATCAAGACCCAACTTGTTTATGTAAGTCTGGGTGATCATTTGTTGGATGAGCTATAAA-GGTCG-ATCTAATTTTTTT-GAAATTTTGTTTTACTATTCAGTAGAAACCTTCCTGCGTTTTGGATCTTGTTTGTTGGATATTATTTGGYTTGATAACCTTTGCAT---ATCAGACAGTC-GAGGACCGTGATCWATGAGGGCCTTAAAATCCCTGTTTTATTTACTTTTT-GAAAGTTT-GAGTTAATCCGGATGTCTCCATCACATGGGGGAAACTGGGG-TGAAATTGGT-GGTGGGGTTT-ATCTTTTGGATGTGTGGATGAGATTTTACCACGTACASGGTTGTAATTTC-----------TACRGTGGGTGGAGCGAGGGAATCATCTAGGGACAWACCCCAC--TATGGTTTTTGTTTCCTTCCTCATATGTTAAAAAA-GCTGGGAATTTGATTCCGTTT-GRGTGG---TGATGT-AGAACCTGATCTCTTCTTTAGATTTTTCTTCTCTTTTT-GTATATCTAGAA-GAAAGAGAGGCGG---TATTTTTTAAATTGGATGAGAATTTGGCTACCATGCTGCTCCTATCCTCTTCCCAGAAAGGGAGTTCTGAGTTTGTCAAGTCTC--TGACTTCAATTTCATCATATA--TGTAGATAAA-GCTTTATGACTC----TGTAAGCGTGCAACTCAC----TGATGCAAA-GCCTATT---ACGTTTA-GATACATGGATTA-CGCATATGCTTTCACCAGCTGAGATTTATCCATGTMCTTGYCCTTTCACAAGCGGGGCTTGATTGGATTGACGATGCTGTGTTGATGTGCATAGAACTGCTGTTCTGTGTTGTGTGGTTT-GGTATCTAAATAAAA-GGACAAACTGCTCCTTGTCGATCAGATACGAGCATTCCAGAGAATATGAAGGCTATTGATGTCATACCTCTGCTGACACCYACTGTGCTGGAGAAGATTGAGGCCGTTGTTCAAAGCAAGCCAAAGCGACCTGATTCATATAGGTGAACAGKATATCCATTCAACCCTTTTRAGTGTTGTGGATATTACTTGGAACATTCCATTTTCCAACCTACCAGAATGCTAGCTACCAATTGGYGTGAAGGACAWTTCATGTTYCTCTTGTTTGGATGTG-TTTYCTYCACTGAAATTCYCA-AGCATAGAGTTCTCTTCCTATTTATTTTTYC-TTTTCTTSTGGGTGGGGTGTAAAAGGGTA---TTATTTGAACCATTAAATCAATTGGAGATTGGAACCTGGGATTCAWTTTAAGAGACCATACTTTTATAGTCAATTA------------TTCGGTTTTGGTTTGATAAAAAAACAGGTGCAAGTTCTGTTGA
		</sequence>
		<sequence>
			<taxon idref="106VDAVITA"/>
			TGGAAAGCCCCTTTCTATGCTTATTACAAGGACTTCGACATAGAGGGATGCCCAATGCCAGGACCCGGGACTTGTGCCTCTAACCCTAATAACTGGTGGGAGGGAACTGCMTACCATGAACTCAGCCCTATTGAAGCCAGACGATACCATTGGGTCCGTCAGAACCACATGATCTATGACTACTGCACGGACAAATCGCGATACCCGGTTACCCCACCGGAGTGTGTCGCAGGCATCTAAAATCCGATGGCCAATTTTTCCTTAATTGGTAAATACATTCATGCCTACGTACGTACACACCCTCATACACTYT-------GTTGTG-TGATAAGAGCCATGCATATCAGGGGRTATAGAGGGGAT-AAAAAATAATATTATTTTTGTTTCGATGGTGATTTTAGTATGTGGTTGA------AGCCTAAGATTT----GTAAGGTTTGTTTTCTAAGGGTGGGCAAAGGGTCAACTTCTATTTGTAAACCATATGTGTCTGTATTTGCCGATTATCATAAGTGCCAATAAAGCTTCTGCATGGTGCTGTACTAAGCATTCGTTTCAATGAAGATATATTGAGTGTGTGGAATCGCAATGCATCCGATCATCAGGTCAGTAACCACTAATTCACTACTATTCTGATRTKTTCTGTGTTTGTGTACAATATKGTGACCTTGATTTACTTT--CMATTAGGCTGTAATGGCTCTAAGAGATGCRATCAAACGGCACTTGAAGCTTCCCCATGGCTATGTTATGGAATACAAGGCTCATGATGCTTCTCTCCGTGACAACTCATCTTATAGGAACACATGGTTGAGAGGATGATCCTGTGGATTCCCTCCTTAAGCAACCATGTGGGAATGGAAGTTCAGATAGCTGTCCATTGAGGTCCCTG-CAGGATCAAAATCAGTTACTCCTATATTACCTT-----ACAACTAGTTTGGTGGTTGTCGCTCTGAGTTTTAATGTAAGACTGTATTAGCTTCAA--------CTGAAGTCAAAACTCTCAGTTTCGTTAATGAATTTGCTGGTTTTCCCACAGGTTAAGGCAAAGCAGGTTACATTCCACAGGAAAAAGAATCTTCAGTACTATGAGATATCAGCGAAGAGCAACTACAATTTTGAGAAACCTTTCTTGTATCTTGCTAGGAAGCTTGCAGGGTGATTAAATAATATAGAAATTATTCAATTTCTGGTTTATATATGCTACAGAGGATRTTTAACATTGATAA-TTGCTTTGGTGATTTTAGGGATCCCAATCTCCACTTTGTGGAGTCCCCTGCTCTTGCTCCTCCAGAAGTACACATTGACTTGGCTGCACAGCAACAGTAAGAATCTTGTCCTTGTAGTGC-TTCTTCTACTGTTGCCCCTC-AATA------TTTTTCTTTTTAATAATGATAAC-TTCTTATTGATGTCTGGTTTGCTTTAGACTATATTTTAAATCAATTCATTTGATATCAA--------TATACCTGTCCAGTTCTGGTCCCCTGCCTC-ATTATGTTTTTTGTTTGTTACAGGCACGAGGCTGAGCTTGCTGCAGCAGCTAGTCAGCCTCTTCCAGATGATGATGATGATGCATTTGAGTAGAGAGAACTGGTGGAGAGGCTTGGGTTCTACCTTTTTGCAATGATTTAATGCTTCCTTTA-----TTATGCATCGTTCGCTTACCAAGTTTTTAAACTGGGCTTGGTGCTTTGAGCGGTCTCATGGATGTACGTGGAAGCAAGCCAGATGGCTCAGAGGTTGGTTCTGGTGATGGCCAAGGGAAGTCAGCTTCTGGACATGGCAGTGGAAATAGAGATTCCTAAGGTCGAAGATAGCTCTAAGTGAGA----TGGCTGCAGGAGGTTAAACCATCTAGGGATGAT---AGTGTGTAGACCTTTTT---------------------GCG-----TACTGGCATATACATATCTACATATTTCAACACATATGAACAACCTTTACCATCTC
			CACTGAATTTGTAGTTGTAGCATCTCCAATGAACAGCCATCCCATGTTCGAATTGGTTTCAGCAGCCCAGACAATCCTCCCCGACAGCGATGGCGCCATCGATGGGCATCTCCGGGAAGTGGGSCTGACCTTCCACTTACTTAAGGATGTGCCCGGCCTCATTTCCAAGAACATTGAAAAAAGCCTGAATGARGCCTTCCAGCCTTTGGGCATCAAGGACTGGAACTCCATTTTCTGGATTGCACACCCTGGTGGGCCWGCAATCTTGGATCAAGTTGAGGAAAAATTAGCCCTAAAGCCCGAGAAGTTACGCTCCACACGACACGTCTTGAGCGAGTATGGTAACATGTCAAGTGCTTGCGTGTTGTTTATTTTGGACGAGATGAGGAGGAAGTCGGCTGAGGAAGGGCTGAAGACCACGGGTGAGGGGCTGGAAT-GGGGCGTGCTCTTCGGTTTCGGACCAGGGCTCACTGTTGAGACCGTGGTGCTCCACAGTGTGTCTACTTGAGGGACTWAAAAATATCTACTGTTTCCACTTTACTTGCCTGATTTGGTTTTCCCCTTCTCTTGTTGGTGAAAACTGACCCCAAGGACGAGTTCCTTGCAATATTGAGAGCCACTGTGAAGTGCTTGACCCGCCCAGAGAAGTACTTTGAGAAGGTTCTCAGGCTGGCAATCAACAAACGAGGCACAGATGAAGGGGCTCTCACTAGAGTTGTCACTACAAGGGCTGAGATTGACATGAAGATCATAAAGGAGGAGTACCATAAAAGGAACAGCGTCACTCTGGATCATGCCATTGGCAARGACACCACTGGAGACTATGAAAAAATGCTTCTGGCCCTGATAGGACACGGAGATGCTTGAGCTCGTTATTTCTT-CATGACATTTGCTTCTGATGGTGTCTATATATATAA---CTTATATAGTCTGCC----ATGTTTTCAAATGGTTGCATGTTGTGGAATGGGTTATCCTGGTTTTGTGTG--TGG-TCCTTAATAATCAGTCTTATGGCTATTGCGTGTCTTGGAAGACTTCAGTGTGATCAGACACAGCGAAACTGGAGCTGTTGAAGAGCTTGGGAGCTGATTTGACGATTGACTACACTAAGGAGAACTTTGAAGATTTGGYAGAGAAATTCGATGTAGTTTATGATGCAGTTGGTAAGTTCTTGTGTTTATTGCTCATTTT-GAGGAGTCACTTATTGCACTATTGTCCTTTGTAGCTTATT-GAAATTTAATTCCCCAGCTCCATATTTGTTTGGGCCTGGTTTGATA-GAGTAAATTGATGGTGGATGAACAC----AACTTTTT-CCTTTCTACATTAACAGGGCAGTGTGATAAGGCRGTGAAGGTAGTGAAAGAAGGAGGCAGCGTGGTGGCATTAACAGGTGCCGTGACGCCTCCTGGTTTCAGATTTGTAGTAACTTCAAATGGAGAGGTGTTGAAGAAACTGAACCCATATTTGGAGAGCGGGAAGGTGAAGCCAGTGGTTGATCCCAAGGGACCATTTCCATTTTCTCAGGTTGTTGAAGCTTTCTCCTACGTTGAAACAAGCCGAGCCACTGGAAAGATAGTTATACATCCGATTCCATRAGAGAAGAG----AGTAAAACTCGGTCACTATGGA----GATGTATGATTGGAATGAAACCTGAGAAAWTTTCAGTTTGATGTATAAATATTMAATRTATTCTGGTTGAGAGGAGCTTTGGCCACCATGGATAGAGACTATGGAATTCTTAACAAGGTTTTCCATCATATAACGGATACTCATGTGGCACACCATTTGTTCTCAACAATGCCGCATTATCATGCAATGGAGGCTACAAWGGCCATAAAGCCAGTATTAGGAGATTATTATCAGTTTGATGGGACTCCATTTTACAAGGCAATGTGGAGAGAGGCAAAGGAGTGTGTCTATGTCCAGTCGGATGGTGACAAGAGCAAAGGTGTTTTCTGGTACCAGAATAAGTTTTGATGACTTA
			AACTGGTGATGTTTGTTTCGGAATGTTCTAGTTTCTTCTT---AGGATTTTAGC-TTCCCGTTA-T--TSTTAACTTAGCCATGTCTGTGC---------TTGTACCTCGAATCTTGGTTGCATTAATATCATTCCATGGCCAACCAA-GC---GGAATCAGCTGGGGAAATCACATTGAAACCGCAGAAGCAGCAGCGATTCTGGCCATGGCTAATAGAGAACTA----CGAAGCAGAGAGCTGCTGCT---CTGGACTAGTGGTTCGACCC-ATCTGCTACTT-CAGCCAATTTTGCCATTACCC-CTCTGTTCACCATTC-CCTCTGGTACCAGCTT-CCATCTTCAAAAAAA---TGATGCTTCCGCTTTCTGCTTTT-AGCTTTTGGCTTTTGGCTTTTGGCTTTT----------------------------GGATGTAAATGAATGAGATTCTCTATTGGGTTTTGCTTAGTATTGTTATTGATTGGTCACTCCAGGAGAAGGAACCTCCAATCCAGAGTCTACGAGTAAAAGGAAGTTTATCGACACTGGCAGCTTTGCTGAGCAGGACAAATACTTGGAAATGTCGAAACGTGCATGCAAAGCTTCTAATTCCTACCTGGACTTGAATCTGCCTGTAGAGGAGTTGGAAGAAGATGTT---GATTCGGCAAATTGTGACAGTGATTCCCTCTCTGAAAGCTCAGAAGCTTGGTTGGAAGAGTTCTTAGATCAAATGGATGAAAAAGTGACTTTCAAGCCCTTCAATTTTGATGCAGTTGCTCAGAAGCTACTTAAGGAAATAAGCCTGAACTTCCAAAAGATTATCGGATCTGACATTCAGTTGGAGATTGACAGCGAGCCATTGAAAAGCTTGGGCTGAGGCACAAGGAACACATTGCAGCTTATGGAGAAGGCAATGAACGCCGTCTCACTGGACGACATGAAACTGCTGACATCAACACATTCTTATGGGTAAAAATTACTGTTTCCATCAATTAAATAGAAGATCAAATYATTCAGAAAGTAA-TGTAGAT----------------------------------------------------GGAGGAACTTGGCAAGGAACTAGGGAGC--------------------------------------TATTARCAATGATTTAACATATGCA-TTGAGAATTTGTAATTAGTTGAATCATAAGCCAGAAATCACCC-TTTTTTCGGGAATTTGGAT-AAGTTTCCCAGAATGCTGATCATCCGTCCTTCACATGTGGTTGATTTACAGGGAGTGGCAAACCGAGGAGCCTCCATTAGAGTTGGAAGAGACACAGAGAAAGCTGGGAAAGGATATTTTGAGGACAGAAGGCCTGCTTCAAACATGGATCCTTATGTGGTCACCTCCATGATTGCAGAAACTACAGGATTAGAAGCTAAATTCGACATGTTGATTGCCAACATCATCATCGACTGTTTGATGAGCCACTCTAGCTACTTGGCAAGCAACATGTCGAATTTAGCTTCTAATCCTGAACACAATGCCACAAAATCAGCCTATGAACATTGCTTCCTGCACTGTTCTGATGCAAAGACGGCGCTAAATTCAGCAGCTTTGGAGCTAAAGAATGGCAGCTATGATAGCGCTGAACTGTCCTTGCGCGAAGCAGCGCTATATCAAGGCACATGCCGATACGAGTTTGTGAGTTCAAAKGAGACTTATGTKCCACCTAATGTTTACTATGATCTGAAGGTCTTTGATATACTTACTGTGGCTGCCTTTAGAATTATCAAGGGTCCTGAACTTGTGGACAACTGCTCCAGGCATGCAGTTCTACACTGCAAACTATGTGAATGGAGTWGCKGGAAAAGATGGAGCTGTTTATGGAAAGCATTCAGGGCTCTGCTTGGAGACACAGGGATACCCAAACGCCATTAACCAGCCAAACTTCCCGTCCATCGTCGTCCAGCCAGGGGAGAAGTATCA
			ACACACCATGTTGTTTGAGTTCTCCGTTGAGTGAAGGAGCAGATATA-TTTGAGAAAAGTCTGCTCTGTGTTTGGTTTTCAATGGCTGTGAGACCAATGCTGATGGTGATAGCCAGATTGGAACGGTGGGATGTGTGGCTGTTGACACTCATGGAAATTTAGCAGCTGCTACTTCTACTGGTGGACTGGTTAACAAAATGGTGGGCAGGATTGGGGACACACCCATTGTAGGTGCAGGGAACTATGCRAACAGCCTGTGTGCAGTCTCTGCCACAGGAAAAGGCGAAGCAATAATACGTGGTACTGTTGCAAGAGATGTGGCAGCACTCATGGAGTACAAAGGGCTTTCGCTCGAGGAAGCAGCAGCGTATGTATCCTTGTCCTCCCAACTCTCAAAGGCAAGCTCAATGGCATTGCCCTGCGWGTGCCCACCCCAAATGTGTCGGTTGTGGACCTTGTTGTTCAGGTRTCCAAGAAGACCTTTGCAGAGGAGGTGAATGCTGGTTTCAGGGACAGTGCTGAGAAGGAGCTCCAAGGGATTCTCTCTGTGTGTGATGAGCCCCTGGTTTCAGTTGACTTCAGGTGCTCTGATGTGTCCTCGACCGTGGACTCATCACTGACCATGGTTATGGGAGATGACATGGTTAAGGTGATAGCTTGGTATGACAATGAATGGGGTTACTCTCAAAGGGTTGTGGATTTGGCTGATATTGTGGCCAACAAATGGAAATGATGAGCGGATTTGGGAGTAGTGGCTTCATCAGCATTGGGGTTTAGGACTCGGACTGAAAATGACATCAAGTTGGCTAATAGYGTTGATGTTGGGTCCCTTCGTGATCCACAGGAGGATGCAGTCAGGGTCAAGGACCCGGAATGGCTCATTGTTATTGGGGTCTGCACCCACTTGGGCTGCATCCCCTTGCCAAATGCTGGTGATTTTGGTGGTTGGTTTTGTCCATGCCATGGCTCCCACTACGATGTCTCTGGCAGGATCCGCAAAGGGCCAGCACCCTACAATCTTGAGGTACCCACTTACAGCTTCTTGGAGGAGAACAAGTTAATGATTGGCTGAGAATCGATGTTGAAGAGCAAGCACAACTTGAAATTCTGAGAGTGTCTTTCATTTACCAAGTGCAAGTGATTCT-AATATCCTWAAGGGCAATGCTTTGATCAGAAAAGAACTGATACAATGAACCATA-TAATGTTTTACAACTTCCAAGATCACAGCTATACTGTATTATTGCCATCTTATGTTTGGCTGTTAATTTATTGCTTTTGCCTCTCTATTAATGTTGGTGT-ATGGAAAAATCTTTGTTGGATCTTGTTATTTCTGATGTGGATT-AGGTTTAAAACATCATTATAGAAGCTGATTTCACCAAAGAGGAGATTCCAAGACTGGGCCAACCCAGGGTCAATGGGGAAGCAGTACTTCCTCGGGTTTGAAAAATACTTGGGAGGGTCTGGCGACCCAGCCTACCCAGGAGGCCCACTGTTCAACCCTCTCGGGTTTGGTAAAGATGAGAAATCCCTCAAGGATCTGAAGCTCAAAGAGGTTAAGAATGGGAGATTGGCTATGTTGGCCATATTGGGCTACTTTGCACAAGGGCCTGTGACAGGAGTCGGGCCCTTGCAAAACCTGCTGGACCATTTGGCAGACCCTGTCAACAACAATATCATAACCAGCCTCAAGTTCCACAACTAGGATACYCATCCTCTTGTTGCTTTGCTTCACGATT-------CACTCTCTCTGTGT--CACCTC------------TCTCTCTCCC--TC----ATATTTGTAATATTATTATGTGAAGACTTGGCCTTTAAATTT-----------------------------------CTCCCTCTCCCTCAAACTCCGCCACCCTAAGCCCCTCAGATTCTCCACCGCCATCTCCGCTRCCATCGCCGTCGGTGACAAGCTCCCAGAATCCACCTTCTCYTACTTCGACTCCRCCGGCGAG
			CTCCAGACCACCACCGTCTCCGACCTSACCAAGGGCAAGAAAGCCATCCTCTTTGCCGTCCCCGGCGCCTTCACCCCCACTTGCTCCCAGAAACACCTCCCCGGCTTCGTTGAAAAGTCCGGCGAGCTCAAGTCMAAAGGGGTCGAAACCATCGCCTGCATYTCCGTCAACGACGCCTTCGTCATGAAGGCTTGGAAGGCCGACTTGAAGATCGAGGACCARGTGCTCCTGTTGTCGGATGGAAATGGGGACTTCACCAAAATGCAGATTTTCGTGAAGACCCTAACRGGGAAGACSATAACCCTAGAGGTTGAATCRTCTGACACSATCGAYAATGTCAAGGCYAAGATCCARGACAAGGAAGGCATCCCGCCGGACCAGCAGCGYCTCATCTTCGCTGGMAAACAGCTGGAGGACGGCCGAACCCTAGCCGACTACAAYATCCAGAAGGAGTCRACCCTCCACCTGGTGCTCCGCCTCCGTGGTGGCGCCAAGAAGCGCAAGAAGAAGACCTACACCAAGCCCAAGAAGATCAAGCACAAAAAGAAGAAGGTCAAGCTCGCTGTTTTGCAGTTATTTTTTGCAGACTTTGCTGTAATGTATATGACACAAACCTCTGATTCTCTACACATCAAGCTCTAAATTATGTTTCGCTGAGAAGAGCGAAGATCGGTGTCCGTC----TGCCCTCAGAATTGATCGGGAGTTTGACGGGGCTGATCYATCAGGCTTCATGTATCATATTGTGCCAGCCGGGTGCCGCCTGTCGATTGTAATCCCTAGTTTTYCCCCCC--TCTATTTGTCCTTTGCTTTATGTTTCTTGATCGGGCAGGATATGGAAGAATTGGTTTCTATGGGTTTAGTTCGAAGCATTGGGATAAGGTATGCTCACAAGTT-GAAAATTTTAGGTACAATTTGGCCAATACTGTGAAATTTCATACAAGCACTATCCATCATATCATATGAAAACTTTCCCCTTTCTTCGAGCCTTACTCTGGAACTTGGATGGAGAAAAAAAAA--GACTTTTTAAAACTAATTAAGGTGCAATTAGAGAAACAGTTGAAACTTGAATTTCTA-----TTTCCATGTCAACAAG-GGTTTGTTAGTGACATCTCTTATTGATTGGGGGAAAAAGTTTCTGACATTACATACGTAATGAACTTCTTTT-AACTAAGTAAATGCATTTTAAAACCGTGAGAAGCCCTTAGGC---TCAAAAT-GATAATGTTTACTCAGAAGGGAA-----TGAGTCATTACAAAATCTCTCTTGCCAATTGAAA-TTAAAGGCTTCAAG----------------------------------------------TTGTTCCTTTGTTCTGATTCTTCAGTTTTGTAAATTTATTTTGAAACTT-AGGAATTGTGTTTTGAAAGAAAGTTTTCTTGCAGCAACTACGACATCTTTCTAACCAGGGATTGCTTAGCTTACTCCAAAGTGAAGCCTGCTGTGAATCAGATCGAGACACACCCCTACTTCCAACGCGACTCCCTCGTCAAATTCTGTCAGAAGCATGGAATCTGTCCCTTAGCAGCAGGGATTCTAGTTCTCCGCCGTTGATTTGATC-TTTGATCAAACGACCATGCCGATCCGCAACATCGCCTTTGGAAGGCCCGAGGAGGCGACTCGACCCGACGCTCTTAAAGCGGCGTTTGCTGAGTTTATATGTACCTTGATTTTCGTGTTCGCCGGCGAAGGTTCCGGCATGGCCTTTAACAAACTCACTGACAACGGTTCCRCCACCCCCGCTGGCCTCGTTGCCGCCTCTCTGGCTCACGCATTCGCTCTCTTTGTTGCCGTCTCTGTAGGAGCATCAAATGTACGCTGAGATGGCTTCCCGCCATAGGGTTAGGTCTCCTTGCATCCAAATCATCAAGACTGCAACCATCCCAGCTAAGCTTTGCAAGAGGGAGAGCTCAAAACAATTCCACAACTCCAAGATCAAGTTCCCC
			CTGACSTTCAGGAAGGTCAGGCCACCAACCAGGAAGCTCAAGACCACCTACAAGGCATCAAGACCCAACTTGTTTATGTAAGTCTGGGTGATCATTTGTTGGATGAGCTATAAA-GGTCG-ATCTRATTTTTTT-GAAATTTTGTTTTACTATTCAGTAGAAACCTTCCTGCGTTTTGGATCTTGTTTGTTGGATATTATTTGGCTTGATAACCTTTGCAT---ATCAGACAGTC-GAGGACCGTGATCTATGAGGGCCTTAAAATCCCTGTTTTATTTACTTTTT-GAAAGTTT-GAGTTAATCCGGATGTCTCCATCACATGGGGGAAACTGGGG-TGAAATTGGT-GGTGGGGTTT-ATCTTTTGGATGTGTGGATGAGATTTTACCACGTACAGGGCTGTAATTTC-----------TACAGTGGGTGGAGCGAGGGAATCATCTAGGGACAAACCCCAC--TATGGTTTTTGTTTCCTTCCTCATATGTTAAAAAA-GCTGGGAATTTGATTCCGTTT-GAGTGG---TGATGT-AGAACCTGATCTCTTCTTTAGATTTTTCTTCTCTTTTT-GTATATCTAGAA-GAAAGAGAGGCAG---TATTTTTTAAATTGGATGAGAATTTGGCTACCATGCTGCTCCTATCCTCTTCCCAGAAAGGGAGTTCTGAGTTTGTCAAGTCTC--TGACTTCAATTTCATCATATA--TGTAGATAAA-GCTTTATGACTC----TGTAAGCGTGCAACTCAC----TGATGCAAA-GCCTATT---ACGTTTA-GATACATGGATTA-CGCATATGCTTTCACCAGCTGAGATTTATCCATGTCCTTGTCCTTTCACAAGCGGGGCTTGATTGGATTGACGATGCTGTGTTGATGTGCATAGAACTGCTGTTCTGTGTTGTGTGGTTT-GGTATCTAAATAAAA-GGACAAACTGCTCCTTGTCGATCAGATACGAGCATTCCAGAGAATATGAAGGCTATTGATGTCATACCTCTGCTGACACCTACTGTGCTGGAGAAGATTGAGGCYGTTGTTCAAAGCAAGCCAAAGCGACCTGATTCATATAGGTGAACAGKATATCCATTCAACCCTTTTGAGTGTTGTGGATATTACTTGGAACATTCCATTTTCCAACCTACCAGAATGCTAGCTACCAATTGGYGTGAAGGACATTTCATGTTYCTCTTGTTTGRATGTG-TTTTCTTCACTGAAATTCTCA-AGCATAGWKTTCTCTTCCTATTTATTTTTTC-TTTTCTTSTGGGTGGGGTGTAAAAGGGTA---TTATTTGAACCATTAAATCAAYTGGAGATTGGAACCTGGGATTCAWTTTAAGAGACCATACTTTTATAGTCAATTA------------TTCGGTTTTGGTTTGATAAAAAAACAGGTGCAAGTTCTGTTGA
		</sequence>
		<sequence>
			<taxon idref="110VFICIDV"/>
			TGGAAAGCCCCTTTCTATGCTTATTACAAGGACTTCGACATAGAGGGATGCCCAATGCCAGGACCCGGGACTTGTGCCTCTAACCCTAATAACTGGTGGGAGGGAACTGCATACCATGAACTCAGCCCTATTGAAGCCAGACGATACCATTGGGTCCGTCAGAACCACATGATCTATGACTACTGCACGGACAAATCGCGATACCCGGTTACCCCACCGGAGTGTGTCGCAGGCATCTAAAATCCGATGGCCAATTTTTCCTTAATTGGTAAATACATTCATGCCTACGTACGT--ACACCCTCATACACTCT-------GTTGTG-TGATAAGAGCCATGCATATCAGGGGGTATAGAGGGGAT-AAAAAATAATATTATTTTTGTTTCGATGGTGATTTTAGTATGTGGTTGA------AGCCTAAGATTT----GTAAGGTTTGTTTTCTAAGGGTGGGCAAAGGGTCAACTTCTATTTGTAAACCATATGTGTCTGTATTTGCCGATTATCATAAGTGCCAATAAAGCTTCTGCATGGTGCTGTACTAAGCATTCGTTTCAATGAAGATATATTGAGTGTGTGGAATCGCAATGCATCCGATCATCAGGTCAGTAACCACTAATTCACTACTATTCTGATATGTTCTGTGTTTGTGTACAATATGGTGACCTTGATTTACTTT--CCATTAGGCTGTAATGGCTCTAAGAGATGCGATCAAACGGCACTTGAAGCTTCCCCATGGCTATGTTATGGAATACAAGGCTCATGATGCTTCTCTCCGTGACAACTCATCTTATAGGAACACATGGTTGAGAGGATGATCCTGTGGATTCCCTCCTTAAGCAACCATGTGGGAATGGAAGTTCAGATAGCTGTCCATTGAGGTCCCTG-CAGGATCAAAATCAGTTACTCCTATATTACCTT-----ACAACTAGTTTGGTGGTTGTCGCTCTGAGTTTTAATGTAAGACTA--TTAGCTTCAA--------CTGAAGTCAAAACTCTCAGTTTCGTTAATGAATTTGCTGGTTTTCCCACAGGTTAAGGCAAAGCAGGTTACATTCCACAGGAAAAAGAATCTTCAGTACTATGAGATATCAGCGAAGAGCAACTACAATTTTGAGAAACCTTTCTTGTATCTTGCTAGGAAGCTTGCAGGGTGATTAAATAATATAGAAATTATTCAATTTCTGGTTTATATATGCTACAGAGGATATTTAACATTGATAA-TTGCTTTGGTGATTTTAGGGATCCCAATCTCCACTTTGTGGAGTCCCCTGCTCTTGCTCCTCCAGAAGTACACATTGACTTGGCTGCACAGCAACAGTAAGAATTTTGTCCTTGTAGTGC-TTCTTCTACTGTTGCCCCTC-AATA------TTTTTCTTTTTAATAATGATAAC-TTCTTATTGATATCTGGTTTGCTTTAGACT--ATTTTAAATCAATTCATTTGATATCAA--------TATACCTGTCCAGTTCTGGTCCCCTGCCTC-ATTATGTTTTTTGTTTGTTACAGGCACGAGGCTGAGCTTGCTGCAGCAGCTAGTCAGCCTCTTCCAGATGATGATGATGATGCGTTTGAGTAGAGAGAACTGGTGGAGAGGCTTGGGTTCTACCTTTTTGCAATGATTTAATGCTTCCTTTA-----TTATGCATCGTTCGCTTACCAAGTTTTTAAACTGGGCTTGGTGCTTTGAGCGGTCTCATGGATGTACGTGGAAGCAAGCCAGATGGCTCAGAGGTTGGTTCTGGTGATGGCCAAGGGAAGTCTGCTTCTGGACATGGCAGTGGAAATAGAGATTCCTAAGGTCGAAGATAGTTCTAAGTGAGA----TGGCTGCAGGTGGTTAAACCATCTAGGGATGAT---AGTGTGTAGACCTTTTTTGATAGTGTGTAGACCTTTTTGCG-----TACTGGCATATACATATCTACATATTTCAACACATATGAACAACCTTTACCATCTC
			CACTGAATTTGTAGTTGTAGCATCTCCAATGAACAGCCATCCCATGTTCGAATTGGTTTCAGCAGCCCAGACAATCCTCCCCGACAGCGATGGCGCCATCGATGGGCATCTCCGGGAAGTGGGGCTAACCTTCCACTTACTTAAGGATGTGCCCGGCCTCATTTCCAAGAACATTGAAAAAAGCCTGAATGAGGCCTTCCAGCCTTTGGGCATCAAGGACTGGAACTCCATTTTCTGGATTGCACACCCTGGTGGGCCTGCAATCTTGGATCAAGTTGAGGAAAAATTAGCCCTAAAGCCCGAGAAGTTACGCTCCACACGACACGTCTTGAGCGAGTATGGTAACATGTCAAGTGCTTGCGTGTTGTTTATTTTGGACGAGATGAGGAGGAAGTCGGCTGAGGAAGGGCTGAAGACCACGGGTGAGGGGCTGGAAT-GGGGCGTGCTCTTCGGTTTCGGACCAGGGCTCACTGTTGAGACCGTGGTGCTCCACAGTGTGTCTACTTGAGGGACTTAAAAATATCTACTGTTTCCACTTTACTTGCCTGATTTGGTTTTCCCCTTCTCTTGTTGGTGAAAACTGACCCCAAGGACGAGTTCCTTGCAATATTGAGAGCCACTGTGAAGTGCTTGACCCGCCCAGAGAAGTACTTTGAGAAGGTTCTCAGGCTGGCAATCAACAAACGAGGCACAGATGAAGGGGCTCTCACTAGAGTTGTCACTACAAGGGCTGAGATTGACATGAAGATCATAAAGGAGGAGTACCACAAAAGGAACAGCGTCACTCTGGATCATGCCATTGGCAAGGACACCACTGGAGACTATGAAAAAATGCTTCTGGCCCTGATAGGACACGGAGATGCTTGAGCTCATTATTTCTT-CATGACATTTGCTTCTGATGGTGTCTATATATATAA---CTTATATAGTCTGCC----ATGTTTTCAAATGGTTGCATGTTGTGGAATGGGTTATCCTGGTTTTGCGTG--TGG-TCCTTAATAATCAGTCTTATGGCTATTGCGTGTCTTGGAAGACTTCAGTGTGATCAGACAAAGCGAAACTGGAGCTGTTGAAGAGCTTGGGAGCTGATTTGACGATTGACTACACTAAGGAGAACTTTGAAGATTTGGCAGAGAAATTCGATGTAGTTTATGATGCAGTTGGTAAGTTCTTGTGTTTATTGCTCATTTT-GAGGAGTCACTTATTGCACTATTGTCCTTTGTAGCTTATT-GAAATTTAATTCCCCAGCTCCATATTTGTTTGGGCCTGGTTTGATA-GAGTAAATTGATGGTGGATGAACAC----AACTTTTT-CCTTTCTACATTAACAGGGCAGTGTGATAAGGCAGTGAAGGTAGTGAAAGAAGGAGGCAGCGTGGTGGCATTAACAGGTGCCGTGACGCCTCCTGGTTTCAGATTTGTAGTAACTTCAAATGGAGAGGTGTTGAAGAAACTGAACCCATATTTGGAGAGCGGGAAGGTGAAGCCAGTGGTTGATCCCAAGGGACCATTTCCATTTTCTCAGGTTGTTGAAGCTTTCTCCTACGTTGAAACAAGCCGAGCCACTGGAAAGATAGTTATACATCCGATTCCATGAGAGAAGAG----AGTAAAACTCGGTCACTATGGA----GATGTATGATTGGAATGAAACCTGAGAAATTTTCAGTTTGATGTATAAATATTCAATATATTCTGGTTGAGAGGAGCTTTGGCCACCATGGATAGAGACTATGGAATTCTTAACAAGGTTTTCCATCATATAACGGATACTCATGTGGCACACCATTTGTTCTCAACAWTGCCGCATTATCATGCAATGGAGGCTACAAAGGCCATAAAGCCAGTATTAGGAGATTATTATCAGTTTGATGGGACTCCATTTTACAAGGCAATGTGGAGAGAGGCAAAGGAGTGTGTCTATGTCCAGTCGGATGGTGACAAGAGCAAAGGTGTTTTCTGGTACCAGAATAAGTTTTGATKACTTA
			AACTGGTGATGTTTGTTTCGGAATGTTCTAGTTTCTTCTT---MGGATTTTAGC-TTCCCGTTA-T--TGTTAACTTAGCCATGTCTGTGC---------TTGTACCTCGAATCTTGGTTGCATTAATATCATTCCATGGCCAACCAA-GC---GGAATCAGCTGGGGGAATCACATTGAAACCGCAGAAGCAGCAGCGATTCTGGCCATGGCTAATAGAGAACTA----CGAAGCAGAGAGCTGCTGCT---CTGGACTAGTGGTTCGACCC-ATCTGCTACTT-CAGCCAATTTTGCCATTACCC-CTCTGGT-ACCA----------------GCTT-CCATCTTCAAAAAAA---TGATGCTTCCGCTTTCTGCTTTT-AGCTTTTGGCTTTTGGCTTTTGGCTTTT----------------------------GGATGTAAATGAATGAGATTCTCTATTGGGTTTTGCTTAGTATTGTTATTGATTGGTCACTCCAGGAGAAGGAACCTCCAATCCAAAGTCTACAAGTAAAAGGAAGTTTATCGACACTGGCAGCTTTGCTGAGCAGGACAAATACTTGGAAATGTCGAAACGTGCATGCAAAGCTTCTAATTCCTACCTGGACTTGAATCTGCCTGTAGAGGAGTTGGAAGAAGATGTT---GATTCGGCAAATTGTGACAGTGATTCCCTCTCTGAAAGCTCAGAAGCTTGGTTGGAAGAGTTCTTAGATCAAATGGATGAAAAAGTGACTTTCAAGCCCTTCAATTTTGATGCAGTTGCTCAGAAGCTACTTAAGGAAATAAGCCTGAACTTCCAAAAGATTATCGGATCTGACATTCAGTTGGAGATTGACAGCGAGCCATTGAAAAGCTTGGGCTGAGGCACAAGGAACACATTGCAGCTTATGGAGAAGGCAATGAACGCCGTCTCACTGGACGACATGAAACTGCTGACATCAACACATTCTTATGGGTAAAAATTACTGTTTCCATCAATTAAATAGAAGATCAAATCATTCAGAAAGTAA-TGTAGAT----------------------------------------------------GGAGGAACTTGGCAAGGAACTAGGGAGC--------------------------------------TATTAGCAATGATTTAACATATGCA-TTGAGAATTTGTAATTAGTTGAATCATAAGCCAGAAATCACCC-TTTTTTCGAGAATTTGGTTTAAGTTTCCCAGAATGCTGATCATCCGTCCTTCACATGTGGTTGATTTACAGGGAGTGGCAAACCGAGGGGCCTCCATTAGAGTTGGAAGAGACACAGAGAAAGCTGGGAAAGGATATTTTGAGGACAGAAGGCCTGCTTCAAACATGGATCCTTATGTGGTCACCTCCATGATTGCAGAAACTACAGGATTAGAACCTAAATTCGACATGTTGATTGCCAACATCATCATCGACTGTTTGATGAGCCACTCTAGCTACTTGGCAAGCAACATGTCGAATTTAGCTTCTAATCCTGAACACAATGCCACAAAATCAGCCTATGAACATTGCTTCCTTCACTGTTCTGATGCAAAGACGGCGCTAAATTCAGCAGCTTTGGAGCTGAAGAATGGCAGCTATGATAGCGCTGAACTGTCCTTGCGCGAAGCAGCGCTATATCAAGGCACATGCCGATACGAGTTTGTGAGTTCAAAGGAGACTTATGTGCCACCTAATGTTTACTATGATCTGAAGGTCTTTGATATACTTACTGTGGCTGCCTTTAGAATTATCAAGGGTCCTGAACTTGTGGACAACTGCTCCAGGCATGCAGTTYTACACTGCAAACTATGTGAATGGAGTTGCTGGAAAAGATGGAGCTGTTTATGGAAAGCATTCAGGGCTCTGCTTGGAGACACAGGGATACCCAAACGCCATTAACCAGCCAAACTTCCCGTCCATTGTCGTCCAGCCAGGGGAGAAGTATCA
			ACACACCATGTTGTTTGAGTTCTCCGTTGAGTGAAGGAGCAGATATA-TTTGAGAAAAGTCTGCTCTGTGTTTGGTTTTCAATGGCTGTGAGACCAATGCTGATGGTGATAGCCAGATTGGAACGGTGGGATGTGTGGCTGTTGACACTCATGGAAATTTAGCAGCTGCTACTTCTACTGGTGGACTGGTTAACAAAATGGTGGGCAGGATTGGGGACACACCCATTGTAGGTGCAGGGAACTATGCGAACAGCCTGTGTGCAGTCTCTGCCACAGGAAAAGGCGAAGCAATAATACGTGGTACTGTTGCAAGAGATGTGGCAGCACTCATGGAGTACAAAGGGCTTTCGCTCGAGGAAGCAGCAGCGTATGTATCCTTGTCCTCCCAACTCTCAAAGGCAAGCTCAATGGCATTGCCCTGCGTGTGCCCACCCCAAATGTGTCGGTTGTGGACCTTGTTGTTCAGGTGTCCAAGAAGACCTTTGCAGAGGAGGTGAATGCTGGTTTCAGGGACAGTGCTGAGAAGGAGCTCCAAGGGATTCTCTCTGTGTGTGATGAGCCCCTGGTTTCAGTTGACTTCAGGTGCTCTGATGTGTCCTCGACCGTGGATTCATCACTGACCATGGTTATGGGAGATGACATGGTTAAGGTGATAGCTTGGTATGACAATGAATGGGGTTACTCTCAAAGGGTTGTGGATTTGGCCGATATTGTGGCCAACAAATGGAAATGATGAGCGGATTTGGGAGTAGTGGCTTCATCAGCATTGGGGTTTAGGACTCGGACTGAAAATGACATCAAGTTGGCTAATAGCGTTGATGTTGGGTCCCTTCGTGATCCACAGGAGGATGCAGTCAGGGTCAAGGACCCGGAATGGCTCATTGTTATTGGGGTCTGCACCCACTTGGGCTGCATCCCCTTGCCAAATGCTGGTGATTTTGGTGGTTGGTTTTGTCCATGCCATGGCTCCCACTACGATGTCTCTGGCAGGATCCGCAAAGGGCCAGCACCCTACAATCTTGAGGTACCCACTTACAGCTTCTTGGAGGAGAACAAGTTAATGATTGGCTGAGAATCGATGTTGAAGAGCAAGCACAACTTGAAATTCTGAGAGTGTCTTTCATTTACCAAGTGCAAGTGATTCT-AATATCCTAAAGGGCAATGCTTTGATCAGAAAAGAACTGATACAATGAACCATA-TAATGTGTTACAACTTCCAAGATCACAGCTATACTGTATTATTGCCATCTTATGTTTGGCTGTTAATTTATTGCTTTTGCCTCTCTATTAATGTTGGTGT-ATGGAAAAATCTTTGTTGGATCTTGTTATTTCTGATGTGGATT-AGGTTTAAAACATCATTATAGAAGCTGATTTCACCAAAGAGGAGATTCCAAGACTGGGCCAACCCAGGGTCAATGGGGAAGCAGTACTTCCTCGGGTTGGAAAAATACTTGGGAGGGTCTGGCGACCCAGCCTACCCAGGAGGCCCACTGTTCAACCCTCTCGGGTTTGGTAAAGATGAGAAATCCCTCAAGGATCTGAAGCTCAAAGAGGTTAAGAATGGGAGATTGGCTATGTTGGCCATATTGGGCTACTTTGCACAAGGGCCTGTGACAGGAGTCGGGCCCTTGCAAAACCTGCTGGACCATTTGGCAGACCCTGTCAACAACAATATCATAACCAGCCTCAAGTTCCACAACTAGGATACTCATCCTCTTGTTGCTTTGCTTCACCATT-------CACTCTCTCTGTGT--CCTCTCAGCTGTCACCTCTCTCTCTCCC--TC----ATATTTGTAATATTATTATGTGAAGACTTGGCCTTTAAATTT-----------------------------------CTCCCTCTCCCTCAAACTCCGCCACCCTAAGCCCCTCAGATTCTCCACCGCCATCTCCGCTACCATCGCCGTCGGTGACAAGCTCCCAGAATCCACCTTCTCCTACTTCGACTCCGCCGGCGAG
			CTCCAGACCACCACCGTCTCCGACCTCACCAAGGGCAAGAAAGCCATCCTCTTTGCCGTCCCCGGCGCCTTCACCCCCACTTGCTCCCAGAAACACCTCCCCGGCTTCGTTGAAAAGTCCGGCGAGCTCAAGTCAAAAGGGGTCGAAACCATCGCCTGCATCTCCGTCAACGACGCCTTCGTCATGAAGGCTTGGAAGGCCGACTTGAAGATCGAGGACCAAGTGCTCCTGTTGTCGGATGGAAATGGGGACTTCACCAAAATGCAGATTTTCGTGAAGACCCTAACGGGGAAGACCATAACCCTAGAGGTTGAATCRTCTGACACSATCGAYAATGTCAAGGCYAAGATCCARGACAARGAAGGCATCCCGCCGGACCAGCAGCGYCTCATCTTCGCTGGMAAACAGCTGGAGGACGGCCGAACCCTAGCCGACTAYAAYATCCAGAAGGAGTCRACCCTCCACCTGGTRCTCCGCCTCCGTGGTGGCGCCAAGAAGCGCAAGAAGAAGACCTACACCAAGCCCAAGAAGATCAAGCACAAAAAGAAGAAGGTCAAGCTCGCTGTTTTGCAGTTATTTTTTGCAGACTTTGCTGTAATGTATATGACACAAACCTCTGATTCTCTACACATCAAGCTCTAAATTATGTTTCGCTGAGAAGAGCGAAGATCGGTGTCCGTC----TGCCCTCAGAATTGATCGGGAGTTTGACGGGGCTGATCTATCAGGCTTCATGTATCATATTGTGCCAGCCGGGTGCCGCCTGTCGATTGTAATCCCTAGTTTTTTCCCCC--TCTATTTGTCCTTTGCTTTATGTTTCTTGATCGGGCAGGATATGGAAGAATTGGTTTCCATGGGTTTAGTTCGAAGCATTGGGATAAGGTATGCTCACAAGTT-GAAAATTTTAGGTACAATTTGGCCAATACTGTGAAATTTCATACAAGCACTATCCATCATATCATATGAAAACTTTCCCCTTTCTTCGAGCCTTACTCTGGAACTTGGATGGAGAAAAAAAAA--GACTTTTTAAAACTAATTAAGGTGCAATTAGAGAAACAGTTGAAACTTGAATTTCTA-----TTTCCATGTCAACAAG-GGTTTGTTAGTGACATCTCTTATTGATTGGGGGAAAAAGTTTCTGACATTACATACGTGATGAACTTCTTTT-AACTAAGTATATGCATTTTAAAACCGTGAGAAGCCCTTAGGC---TCAAAAT-GATAATGTCTACTCAGAAGGGAA-----TGAGTCATTACAAAATCTCTCTTGCCAATTGAAA-TTAAAGGCTTCAAG----------------------------------------------TTGTTCCTTTGTTCTGATTCTTCAGTTTTGTAAATTTATTTTGAAACTT-AGGAATTGTGTTTTGAAAGAAAGTTTTCTTGCAGCAACTACGACATCTTTCTAACCAGGGATTGCTTAGCTTACTCCAAAGTGAAGCCTGCTGTGAATCAGATCGAGACACACCCCTACTTCCAACGCGACTCCCTCGTCAAATTCTGTCAGAAGCATGGAATCTGTCCCTTAGCAGCAGGGATTCTAGTTCTCCGCCGTTGATTTGATC-TTTGATCAAACGACCATGCCGATCCGCAACATCGCCTTTGGAAGGCCCGAGGAGGCGACTCGACCCGACGCTCTTAAAGCGGCGTTTGCTGAGTTTATATGTACCTTGATTTTCGTGTTCGCCGGCGAAGGTTCCGGCATGGCCTTTAACAAACTCACTGACAACGGTTCCGCCACCCCCGCTGGCCTCGTTGCCGCCTCTCTGGCTCACGCATTCGCTCTCTTTGTTGCCGTCTCTGTAGGAGCATCAAATGTACGCTGAGATGGCTTCCCGCCATAGGGTTAGGTCTCCTTGCATCCAAATCATCAAGACTGCAACCATCCCAGCTAAGCTTTGCAAGAGGGAGAGCTCAAAACAATTCCACAACTCCAAGATCAAGTTCCCC
			CTGACCTTCAGGAAGGTCAGGCCACCAACCAGGAAGCTCAAGACCACCTACAAGGCATCAAGACCCAACTTGTTTATGTAAGTCTGGGTGATCATTTGTTGGATGAGCTATAAA-GGTCG-ATCTAATTTTTTT-GAAATTTTGTTTTACTATTCAGTAGAAACCTTCCTGCGTTTTGGATCTTGTTTGTTGGATATTATTTGGCTTGATAACCTTTGCAT---ATCAGACAGTC-GAGGACCGTGATCTATGAGGGCCTTAAAATCCCTGTTTTATTTACTTTTT-GAAAGTTT-GAGTTAATCCGGATGTCTCCATCACATGGGGGAAACTGGGG-TGAAATTGGT-GGTGGGGTTT-ATCTTTTGGATGTGTGGATGAGATTTTACCACGTACAGGGTTGTAATTTC-----------TACAGTGGGTGGAGCGAGGGAATCATCTAGGGACAAACCCCAC--TATGGTTTTTGTTTCCTTCCTCATATGTTAAAAAA-GCTAGGAATTTGATTCCGTTT-GAGTGG---TGATGT-AGAACCTGATCTCTTCTTTAGATTTTTCTTCTCTTTTT-GTATATCTAGAA-GAAAGAGAGGCGG---TATTTTTTAAATTGGATGAGAATTTGGCTACCATGCTGCTCCTATCCTCTTCCCAGAAAGGGAGTTCTGAGTTTGTCAAGTC----TGACTTCAATTTCATCATATA--TGTAGATAAA-GCTTTATGACTC----TGTAAGCGTGCAACTCAC----TGATGCAAA-GCCTATT---ACGTTTA-GATACATGGATTA-CGCATATGCTTTCACCAGCTGAGATATATCCATGTCCTTGCCCTTTCACAAGCGGGCCTTGATTGGATTGACGATGCTCTGTTGATGTGCATAGAACTGCTGTTCTGTGGTGTGTGGTTT-GGTTTCTAAATAAAA-GGACAAACTGCTCCTTGTCGATCAGATACGAGCATTCCAGAGAATATGAAGGCTATTGATGTCATACCTCTGCTGACACCTACTGTGCTGGAGAAGATTGAGGCTGTTGTTCAAAGCAAGCCAAAGCGACCTGATTCATATAGGTGAACAGGATATCCATTCAACCCTTTTGAGTGTTGTGGATATTACTTGGAACATTCCATTTTCCAACCTACCAGAATGCTAGCTACCAATTGGTGTGAAGGACATTTCATGTTCCTCTTGTTTGAATGTG-TTTTCTTCACTGAAATTCTCA-AGCATAGAGTTCTCTTCCTATTTATTTTTTC-TTTTCTTCTGGGTGGGGTGTAAAAGGGTA---TTATTTGAACCATTAAATCAACTGGAGATTGGAACCTGGGATTCAATTTAAGAGACCATACTTTTATAGTCAATTA------------TTCGGTTTTGGTTTGATAAAAAAACAGGTGCAAGTTCTGTTGA
		</sequence>
		<sequence>
			<taxon idref="111VFLEXDV"/>
			TGGAAAGCCCCTTTCTATGCTTATTACAAGGACTTCGACATAGAGGGATGCCCAATGCCAGGACCCGGGACTTGTGCCTCTAACCCTAATAACTGGTGGGAGGGAACTGCATACCATGAACTCAGCCCTATTGAAGCCAGACGATAYCATTGGGTCCGTCAGAACCACATGATCTATGACTACTGCACGGACAAATCGCGATACCCGGTTACCCCACCGGAGTGTGTCGCAGGCATCTAAAATCCGATGGCCAATTTTTCCTTAATTGGTAAATACATTCATGCCTACGTACGTACACACCCTCATACACTTT-------GTTGTG-TGATAAGAGCCATGCATATCAGGGGGTATAGAGGGGAT-AAAAAATAATATTAYTTTTGTTTCGATGGTGATTTTAGTATGTGGTTGA------AGCCTAAGATTT----GTAAGGTTTGTTTTCWAAGGGTGGGCAAAGGGTCAACTTCTATTTGTAAACCATATGTGTCTGTATTTGCCGATTATCATAAGTGCCAATAAAGCTTCTGCATGGTGCTGTACTAAGCATTCGTTTCAATGAAGATATATTGAGTGTGTGGAATCGCAATGCATCCGATCATCAGGTCAGTAACCACTAATTCACTACTATTMTGATATGTTCTGTGTTTGTGTACAATATGGTGACCTTGATTTACTTTTTCCATTAGGCTGTAATGGCTCTAAGAGATGCGATCAAACGRCACTTGAAGCTTCCCCATGGCTATGTTATGGAATACAAGGCTCATGATGCTTCTCTCCGTGACAACTCATCTTATAGGAACACATGGTTGAGAGGATGATCCTGTGGATTCCCTCCTTAAGCAACCATGTGGGAATGGAAGTTCAGATAGCTGTCCATTGAGGTCCCTG-CAGGATCAAAATCAGTTACTCCTATATTACCTT-----ACAACTAGTTTGGTGGTTGTCGCTCTGAGTTTTAATGTAAGACTGTATTAGCTTCAA--------CTGAAGTCAAAACTCTCAGTTTCGTTAATGAATTTGCTGGTTTTCCCACAGGTTAAGGCAAAGCAGGTTACATTCCACAGGAAAAAGAATCTTCAGTACTATGAGATATCAGCGAAGAGCAACTACAATTTTGAGAAACCTTTCTTGTATCTTGCTAGGAAGCTTGCAGGGTGATTAAATAATATAGAAATTATTCAATTTCTGGTTTATATATGCTACAGAGGATATTTAACATTGATAA-TTGCTTTGGTGATTTTAGGGATCCCAATCTCCACTTTGTGGAGTCCCCTGCTCTTGCTCCTCCAGAAGTACACATTGACTTGGCTGCACAGCAACAGTAAGAATCTTGTCCTTGTAGTGC-TTCTTCTACTGTTGCCCCTC-AATA------TTTTTCTTTTTAATAATGATAAC-TTCTTGTTGATGTCTAGTTTGCTTTAGACTATATTTTAAATCAATTCATTTGATATCAA--------CATACCTGTCCAGTTCTGGTCCCCTGCCTC-ATTATGTTTTTTGTTTGTTACAGGCACGAGGCTGAGCTTGCTGCAGCAGCTAGTCAGCCTCTTCCAGATGATGATGATGATGCATTTGAGTAGAGAGAACTGGTGGAGAGGCTTGGGTTCTACCTTTTTGCAATGATTTAATGCTTCCTTTA-----TTATGCATCGTTCGCTTACCAAGTTTTTAAACTGGGCTTGGTGCTTTGAGCGGTCTCATGGATGTACGTGGAAGCAAGCCAGATGGCTCAGAGGTTGGTTCTGGTGATGGCCAAGGGAAGTCWGCTTCTGGACATGGCAGTGGAAATAGAGATTCCTAAGGTCGAAGATAGTTCTAAGTGAGA----TGGCTGCAGGWGGTTAAACCWTCTAGGGATGAT---AGTGTGTAGACCTTTTTTGATAGTGTGTAGACCTTTTTGAG-----TACTGGCATATACATATCTACATATTTCAACACATATGAACAACCTTTACCATCTC
			CACTGAATTTGTAGTTGTAGCATCTCCAATGAACAGCCATCCCATGTTCGAATTGGTTTCAGCAGCCCAGACAATCCTCCCCGACAGCGATGGCGCCATCGATGGGCATCTCCGGGAAGTGGGGCTGACCTTCCACTTACTTAAGGATGTGCCCGGCCTCATTTCCAAGAACATTGAAAAAAGCCTGAATGAGGCCTTCCAGCCTTTGGGCATCAAGGACTGGAACTCCATTTTCTGGATTGCACAYCCTGGTGGGCCTGCAATCTTGGATCAAGTTGAGGAAAAATTAGCCCTAAAGCCYGARAAGTTACGCTCCACACGACACGTCTTGAGCGAGTATGGTAACATGTCAAGTGCTTGCGTGTTGTTTATTTTGGACGAGATGAGGAGGAAGTCGGCTGAGGAAGGGCTGAAGACCACGGGTGAGGGGCTGGAAT-GGGGCGTGCTCTTCGGTTTCGGACCAGGGCTCACTGTTGAGACCGTGGTGCTCCACAGTGTGTCTACTTGAGGGACTAAAAAATATCTACTGTTTCCACTTTACTTGCCTGATTTGGTTTTCCCCTTCTCTTGTTGGTGAAAACTGACCCCAAGGACGAGTTCCTTGCAATATTGAGAGCCACTGTGAAGTGCTTGACCCGCCCAGAGAAGTACTTTGAGAAGGTTCTYAGGCTGGCAATCAACAAGCGAGGCACAGATGAAGGGGCTCTCACTAGAGTTGTCACTACAAGGGCTGAGATTGACATGAAGATCATAAAGGAGGAGTACCACAAAAGGAACAGYGTCACTCTGGATCATGCCATTGGCAAGGACACCACTGGAGACTATGAAAAAATGCTTCTGGCCCTGATAGGACACGGAGATGCTTGAGCTCGTTATTTCTT-CATGACATTTGCTTCTGATGGTGTCTATRTATATAA---CTTATATARTCTGCC----ATGTTTTCAAATGGTTGCATGTTGTGGAATGGGTTATCCTGGTTTTGTGTG--TGG-TCCTTAATAATCAGTCTTRTGGCTATTGCGTGTCTTGGAAGACTTCAGTGTGATCAGACACAGCGAAACTGGAGCTGTTGAAGAGCTTGGGAGCTGATTTGACGATTGACTACACTAAGGAGAACTTTGAAGATTTGGCAGAGAAATTCGATGTAGTTTATGATGCAGTTGGTAAGTTCTTGTGTTTATTGCTCATTTT-GAGGAGTCACTTATTGCACTATTGTCCTTTGTAGCTTATT-GAAATTTAATTCCCCAGCTCCATATTTGTTTGGGCCTGGTTTGATA-GAGTAAATTGATGGTGGATGAACAC----YACTTTTT-CCTTTCTACATTAACAGGGCAGTGTGATAAGGCAGTGAAGGTAGTGAAAGAAGGAGGCAGCGTGGTGGCATTAACAGGTGCCGTGACRCCTCCTGGTTTCAGATTTGTAGTAACTTCAAATGGAGAGGTGTTGAAGAAACTGAACCCATATTTGGAGAGCGGGAAGGTGAAGCCAGTGGTTGATCCCAAGGGACCATTTCCATTTTCTCAGGTTGTTGAAGCTTTCTCCTACGTTGAAACAAGCCGAGCCACTGGAAAGATAGTTATACATCCGATTCCATGAGAGAAGAGACACAGTAAAACTCGGTCACTATGGA----GATGYATGATTGGAATGAAACCTGAGAAATTTTCAGTTTGATGTATAAATATTAAATRTATTCTGGTTGAGAGGAGCTTTGGCCACCATGGATAGAGACTATGGAATTCTTAACAAGGTTTTCCATCATATAACGGATACTCATGTGGCACACCATTTGTTCTCAACAATGCCGCATTATCATGCAATGGAGGCTACAAAGGCCATAAAGCCAGTATTAGGAGATTATTATCAGTTTGATGGGACTCCATTTTACAAGGCAATGTGGAGAGAGGCAAAGGAGTGTGTCTATGTCCAGTCGGATGGTGACAAGAGCAAAGGTGTTTTCTGGTACCAGAATAAGTTTTGATGACTTA
			AACTGGTGATGTTTGTTTCGGAATGTTCTAGTTTCTTCTT---AGGATTTTWGC-TTCCCGTTA-T--TGTTAACTTAGCCATGTCTGTGC---------TTGTACCTCGAATCTTGGTTGCATTAATATCATTCCATGGCCAACCAA-GC---GGAATCAGCTGGGGGAATCACATTGAAACCGCAGAAGCAGCAACGATTCTGGCCATGGCTAATAGAGAACTA----TGAAGCAGAGAGCTGCTGCT---CTGGACTAGTGRTTCAACCC-ATCTGCTACTT-CAGCCAATTTTGCCATTACCC-CTCTGTTCACCATTCGCCTCTGGTATCAGCTT-CCATCTTCAAAAAAA---TGATGCTTCCGCTTTCTGCTTTT-AGCTTTTGGCTTTTTGCTTTTTGCTTTT----------------------------GGATGTAAAGGAATGAGATTCTCTATTGGGTTTTGCTTAGTATTGTTATTGATTGGTCACTCCAGGAGAAGGAACCTCCAATCCAAAGTCTACAAGTAAAAGGAAGTTTATCGACACTGGCAGCTTTGCTGAGCAGGACAAATACTTGGAAATGTCRAAACGTGCATGCAAAGCTTCTAATTCCTACCTGGACTTGAATCTGCCTGTAGAGGAGTTGGAAGAAGATGTT---GATTCGRCAAATTGTGACAGTGATTCCCTCTCTGAAAGCTCAGAAGCTTGGTTGGAAGAGTTCTTAGATCAAATGGATGAAAAAGTGACTTTCAAGCCCTTCAATTTTGATGCAGTTGCTCAGAAGCTACTTAAGGAAATAAGCCTGAACTTCCAAAAGATTATCGGATCTGACATTCAGTTGGAGATTGACAGCGAGCCATTGAAAAGCTTGGGCTGAGGCACAAGGAACACATTGCAGCTTATGGAGAAGGCAATGAACGCCGTCTCACTGGACGACATGAAACTGCTGACATCAACACATTCTTATGGGTAAAAATTACTGTTTCCATCAATTAAATAGAAGATCAAATCATTCAGAAAGTAA-TGTAGAT----------------------------------------------------GGAGGAACTTGGCAAGGAACTAGGGAGC--------------------------------------TATTAGCAATGATTTAACATATGCA-TTGAGAATTTGTAATTAGTTGAATCATAAGCCAGAAATCACCC-TTTTTTCGGGAATTTGGAT-AAGTTTCCCAGAATGCTGATCATCCGTCCTTCACATGTGGTTGATTTACAGGGAGTGGCAAACCGAGGAGCCTCCATTAGAGTTGGAAGAGACACAGAGAAAGCTGGGAAAGGATATTTTGAGGACAGAAGGCCTGCTTCAAACATGGATCCTTATGTGGTCACCTCCATGATTGCAGAAACTACAGGATTAGAAGCTAAATTCGACATGTTGATTGCCAACATCATCATCGACTGTTTGATGAGCCACTCTAGCTACTTGGCAAGCAACATGTCGAATTTAGCTTCTAATCCTGAACACAATGCCACAAAATCAGCCTATGAACATTGCTTCCTGCACTGTTCTGATGCAAAGACGGCGCTAAATTCAGCAGCTTTGGAGCTAAAGAATGGCAGCTATGATAGCGCTGAACTGTCCTTGCGCGAAGCAGCGCTATATCAAGGCACATGCCGATACGAGTTTGTGAGTTCAAATGAGAYTTATGTGCCACCTAATGTTTACTATGATCTGAAGGTCTTTGATATACTTACTGTGGCTGCCTTTAGAATTATCAAGGGTCCTGAACTTGTGGACAACTGCTCCAGGCATGCAGTTCTACACTGCAAACTATGTGAATGGAGTTGCTGGAAAAGATGGAGCTGTTTATGGAAAGCATTCAGGGCTCTGCTTGGAGACACAGGGATACCCAAACGCCATTAACCAGCCAAACTTCCCGTCCATCGTYGTCCAGCCAGGGGAGAAGTATCA
			ACACACCATGTTGTTTGAGTTCTCCGTTGAGTGAAGGAGCAGATATA-TTTGAGAAAAGTCTGCTCTGTKTTTGGTTTTCAATGGCTGTGAGACCAATGCTGATGGTGATAGCCAGATTGGAACGGTGGGATGTGTGGCTGTTGACACTCATGGAAATTTAGCAGCTGCTACTTCTACTGGTGGACTGGTTAACAAAATGGTGGGCAGGATTGGGGACACACCCATTGTAGGTGCAGGGAACTATGCGAACAGCCTGTGTGCAGTCTCTGCCACAGGAAAAGGYGAAGCAATAATACGTGGTACTGTTGCAAGAGATGTGGCAGCACTCATGGAGTACARAGGGCTTTCRCTCGAGGAARCAGCAGCGTATGTATCCTTGTCCTCCCAACTCTCAAAGGCAAGCTCAATGGCATTGCCCTGCGTGTGCCCACCCCAAATGTGTCGGTTGTGGACCTTGTTGTTCAGGTGTCCAAGAAGACCTTTGCAGAGGAGGTGAATGCTGGTTTCAGGGACAGTGCTGAGAAGGAGCTCCAAGGGATTCTCTCTGTGTGTGATGAGCCCCTGGTTTCAGTTGACTTCAGGTGCTCTGATGTGTCCTCGACCGTGGACTCATCACTGACCATGGTTATGGGAGATGACATGGTTAAGGTGATAGCTTGGTATGACAATGAATGGGGTTACTCTCAAAGGGTTGTGGATTTGGCTGATATTGTGGCCAACAAATGGAAATGATGAGCGGATTTGGGAGTAGTGGCTTCATCAGCATTGGGGTTTAGGACTCGGACTGAAAATGACATCAAGTTGGCTAATAGCGTTGATGTTGGGTCCCTTCGTGATCCACAGGAGGATGCAGTCAGGGTCAAGGACCCGGAATGGCTCATTGTTATTGGGGTCTGCACCCACTTGGGCTGCATCCCCTTGCCAAATGCTGGTGATTTTGGTGGTTGGTTTTGTCCATGCCATGGCTCCCACTACGATGTCTCTGGCAGGATYCGCAAAGGGCCAGCACCCTACAATCTTGAGGTACCCACTTACAGCTTCTTGGAGGAGAACAAGTTAATGATTGGCTGAGAATCGATGTTGAAGAGCAAGCACAACTTGAAATTCTGAGAGTGTCTTTCATTTACCAAGTGCAAGTGATTCT-AATATCCTAAAGGGCAATGCTTTGATCAGAAAAGAACTGATACAATGAACCATA-WAATGTGTTACAACTTCCAAGATCACAGCTATACTGTATTATTGCCATCTTATGYTTGGCTGTTAATTTATTGCTTTTGCCTCTCTATTAATGTTGGTGT-ATGGAAAAATCTTTGTTGGATCTTGTTATTTCTGATGTGGATT-AGGTTTAAAATATCATTATAGAAGCTGATTTCACCAAAGAGGAGATTCCAAGACTGGGCCAACCCAGGGTCAATGGGGAAGCAGTACTTCCTCGGGTTTGAAAAATACTTGGGAGGGTCTGGCGACCCAGCCTACCCAGGAGGCCCACTGTTCAACCCTCTCGGGTTTGGTAAAGATGAGAAATCCCTCAAGGATCTGAAGCTCAAAGAGGTTAAGAATGGGAGATTGGCTATGTTGGCCATATTGGGCTACTTTGCACAAGGGCCTGTGACAGGAGTCGGGCCYTTRCAAAACCTGCTGGACCATTTGGCAGACCCTGTCAACAACAATATCATAACCAGCCTCAAGTTCCACAACTAGGATACTCATCCTCTTGTTGCTTTGCTTCACGATT-------CACTCTCTCTGTGT--CCTCTCAGCTGTCACCTCTCTCTCCCCC--TC----ATATTTGTAATATTATTATGTGAAGACTTGGCCTTTAAATTT-----------------------------------CTCCCTCTCCCTCAAACTCCGCCACCCTAAGCCCCTCAGATTCTCCACCGCCATMTCCGCTACCATCGCCGTCGGTGACAAGCTCCCAGAATCCACCTTCTCCTACTTYGACTCCGCCGGMGAG
			CTCCAGACCACCACCGTCTCCGACCTCACCAAGGGCAAGAAAGCCATCCTCTTTGCCGTCCCCGGCGCCTTCACCCCCACTTGCTCCCAGAAACACCTCCCCGGCTTCGTTGAAAAGTCCGGCGAGCTCAAGTCCAAAGGGGTCGAAACCATCGCCTGCATTTCCGTCAACGACGCCTTCGTCATGAAGGCTTGGAAGGCCGACTTGAAGATCGAGGACCAAGTGCTCCTGTTGTCGGATGGAAATGGGGACTTCACCAAAATGCAGATTTTCGTGAAGACCCTAACGGGGAAGACSATAACCCTAGAGGTTGAATCATCTGACACSATCGAYAATGTCAAGGCYAAGATCCARGACAARGAAGGCATYCCGCCGGACCAGCAGCGYCTCATCTTCGCTGGCAAACAGCTGGAGGACGGCCGAACCCTAGCCGACTACAAYATCCAGAAGGAGTCAACCCTCCACCTGGTGCTYCGCCTCCGWGGTGGCGCCAAGAAGCGCAAGAAGAAGACCTACACCAAGCCCAAGAAGATCAAGCACAAAAAGAAGAAGGTCAAGCTCGCTGTTTTGCAGTTATTTTTTGCAGACTTTGCTGTAATGTATATGACACAAACCTCTGATTCTCTACACATCAAGCTCTAAATTATGTTTCGCTGAGAAGAGCGAAGATCGGTGTCCGTC----TRCCCTCAGAATTGATCGGGAGTTTGACGGGGCTGATCWATCAGGCTTCATGTATCATATTGTGCCAGCCGGGTGCCGCCTGTCGATTGTAATCCCTAGTTTTTCCCCCC--TCTATTTGTCCTTTGCTTTATGTTTCTTGATCGGGCAGGATATGGAAGAATTGGTTTCTATGGGTTTAGTTCGAAGCATTGGGATAAGGTATGCTCACAAGTT-GAAAATTTTAGGTACAATTTGGCCAATACTGTGAAATTTCATACAAGCACTATCCATCATATCCTATGAAAACTTTCCCCTTTCTTCGAGCCTTACTCTGGAACTTGGATGGARAAAWAAAAA--GACTTTTTAAAACTAATTAAGGTGCAATTAGAGAAACAGTTGAAACTTGAATTTCTA-----TTTCCATGTCAACAAG-GGTTTGTTAGTGACATCTCTTATTGATTGGGGGAAAAAGTTTCTRACATTAYATACGTAATGAACTTCTTTT-AACTAAGTATATGCATTTTAAAACYGTGAGAAGCCATTAGGC---TCAAAAT-GATAATGTCTACTCAGAAGGGAA-----TGAGTCATTACAAAATCTCTCTTGCCAATTGAAA-TTAAAGGCTTCAAG----------------------------------------------TTGTTCCTTTGTTCTGATTCTTCAGTTTTGTAAATTTATTTTGAAACTC-GGGAATTGTGTTTTGAAAGAAAGTTTTCTTGCAGCAACTACGACATCTTTCTAACCAGGGATTGCTTAGCTTACTCCAAAGTGAAGCCTGCTGTGAATCAGATCGAGACACACCCCTACTTCCAACGCGACTCCCTCGTCAAATTCTGTCAGAAGCATGGAATCTGTCCCTTAGCAGCAGGGATTCTAGTTCTCCGCCGTTGATTTGATC-YTTGATCAAACGACCATGCCGATCCGCAACATCGCCTTTGGAAGGCCCGAGGAGGCGACTCGACCCGACGCTCTTAAAGCGGCGTTTGCYGAGTTTATATGTACCTTGATTTTCGTGTTCGCCGGCGAAGGTTCCGGCATGGCCTTTAACAAACTCACTGACAACGGTTCCGCCACCCCCGCTGGCCTCGTTGCCGCCTCTCTGGCTCACGCATTCGCTCTCTTTGTTGCCGTCTCTGTAGGAGCATCAAATGTACGCTGAGATGGCTTCCCGCCATAGGGTTAGGTCTCCTTGCATCCAAATCATCAAGACTGCAACCATCCCAGCTAAGCTTTGCAAGAGGGAGAGCTCAAAACAATTCCACAACTCCAAGATCAAGTTCCCC
			CTGACCTTCAGGAAGGTCAGGCCACCAACCAGGAAGCTCAAGACCACCTACAAGGCATCAAGACCCAACTTGTTTATGTAAGTCTGGGTGATCATTTGTTGGATGAGCTATAAA-GGTCG-ATCTAATTTTTTT-GAAATTTTGTTTTACTATTCAGTAGAAACCTTCCTGCGTTTTGGATCTTGTTTGTTGGATATTATTKGGCTTGATAACCTTTGCAT---ATCAGACAGTC-GAGGAMCATGATCTATGAGGGCCTTAAAATCCCYGTTTTATTTACTTTTT-GAAAGTTT-GAGTTAATCCGGATGTCTCCATCACATGGGGGAAACTGGGG-TGAWATTGGT-GGTGGGGTTT-ATCTTTTGGATGTGTGGATGAGATTTTACCACRTACAGGGTTGTAATTTC-----------TACAGTGGKTGGAGCGAGGGAATCATCTAGRGACSAACCCCAC--TATGGTTTTTGTTTCCTTCCTCATATGTTAAAAAA-GCTGGGAATTTGATTCCGTTT-GAGTGG---TGATGT-AGAACCTGATCTCTTCTTTAGATTTTTCTTCTCTTTTT-GTATATCTAGAA-GAAAGAGAGGCAG---TATTTTTTAAATTGGATGAGAATTTGGCTACCATGCTGCTCCTATCCTCTTCCCAGAAAGGGAGTTCTGAGTTTGTCAAGTCTC--TGACTTCAATTTCATCATATA--TGTAGATAAA-GCTTTATGACTC----TGTAAGCGTGCAACTCAC----TGATGCAAA-GCCTATT---ACGTTTA-GATACATGGATTA-CGCATATGCTTTCACCAGCTGAGATTTATCCATGTCCTTGTCCTTTCACAAGCGGGGCTTGATTGGATTGACGATGCTGTGTTGATGTGCATAGAACTGCTGTTCTGTGTTGTGTGGTTT-GGTATCTAAATAAAA-GGACAAACTGCTCCTTGTCGATCAGATACGAGCATTCCAGAGAATATGAAGGCTATTGATGTCATACCTCTGCTGACACCTACTGTGCTGGAGAAGATTGAGGCTGTTGTTCAAAGCAAGCCAAAGCGACCTGATTCATATAGGTGAACAGGATATCCATTCAACCCTTTTAAGTGTTGTGGATATTACTTGGAACATTCCATTTTCCAACCTACCAGAATGCTAGCTACCAATTGGTGTGAAGGACATTTCATGTTCCTCTTGTTTGGATGTG-TTTCCTCCACTGAAATTCCCA-AGCATAGAGTTCTCTTCCTATTTATTTTTCC-TTTTCTTCTGGGTGGGGTGTAAAAGGGTA---TTATTTGAACCATTAAATCAATTGGAGATTGGAACCTGGGATTCAATTTAAGAGACCATACTTTTATGGTCAATTA------------TTCGGTTTTGGTTTGATAAAAAAACAGGTGCAAGTTCTGTTGA
		</sequence>
		<sequence>
			<taxon idref="114VGIRDDV"/>
			TGGAAAGCCCCTTTCTATGCTTATTACAAGGACTTCGACATAGAGGGATGCCCAATGCCAGGACCCGGGACTTGTGCCTCTAACCCTAATAACTGGTGGGAGGGAACTGCATACCATGAACTCAGCCCTATTGAAGCCAGACGATACCATTGGGTCCGTCAGAACCACATGATCTATGACTACTGCACGGACAAATCGCGATACCCGGTTACCCCACCGGAGTGTGTCGCAGGCATCTAAAATCCGATGGCCAATTTTTCCTTAATTGGTAAATACATTCATGCCTACGTACGTACACACCCTCATACACTTT-------GTTGTG-TGATAAGAGCCATGCATATCAGGGGGTATAGAGGGGAT-AAAAAATAATATTATTTTTGTTTCGATGGTGATTTTAGTATGTGGTTGA------AGCCTAAGATTT----GTAAGGTTTGTTTTCTAAGGGTGGGCAAAGGGTCAACTTCTATTTGTAAACCATATGTGTCTGTATTTGCCGATTATCATAAGTGCCAATAAAGCTTCTGCATGGTGCTGTACTAAGCATTCGTTTCAATGAAGATATATTGAGTGTGTGGAATCGCAATGCATCCGATCATCAGGTCAGTAACCACTAATTCACTACTATTATGATATGTTCTGTGTTTGTGTACAATATGGTGACCTTGATTTACTTTTTCCATTAGGCTGTAATGGCTCTAAGAGATGCGATCAAACGGCACTTGAAGCTTCCCCATGGCTATGTTATGGAATACAAGGCTCATGATGCTTCTCTCCGTGACAACTCATCTTATAGGAACACATGGTTGAGAGGATGATCCTGTGGATTCCCTCCTTAAGCAACCATGTGGGAATGGAAGTTCAGATAGCTGTCCATTGAGGTCCCTG-CAGGATCAAAATCAGTTACTCCTATATTACCTT-----ACAACTAGTTTGGTGGTTGTCGCTCTGAGTTTTAATGTAAGACTGTATTAGCTTCAA--------CTGAAGTCAAAACTCTCAGTTTCGTTAATGAATTTGCTGGTTTTCCCACAGGTTAAGGCAAAGCAGGTTACATTCCACAGGAAAAAGAATCTTCAGTACTATGAGATATCAGCGAAGAGCAACTACAATTTTGAGAAACCTTTCTTGTATCTTGCTAGGAAGCTTGCAGGGTGATTAAATAATATAGAAATTATTCAATTTCTGGTTTWTATATGCTACAGAGGATATTTAACATTGATAA-TTGCTTTGGTGATTTTAGGGATYYCAATCTCCACTTTGTGGAGTCCCCTGCTCTTGCTCCTCCAGAAGTACACATTGACTTGGCTGCACAGCAACAGTAAGAATCTTGTCCTTGTAGTGC-TTCTTCTACTGTTGCCCYTC-AATA------TTTTTCTTTTTAATAATGATAAC-TTCTTGTTGATGTCTAGTTTGCTTTAGACTATATTTTAAATCAATTCATTTGATATCAA--------CATACCTGTCCAGTTCTGGTCCCCTGCCTC-ATTATGTTTTTTGTTTGTTACAGGCACGAGGCTGAGCTTGCTGCAGCAGCTAGTCAGCCTCTTCCAGATGATGATGATGATGCATTTGAGTAGAGAGAACTGGTGGAGAGGCTTGGGTTCTACCTTTTTGCAATGATTTAATGCTTCCTTTA-----TTATGCATCGTTCGCTTACCAAGTTTTTAAACTGGGCTTGGTGCTTTGAGCGGTCTCATGGATGTACGTGGAAGCAAGCCAGATGGCTCAGAGGTTGGTTCTGGTGATGGCCAAGGGAAGTCAGCTTCTGGACATGGCAGTGGAAATAGAGATTCCTAAGGTCGAAGATAGTTCTAAGTGAGA----TGGCTGCAGGAGGTTAAACCATCTAGGGATGAT---AGTGTGTAGACCTTTTT---------------------GAG-----TACTGGCATATACATATCTACATATTTCAACACATATGAACAACCTTTACCATCTC
			CACTGAATTTGTAGTTGTAGCATCTCCAATGAACAGCCATCCCATGTTCGAATTGGTTTCAGCAGCCCAGACAATCCTCCCCGACAGCGATGGCGCCATCGATGGGCATCTCCGGGAAGTGGGGCTGACCTTCCACTTACTTAAGGATGTGCCCGGCCTCATTTCCAAGAACATTGAAAAAAGCCTGAATGAGGCCTTCCAGCCTTTGGGCATCAAGGACTGGAACTCCATTTTCTGGATTGCACACCCTGGTGGGCCTGCAATCTTGGATCAAGTTGAGGAAAAATTAGCCCTAAAGCCCGAGAAGTTACGCTCCACACGACACGTCTTGAGCGAGTATGGTAACATGTCAAGTGCTTGCGTGTTGTTTATTTTGGACGAGATGAGGAGGAAGTCGGCTGAGGAAGGGCTGAAGACCACGGGTGAGGGGCTGGAAT-GGGGCGTGCTCTTCGGTTTCGGACCAGGGCTCACTGTTGAGACCGTGGTGCTCCACAGTGTGTCTACTTGAGGGACTAAAAAATATCTACTGTTTCCACTTTACTTGCCTGATTTGGTTTTCCCCTTCTCTTGTTGGTGAAAACTGACCCCAAGGACGAGTTCCTTGCAAYATTGAGAGCCACTGTGAAGTGCTTGACCCGCCCAGAGAAGTACTTTGAGAAGGTTCTCAGGCTGGCAATCAACAAGCGAGGCACAGATGAAGGGGCTCTCACTAGAGTTGTCACTACAAGGGCTGAGATTGACATGAAGATCATAAAGGAGGAGTACCACAAAAGGAACAGCGTCACTCTGGATCATGCCATTGGCAAGGACACCACTGGAGACTATGAAAAAATGCTTCTGGCCCTGATAGGACACGGAGATGCTTGAGCTCGTTATTTCTT-CATGACATTTGCTTCTGATGGTGTCTATATATATAA---CTTATATARTCTGCC----AWGTTTTCAAATGGTTGCATGTTGTGGAATGGRTTATCCTGGTTTTGTGTG--TGG-TCCTTAATAATCAGTCTTRTGGCTATKGCGTGTCTTGGAAGACTTCAGTGTGATCAGACACAGCGAAACTGGAGCTGTTGAAGAGCTTGGGAGCTGATTTGACGATTGACTACACTAAGGAGAACTTTGAAGATTTGGCAGAGAAATTCGATGTAGTTTATGATGCAGTTGGTAAGATCTTGTGTTTATTGCTCATTGT-GAGGAGTCACTTATTGCACTATTGTCCTTTGTAGCTTATT-GAAATTTAATTCCCCAGCTCCATATTTGTTTGGGCCTGGTTTGATA-GAGTAAATTGATGGTGGATGAACAC----TACTTTTT-CCTTTCTACATTAACAGGGCAGTGTGATAAGGCAGTGAAGGTAGTGAAAGAAGGAGGCAGCGTGGTGGCATTAACAGGTGCCGTGACACCTCCTGGTTTCAGATTTGTAGTAACTTCAAATGGAGAGGTGTTGAAGAAACTGAACCCATATTTGGAGAGCGGGAAGGTGAAGCCAGTGGTTGATCCCAAGGGACCATTTCCATTTTCTCAGGTTGTTGAAGCTTTCTCCTACGTTGAAACAAGCCGAGCCACTGGAAAGATAGTTATACATCCGATTCCATGAGAGAAGAG----AGTAAAACTCGGTCACTATGGA----GATGTATGATTGGAATGAAACCTGAGAAATTTTCAGTTTGATGTATRAATATTCAATRTATTCTGGTTGAGAGGAGCTTTGGCCACCATGGATAGAGACTATGGAATTCTTAACAAGGTTTTCCATCATATAACGGATACTCATGTGGCACACCATTTGTTCTCAACAATGCCGCATTATCATGCAATGGAGGCTACAAAGGCCATAAAGCCAGTATTAGGAGATTATTATCAGTTTGATGGGACTCCATTTTACAAGGCAATGTGGAGAGAGGCAAAGGAGTGTGTCTATGTCCAGTCGGATGGTGACAAGAGCAAAGGTGTTTTCTGGTACCAGAATAAGTTTTGATGACTTA
			AACTGGTGATGTTTGTTTCGGAATGTTCTAGTTTCTTCTT---AGGATTTTAGC-TTCCCGTTA-T--TGTTAACTTAGCCATGTCTGTGC---------TCGTACCTCGAATCTTGGTTGCATTAATATCATTCCATGGCCAACCAA-GC---GGAATCAGCTGGGGGAATCACATTGAAACCGCAGAAGCAGCAACGATTCTGGCCATGGCTGATAGAGAACTA----TGAAGCAGAGAGCTGCTGCT---CTGGACTAGTGGTTCAACCC-ATCTGCTACTT-CAGCCAATTTTGCCATTACCC-CTCTGTTCACCATTC-CCTCTGGCATCAGCTT-CCATCTTCAAAAAAA---TGATGCTTCCGCTTTCTGCTTTT-AGCTTTTGGCTTTTTGCTTTT-----------------------------------GGATGTAAAGGAATGAGATTCTCCATTGGGTTTTGCTTAGTATTGTTATTGATTGGTCACTCCAGGAGAAGGAACCYCCAATCCARAGTCTACAAGTAAAAGGAAGTTTATCGACACTGGCAGCTTTGCTRAGCAGGACAAATACTTGGAAATGTCGAAACGTGCATGCAAAGCTTCTAATTCCTACCTGGACTTGAATCTGCCTGTAGAGGAGTTGGAAGAAGATGTT---GATTCGGCAAATTGYGACAGTGATTCCCTCTCTGAAAGCTCAGAAGCTTGGTTGGAAGAGTTCTTAGATCAAATGGATGAAAAAGTGACTTTCAAGCCCTTCAATTTTGATGCAGTTGCTCAGAAGCTACTTAAGGAAATAAGCCTGAACTTCCAAAAGATTATCGGATCTGACATTCAGTTGGAGATTGACAGCGAGCCATTGAAAAGCTTGGGCTGAGGCACAAGGAACACATTGCAGCTTATGGGGAAGGCAATGAACGCCGTCTCACTGGACGACATGAAACTGCTGACATCAACACATTCTTATGGGTAAAAATTACTGTTTCCATCAATTAAATAGAAGATCAAATCATTCAGAAAGTAA-TGTAGAT----------------------------------------------------GGAGGAACTTGGCAAAGAACTAGGGAGC--------------------------------------TATTAGCAATGATTTAACATATGCA-TTGAGAATTTGTAATTAGTTGAATCATAAGCCAGAAATCACCC-TTTTTTCGGGAATTTGGAT-AAGTTTCCCAGAATGCTGATCATCCGTCCTTCACATGTGGTTGATTTACAGGGAGTGGCAAACCGAGGAGCCTCCATTAGAGTTGGAAGAGACACAGAGAAAGCTGGGAAAGGATATTTTGAGGACAGAAGGCCTGCTTCAAACATGGATCCTTATGTGGTCACCTCCATGATTGCAGAAACTACAGGATTAGAAGCTAAATTCGACATGTTGATTGCCAACATCATCATCGACTGTTTGATGAGCCACTCTAGCTACTTGGCAAGCAACATGTCGAATTTAGCTTCTAATCCTGAACACAATGCCACAAAATCAGCCTATGAACATTGCTTCCTGCACTGTTCTGATGCAAAGACGGCGCTAAATTCAGCAGCTTTGGAGCTAAAGAATGGCAGCTATGATAGCGCTGAACTGTCCTTGCGCGAAGCAGCGCTATATCAAGGCACATGCCGATACGAGTTTGTGAGTTCAAATGAGGCTTATGTGCCACCTAATGTTTACTATGATCTGAGGGTCTTTGATATACTTACTGTGGCTGCCTTTAGAATTATCAAGGGTCCTGAACTTGTGGACAACTGCTCCAGGCATGCAGTTCTACACTGCAAACTATGTGAATGGAGTTGCTGGAAAAGATGGAGCTGTTTATGGAAAGCATTCAGGGCTCTGCTTGGAGACACAGGGATACCCAAACGCCATTAACCAGCCAAACTTCCCGTCCATCGTCGTCCAGCCAGGGGAGAAGTATCA
			ACACACCATGTTGTTTGTGTTCTCCGTTGAGTAAAGGAGCAGATATA-TTTGAGAAAAGTCTGCTCTGTGTTTGGTTTTCAATGGCTGTGAGACCAATGCTGATGGTGATAGCCAGATTGGAACGGTGGGATGTGTGGCTGTTGACACTCATGGAAATTTAGCAGCTGCTACTTCTACTGGTGGACTGGTTAACAAAATGGTGGGCAGGATTGGGGACACACCCATTGTAGGTGCAGGGAAYTATGCGAACAGCCTGTGTGCAGTCTCTGCCACAGGAAAAGGYGAAGCAATAATACGTGGTACTGTTGCAAGAGATGTGGCAGCACTCATGGAGTACAAAGGGCTTTCRCTCGAGGAAGCAGCAGCGTATGTATCCTTGTCCTCCCAACTCTCAAAGGCAAGCTCAATGGCATTGCCCTGCGTGTGCCCACCCCAAATGTGTCGGTTGTGGACCTTGTTGTTCAGGTGTCCAAGAAGACCTTTGCAGAGGAGGTGAATGCTGGTTTCAGGGACAGTGCTGAGAAGGAGCTCCAAGGGATTCTCTCTGTGTGTGATGAGCCCCTGGTTTCAGTTGACTTCAGGTGCTCTGATGTGTCCTCGACCGTGGACTCATCACTGACCATGGTTATGGGAGATGACATGGTTAAGGTGATAGCTTGGTATGACAATGAATGGGGTTACTCTCAAAGGGTTGTGGATTTGGCTGATATTGTGGCCAACAAATGGAAATGATGAGCGGATTTGGGAGTAGTGGCTTCATCAGCATTGGGGTTTAGGACTCGGACTGAAAATGACATCAAGTTGGCTAATAGCGTTGATGTTGGGTCCCTTCGTGATCCACAGGAGGATGCAGTCAGGGTCAAGGACCCGGAATGGCTCATTGTTATTGGGGTCTGCACCCACTTGGGCTGCATCCCCTTGCCAAATGCTGGTGATTTTGGTGGTTGGTTTTGTCCATGCCATGGCTCCCACTACGATGTCTCTGGCAGGATCCGCAAAGGGCCAGCACCCTACAATCTTGAGGTACCCACTTACAGCTTCTTGGAGGAGAACAAGTTAATGATTGGCTGAGAATCGATGTTGAAGAGCAAGCACAACTTGAAATTCTGAGAGTGTCTTTCATTTACCAAGTGCAAGTGATTCT-AATATCCTAAAGGGCAATGCTTTGATCAGAAAAGAACTGATACAATGAACCATA-TAATGTGTTACAACTTCCGAGATCACAGCTATACTGTATTATTGCCGTCTTATGCTTGGCCATTAATTTATTGCTTTTGCCTCTCTATTAATGTTGGTGT-ATGGAAAAATCTTTGTTGGATCTTGTTATTTCTGATGTGGATT-AGGTTTAAAATATCATTATAGAAGCTGATTTCACCAAAGAGGAGATTCCAAGACTGGGCCAACCCAGGGTCAATGGGGAAGCAGTACTTCCTCGGGTTTGAAAAATACTTGGGAGGGTCTGGCGACCCAGCCTACCCAGGAGGCCCACTGTTCAACCCTCTCGGGTTTGGTAAAGATGAGAAATCCCTCAAGGATCTGAAGCTCAAAGAGGTTAAGAATGGGAGATTGGCTATGTTGGCCATATTGGGCTACTTTGCACAAGGGCCTGTGACAGGAGTCGGGCCCTTCCAAAACCTGCTGGACCATTTGGCAGACCCTGTCAACAACAATATCATAACCAGCCTCAAGTTCCACAACTAGGATACTCATCCTCTTGTTGCTTTGCTTCACGATTCACGATTCACTCTCTCTGTGT--CCTCTCAGCTGTCACCTCTCTCTCCCCC--TC----ATATTTGTAATGTTATTATGTGAAGACTTGGCCTTTAAATTT-----------------------------------CTCCCTCTCCCTCAAACTCCGCCACCCTAAGCCCCTCAGATTCTCCACCGCCATCTCCGCTACCATCGCCGTCGGTGACAAGCTCCCAGAATCCACCTTCTCCTACTTCGACTCCGCCGGAGAG
			CTCCAGACCACCACCGTCTCCGACCTTACCAAGGGCAAGAAAGCCATCCTCTTTGCCGTCCCCGGCGCCTTCACCCCCACTTGCTCCCAGAAACACCTCCCCGGCTTCGTTGAAAAGTCCGGCGAGCTCAAGTCCAAAGGGGTCGAAACCATCGCCTGCATTTCCGTCAACGACGCCTTCGTCATGAAGGCTTGGAAGGCCGACTTGAAGATCGAGGACCAAGTGCTCCTGTTGTCGGATGGAAATGGGGACTTCACCAAAATGCAGATTTTCGTGAAGACCCTAACGGGGAAGACGATAACCCTAGAGGTTGAATCATCTGACACSATCGAYAATGTCAAGGCCAAGATCCARGACAAGGAAGGCATCCCKCCGGACCAGCAGCGCCTCATCTTCGCTGGCAAACAGCTGGAGGACGGCCGAACCCTAGCCGACTACAAYATCCAGAAGGAGTCAACCCTCCACCTGGTGCTTCGCCTCCGTGGTGGCGCCAAGAAGCGCAAGAAGAAGACCTACACCAAGCCCAAGAAGATCAAGCACAAAAAGAAGAAGGTCAAGCTCGCTGTTTTGCAGTTATTTTTTGCAGACTTTGCTGTAATGTATATGACACAAACCTCTGATTCTCTACACATCAAGCTCTAAATTATGTTTCGCTGAGAAGAGCGAAGATCGGTGTCCGTC----TGCCCTCAGAATTGATCGGGAGTTTGACGGGGCTGATCTATCAGGCTTCATGTATCATATTGTGCCAGCCGGGTGCCGCCTGTCGATTGTAATCCCTAGTTTTTCCCCCC--TCTATTTGTCCTTTGCTTTATGTTTCTTGA-----------------------------------------------------------------------------------------------------------------------------------------------------------------------------------------------------------------------------------------------------------------------------------------------------------------------------------------------------------------------------------------------------------------------------------------------------------------------------------------------------------------------------------------------------------------------------------------------------------------------------------------------------------------------------------------------------------------------------------------------------------------------TCCCTTAGCAGCAGGGATTCTAGTTCTCCGCCGTTGATTTGATC-TTTGATCAAACGACCATGCCGATCCGCAACATCGCCTTTGGAAGGCCCGAGGAGGCGACTCGACCCGACGCTCTTAAAGCGGCGTTTGCTGAGTTTATATGTACCTTGATTTTCGTGTTCGCCGGCGAAGGTTCCGGCATGGCCTTTAACAAACTCACTGACAACGGTTCCRCCACCCCCGCTGGCCTCGTTGCCGCCTCTCTGGCTCACGCATTCGCTCTCTTTGTTGCCGTCTCTGTAGGAGCATCAAATGTACGCTGAGATGGCTTCCCGCCATAGGGTTAGGTCTCCTTGCATCCAAATCATCAAGACTGCAACCATCCCAGCTAAGCTTTGCAAGAGGGAGAGCTCAAAACAATTCCACAACTCCAAGATCAAGTTCCCC
			YTGACCTTCAGGAAGGTCAGGCCACCAACCAGGAAGCTCAAGACCACCTACAAGGCATCAAGRCCCAACTTGTTTATGTAAGTCTGGGTGATCATTTGTTGRATGAGCTATAAA-GGTCG-ATCTAAGTTTTTTTGAAATTTTGTTTTACTATTCAGTAGAAACCTTCCTGCRTTTTGGATCTTGTTTGTTGGATATTATTTGGCTTGATAACCTTWGCAT---ATCAGACAGTC-GAGGACCGTGATCWATGAGGGCCTTAAAATCCCTGTTTTATTTACTTTTT-GAAAGTTT-GAGTTAATCCGGATGTCTCCATCACATGGGGGAAACTGGGG-TGAAATTGGT-GGTGGGGTTT-ATCTTTTGGATGTGTGGATGAGATTTTACCACGTACAGGGTTGTAATTTC-----------TACAGTGGTTGGAGCGAGGGAATCATCTAGAGACCAACCCCAC--TATGGTTTTTGTTTCCTTCCTCATATGTTAAAAAA-GCTGGGAATTTGATTCCGTTT-GAGTGG---TGATGT-AGAACCTGATCTCTTCTTTAGATTTTTCTTCTCTTTTT-GTATATCTAGAA-GAAAGAGAGGCAG---TATTTTTTAAATTGGATGAGAATTTGGCTACCATGCTGCTCCTATCCTCTTCCCAGAAAGGGAGTTCTGAGTTTGTCAAGTCT----GACTTCAATTTCATCATATA--TGTAGATAAA-GCTTTATGACTC----TGTAAGCGTGCAACTCAC----TGATGCAAA-GCCTATT---ACGTTTA-GATACATGGATTA-CGCATATGCTTTCACCAGCTGAGATTTATCCATGTCCTTGTCCTTTCACAAGCGGGGCTTGATTGGATTGACGATGCTGTGTTGATGTGCATAGAACTGCTGTTCTGTTTTGTGTGGTTT-GGTATCTAAATAAAA-GGACAAACTGCTCCTTGTCGATCAGATACGAGCATTCCAGAGAATATGAAGGCTATTGATGTCATACCTCTGCTGACACCTACTGTGCTGGAGAAGATTGAGGCTGTTGTTCAAAGCAAGCCAAAGCGACCTGATTCATATAGGTGAACAGGATATCCATTCAACCCTTTTAAGTGTTGTGGATATTACTTGGAACATTCCATTTTCCAACCTACCAGAATGCTAGCTACCAATTGGTGTGAAGGACATTTCATGTTCCTCTTGTTTGGATGTG-TTTCCTCCACTGAAATTCCCA-AGCATAGAGTTCTCTTCCTATTTATTTTTCC-TTTTCTTCTGGGTGGGGTGTAAAAGGGTA---TTATTTGAACCATTAAATCAATTGGAGATTGGAACCTGGGATTCAATTTAAGAGACCATACTTTTATAGTCAATTA------------TTCGGTTTTGGTTTGATAAAAAAACAGGTGCAAGTTCTGTTGA
		</sequence>
		<sequence>
			<taxon idref="117VHANCLI"/>
			TGGAAAGCCCCTTTCTATGCTTATTACAAGGACTTCGACATAGAGGGATGCCCAATGCCAGGACCCGGGACTTGTGCCTCTAACCCTAATAACTGGTGGGAGGGAACTGCATACCATGAACTCAGCCCTATTGAAGCCAGACGATACCATTGGGTCCGTCAGAACCACATGATCTATGACTACTGCACGGACAAATCGCGATACCCGGTTACCCCACCGGAGTGTGTCGCAGGCATCTAAAATCCGATGGCCAATTTTTCCTTAATTGGTAAATACATTCATGCCTACGTACGTACACACCCTCATACACTTT-------GTTGTG-TGATAAGAGCCATGCATATCAGGGGGTATAGAGGGGAT-AAAAAATAATATTATTTTTGTTTCGATGGTGATTTTAGTATGTGGTTGA------AGCCTAAGATTT----GTAAGGTTTGTTTTCTAAGGGTGGGCAAAGGGTCAACTTCTATTTGTAAACCATATGTGTCTGTATTTGCCGATTATCATAAGTGCCAATAAAGCTTCTGCATGGTGCTGTACTAAGCATTCGTTTCAATGAAGATATATTGAGTGTGTGGAATCGCAATGCATCCGATCATCAGGTCAGTAACCACTAATTCACTACTATTCTGATATGTTCTGTGTTTGTGTACAATATGGTGACCTTGATTTACTTT--CCATTAGGCTGTAATGGCTCTAAGAGATGCGATCAAACGGCACTTGAAGCTTCCCCATGGCTATGTTATGGAATACAAGGCTCATGATGCTTCTCTCCGTGACAACTCATCTTATAGGAACACATGGTTGAGAGGATGATCCTGTGGATTCCCTCCTTAAGCAACCATGTGGGAATGGAAGTTCAGATAGCTGTCCATTGAGGTCCCTG-CAGGATCAAAATCAGTTACTCCTATATTACCTT-----ACAACTAGTTTGGTGGTTGTCGCTCTGAGTTTTAATGTAAGACTGTATTAGCTTCAA--------CTGAAGTCAAAACTCTCAGTTTCGTTAATGAATTTGCTGGTTTTCCCACAGGTTAAGGCAAAGCAGGTTACATTCCACAGGAAAAAGAATCTTCAGTACTATGAGATATCAGCGAAGAGCAACTACAATTTTGAGAAACCTTTCTTGTATCTTGCTAGGAAGCTTGCAGGGTGATTAAATAATATAGAAATTATTCAATTTCTGGTTTATATATGCTACAGAGGATATTTAACATTGATAA-TTGCTTTGGTGATTTTAGGGATCCCAATCTCCACTTTGTGGAGTCCCCTGCTCTTGCTCCTCCAGAAGTACACATTGACTTGGCTGCACAGCAACAGTAAGAATCTTGTCCTTGTAGTGC-TTCTTCTACTGTTGCCCCTC-AATA------TTTWTCTTTTTAATAATGATAAC-TTCTTGTTGATGTCTAGTTTGCTTTAGACTATATTTTAAATCAATTCATTTGATATCAA--------CATACCTGTCCAGTTCTGGTCCCCTGCCTC-ATTATGTTTTTTGTTTGTTACAGGCACGAGGCTGAGCTTGCTGCAGCAGCTAGTCAGCCTCTTCCAGATGATGATGATGATGCATTTGAGTAGAGAGAACTGGTGGAGAGGCTTGGGTTCTACCTTTTTGCAATGATTTAATGCTTCCTTTA-----TTATGCATCGTTCGCTTACCAAGTTTTTAAACTGGGCTTGGTGCTTTGAGCGGTCTCATGGATGTACGTGGAAGCAAGCCAGATGGCTCAGAGGTTGGTTCTGGTGATGGCCAAGGRAAGTCTGCTTCTGGACATGGCAGTGGAAATAGAGATTCCTAAGGTCGAAGATAGTTCTAAGTGAGA----TGGCTGCAGGTGGTTAAACSATCTAGGGATGAT---AGTGTGTAGACCTTTTTTGATAGTGTGTAGACCTTTTTGCGAGTAGTACTGGCATATACATATCTACATATTTCAACACATATGAACAACCTTTACCATCTC
			CACTGAATTTGTAGTTGTAGCATCTCCAATGAACAGCCATCCCATGTTCGAATTGGTTTCAGCAGCCCAGACAATCCTCCCCGACAGCGATGGCGCCATCGATGGGCATCTCCGSGAAGTGGGGCTGACCTTCCACTTACTTAAGGATGTGCCCGGCCTCATTTCCAAGAACATTGAAAAAAGCCTGAATGARGCCTTCCAGCCTTTGGGCATCAAGGACTGGAACTCCATTTTCTGGATTGCACACCCTGGTGGGCCTGCAATCTTGGATCAAGTTGAGGAAAAATTAGCCCTAAAGCCCGAGAAGTTACGCTCCACACGACACGTCTTGAGCGAGTATGGTAACATGTCAAGTGYTTGCGTGTTGTTTATTTTGGACGAGATGAGGAGGAAGTCGGCTGAGGAAGGGCTGAAGACCACGGGTGAGGGGCTGGAAT-GGGGCGTGCTCTTCGGTTTCGGACCAGGGCTCACTGTTGAGACCGTGGTGCTCCACAGTGTGTCTACTTGAGGGACTAAAAAATATCTACTGTTTCCACTTTACTTGCCTGACTTGGTTTTCCCCTTCTCTTGTTGGTGAAAACTGACCCCAAGGACGAGTTCCTTGCAATATTGAGAGCCACTGTGAAGTGCTTGACCCGCCCAGAGAAGTACTTTGAGAAGGTTCTCAGGCTGGCAATCAACAAACGAGGCACAGATGAAGGGGCTCTCACTAGAGTTGTCACTACAAGGGCTGAGATTGACATGAAGATCATAAAGGAGGAGTACCACAAAAGGAACAGCGTCACTCTGGATCATGCCATTGGCAAGGACACCACTGGAGACTATGAAAAAATGCTTCTGGCCCTGATAGGACACGGAGATGCTTGAGCTCATTATTTCTT-CATGACATTTGCTTCTGATGGTGTCTATATATATAA---CTTATATAGTCTGCC----ATGTTTTCAAATGGTTGCATGTTGTGGAATGGGTTATCCTGGTTTTGTGTG--TGG-TCCTTAATAATCAGTCTTATGGCTATTGCGTGTCTTGGAAGACTTCAGTGTGATCAGACACAGCGAAACTGGAGCTGTTGAAGAGCTTGGGAGCTGATTYGACGATTGACTACACTAAGGAGAACTTTGAAGATTTGGCAGAGAAATTCGATGTAGTTTATGATGCAGTTGGTAAGTTCTTGTGTTTATTGCTCATTTT-GAGGAGTCACTTATTGCACTATTGTCCTTTGTAGCTTATT-GAAATTTAATTCCCCAGCTCCATATTTGTTTGGGCCTGGTTTGATA-GAGTAAATTGATGGTGGATGAACAC----AACTTTTT-CCTTTCTACATTAACAGGGCAGTGTGATAAGGCAGTGAAGGTAGTGAAAGAAGGAGGCAGCGTGGTGGCATTAACAGGTGCCGTGACGCCTCCTGGTTTCAGATTTGTAGTAACTTCAAATGGAGAGGTGTTGAAGAAACTGAACCCATATTTGGAGAGCGGGAAGGTGAAGCCAGTGGTTGATCCCAAGGGACCATTTCCATTTTCTCAGGTTGTTGAAGCTTTCTCCTACGTTGAAACAAGCCGAGCCACTGGAAAGATAGTTATACATCCGATTCCATGAGAGAAGAG----AGTAAAACTCGGTCACTATGGA----GATGTATGATTGGAATGAAACCTGAGAAATTTTCAGTTTGAYGTATAAATATTCAATATATTCTGGTTGAGAGGAGCTTTGGCCACCATGGATAGAGACTATGGAATTCTTAACAAGGTTTTCCATCATATAACGGATACTCATGTGGCACACCATTTGTTCTCAACAATGCCGCATTATCATGCAATGGAGGCTACAAAGGCCATAAAGCCAGTATTAGGAGATTATTATCAGTTTGATGGGACTCCATTTTACAAGGCAATGTGGAGAGAGGCAAAGGAGTGTGTCTATGTCCAGTCGGATGGTGACAAGAGCAAAGGTGTTTTCTGGTACCAAAATAAGTTTTGATGACTTA
			AACTGGTGATGTTTGTTTCGGAATGTTCTAGTTTCTTCTT---GGGATTTTAGC-TTCCCGTTA-T--TGTTAACTTAGCCATGTCTGTGC---------TTGTACCTCGAATCTTGGTTGCATTAATATCATTCCATGGCCAACCAA-GC---GGAATCAGCTGGGGGAATCACATTGAAACCGCAGAAGCAGCAGCGATTCTGGCCATGGCTAATAGAGAACTA----CGAAGCAGAGAGCTGCTGCT---CTGGACTAGTGGTTCGACCC-ATCTGCTACTT-CAGCCAATTTTGCCATTACCC-CTCTGTTCACCATTC-CCTCTGGTACCAGCTT-CCATCTTCAAAAAAA---TGATGCTTCCGCTTTCTGCTTTT-AGCTTTTGGCTTTTGGCTTTT-----------------------------------GGATGTAAATGAATGAGATTCTCTATTGGGTTTTGCTTAGTATTGTTATTGATTGGTCACTCCAGGAGAAGGAACCTCCAATCCAGAGTCTACAAGTAAAAGGAAGTTTATCGACACTGGCAGCTTTGCTGAGCAGGACAAATACTTGGAAATGTCAAAACGTGCATGCAAAGCTTCTAATTCCTACCTGGACTTGAATCTGCCTGTAGAGGAGTTGGAAGAAGATGTT---GATTCGGCAAATTGTGACAGTGATTCCCTCTCTGAAAGCTCAGAAGCTTGGTTGGAAGAGTTCTTAGATCAAATGGATGAAAAAGTGACTTTCAAGCCCTTCAATTTTGATGCAGTTGCTCAGAAGCTACTTAAGGAAATAAGCCTGAACTTCCAAAAGATTATCGGATCTGACATTCAGTTGGAGATTGACAGCGAGCCATTGAAAAGCTTGGGCTGAGGCACAAGGAGCACATTGCAGCTTATGGAGAAGGCAATGAACGCCGTCTCACTGGACGACATGAAACTGCTGACATCAACACATTCTTATGGGTAAAAATTACTGTTTCCATCAATTAAATAGAAGATCAAATCATTCAGAAAGTAA-TGTAGAT----------------------------------------------------GGAGGAACTTGGCAAGGAACTAGGGAGC--------------------------------------TATTAGCAATGATTTAACATATGCA-TTGAGAATTTGTAATTAGTTGAATCATAAGCCAGAAATCACCC-TTTTTTCGGGAATTTGGAT-AAGTTTCCCAGAATGCTGATCATCCGTCCTTCACATGTGGTTGATTTACAGGGAGTGGCAAACCGAGGAGCCTCCATTAGAGTTGGAAGAGACACAGAGAAAGCTGGGAAAGGATATTTTGAGGACAGAAGGCCTGCTTCAAACATGGATCCTTATGTGGTCACCTCCATGATTGCAGAAACTACAGGATTAGAAGCTAAATTCGACATGTTGATTGCCAACATCATCATCGACTGTTTAATGAGCCACTCTAGCTACTTGGCAAGCAACATGTCGAATTTAGCTTCTAATCCTGAACACAATGCCACAAAATCAGCCTATGAACATTGCTTCCTGCACTGTTCTGATGCAAAGACGGCGCTAAATTCAGCAGCTTTGGAGCTAAAGAATGGCAGCTATGATAGCGCTGAACTGTCCTTGCGCAAAGCAGCGCTATATCAAGGCACATGCCGATACGAGTTTGTGAGTTCAAATGAGACTTATGTGCCGCCTAATGTTTACTATGATCTGAAGGTCTTTGATATACTTACTGTGGCTGCCTTTAGAATTATCAAGGGTCCTGAACTTGTGGACAACTGCTCCAGGCATGCAGTTCTACACTGCAAACTATGTGAATGGAGTTGCTGGAAAAGATGGAGCTGTTTATGGAAAGCATTCAGGGCTCTGCTTGGAGACACAGGGATACCCAAACGCCATTAACCAGCCAAACTTCCCGTCCATCGTCGTCCAGCCAGGGGAGAAGTATCA
			ACACACCATGTTGTTTGAGTTCTCCGTTGAGTGAAGGAGCAGATATA-TTTGAGAAAAGTCTGCTCTGTGTTTGGTTTTCAATGGCTGTGAGACCAATGCTGATGGTGATAGCCAGATTGGAACGGTGGGATGTGTGGCTGTTGACACTCATGGAAATTTAGCAGCTGCTACTTCTACTGGTGGACTGGTTAACAAAATGGTGGGCAGGATTGGGGACACACCCATTGTAGGTGCAGGGAACTATGCGAACAGCCTGTGTGCAGTCTCTGCCACAGGAAAAGGCGAAGCAATAATACGTGGTACTGTTGCAAGAGATGTGGCAGCACTCATGGAGTACAAAGGGCTTTCGCTCGAGGAAGCAGCAGCGTATGTATCCTTGTCCTCCCAACTCTCAAAGGCAAGCTCAATGGCATTGCCCTGCGTGTGCCCACCCCAAATGTGTCGGTTGTGGACCTTGTTGTTCAGGTGTCCAAGAAGACCTTTGCAGAGGAGGTGAATGCTGGTTTCAGGGACAGTGCTGAGAAGGAGCTCCAAGGGATTCTCTCTGTGTGTGATGAGCCCCTGGTTTCAGTTGACTTCAGGTGCTCTGATGTGTCCTCGACCGTGGACTCATCACTGACCATGGTTATGGGAGATGACATGGTTAAGGTGATAGCTTGGTATGACAATGAATGGGGTTACTCTCAAAGGGTTGTGGATTTGGCTGATATTGTGGCCAACAAATGGAAATGATGAGCGGATTTGGGAGTAGTGGCTTCATCAGCATTGGGGTTTAGGACTCGGACTGAAAATGACATCAAGTTGGCTAATAGCGTTGATGTTGGGTCCCTTCGTGATCCACAGGAGGATGCAGTCAGGGTCAAGGACCCGGAATGGCTCATTGTTATTGGGGTCTGCACCCACTTGGGCTGCATCCCCTTGCCAAATGCTGGTGATTTTGGTGGTTGGTTTTGTCCATGCCATGGCTCCCACTACGATGTCTCTGGCAGGATCCGCAAAGGGCCAGCACCCTACAATCTTGAGGTACCCACTTACAGCTTCTTGGAGGAGAACAAGTTAATGATTGGCTGAGAATCGATGTTGAAGAGCAAGCACAACTTGAAATTCTGAGAGTGTCTTTCATTTACCAAGTGCAAGTGATTCT-AATATCCTAAAGGGCAATGCWTTGATCAGAAAAGAACTGATACAATGAACCATA-TAATGTGTTACAACYTCCAAGATCACAGCTATACTGTATTATTGCCATCTTATGTTTGGCTGTTAATTTATTGCTTTTGCCTCTCTATTAATGTTGGTGT-ATGGAAAAATCTTTGTTGGATCTTGTTATTTCTGATGTGGATT-AGGTTTAAAACATCATTATAGAAGCTGATTTCACCAAAGAGGAGATTCCAAGACTGGGCCAACCCAGGGTCAATGGGGAAGCAGTACTTCCTCGGGTTGGAAAAATACTTGGGAGGGTCTGGCGACCCAGCCTACCCAGGAGGCCCACTGTTCAACCCTCTCGGGTTTGGTAAAGATGAGAAATCCCTCAAGGATCTGAAGCTCAAAGAGGTTAAGAATGGGAGATTGGCTATGTTGGCCATATTGGGCTACTTTGCACAAGGGCCTGTGACAGGAGTCGGGCCCTTGCAAAACCTGCTGGACCATTTGGCAGACCCTGTCAACAACAATATCATAACCAGCCTCAAGTTCCACAACTAGGATACTCATCCTCTTGTTGCTTTGCTTCACCATT-------CACTCTCTCTGTGT--CCTCTCAGCTGTCACCTCTCTCTCTCTCCCTC----ATATTTGTAATATTATTATGTGAAGACTTGGCCTTTAAATTT-----------------------------------CTCCCTCTCCCTCAAACTCCGCCACCCTAAGCCCCTCAGATTCTCCACCGCCATCTCCGCTACCATCGCCGTCGGTGACAAGCTCCCAGAATCCACCTTCTCCTACTTCGACTCCGCCGGCGAG
			CTCCAGACCACCACCGTCTCCGACCTCACCAAGGGCAAGAAAGCCATCCTCTTTGCCGTCCCCGGCGCCTTCACCCCCACTTGCTCCCAGAAACACCTCCCCGGCTTCGTTGAAAAGTCCGGCGAGCTCAAGTCCAAAGGGGTCGAAACCATCGCCTGCATTTCCGTCAACGACGCCTTCGTCATGAAGGCTTGGAAGGCCGACTTGAAGATCGAGGACCAAGTGCTCCTGTTGTCGGATGGAAATGGGGACTTCACCAAAATGCAGATTTTCGTGAAGACCCTAACGGGGAAGACCATAACCCTAGAGGTTGAATCRTCTGACACSATCGAYAATGTCAAGGCYAAGATCCARGACAARGAAGGYATCCCGCCGGACCAGCAGCGYCTCATCTTCGCTGGMAAACAGCTGGAGGACGGCCGAACCCTAGCCGACTACAAYATCCAGAAGGAGTCAACCCTCCACCTGGTRCTCCGCCTCCGTGGTGGCGCCAAGAAGCGCAAGAAGAAGACCTACACCAAGCCCAAGAAGATCAAGCACAAAAAGAAGAAGGTCAAGCTCGCTGTTTTGCAGTTATTTTTTGCAGACTTTGCTGTAATGTATATGACACAAACCTCTGATTCTCTACACATCAAGCTCTAAATTATGTTTCGCTGAGAAGAGCGAAGATCGGTGTCCGTCTGCCTGCCCTCAGAATTGATCGGGAGTTTGACGGGGCTGATCTATCAGGCTTCATGTATCATATTGTGCCAGCCGGGTGCCGCCTGTCGATTGTAATCCCTAGTTTTTCCCCCC--TCTATTTGTCCTTTGCTTTATGTTTCTTGATCGGGCAGGATATGGAAGAATTGGTTTCTATGGGTTTAGTTCGAAGCATTGGGATAAGGTATGCTCACAAGTT-GAAAATTTTAGGTACAATTTGGCCAATACTGTGAAATTTCATACAAGCACTATCCATCATATCCTATGAAAACTTTCCCCTTTCTTCGAGCCTTACTCTGGAGCTTGGATGGAGAAAAAAAAA--GACTTTTTTAAATTAATTAAGGTGCAATTAGAGAAACAGTTGAAACTTGAATTTCTA-----TTTCCATGTCGACAAG-GGTTTGTTAGTGACATCTCTTATTGATTGGGGGAAAAAGTTTCTAACATTACATACGTAATGAACTTCTTTT-AACTAAGCATATGCATTTTAAAACCGTGAGAAGCCATTAGGC---TCAAAAT-GATAATGTCTACTCAGAAGGGAA-----TGAGTCATTACAAAATCTCTCTTGCCAATTGAAA-TTAAAGGCTTCAAG----------------------------------------------TTGTTCCTTTGTTCTGATTCTTCAGTTTTGTAAATTTATTTTGAAACTT-GGGAATTGTGTTTTGAAAGAAAGTTTTCTTGCAGCAACTACGACATCTTTCTAACCAGGGATTGCTTAGCTTACTCCAAAGTGAAGCCTGCTGTGAATCAGATCGAGACACACCCCTACTTCCAACGCGACTCCCTCGTCAAATTCTGTCAGAAGCATGGAATCTGTCCCTTAGCAGCAGGGATTCTAGTTCTCCGCCGTTGATTTGATC-CTTGATCAAACGACCATGCCGATCCGCAACATCGCCTTTGGAAGGCCCGAGGAGGCGACTCGACCCGACGCTCTTAAAGCGGCGTTTGCTGAGTTTATATGTACCTTGATTTTCGTGTTCGCCGGCGAAGGTTCCGGCATGGCCTTTAACAAGCTCACTGACAACGGTTCCGCCACCCCCGCTGGCCTCGTTGCCGCCTCTCTGGCTCACGCATTCGCTCTCTTTGTTGCCGTCTCTGTAGGAGCATCAAATGTACGCTGAGATGGCTTCCCGCCATAGGGTTAGGTCTCCTTGCATCCAAATCATCAAGACTGCAACCATCCCAGCTAAGCTTTGCAAGAGGGAGAGCTCAAAACAATTCCACAACTCCAAGATCAAGTTCCCC
			CTGACCTTCAGGAAGGTCAGGCCACCAACCAGGAAGCTCAAGACCACCTACAAGGCATCAAGACCCAACTTGTTTATGTAAGTCTGGGTGATCATTTGTTGGATGAGCTATAAA-GGTCG-ATCTAATTTTTTT-GAAATTTTGTTTTACTATTCAGTAGAAACCTTCCTGCGTTTTGGATCTTGTTTGTTGGATATTATTTGGCTTGATAACCTTTGCAT---ATCAGACAGTC-GAGGATCGTGATTTATGAGGGCCTTAAAATCCCTGTTTTATTTACTTTTT-GAAAGTTT-GAGTTAATCCGGATGTCTCCATCACATGGGGGAAACTGGGG-TGAAATTGGT-GGTGGGGTTT-ATCTTTTGGATGTGTGGATGAGATTTTACCACGTACAGGGTTGTAATTTC-----------TACAGTGGGTGGAGCGAGGGAATCATCCAGGGACAAACCCCAC--TATGGTTTTTGTTTCCTTCCTCATATGTTAAAAA--GCTGGGAATTTGATTCCGTTT-GAGTGG---TGATGT-AGAACCTGATCTCTTCTTTAGATTTTTCTTCTCTTTTT-GTATATCTAGAA-GAAAGAGAGGCGG---TATTTTTTAAATTGGATGAGAATTTGGCTACCATGCTGCTCCTATCCTCTTCCCAGATAGGGAGTTCTGAGTTTGTCAAGTCTC--TGACTTCAATTTCATCATATA--TGTAGATAAA-GCTTTATGACTC----TGTAAGCGTGCAACTCAC----TGATGCAAA-TCCTATT---ACGTTTA-GATACATGGATTA-CGCATATGCTTTCACCAGCTGAGATTTATCCATGTCCTTGTCCTTTCACAAGCGGGGCTTGATTGTATTGACGATGCTGTGTTGATGTGCATAGAACTGCTGTTCTGTGTTGTGTGGTTT-GGTATCTAAATAAAA-GGACAAACTGCTCCTTGTCGATCAGATACGAGCATTCCAGAGAATATGAAGGCTATTGAWGTCATACCTCTGCTGACACCTACTGTGCTGGAGAAGATTGAGGCTGTTGTTCAAAGCAAGCCAAAGCGACCTGATTCATATAGGTGAACAGGATATCCATTCAACCCTTTTGAGTGTTGTGGATATTACTTGGAACATTCCATTTTCCAACCTACCAGAATGCTAGCTACCAATTGGTGTGAAKGACATTTCATGTTCCTCTTGTTTGAATGTG-TTTTCTTCACTGAAATTCTCA-AGCATAGAGTTCTCTTCCTATTTATTTTTTC-TTTTCTTCTGGGTGGGGTGTARAAGGGTA---TTATTTGAACCATTAAATCAACTGGAGATTGGAACCTGGGATTCAATTTAAGAGACCATACTTTTATAGTCAATTA------------TTCGGTTTTGGTTTGATAAAAAAACAGGTGCAAGTTCTGTTGA
		</sequence>
		<sequence>
			<taxon idref="127VJACQDV"/>
			TGGAAAGCCCCTTTCTATGCTTATTACAAGGACTTCGACATAGAGGGATGCCCAATGCCAGGACCCGGGACTTGTGCCTCTAACCCTAATAACTGGTGGGAGGGAACTGCATACCATGAACTCAGCCCTATTGAAGCCAGACGATACCATTGGGTCCGTCAGAACCACATGATCTATGACTACTGCACGGACAAATCGCGATACCCGGTTACCCCACCGGAGTGTGTCGCAGGCATCTAAAATCCGATGGCCAATTTTTCCTTAATTGGTAAATACATTCATGCCTACGTACGTACACACCCTCATACACTCT-------GTTGTG-TGATAAGAGCCATGCATATCAGGGGKTATAGAGGGGAT-AAAAAATAATATTATTTTTGTTTCGATGGTGATTTTAGTATGTGGTTGA------AGCCTAAGATTT----GTAAGGTTTGTTTTCTAAGGGTGGGCAAAGGGTCAACTTCTATTTGTAAACCATATGTGTCTGTATTTGCCGATTATCATAAGTGCCAATAAAGCTTCTGCATGGTGCTGTACTAAGCATTCGTTTCAATGAAGATATATTGAGTGTGTGGAATCGCAATGCATCCGATCATCAGGTCAGTAACCACTAATTCACTACTATTCTGATGTTTTCTGTGTTTGTGTACAATATTGTGACCTTGATTTACTTT--CAATTAGGCTGTAATGGCTCTAAGAGATGCAATCAAACGGCACTTGAAGCTTCCCCATGGCTATGTTATGGAATACAAGGCTCATGATGCTTCTCTCCGTGACAACTCATCTTATAGGAACACATGGTTGAGAGGATGATCCTGTGGATTCCCTCCTTAAGCAACCATGTGGGAATGGAAGTTCAGATAGCTGTCCATTGAGGTCCCTG-CAGGATCAAAATCAGTTACTCCTATATTACCTT-----ACAACTAGTTTGGTGGTTGTCGCTCTGAGTTTTAATGTAAGACTGTATTAGCTTCAA--------CTGACGTCAAAACTCTCAGTTTCGTTAATGAATTTGCTGGTTTTCCCACAGCTTAAGGCAAAGCAGGTTACATTCCACAGGAAAAAGAATCTTCAGTACTATGAGATATCAGCGAAGAGCAACTACAATTTTGAGAAACCTTTCTTGTATCTTGCTAGGAAGCTTGCAGGGTGATTAAATAATATAGAAATTATTCAATTTCTGGTTTATATATGCTACAGAGGATATTTAACATTGATAA-TTGCTTTGGTGATTTTAGGGATCCCAATCTCCACTTTGTGGAGTCCCCTGCTCTTGCTCCTCCAGAAGTACACATTGACTTGGCTGCACAGCAACAGTAAGAATCTTGTCCTTGTAGTGC-TTCTACTACTGTTGCCCCTC-AATA------TTTTTCTTTTTAATAATGATAAC-TTCTTATTGATATCTGGTTTGCTTTAGACTATATTTTAAATCAATTCATTTGATATCAA--------TATACCTGTCCAGTTCTGGTCCCCTGCCTC-ATTATGTTTTTTGTTTGTTACAGGCACGAGGCTGAGCTTGCTGCAGCAGCTAGTCAGCCTCTTCCAGATGATGATGATGATGCGTTTGAGTAGAGAGAACTGGTGGAGAGGCTTGGGTTCTACCTTTTTGCAATGATTTAATGCTTCCTTTA-----TTATGCATCGTTCGCTTACCAAGTTTTTAAACTGGGCTTGGTGCTTTGAGCGGTCTCATGGATGTACGTGGAAGCAAGCCAGATGGCTCAGAGGTTGGTTCTGGTGATGGCCAAGGGAAGTCTGCTTCTGGACATGGCAGTGGAAATAGAGATTCCTAAGGTCGAAGATAGTTCTAAGTGAGA----TGGCTGCAGGTGGTTAAACCATCTAGGGATGAT---AGTGTGTAGACCTTTTT---------------------GCG-----TACTGGCATATACATATCTACATATTTCAACACATATGAACAACCTTTCCCATCTC
			CACTGAATTTGTAGTTGTAGCATCTCCAATGAACAGCCATCCCATGTTCGAATTGGTTTCAGCAGCCCAGACAATCCTCCCCGACAGCGATGGCGCCATCGATGGGCATCTCCGGGAAGTGGGSCTGACCTTCCACTTACTTAAGGATGTGCCCGGCCTCATTTCCAAGAACATTGAAAAAAGCCTGAATGARGCCTTCCAGCCTTTGGGCATCAAGGACTGGAACTCCATTTTCTGGATTGCACACCCTGGTGGGCCWGCAATCTTGGATCAAGTTGAGGAAAAATTAGCCCTAAAGCCCGAGAAGTTACGCTCCACACGACACGTCTTGAGCGAGTATGGTAACATGTCAAGTGCTTGCGTGTTGTTTATTTTGGACGAGATGAGGAGGAAGTCGGCTGAGGAAGGGCTGAAGACCACGGGTGAGGGGCTGGAAT-GGGGCGTGCTCTTCGGTTTCGGACCAGGGCTCACTGTTGAGACCGTGGTGCTCCACAGTGTGTCTACTTGAGGGACTAAAAAATATCTACTGTTTCCACTTTACTTGCCTGATTTGGTTTTCCCCTTCTCTTGTTGGTGAAAACTGACCCCAAGGACGAGTTCCTTGCAATATTGAGAGCCACTGTGAAGTGCTTGACCCGCCCAGAGAAGTACTTTGAGAAGGTTCTCAGGCTGGCAATCAACAAGCGAGGCACAGATGAAGGGGCTCTCACTAGAGTTGTCACTACAAGGGCTGAGATTGACATGAAGATCATAAAGGAGGAGTACCATAAAAGGAACAGCGTCACTCTGGATCATGCCATTGGCAAGGACACCACTGGAGACTATGAAAAAATGCTTCTGGCCCTGATAGGACACGGAGATGCTTGAGCTCRTTATTTCTT-CATGACATTTGCTTCTGATGGTRTCTATATATATAA---CTTATATAGTCTGCCTGCCATGTTTTCAAATGGTTGCATGTTGTGGAATGGGTTATCCTGGTTTTGTGTG--TGG-TCCTTAATAATCAGTCTTATGGCTATTGCGTGTCTTGGAAGACTTCAGTGTGATCAGACACAGCGAAACTGGAGCTGTTGAAGAGCTTGGGAGCTGATTTGACGATTGACTACACTAAGGAGAACTTTGAAGATTTGGCAGAGAARTTCGATGTAGTTTATGATGCAGTTGGTAAGATCTTGTGTTTATTGCTCATTKT-GAGGAGTCACTTATTGCACTATTGTCCTTTGTAGCTTATT-GAAATTTAATTCCCCAGCTCCATATTTGTTTGGGCCTGGTTTGATA-GAGTAAATTGATGGTGGATGAACAC----TACTTTTT-CCTTTCTACATTAACAGGGCAGTGTGATAAGGCAGTGAAGGTAGTGAAAGAAGGAGGCAGCGTGGTGGCATTAACAGGTGCCGTGACACCTCCTGGTTTCAGATTTGTAGTAACTTCAAATGGAGAGGTGTTGAAGAAACTGAACCCATATTTGGAGAGCGGGAAGGTGAAGCCAGTGGTTGATCCCAAGGGACCATTTCCATTTTCTCAGGTTGTTGAAGCTTTCTCCTACGTTGAAACAAGCCGAGCCACTGGAAAGATAGTTATWCATCCGATTCCATGAGAGAAGAG----AGTAAAACTCGGTCACTATGGA----GATGTATGATTGGAATGAAACCTGAGAAATTTTCAGTTTGATSTATAAATATTMAATATATTCTGGTTGAGAGGAGCTTTGGCCACCATGGATAGAGACTATGGAATTCTTAACAAGGTTTTCCATCATATAACGGATACTCATGTGGCACACCATTTGTTCTCAACAATGCCGCATTATCATGCAATGGAGGCTACAAAGGCCATAAAGCCAGTATTAGGAGATTATTATCAGTTTGATGGGACTCCATTTTACAAGGCAATGTGGAGAGAGGCAAAGGAGTGTGTCTATGTCCAGTCGGATGGTGACAAGAGCAAAGGTGTTTTCTGGTACCAGAATAAGTTTTGATGACTTA
			AACTGGTGATGTTTGTTTCGGAATGTTCKAGTTTCTTCTT---AGGATTTTAGC-TTCCCGTTA-T--TGTTRACTTAGCCATGTCTGTGC---------TTGTACCTCGAATCTTGGTTGCATTAATATCATTCCATGGCCAACCAA-GC---GGAA-------------TCACATTGAAACCGCAGAAGCAGCAGCGATTCTGGCCATGGCTAATAGAGAACTA----CGAAGCAGAGAGCTGCTGCT---CTGGACTAGTGGTTCGACCC-ATCTGCTACTT-CAGCCAATTTTGCCATTACCC-CTCTGTTCACCATTC-CCTCTGGTACCAGCTT-CCATCTTCAAAAAAA---TGATGCTTCCGCTTTCTGCTTTT-AGCTTTTGGCTTTTGGCTTTT-----------------------------------GGATGTAATTGAATGAGATTCTCTATTGGGTTTTGCTTAGTATTGTTATTGATTGGTCACTCCAGGAGAAGGAACCTCCAATCCAAAGTCTACAAGTAAAAGGAAGTTTATCGACACTGGCAGCTTTGCTGAGCAGGACAAATACTTGGAAATGTCGAAACGTGCATGCAAAGCTTCTAATTCCTACCTGGACTTGAATCTGCCTGTAGAGGAGTTGGAAGAAGATGTT---GATTCGGCAAATTGTGACAGTGATTCCCTCTCTGAAAGCTCAGAAGCTTGGTTGGAAGAGTTCTTAGATCAAATGGATGAAAAAGTGACTTTCAAGCCCTTCAATTTTGATGCAGTTGCTCAGAAGCTACTTAAGGAAATAAGCCTGAACTTCCAAAAGATTATCGGAGCTGACATTCAGTTGGAGATTGACAGCGAGCCATTGAAAAGCTTGGGCTGAGGCACAAGGAACACATTGCAGCTTATGGAGAAGGCAATGAACGCCGTCTCACTGGACGACATGAAACTGCTGACATCAACACATTCTTATGGGTAAAAATTACTGTTTCCATCAATTAAATAGAAGATCAAATYATTCAGAAAGTAA-TGTAGAT----------------------------------------------------GGAGGAACTTGGCAAGGAACTAGGGAGC--------------------------------------TATTAGCAATGATTTAACATATGCA-TTGAGAATTTGTAATTAGTTGAATCATAAGCCAGAAATCACCC-TTTTTTCGGGAATTTGGAT-AAGTTTCCCAGAATGCTGATCATCCGTCCTTCACATGTGGTTGATTTACAGGGAGTGGCAAACCGAGGAGCCTCCATTAGAGTTGGAAGAGACACAGAGAAAGCTGGGAAAGGATATTTTGAGGACAGAAGGCCTGCTTCAAACATGGATCCTTATGTGGTCACCTCCATGATTGCAGAAACTACAGGATTAGAASCTAAATTCGACATGTTGATTGCCAACATCATCATCGACTGTTTGATGAGCCACTCTAGCTACTTGGCAAGCAACATGTCGAATTTAGSTTCTAATCCTGAACACAATGCCACAAAATCAGCCTATGAACATTGCTTCCTGCACTGTTCTGATGCAAAGAAGGCGCTAAWTTCAGCAGCTTTGGAGCTAAAGAATGGCAGCTATGATAGCGCTGAACTGTCCTTGCGCGAAGCAGCGYTATATCAAGGCACATGCCGATACGAGTTTGTGAGTTCAAATGAGACTTATGTGCCACCTAATGTTTACTATGATCTGAAGGTCTTTGATATACTTACTGTGGCTGCCTTTAGAATTATCAAGGGTCCTGAACTTGTGGACAACTGCTCCAGGCATGCAGTTCTACACTGCAAACTATGTGAATGGAGTTGCTGGAAAAGATGGAGCTGTTTATGGAAAGCATTCAGGGCTCTGCTTGGAGACACAGGGATACCCAAACGCCATTAACCAGCCAAACTTCCCGTCCATCGTCGTCCAGCCAGGGGAGAAGTATCA
			ACACACCATGTTGTTTGAGTTCTCCGTTGAGTGAAGGAGCAGATATA-TTTGAGAAAAGTCTGCTCTGTGTTTGGTTTTCAATGGCTGTGAGACCAATGCTGATGGTGATAGCCAGATTGGAACGGTGGGATGTGTGGCTGTTGACACTCRTGGAAATTTAGCAGCTGCTACTTCTACTGGTGGAMTGGTTAACAAAATGGTGGGCAGGATTGGGGACACACCCATTGTAGGTGCAGGGAACTATGCKAACAGCCTGTGTGCAGTCTCTGCCACWGGAAAAGGCGAAGCAATAATAYGTGGTACTGTTGCAAGAGATGTGGCAGCWCTCATGGAGTACAAAGGGCTTTCGCTCGAGGAARCAGCAGCGTATGTATCCTTGTCCTCCCAACTCTCAAAGGCAAGCTCAATGGCATTGCCCTGCGTGTGCCCACCCCAAATGTGTCGGTTGTGGACCTTGTTGTTCAGGTGTCCAAGAAGACCTTTGCAGAGGAGGTGAATGCTGGTTTCAGGGACAGTGCTGAGAAGGAGCTCCAAGGGATTCTCTCTGTGTGTGATGAGCCCCTGGTTTCAGTTGACTTCAGGTGCTCTGATGTGTCCTCGACCGTGGACTCATCACTGACCATGGTTATGGGAGATGACATGGTTAAGGTGATAGCTTGGTATGACAATGAATGGGGTTACTCTCAAAGGGTTGTGGATTTGGCTGATATTGTGGCYAACAAATGGAAATGATGAGCGGATTTGGGAGTAGYGGCTTCATCAGCATTGGGGTTTAGGACTCGGACTGAAAATGACATCAAGTTGGCTAATAGTGTTGATGTTGGGTCCCTTCGTGATCCACAGGAGGATGCAGTCAGGGTCAAGGACCCGGAATGGCTCATTGTTATTGGGGTCTGCACCCACTTGGGCTGCATCCCCTTGCCAAATGCTGGTGATTTTGGTGGTTGGTTTTGTCCATGCCATGGCTCCCACTACGATGTCTCTGGCAGGATCCGCAAAGGGCCAGCACCCTACAATCTTGAGGTACCCACTTACAGCTTCTTGGAGGAGAACAAGTTAATGATTGGCTGAGAATCGATGTTGAAGAGCAAGCACAACTTGAAATTCTGAG--TGTCTTTCATTTACCAAGTGCAAGTGATTCT-AATATCCTAAAGGGCAATGCTTTGATCAGAAAAGAACTGATACAATGAACCATA-TAATGTGTTACAACTTCCAAGATCACAGCTAYACTGTATTATTGCCATCTTATGTTTGGCTGTTAATTTATTGCTTTTGCCTCTCTATTAATGTTGGTGT-ATGGAAAAATCTTTGTTGGATCTTGTTATTTCTGATGTGGATT-AGGTTTAAAACATCATTATAGAAGCTGATTTCACCAAAGAGGAGATTCCAAGACTGGGCCAACCCAGGGTCAATGGGGAAGCAGTACTTCCTCGGGTTTGAAAAATACTTGGGAGGGTCTGGCGACCCAGCCTACCCAGGAGGCCCACTGTTCAACCCTCTCGGGTTTGGTAAAGATGAGAAATCCCTCAAGGATCTGAAGCTCAAAGAGGTTAAGAATGGGAGATTGGCTATGTTGGCCATATTGGGCTACTTTGCACAAGGGCCTGTGACAGGAGTCGGGCCCTTGCAAAACCTGCTGGACCATTTGGCAGACCCTGTCAACAACAATATCATAACCAGCCTCAAGTTCCACAACTAGGATACTCATCCTCTTGTTGCTTTGCTTCACCATT-------CACTCTCTCTGTGT--CCTCTC------------TCTCTCCCCC--TC----ATATTTGTAATATTATTATGTGAAGACTTGGCCTTTAAATTT-----------------------------------CTCCCTCTCCCTCAAACTCCGCCACCCTAAGCCCCTCAGATTCTCCACCGCCATCKCCGCTACCATCGCCGTCGGTRACAAGCTCCCAGAATCCACCTTCTCYTACTTCGACTCCACCGGCGAG
			CTCCAGACCACCACCGTCTCCGACCTSACCAAGGGCAAGAAAGCCATCCTCTTTGCCGTCCCCGGCGCCTTCACCCCCACTTGCTCCCAGAAACACCTCCCCGGCTTCGTTGAAAAGTCCGGCGAGCTCAAGTCCAAAGGGGTCGAAACCATCGCCTGCATTTCCGTCAACGACGCCTTCGTCATGAAGGCTTGGAAGGCCGACTTGAAGATCGAGGACCAAGTGCTCCTGTTGTCGGATGGAAATGGGGACTTCACCAAAATGCAGATTTTCGTGAAGACCCTAACGGGGAAGACCATAACCCTAGAGGTTGAATCRTCTGACACSATCGAYAATGTCAAGGCYAAGATCCARGACAAGGAAGGCATCCCGCCGGACCAGCAGCGYCTCATCTTCGCTGGMAAACAGCTGGAGGACGGCCGAACCCTAGCCGACTACAAYATCCAGAAGGAGTCRACCCTCCACCTGGTGCTYCGCCTCCGTGGTGGCGCCAAGAAGCGCAAGAAGAAGACCTACACCAAGCCCAAGAAGATCAAGCACAAAAAGAAGAAGGTCAAGCTCGCTGTTTTGCAGTTATTTTTTGCAGACTTTGCTGTAATGTATATGACACAAACCTCTGATTCTCTACACATCAAGCTCTAAATTATGTTTCGCTGAGAAGAGCGAAGATCKGTGTCCGTC----TRCCCTCAGAATTGATCGGGAGTTTGACGGGGCTGATCTATCAGGCTTCATGTATCATATTGTGCCAGCCGGGTGCCGCCTGTCGATTGTAATCCCTAGTTTTCCCCCCC--TCTATTTGTCCTTTGCTTTATGTTTCTTGATCGGGCAGGATATGGAAGAATTGGTTTCTATGGGTTTAGTTCGAAGCATTGGGATAAGGTATGCTCACAAGTT-GAAAAGTTTAGGTACAATTTGGCCAATACTGTGAAATTTCATACAAGCACTATCCATCATATCATATGAAAACTTTCCCCTTTCTTCGAGCCTTACTCTGGAACTTGGATGGAGAAAAAAAAA--GACTTTTTAAAACTAATTAAGGTGCAATTAGAGAAACAGTTGAAACTTGAATTTCTA-----TTTCCATGTCAACAAG-GGTTTGTTAGTGACATCTCTTATTGATTGGGGGAAAAAGTTTCTGAYATTAYATACGTAATGAACTTCTTTT-AACTAAGTATATGCATTTTAAAACCGTGAGAAGCCATTAGGC---TCAAAAT-GATAATGTCTACTCAGAAGGGAA-----TGAGTCATTACAAAATCTCTCTTGCCAATTGAAA-TTAAAGGCTTCAAG----------------------------------------------TTGTTCCTTTGTTCTGATTCTTCAGTTTTGTAAATTTATTTTGAAACTT-GGGAATTGTGTTTTGAAAGAAAGTTTTCTTGCAGCAACTACGACATCTTTCTAACCAGGGATTGCTTAGCTTACTCCAAAGTGAAGCCTGCTGTGAATCAGATCGAGACACACCCCTACTTCCAACGCGACTCCCTCGTCAAATTCTGTCAGAAGCATGGAATCTGTCCCTTAGCAGCAGGGATTCTAGTTCTCCGCCGTTGATTTGAYC-TTTGATCAAACGACCATGCCGATCCGCAACATCGCCTTTGGAAGGCCCGAGGAGGCGACTCGACCCGACGCTCTTAAAGCGGCSTTTGCTGAGTTTATATGTACCTTGATTTTCGTGTTCGCCGGCGAAGGTTCCGGCATGGCCTTTAACAAACTCACTGACAACGGTTCCRCCACCCCCGCTGGCCTCGTTGCCGCCTCTCTGGCTCACGCATTCGCTCTCTTTGTTGCCGTCTCTGTAGGAGCATCAAATGTACGCTGAGATGGCTTCCCGCCATAGGGTTAGGTCTCCTTGCATCCAAATCATCAAGACTGCAACCATCCCAGCTAAGCTTTGCAAGAGGGAGAGCTCAAAACAATTCCACAACTCCAAGATCAAGTTCCCC
			CTGACCTTCAGGAAGGTCAGGCCACCAACCAGGAAGCTCAAGACCACCTACAARGCATCAAGRCCCAACTTGTTTATGTAAGTCTGGGTGATCATTTGTTGRATGAGCTATAAA-RGTCR-ATCTAATTTTTTT-GAAATTTTGTTTTACTATTCAGTAGAAACCTTCCTGCRTTTTGGATCTTGTTTGTTGGATATTATTTGGCTTGATAACCTTWGCAT---ATCAGACAGTC-GAGGACCGTGATCTATGAGGGCCTTAAAATCCCTGTTTTATTTACTTTTTTGAAAGTTT-GAGTTAATCCGGATGTCTCCATCACATGGGGGAAACTGGGG-TGAAATTGGT-GGTGGGGTTT-ATCTTTTGGATGTGTGGATGAGATTTTACCACATACAGGGTTGTAATTTC-----------TACAGTGGGTGGAGCGAGGGAATCATCTAGGGACAAACCCCAC--TATGGTTTTTGTTTCCTTCCTCATATGTTAAAAAA-GCTGGGAATTTGATTCCGTTT-GAGTGGTGGTGATGT-AGAACCTGATCTCTTCTTTAGATTTATCTTCTCTTTTT-GTATATCTAGAA-GAAAGAGAGGCAG---TATTTTTTAAATTGGATGAGAATTTGGCTACCATGCTGCTCCTATCCTCTTCCCAGAAAGGGAGTTCTGAGTTTGTCAAGTCTCTCTGACTTCAATTTCATCATATA--TGTAGATAAA-GCTTTATGAYTC----TGTAAGCGTGCAACTCAC----TGATGCAAA-GCCTATT---ACGTTTA-GATACATGGATTA-CGCATATGCTTTCACCAGCTGAGATTTATCCATGTCCTTGTCCTTTCACAAGYGGGGCTTGATTGGATTGACGATGCTGTGTTGATGTGCATAGAACTGCTGTTCTGTGTTGTGTGGTTT-GGTATCTAAATAAAA-GGACAAACTGCTCCTTGTCGATCAGATACGAGCATTCCAGAGAATATGAAGGCTATTGATGTCATACCTCTGCTGACACCTACTGTGCTGGAGAAGATTGAGGCTGTTGTTCAAAGCAAGCCAAAGCGACCTGATTCATATAGGTGAACAGTATATCCGTTCAACCCTTTTGAGTGTTGTGGATATTACTTGGAACATTCCATTTTCCAACCTACCAGAATGCTAGCTACCAATTGGTGTGAAGGACATTTTATGTTTCTCTTGTTTGGATGTG-TTTTCTTCACTGAAATTCTCA-AGCATAG-GTTCTCTTCCTATTTATTTTTTC-TTTTCTTCTGGGTGGGGTGTAAAAGGGTA---TTATTTGAACCATTAAATCAATTAGAGATTGGAACCTGGGATTCATTTTAAGAGACCATACTTTTATAGTCAATTA------------TTCGGTTTTGGTTTGATAAAAAAACAGGTGCAAGTTCTGTTGA
		</sequence>
		<sequence>
			<taxon idref="129CJAPOP6"/>
			-----------------------------------------------------------------------------------------------------------------------------------------------------------------------------------------------------------------------------------------------------------------------------------------------------------------------------------------------------------------------------------------------------------------------------------------------------------------------------------------------------------------------------------------------------------TGGTGCTGTACTAAGCATTCGATTCAACGAAGATATATTGAGTGTGTGGAATCGCAATGCATCTGATCATCAGGTCAGTAACCACTAAGCCACTATCATTCYAATATTTTCTGTGTT-ATGTGCAATATAGTGACCTTGATTTATTTTCT--ATTAGGCTGTAATGGCTCTAAGAGATGCGATMAAGCGGCACTTGAAGCTTCCCCATGGCTATGTTATGGAATACAAGCCTCATGATGCTTCCCTCCGCGACAATTCATCATATAGGAACACATGGTTGAGAGGATGATCCTGTGGATTCCCCCYCCTAATGTAACCCGA----TGGAAACAGAGAGAGGT--CCAT----------G-CAGGATCAAAATCAGTTACTTTTATATTAC-TTACTTGACAACTTGTTTRGTGGTTGTCGC--TGAGTTGTAATGTGTGACTGTATTAGCTTGAA--------CWAAAGTCAGAGCTCTGAATTTCGTTAATGAATTTGCTGGTTTTCCCA----------------------------------------------------------------------------------------------------------------------------------------------------------------------------------------------------------------------------------------------------------------------------------------------------------------------------------------------------------------------------------------------------------------------------------------------------------------------------------------------------------------------------------------------------------------------------------------------------------------------------------------------------------------------------TAAACTGGGCTTGGTGCTTTGGGCGGTCTCATGGATTTACGGGGAATCAAGCCGGAGGGCTCAGAGGTTGGTTCTGGTGATGGCCAAGGGAAGTCAGCTTCTGGGCATGGCAGTGGAAATAGAGATTCCTAAAGTTGAAGATAGAAAGGATTGAGTGAGATGGCTGCAGGTGGTTAAACCTTCTAGGGATGATGATAGTGTGTAGACCTTTTT---------------------GAG-----TACTGGCA-ATATAAAAATA---TTTCATACACAT-T-AACAATCTTTACCATCTT
			AACT-ATTTTGTAGTTGTAGCATCTCCAATGAACAGCCA-----------------------------------------------------------------------------------------------------------------------------------------------------------------------------------------------------------------------------------------------------------------------------------------------------------------------------------------------------------------------------------------------------------------------------------------------------------------------------------------------------------------------------------------------------------------------------------------------------------------------------------------------------------------------------------------------------------------------------------------------------------------------------------------------------------------------------------------------------------------------------------------------------------------------------------------------------------------------------------------------------------------------------------------------------------------------------------------------------------------------------------------------------------------------------------------------------------------------------------------------------------------------------------------------------------------------------------------------------------------------------------------------------------------------------------------------------------------------------------------------------------------------------------------------------------------------------------------------------------------------------------------------------------------------------------------------------------------------------------TCTGGTTGAGAGGAGCTTTGGCCACCATGGATAGAGACTATGGAATTCTTAACAAGGTTTTCCATCATATAACGGATACTCATGTGGCACACCATTTGTTCTCAACAATGCCGCATTATCATGCAATGGAGGCTACAAAGGCCATAAAGCCAGTATTAGGAGATTATTATCAGTTTGATGGGACTCCATTTTACAAGGCAATGTGGAGAGAGGCAAAGGAGTGTGTCTATGTCCAGTCGGATGGTGACAAGAGCAAAGGTGTTTTCTGGTACCAGAATAAGTTTTGATGACTTA
			AACTGGTGATGTTTGTTTCGGAATGTTCTAGTTTCTTCTT---AGGATTTTAGC-TTCCCGTTA-T--TGTTAACTTAGCCATGTCTGTGC---------TTGTACCTCGAATCTTGGTTGCATTA--------------------------------------------------------------------------------------------------------------------------------------------------------------------------------------------------------------------------------------------------------------------------------------------------------------------------------------------------------------------------------------------------------------------------------------------------------------------------------------------------------------------------------------------------------------------------------------------------------------------------------------------------------------------------------------------------------------------------------------------------------------------------------------------------------------------------------------------------------------------------------------------------------------------------------------------------------------------------------------------------------------------------------------------------------------------------------------------------------------------------------------------------------------------------------------------------------------------------------------------------------------------------------------------------------------------------------------------------------------------------------------------------------------------------------------------------------------------------------------------------------------------------------------------------------------------------------------------------------------------------------------------------------------------------------------------------------------------------------------------------------------------------------------------------------------------------------------------------------------------------------------------------------------------------------------------------
			-------------------------------------------------------------------------------------------------TGCTGATGGTGATAGCCAGATTGGAACAGTGGGATGTGTGGCTGTTGATGCTCATGGAAATTTAGCTGCTGCTACTTCTACTGGTGGATTGGTTAACAAAATGGCAGGCAGAATCGGGGACACACCCATTATCGGTGCAGGGAACTATGCCAACAGCCTGTGTGCAGTCTCCGCCACCGGAAAAGGTGAAGCAATAATAAGGGGTACTGTTGCAAGAGACGTGGCGGCGCTCATGGAGTACAAAGGGCTTTCCCTCGAGGAAGCAGCAGCGTATGTA------------------------------------------------------------------------------------------------------------------------------------------------------------------------------------------------------------------------------------------------------------------------------------------------------------------------------------------------------------------------------------------------------------------GGACTCGGACTGAAAATGACATCAAGTTGGCTAATAGCGTTGATGTTGGGTCCCTTCGTGATCCACAGGAGGATGCAGTCAGGGTCAAGGACCCGGAATGGCTCATTGTTATTGGGGTCTGCACCCACTTGGGCTGCATCCCCTTGCCAAATGCTGGTGATTTTGGTGGTTGGTTTTGTCCATGCCATGGCTCCCACTACGATGTCTCTGGCAGGATCCGCAAAGGGCCAGCACCCTACAATCTTGAGGTACCCACTTACAGCTTCTTGGAGGAGAACAAGTTAATGATTGGCTGAGAATCGATGTTGAAGAGCAAGCACAACTTGAGATACCGACTATCTTTCATTTACCAAGTGAAATTATTCAAATATCCGTAAGGGCAATGCCGATACCTGGGCCACATAATGTGTTACTTCCAAGATCATAGCTATATTGAATTATTGCCATCTTTTGCTTGGCTAGGTGATTTATTGCTTTTGCCTCTCAATTCTTGCTGGTGCATGGGAAATTTTCTGTTGAATCTTGATATTTTTAATGTGGATTATATTTAAAGGTCATTATAGAAGCTGATTTCACCAAA----------------------------------------------------------------------------------------------------------------------------------------------------------------------------------------------------------------------------------------------------------------------------------------------------------------------------------------------------------------------------------------------------------------------------------------------------------------------------------------------------------------------------------------CTCCCTCTCCCTCAAACTCCGCCACCGTAAGCCCCTCAGATTCTCCACCGCCATCTCTGCCACCATCGCCGTGGGTGACAAGCTCCCAGAATCCACTTTCTCCTACTTCGACTCCGCCGGYGAG
			CTCCAAACTACCACCGTCTCCGACCTCACAAAGGGCAAGAAAGCCATCCTCTTCGCCGTCCCCGGCGCCTTCACCCCCACTTGCTCCCAGAAACACCTYCCTGGATTCGTCGAAAAGTCCGGCGAACTCAAGRGCAAAGGGGTGGAAACYATCGCMTGCATTTCCGTGAACGACGCCTTCGTCATGAAGGCCTGGAAGGCCGACTTGAAGATCGAGGACGAAGTTCTYGTGYTATCGGATGGAAATGGGGACTTTCACCAAATGCAGATTTTCGTGAAGACCCTAACGGGKAAGACCATAACCCTWKAGGTWGARTCATCYGAYACCATCGACAATGTCAAGGCYAAGATCCARGACAAGGAAGGCATYCCTCCGGACCAGCAGCGYCTCATYTTCGCTGGAAAGCAGCTGGAGGACGGCCGRACCYTAGCYGAYTACAAYATCCAGAAGGAGTCKACCCTCCACCTGGTGCTSCGCCTCMGWGGTGGCGCSAAGAAGMGSAAGAAGAAGACCTACACCAAGCCCAAGAAGATCAARCACAAGAAGAAGAAGGTCAAGCTCGCTGTTTTGCAGTTA--------------------------------------------------------------------------------------------------------------------------------------------------------------------------------------------------------------------------------------------------------------------------------------------------------------------------------------------------------------------------------------------------------------------------------------------------------------------------------------------------------------------------------------------------------------------------------------------------------------------------------------------------------------------------------------------------------------------------------------------------------------------------------------------------------------------------------------------------------------------------------------------------------------------------------------------------------------------------------------------------------------------------------------------------------------------------------------------------------------------------------------------------------------------------------------------------------------------------------------------------------------------------------------------------------------------------------------------------------------------------------------------------------------------------------------------------------------------------------
			---------------------------------------------------------------------------------------------------------------------------------------------------------------------------------------------------------------------------------------------------------------------------------------------------------------------------------------------------------------------------------------------------------------------------------------------------------------------------------------------------------------------------------------------------------------------------------------------------------------------------------------------------------------------------------------------------------------------------------------------------------------------------------------------------------------------------------------------------------------------------------------------------------------------------------------------------------------------------------------------------------------------------------------------------------------------------------------------------------------------------------------------------------------------------------------------------------------------------------------------------------------------------------------------------------------------------------------------------------------------------------------------------------------------------------------------------------------------------------------------
		</sequence>
		<sequence>
			<taxon idref="134VLABR58"/>
			TGGAAAGCCCCTTTCTATGCTTATTACAAGGACTTCGACATAGAGGGATGCCCAATGCCAGGACCCGGGACTTGTGCCTCTAACCCTAATAACTGGTGGGAGGGAACTGCATACCATGAACTCAGCCCWATTGAAGCCAGACGATACCATTGGGTCCGTCAGAACCACATGATCTATGACTACTGCACGGACAAATCGCGATACCCGGTTACCCCACCGGAGTGTGTCGCAGGCATCTAAAATCCGATGGCCAATTTTTCCTTAATTGGTAAATACATTCATGCCTACGTACGTACACACCCTCRTACACTCT-------GTTGTG-TGATAAGAGCCATGCATATCAGGGGGTATAGAGGGGAT-AAAAAATAATATTATTTTTGTTTCGATGGTGATTTTAGTATGTGGTTGA------AGCCTAAGATTT----GTAAGGTTTGTTTTCTAAGGGTGGGCAAAGGGTCAACTTCTATTTGTAAACCATATGTGTCTGTATTTGCCGATTATCATAAGTGCCAATAAAGCTTCTGCATGGTGCTGTACTAAGCATTCGTTTCAATGAAGATATATTGAGTGTGTGGAATCGCAATGCATCCGATCATCAGGTCAGTAACCACTAATTCACTACTATTCTGATATGTTCTGTGTTTGTGTACAATATGGTGACCTTGATTTACTTT--CCACTAGGCTGTAATGGCTCTAAGAGATGCGATCAAACGGCACTTGAAGCTTCCCCATGGCTATGTTATGGAATACAAGGCTCATGATGCTTCTCTCCGTGACAACTCATCTTATAGGAACACATGGTTGAGAGGATGATCCTGTGGATTCCCTCCTTAAGCAACCATGTGGGAATGGAAGTTCAGATAGCTGTCCATTGAGGTCCCTG-CAGGATCAAAATCAGTTACTCCTATATTACCTT-----ACAACTAGTTTGGTGGTTGTCGCTCTGAGTTTTAATGTAAGACTGTATTAGCTTCAA--------CTGAAGTCAGAACTCTCAGTTTCGTTAATGAATTTGCTGGTTTTCCCACAGGTTAAGGCAAAGCAGGTTACATTCCACAGGAAAAAGAATCTTCAGTACTATGAGATATCAGCGAAGAGCAACTACAATTTTGAGAAACCTTTCTTGTATCTTGCTAGGAAGCTTGCAGGGTGATTAAATAATATAGAAATTATTCAATTTCTGGTTTATATATGCTACAGAGGATATTTAACATTGATAA-TTGCTTTGGTGATTTTAGGGATCCCAATCTCCACTTTGTGGAGTCCCCTGCTCTTGCTCCTCCAGAAGTACACATTGACTTGGCTGCACAGCAACAGTAAGAATCTTGTCCTTGTAGTGC-TTCTTCTACTGTTGCCCCTC-AATA------ATTTTCTTTTTAATAATGATAAC-TTCTTATTGATATCTGGTTTGCTTTAGACTATTTATTAAATCAATTCATTTGATATCAA--------TATACCTGTCCAGTTCTGGTCCCCTGCCTC-ATTATGTTTTTTGTTTGTTACAGGCACGAGGCTGAGCTTGCTGCAGCAGCTAGTCAGCCTCTTCCAGATGATGATGATGATGCGTTTGAGTAGAGAGAACTGGTGGAGAGGCTTGGGTTCTACCTTTTTGCAATGATTTAATGCTTCCTTTA-----TTATGCATCGTTCGCTTACCAAGTTTTTAAACTGGGCTTGGTGCTTTGAGCGGTCTCATGGATGTACGTGGAAGCAAGCCAGATGGCTCAGAGGTTGGTTCTGGTGATGGCCAAGGGAAGTCAGCTTCTGGACATGGCAGTGGAAATAGAGATTCCTAAGGTCGAAGATAGTTCTAAGTGAGA----TGGCTGCAGGAGGTTAAACCATCTAGGGATGAT---AGTGTGTAGACCTTTTT---------------------GAG-----TACTGGCATATACATATCTACATATTTCAACACATATGAACAACCTTTAGCATCTC
			CACTGAATTTGTAGTTGTAGCATCTCCAATGAACAGCCATCCCATGTTCGAATTGGTTTCAGCAGCCCAGACAATCCTCCCCGACAGCGATGGCGCCATCGATGGGCATCTCCGGGAAGTGGGGCTGACCTTCCACTTACTTAAGGATGTGCCCGGCCTCATTTCCAAGAACATTGAAAAAAGCCTGAATGAGGCCTTCCAGCCTTTGGGCATCAAGGACTGGAACTCCATTTTCTGGATTGCACACCCTGGTGGGCCTGCAATCTTAGATCAAGTTGAGGAAAAATTAGCCCTAAAGCCCGAGAAGTTACGCTCCACACGACACGTCTTGAGCGAGTATGGTAACATGTCRAGTGCTTGCGTGTTGTTTATTTTGGACGAGATGAGGAGGAAGTCGGCTGAGGAAGGGCTGAAGACCACGGGTGAGGGGCTGGAAT-GGGGCGTGCTCTTCGGTTTCGGACCAGGGCTCACTGTTGAGACCGTGGTGCTCCACAGTGTGTCTACTTGAGGGACTAAAAAATATCTACTGTTTCCACTTTACTTGCCTGATTTGGTTTTCCCCTTCTCTTGTTGGTGAAAACTGACCCCAAGGACGAGTTCCTTGCAATATTGAGAGCCACTGTGAAGTGCTTGACCCGCCCAGAGAAGTACTTTGAGAAGGTTCTCAGGCTGGCAATCAACAAGCGAGGCACAGATGAAGGGGCTCTCACTAGAGTTGTCACTACAAGGGCTGAGATTGACATGAAGATCATAAAGGAGGAGTACCACAAAAGGAACAGCGTCACTCTGGATCATGCCATTGGCAAGGACACCACTGGAGACTATGAAAAAATGCTTCTGGCCCTGATAGGACACGGAGATGCTTGAGCTCGTTATTTCTT-CATGACATTTGCTTCTGATGGTGTCTATATATATAA---CTTATATAGTCTGCC----ATGTTTTCAAATGGTTGCATGTTGTGGAATGGGTTATCCTGGTTTTGTGTG--TGG-TCCTTAAKAATCAGTCTTATGGCTATTGCGTGTCTTGGAAGACTTCAGTGTGATCAGACACAGCGAAACTGGAGCTGTTGAAGAGCTTGGGAGCTGATTTGACGATTGACTACACTAAGGAGAACTTTGAAGATTTGGCAGAGAAATTCGATGTAGTTTATGATGCAGTTGGTAAGTTCTTGTGTTTATTGCTCATTTT-GAGGAGTCACTTATTGCACTATTGTCCTTTGTAGCTTATT-GAAATTTAATTCCCCAGCTCCATATTTGTTTGGGCCTGGTTTGATA-GAGTAAATTGATGGTGGATGAACAC----TACTTTTT-CCTTTCTACATTAACAGGGCAGTGTGATAAGGCAGTGAAGGTAGTGAAAGAAGGAGGCAGCGTGGTGGCATTAACAGGTGCCGTGACACCTCCTGGTTTCAGATTTGTAGTAACTTCAAATGGAGAGGTGTTGAAGAAACTGAACCCATATTTGGAGAGCGGGAAGGTGAAGCCAGTGGTTGATCCCAAGGGACCATTTCCATTTTCTCAGGTTGTTGAAGCTTTCTCCTACGTTGAAACAAGCCGAGCCACTGGAAAGATAGTTATACATCCGATTCCATGAGAGAAGAG----AGTAAAACTCGGTCACTATGGA----GATGTATGATTGGAATGAAACCTGAGAAATTTTCAGTTTGATGTATAAATATTAAATATATTCTGGTTGAGAGGAGCTTTGGCCACCATGGATAGAGACTATGGAATTCTTAACAAGGTTTTCCATCATATAACGGATACTCATGTGGCACACCATTTGTTCTCAACAATGCCGCATTATCATGCAATGGAGGCTACAAAGGCCATAAAGCCAGTATTAGGAGATTATTATCAGTTTGATGGGACTCCATTTTACAAGGCAATGTGGAGAGAGGCAAAGGAGTGTGTCTATGTCCAGTCGGATGGTGACAAGAGCAAAGGTGTTTTCTGGTACCAGAATAAGTTTTGATGACTTA
			AACTGGTGATGTTTGTTTCGGAATGTTCTAGTTTCTT-----AAGGATTTTAGC-TTCCCGTTA-T--TGTTAACTTAGCCATGTCTGTGC---------TTGTACCTCGAATCTTGGTTGCATTAATATCATTCCATGGCCAACCAA-GC---GGAATCAGCTGGGGGAATCACATTGAAACCGCAGAAGCAGCAGCAATTCTGGACATGGCTAATAGAGAACTA----TGAAGCAGAGAGCTGCTGCT---CTGGACTAGTGGTTCAACCC-ATCTGCTACTT-CAGCCAATTTTGCCATTACCC-CTCTGTTCACCATTC-CCTCTGGTACCAGCAT-CCATCTTCAAAAAAA---TGATGCTTCCGCTTTCTGCTTTT-AGCTTTTGGCTTTTTGCTTTT-----------------------------------GGATGTAAAGGAATGAGATTCTCTATTGGGTTTTGCTTAGTATTGTTATTGATTGGTCACTCCAGGAGAAGGAACCTCCAATCCAAAGTCTACAAGTAAAAGGAAGTTTATCGACACTGGCAGCTTTGCTGAGCAGGACAAATACTTGGAAATGTCGAAACATSCATGCAAAGCTTCTAATTCCTACCTGGACTTGAATCTGCCTGTAGAGGAGTTGGAAGAAGATGTT---GATTCGGCAAATTGTGACAGTGATTCCCTCTCTGAAAGCTCAGAAGCTTGGTTGGAAGAGTTCTTAGATCAAATGGATGAAAAAGTGACTTTCAAGCCCTTCAATTTTGATGCAGTTGCTCAGAAGCTACTTAAGGAAATAAGCCTGAACTTCCAAAAGATTATCGGATCTGACATTCAGTTGGAGATTGACAGCGAGCCATTGAAAAGCTTGGGCTGAGGCACAAGGAACACATTGCAGCTTATGGAGAAGGCAATGARCGCCGTCTCACTGGACGACATGAAACTGCTGACATCAACACATTCTTATGGGTAAAAATTACTGTTTCCATCAATTAAATAGAAGATCAAATCATTCAGAAAGTAA-TGTAGAT----------------------------------------------------GGAGGAACTTGGCAAGGAACTAGGGAGC--------------------------------------TATTAGCAATGATTTAACATATGCA-TTGAGAATTTGTAATTAGTTGAATCATAAGCCAGAAATCACCT-TTTTTTCGGGAATTTGGAT-AAGTTTCCCAGAATGCTGATCATCCGTCCTTCACATGTGGTTGATTTACAGGGAGTGGCAAACCGAGGAGCCTCCATTAGAGTTGGAAGAGACACAGAGAAAGCTGGGAAAGGATATTTTGAGGACAGAAGGCCTGCTTCAAACATGGATCCTTATGTGGTCACCTCCATGATTGCAGAAACTACAGGATTAGAAGCTAAATTCGACATGTTGATTGCCAACATCATCATCGACTGTTTGATGAGCCACTCTAGCTACTTGGCAAGCAACATGTCGAATTTAGCTTCTAATCCTGAACACAATGCCACAAAATCAGCCTATGAACATTGCTTCCTGCACTGTTCTGATGCAAAGACGGCGCTAAATTCAGCAGCTTTGGAGCTAAAGAATGGCAGCTATGATAGCGCTGAACTGTCCTTGCGCGAAGCAGCGCTATATCAAGGCACATGCCGATATGAGTTTGTGAGTTCAAACGAGACTTATGTGCCGCCTAATGTTTACTATGATCTGAAGGTCTTTGATATACTAACTGTGGCTGCCTTTAGAATTATCAAGGGTCCTGAACTTGTGGACAACTGCTCCAGGCATGCAGTTCTACACTGCAAACTATGTGAATGGAGTTGCTGGAAAAGATGGAGCTGTTTATGGAAAGCATTCAGGGCTCTGCTTGGAGACACAGGGATACCCAAACGCCATTAACCAGCCAAACTTCCCRTCMATCGTCGTCCAGCCAGGKGAGAAGTATCA
			ACAYAYCATGTTGTTTGAGTTCTCCGTTGAGTGAAGGAGCAGATMTA-TTTGAGAAAAGTCTGCTCTGTGTTTGGTTTTCAATGGCTGTGAGACCAATGCTGATGGTGATAGCCAGATTGGAACRGTGGGATGTGTGGCTGTTGACACTCATGGAAATTTAGCAGCTGCTACTTCTACTGGTGGACTGGTTAACAAAATGGTGGGCAGGATTGGGGACACACCCATTGTAGGTGCAGGGAACTATGCGAACAGCCTGTGTGCAGTCTCTGCCACWGGAAAAGGCGAAGCAATAATACGTGGTACYGTTGCAAGAGATGTGGCAGCACTCATGGAGTACAAAGGGCTTTCGCTCGAGGAAGCAGCAGCGTATGTATCCTTGTCCTCCCAACTCTCAAAGGCAAGCTCAATGGCATTGCCCTGCGTGTGCCCACCCCAAATGTGTCGGTTGTGGACCTTGTTGTTCAGGTGTCCAAGAAGACCTTTGCAGAGGAGGTGAATGCTGGTTTCAGGGACAGTGCTGAGAAGGAGCTCCAAGGGATTCTCTCTGTGTGTGATGAGCCCCTGGTTTCAGTTGACTTCAGGTGCTCTGATGTGTCCTCGACCGTGGACTCATCACTGACCATGGTTATGGGAGATGACATGGTTAAGGTGATAGCTTGGTATGACAATGAATGGGGTTACTCTCAAAGGGTTGTGGATTTGGCTGATATTGTGGCCAACAAATGGAAATGATGAGCGGATTTGGGAGTAGTGGCTTCATCAGCATTGGGGTTTAGGACTCGGACTGAAAATGACATCAAGTTGGCTAATAGCGTTGATGTTGGGTCCCTTCGTGATCCACAGGAGGATGCAGTCAGGGTCAAGGACCCGGAATGGCTCATTGTTATTGGGGTCTGCACCCACTTGGGCTGCATCCCCTTGCCAAATGCTGGTGATTTTGGTGGTTGGTTTTGTCCATGCCATGGCTCCCACTACGATGTCTCTGGCAGGATCCGCAAAGGGCCAGCACCCTACAATCTTGAGGTACCCACTTACAGCTTCTTGGAGGAGAACAAGTTAATGATTGGCTGAGAATCGATGTTGAAGAGCAAGCACAACTTGAAATTCTGAGAGTGTCTTTCATTTACCTAGTGCAAGTGATTCT-AATATCCTAAAGGGCAATGCTTTGATCAGAAA-GAACTGATACAATGAACCATA-TAATGTGTTACAACTTCCAAGATCACAGCTATACTGTATTATTGCCATCTTATGCTTGGCTGTTAATTTATTGCTTTTGCCTCTCTATTAATGTTGGTGT-ATGGAAAAATCTTTGTTGGATCTTGTTATTTCTGATGTGGATT-AGGTTTAAAACATCATTATAGAAGCTGATTTCACCAAAGAGGAGATTCCAAGACTGGGCCAACCCAGGGTCAATGGGGAAGCAGTACTTCCTCGGGTTTGAAAAATACTTGGGAGGGTCTGGCGACCCAGCCTACCCAGGAGGCCCACTGTTCAACCCTCTCGGGTTTGGTAAAGATGAGAAATCCCTCAAGGATCTGAAGCTCAAAGAGGTTAAGAATGGGAGATTGGCTATGTTGGCCATATTGGGCTACTTTGCACAAGGGCCTGTGACAGGAGTCGGGCCCTTACAAAACCTGCTRGACCATTTGGCAGACCCTGTCAACAACAATATCATAACCAGCCTCAAGTTCCACAACTAGGATACTCATCCTCTTGTTGCTTTGCTTCACGATT-------CACTCTCTCTGTGT--CCTCTCAGCTGTCACCTCTCTCCCCCCC--TC----ATATTTGTAATATTATTATGTGAAGACTTGGCCTTTAAATTT-----------------------------------CTCCCTCTCCCTCAAACTCCGCCACCCTAAGCCCCTCAGATTATCCACCGCCATCTCCGCTACCATCGCCGTCGGTGACAAGCTCCCAGAATCCACCTTCTCCTACTTCGACTCCGCCGGCGAG
			CTCCAGACCACCACCGTCTCCGACCTCACCAAGGGCAAGAAAGCCATCCTCTTTGCCGTCCCCGGCGCCTTCACCCCCACTTGCTCCCAGAAACACCTCCCCGGCTTCGTTGAAAAGTCCGGCGAGCTCAAGTCCAAAGGGGTCGAAACCATCGCCTGCATTTCCGTCAACGACGCCTTCGTCATGAAGGCTTGGAAGGCCGACTTGAAGATCGAGGACCAAGTGCTCCTGTTGTCGGATGGAAATGGGGACTTCACCAAAATGCAGATTTTCGTGAAGACCCTAACGGGGAAGACSATAACCCTAGAGGTTGAATCRTCTGACACSATCGAYAATGTCAAGGCYAAGATCCARGACAAGGAAGGCATCCCGCCGGACCAGCAGCGYCTCATCTTCGCTGGMAAACAGCTGGAGGACGGCCGAACCCTAGCCGACTACAAYATCCAGAAGGAGTCRACCCTCCACCTGGTGCTCCGCCTCCGTGGTGGCGCCAAGAAGCGCAAGAAGAAGACCTACACCAAGCCCAAGAAGATCAAGCACAAAAAGAAGAAGGTCAAGCTCGCTGTTTTGCAGTTATTTTTTGCAGACTTTGCTGTAATGTATATGACACAAACCTCTGATTCTCTACACATCAAGCTCTAAATTATGTTTCGCTGAGAAGAGCGAAGATCGSTGTCCGTC----TGCCCTCAGAATTGATCGGGAGTTTGACGGGGCTGATCTATCAGGCTTCATGTAYCATATTGTGCCAGCCGGGTGCCGCCTGTCGATTGTAATCCCTAGTTTTTTCCCCC--TCTATTTGTCCTTTGCTTTATGTTTCTTGATCGGGCAGGATATGGAAGAATTGGTTTCTATGGGTTTAGTTCGAAGCATTGGGATAAGGTATGCTCACAAGTT-GAAAATTTTAGGTATAATTTGGCCRATACTGTGAAATTTCATACAAGCACTATCCATCATATCCTATGAAAACTTTCCCCTTT-TTCGAGCCTTACTCTGGAACTTGGATGGAAAAATAAAAA--GACTTTTTTAAACAAATTAAGGTGCAATTAGAGAAATAGTTGAAACTTGAATTTYTA-----TTTCCATGTCAACAAG-GGTTTGTTAGTGACATCTCTTATTGATTGGGGGAAAAAGTTTYTGACATTATAYACRTAATGAACTTCTTTT-AACTAAGTATATGCATTTTAAAACTGTGAGAAGTCATTAGGC---TCAAAAT-GATAATGYCTACTCAGAAGGGAA-----TGAGTCATTACAAAATCTCTCTTGCCAAATGAAA-TTAAAGGCTTCAAG----------------------------------------------TTGTTCCKTTGTTCTGATTCTTCAGTTTTGTAAATTTATTTTGAAACTY-GGGAATTGTGTTTTGAAAGAAAGTTTTCTTGCAGCAACTACGACATCTTTCTAACCAGGGATTGCTTAGCTTACTCCAAAGTGAAGCCTGCTGTGAATCAGATCGAGACACACCCCTACTTCCAACGYGACTCCCTCGTCAAATTCTGTCAGAAGCATGGAATCTGTCCCTTAGCAGCAGGGATTCTAGTTCTCCGCCGTTGATTTGATC-TTTGATCAAACGACCATGCCGATCCGCAACATCGCCTTTGGAAGGCCCGAGGAGGCGACTCGACCCGACGCTCTTAAAGCGGCGTTTGCTGAGTTTATATGTACCTTGATTTTCGTGTTCGCCGGCGAAGGTTCCGGCATGGCCTTTAACAAACTCACTGACAACGGTTCCACCACCCCCGCTGGCCTCGTTGCCGCCTCTCTGGCTCACGCATTCGCTCTCTTTGTTGCCGTCTCTGTAGGAGCATCAAATGTACGCTGAGATGGCTTCCCGCCATAGGGTTAGGTCTCCTTGCATYCAAATCATCAAGACTGCAACCATCCCAGCTAAGCTTTGCAAGAGGGAGAGCTCAAAACAATTCCACAACTCCAAGATCAAGTTCCCC
			CTGACCTTCAGGAAGGTCAGGCCACCAACCAGGAAGCTCAAGACCACCTACAAGGCATCAAGRCCCAACTTGTTTATGTAAGTCTGGGTRATCATTTGTTGGATGARCTATAAA-GGTCG-ATCTAAWTTTTTT-GAAATTTTGTTTTACTATTCAGTAGAAACCTTCCTGCATTTTGGATCTTGTTTGTTGGATATTATTTGGCTTGATAACCTTWGCAT---ATCAGACAGTC-GAGGACCGTGATCTATGAGGGCCTTAAAATCCCTGTTTTATTTACTTTTT-GAAAGTTT-GAGTTAATCCGGATGTCTCCATCACATGGGGGAAACTGGGG-TGAAATTGGT-GGTGGGGTTT-ATCTTTTGGATGTGTGGATGAGATTTTACCACATACAGGGTTGTAATTTC-----------TACAGTGGGTGGAGCGAGGGAATCATCTASGGACAAACCCCAC--TTTGGTTTTTGTTTCCTTCCTCATATGTTAAAAAA-GCTAGGAATTTGATTCCGTTT-GAGTGG---TGATGT-AGAACCTGATCTCTTCTTTAGATTTTTCTTCTCTTTTT-GTATATCTAGAA-GAAAGAGAGGCGG---TATTTTTTAAATTGGATGAGAATTTGGCTACCATGCTGCTCCTATCCTCTTCCCAGAAAGGGAGTTCTGAGTTTGTCAAGTCTCTCTGACTTCAATTTCATCATATA--TGTAGATAAA-GCTTTATGACTC----TGTAAGCGTSCAACTCAC----TGATGCAAA-GCCTATT---ACGTTTA-GATACATGGATTA-CRYATRTGCTTTCACCAGCTGAGATTTATCCATGTMCTTGTCCTTTCACAAGYGGGGCTTGATTGGATYGACRATGCTGTGTTGATGTGCATAGAACTGCTGTTCTGTGTTGTGTGGTTT-GGTATCTAAATAAAA-GGACAAACTGCCCCTTGTCGATCAGATACGAGCATTCCAGAGAATATGAAGGCTATTGATGTCATACCTCTGCTAACACCTACTGTGCTGGAGAAGATTGAGGCTGTTGTTCAAAGCAAGCCAAAGCGACCTGATTCATATAGGTGAACAGTATATCCATTCAACCCTTTTG-----TGTGGATATTACTTGGAACATTCCATTTTCCAACCTACCAGAATGCTAGCTGCCAATTGGTGGGACGGACATTTCATGTTTCTCTTGTTTGGATGTG-TTTTCTTCACTGAAATTCTCA-AGCATAGAGTTCTCTTCCTATTTATTTTTTC-TTTTCTTCTGGGTGGGGTGTAAAAGGGTA---TTATTTGAACCATTAAATCAATTGGAGATTGGAACCTGGGATTCAATTTAAGATACCATACTTTTATAGTCAATTA------------TTCGGTTTTGGTTTGATAAAAAAACAGGTGCAAGTTCTGTTGA
		</sequence>
		<sequence>
			<taxon idref="138VLIUBLA"/>
			TGGAAAGCCCCTTTCTATGCTTATTAYAAGGACTTCGACATAGAGGGATGCCCAATGCCAGGACCCGGGACTTGTGCCTCTAACCCTAATAACTGGTGGGAGGGAACTGCATACCATGAACTCAGCCCTATTGAAGCCAGACGATACCATTGGGTCCGTCAGAACCACATGATCTATGACTACTGYACGGACAAATCGCGATACCCGGTTACCCCACCGGAGTGTGTCGCAGGCATCTAAAATCCGATGGCCAATTTTTCCTTAATTGGTAAATACATTCATGCCTACGTACGTACACACCCTCATACACTYT-------GTTGTG-TGATAAGAGCCATGCATATCAGGGGGTATAGAGGGGAT-AAAAAATAATATTATTTTTGTTTCGATGGTGATTTTAGTATGTGGTTGA------AGCCTAAGATTT----GTAAGGTTTGTTTTCTAAGGGTGGGCAAAGGGTCAACTTCTATTTGTAAACCATATGTGTCTGTATTTGCCGATTATCATAAGTGCCAATAAAGCTTCTGCATGGTGCTGTACTAAGCATTCGTTTCAATGAAGATATATTGAGTGTGTGGAATCGCAATGCATCCGATCATCAGGTCAGTAACCACTAATTCACTACTATTCTGATATKTTCTGTGTTTGTGTACAATATKGTGACCTTGATTTACTTT--CMATTAGGCTGTAATGGCTCTAAGAGATGCRATCAAACGGCACTTGAAGCTTCCCCATGGCTATGTTATGGAATACAAGGCTCATGATGCTTCTCTCCGTGACAACTCATCTTATAGGAACACATGGTTGAGAGGATGATCCTGTGGATTYCCTCCTTAAGCAACCATGTGGGAATGGAAGTTCAGATAGCTGTCCATTGAGGTCCCTG-CAGGATCAAAATCAGTTACTCCTATATTACCTT-----ACAACTAGTTTGGTGGTTGTCGCTCTGAGTTTTAATGTAAGACTGTATTAGCTWCAA--------CTGAAGTCAAAACTCTCAGTTTCGTTAATGAATTTGCTGGTTTTCCCACAGGTTAAGGCAAAGCAGGTTACATTCCACAGGAAAAAGAATCTTCAGTACTATGAGATATCAGCGAAGAGCAACTACAATTTTGAGAAACCTTTCTTGTATCTTGCTAGGAAGCTTGCAGGGTGATTAAATAATATAGAAATTATTCAATTTCTGGTTTATATATGCTACAGAGGATATTTAACATTGATAA-TTGCTTTGGTGATTTTAGGGATCCCAATCTCCACTTTGTGGAGTCCCCTGCTCTTGCTCCTCCAGAAGTACACATTGACTTGGCTGCACAGCAACAGTAAGAATCTTGTCCTTGTAGTGC-TTCTTCTACTGTTGCCCCTC-AATA------TTTTTCTTTTTAATAATGATAAC-TTCTTATTGATATCTGGTTTGCTTTAGACTATATTTTAAATCAATTCATTTGATATCAA----------------TCCAGTTCTGGTCCCCTGCCTC-ATTATGTTTTTTGTTTGTTACAGGCACGAGGCTGAGCTTGCTGCAGCAGCTAGTCAGCCTCTTCCAGATGATGATGATGATGCGTTTGAGTAGAGAGAACTGGTGGAGAGGCTTGGGTTCTACCTTTTTGCAATGATTTAATGCTTCCTTTA-----TTATGCATCGTTCGCTTACCAAGTTTTTAAACTGGGCTTGGTGCTTTGAGCGGTCTCATGGATGTACGTGGAAGCAAGCCAGATGGCTCAGAGGTTGGTTCTGGTGATGGCCAAGGGAAGTCTGCTTCTGGACATGGCAGTGGAAATAGAGATTCCTAAGGTCGAAGATAGTTCTAAGTGAGA----TGGCTGCAGGTGGTTAAACCATCTAGGGATGAT---AGTGTGTAGACCTTTTT---------------------GYG-----TACTGGCATATACATATCTACATATTTCAACACATATGAACAACCTTTCCCATCTC
			CACTGAATTTGTAGTTGTAGCATCTCCAATGAACAGCCATCCCATGTTCGAATTGGTTTCAGCAGCCCAGACAATCCTCCCCGACAGCGATGGCGCCATCGATGGGCATCTCCGGGAAGTGGGGCTGACCTTCCACTTRCTTAAGGATGTGCCCGGCCTYATTTCCAARAACATTGAAAAAAGCCTGAATGAGGCCTTCCAGCCTTTGGGCATCAAGGACTGGAACTCCATTTTCTGGATTGCACACCCTGGTGGGCCTGCAATCTTRGATCAAGTTGAGGAAAAATTAGCCCTAAAGCCCGAGAAGTTRCGCTCCACACGACACGTCTTGAGCGAGTATGGTAACATGTCAAGTGCTTGCGTGTTGTTTATTTTGGACGAGATGAGGAGGAAGTCGGCYGAGGAAGGGCTGAAGACCACGGGTGAGGGGCTGGAAT-GGGGCGTKCTCTTCGGTTTCGGACCAGGGCTCACTGTTGAGACCGTGGTGCTCCACAGTGTGTCTACTTGAGGGACTAAAAAATATCTACTGTTTCCGCTTTACTTGCCTGATTTGGTTTTCCCCTTCTCTTGTTGGTGAAAACTGACCCCAAGGACGAGTTCCTTGCAATATTGAGAGCCACTGTGAAGTGCTTGACCCGCCCAGAGAAGTACTTTGAGAAGGTTCTCAGGCTGGCAATCAACAARCGAGGCACAGATGAAGGGGCTCTCACTAGAGTTGTCACTACAAGGGCTGAGATTGACATGAAGATCATAAAGGAGGAGTACCACAAAAGGAACAGCGTCACTCTGGATCATGCCATTGGCAAGGACACCACTGGAGACTATGAAAAAATGCTTCTGGCCCTGATAGGACACGGAGATGCTTGAGCTCRTTATTTCTT-CATGACATTTGCTTCTGATGGTGTCTATATATATAA---CTTATATAGTCTGCC----ATGTTTTCAAATGGTTGCATGTTGTGGAATGGGTTATCCTGGTTTTGTGTG--TGG-TCCTYAATAATCAGTCTTATGGCTATTGCGTGTCTTGGAAGACTTCAGTGTGATCAGACACAGCGAAACTGGAGCTGTTGAAGAGCTTGGGAGCTGATTTGACGATTGACTACACTAAGGAGAACTTTGAAGATTTGGYAGAGAAATTCGATGTAGTTTATGATGCAGTTGGTAAGTTCTTGTGTTTATTGCTCATTTT-GAGGAGTCACTTATTGCACTATTGTCCTTTGTAGCTKATT-GAAATTTAATTCCCCAGCTCCATATTTGTTTGGGCCTGGTTTGATA-GAGTAAATTGATGGTGGATGAACAC----WACTTTTT-CCTTTCTACATTAACAGGGCAGTGTGATAAGGCRGTGAAGGTAGTGAAAGAAGGAGGCAGCGTGGTGGCATTAACAGGTGCCGTGACRCCTCCTGGTTTCAGATTTGTAGTAACTTCAAATGGAGAGGTGTTGAAGAAACTGAACCCATATTTGGAGAGCGGGAAGGTGAAGCCAGTGGTTGATCCCAAGGGACCATTTCCATTTTCTCAGGTTGTTGAAGCTTTCTCCTACGTTGAAACAAGCCGAGCCACTGGAAAGATAGTTATACATCCGATTCCATGAGAGAAGAG----AGTAAAACTSGGTCACTATGGA----GATGTATGATTGGAATGAAACCTGAGAAATTTTCAGTTTGATGTATAAATATTMAATRTATTCTGGTTGAGAGGAGCTTTGGCCACCATGGATAGAGACTATGGAATTCTTAACAAGGTTTTCCATCATATAACGGATACTCATGTGGCACACCATTTGTTCTCAACATTGCCGCATTATCATGCAATGGAGGCTACAAAGGCCATAAAGCCAGTATTAGGAGATTATTATCAGTTTGATGGGACTCCATTTTACAAGGCAATGTGGAGAGAGGCAAAGGAGTGTGTCTATGTCCAGTCGGATGGTGACAAGAGCAAAGGTGTTTTCTGGTACCAGAATAAGTTTTGATGACTTA
			AACTGGTGATGTTTGTTTCGGAATGTTCTAGTTTCTTCTK---MGGATTTTAGC-TTCCCGTTA-T--TGTTAACTTAGCCATGTCTGTGC---------TTGTACCTCGAATCTTGGTTGCATTAATATCATTCCATGGCCAACCAA-GC---GGAATCAGCTGGGGGAATCACATTGAAACCGCCGAAGCAGCAGCGATTCTGGCCATGGCTAATAGAGAACTA----CGAAGCAGAGAGCTGCTGCT---CTGGACTAGTGGTTCRACCC-ATCTGCTACTT-CAGCCAATTTTGCCATTACCC-CTCTGTTYACCATTC-CCTCTGGTACCAGCTT-CCATCTTCAAAAAAA---TGATGCTTCCGCTTTCTGCTTTT-RGCTTTTGGCTTTTGGCTTTT-----------------------------------GGATGTAAATGAATGAGATTCTCTATTGGGTTTTGCTTAGTATTGTTATTGATTGGTCACTCCAGGAGAAGGAACCTCCAATCCAGAGTCTACAAGTAAAAGGAAGTTTATCGACACTGGCAGCTTTGCTGAGCAGGACAAATACTTGGAAATRTCGAAACGTGCATGCAAAGCTTCTAATTCCTACCTGGACTTGAATCTGCCTGTAGAGGAGTTGGAAGAAGATGTT---GATTCGGCAAATTGTGACAGTGATTCCCTCTCTGAAAGCTCAGAAGCTTGGTTGGAAGAGTTCTTAGATCAAATKGATGAAAAAGTGACTTTCAAGCCCTTCAATTTTGATGCAGTTGCYCAGAAGCTACTTAAGGAAATAAGCYTGAACTTCCAAAAGATTATCGGATCTGACATTCAGTTGGAGATTGACAGCGAGCCATTGAAAAGCTTGGGCTGAGGCACAAGGAACACATTGCAGCTTATGGAGAAGGCAATGAACGCCGTCTCACTGGACGACATGAAACTGCTGACATCAACACATTCTTATGGGTAAAAATTACTGTTTCCATCAATTAAATAGAAKATCAAATCATTCAGAAAGTAA-TGTAGAT----------------------------------------------------GGAGGAACTTRGCAAGGAACTAGGGAGC--------------------------------------TATTAGCAATGATTTAACATATGCA-TTGAGAATTTGTAATTAGTTGAATCATAAGCCAGAAATCACCC-TTTTTTYGGGAATTTGGWT-RAGTTTCCCAGAATGCTGATCATCCGTCCTTCACATGTGGTTGATTTACAGGGAGTGGCAAACCGAGGAGCCTCCATTAGAGTTGGAAGAGACACAGAGAAAGCTGGGAAAGGATATTTTGAGGACAGAAGGCCTGCTTCAAACATGGATCCTTATGTGGTCACCTCCATGATTGCAGAAACTACAGGATTAGAACCTAAATTCGACATGTTGATTGCCAACATCATCATCGACTGTTTGATGAGCCACTCTAGCTACTTGGCAAGCAACATGTCGAATTTAGSTTCTAATCCTGAACACAATGCCACAAAATCAGCCTATGAACATTGCTTCCTGCACTGTTCTGATGCAAAGAMGGCGCTAAATTCAGCAGCTTTGGAGCTAAAGAATGGCAGCTATGATAGCGCTGAACTGTCCTTGCGCGAAGCAGCGCTATATCAAGGCACATGCCGATAYGAGTTTGTGAGTTCAAAYGAGACTTATGTGCCRCCTAATGTTTACTATGATCTGAAGGTCTTTGATATACTWACTGTGGCTGCCTTTAGAATTATCAAGGGTCCTGAACTTGTGGACAACTGCTCCAGGCATGCAGTTCTACACTGCAAACTATGTGAATGGAGTTGCTGGAAAAGATGGAGCWGTTTATGGAAAGCATTCAGGGCTCTGCTTGGAGACACAGGGATACCCAAACGCCATTAACCAGCCAAACTTCCCGTCCATCGTCGTCCAGCCAGGGGAGAAGTATCA
			ACACACCATGTTGTTTGAGTTCTCCGTTGAGTGAAGGAGCAGATATA-TTTGAGAAAAGTCTGCTCTGTGTTTGGTTTTCAATGGCTGTGAGACCAATGCTGATGGTGATAGCCAGATTGGAACGGTGGGATGTGTGGCTGTTGACACTCRTGGAAATTTAGCAGCTGCTACTTCTACTGGTGGACTGGTTAACAAAATGGTGGGCAGGATTGGGGACACACCCATTGTAGGTGCAGGGAACTATGCKAACAGCCTGTGTGCAGTCTCTGCCACAGGAAAAGGCGAAGCAATAATAYGTGGTASTGTTGCAAGAGATGTGGCAGCTCTCATGGAGTACAAAGGGCTTTCGCTCGAGGAAGCAGCAGCGTATGTATCCTTGTCCTCCCAACTCTCAAAGGCAAGCTCAATGGCATTGCCCTGCGTGTGCCCACCCCAAATGTGTCGGTTGTGGACCTTGTTGTTCAGGTGTCCAAGAAGACCTTTGCAGAGGAGGTGAATGCTGGTTTCAGGGACAGTGCTGAGAAGGAGCTCCAAGGGATTCTCTCTGTGTGTGATGAGCCCCTGGTTTCAGTTGACTTCAGGTGCTCTGATGTGTCCTCGACCGTGGACTCATCACTGACCATGGTTATGGGAGATGACATGGTTAAGGTGATAGCTTGGTATGACAATGAATGGGGTTACTCTCAAAGGGTTGTGGATTTGGCTGATATTGTGGCYAACAAATGGAAATGATGAGCGGATTTGGGAGTAGTGGCTTCATCAGCATTGGGGTTTAGGACTCGGACTGAAAATGACATCAAGTTGGCTAATAGYGTTGATGTTGGGTCCCTTCGTGATCCACAGGAGGATGCAGTCAGGGTCAAGGACCCGGAATGGCTCATTGTTATTGGGGTCTGCACCCACTTGGGCTGCATCCCCTTGCCAAATGCTGGTGATTTTGGTGGTTGGTTTTGTCCATGCCATGGCTCCCACTACGATGTCTCTGGCAGGATCCGCAAAGGGCCAGCACCCTACAATCTTGAGGTACCCACTTACAGCTTCTTGGAGGAGAACAAGTTAATGATTGGCTGAGAATCGATGTTGAAGAGCAAGCACAACTTGAAATTCTGAGAGTGTCTTTCATTTACCAAGTGCAAGTGATTCT-AATATCCTAAAGGGCAATGCTTTGATCAGAAAAGAACTGATACAATGAACCATA-TAATGTGTTACAACTTCCAAGATCACAGCTATACTGTATTATTGCCATCTTATGYTTGGCTGTTAATTTATTGCTTTTGCCTCTCTATTAATGTTGGTGT-ATGGAAAAATCTTTGTTGGATCTTGTTATTTCTGATGTGGATT-AGGTTTAAAACATCATTATAGAAGCTGATTTCACCAAAGAGGAGATTCCAAGACTGGGCCAACCCAGGGTCAATGGGGAAGCAGTACTTCCTTGGGTTKGAAAAATACTTGGGAGGGTCTGGCGACCCAGCCTACCCAGGAGGCCCACTGTTCAACCCTCTCGGGTTTGGTAAAGATGAGAAATCCCTCAAGGATCTGAAGCTCAAAGAGGTTAAGAATGGGAGATTGGCTATGTTGGCCATATTGGGCTACTTTGCACAAGGGCCTGTGACAGGAGTCGGGCCCTTGCAAAACCTGCTGGACCATTTGGCAGACCCTGTCAACAACAATATCATAACCAGCCTCAAGTTCCACAACTAGGATACTCATCCTCTTGTTGCTTTGCTTCACCATT-------CACTCTCTCTGTGT--CCTCTCAGCTGTCACCTCTCTCTCTCCC--TC----ATATTTGTAATATTATTATGTGAAGACTTGGCCTTTAAATTT-----------------------------------CTCCCTCTCCCTCAAACTCCGCCACCCTAAGCCCCTCAGATTCTCCACCGCCATCTCCGCTACCATCGCCGTCGGTGACAAGCTCCCAGAATCCACCTTCTCCTACTTCGACTCCGCCGGCGAG
			CTCCAGACCACCACCGTCTCCGACCTCACCAAGGGCAAGAAAGCCATCCTCTTTGCCGTCCCCGGCGCCTTCACCCCCACTTGCTCCCAGAAACACCTCCCCGGCTTCGTTGAAAAGTCCGGCGAGCTCAAGTCMAAAGGGGTCGAAACCATCGCCTGCATYTCCGTCAACGACGCCTTCGTCATGAAGGCTTGGAAGGCCGACTTGAAGATCGAGGACCAAGTGCTCCTGTTGTCGGATGGAAATGGGGACTTCACCAAAATGCAGATTTTCGTGAAGACCCTAACGGGGAAGACSATAACCCTAGAGGTTGAATCRTCTGACACSATCGAYAATGTCAAGGCYAAGATCCARGACAAGGAAGGCATCCCKCCGGACCAGCAGCGYCTCATCTTCGCTGGMAAACAGCTGGAGGACGGCCGAACCCTAGCCGACTACAAYATCCAGAAGGAGTCAACCCTCCACCTGGTRCTCCGCCTCCGWGGTGGCGCCAAGAAGCGCAAGAAGAAGACCTACACCAAGCCCAAGAAGATCAAGCACAAAAAGAAGAAGGTCAAGCTCGCTGTTTTGCAGTTATTTTTTGCAGACTTTGCTGTAATGTATATGACACAAACCTCTGATTCTCTACACATCAAGCTCTAAATTATGTTTCGCTGAGAAGAGCGAAGATCGGTGTCCGTC----TGCCCTCAGAATTGATCGGGAGTTTGACGGGGCTGATCTATCAGGCTTCATGTAYCATATTGTGCCAGCCGGGTGCCGCCTGTCGATTGTAATCCCTAGTTTTTTCCCCC--TCTATTTGTCCTTTGCTTTATGTTTCTTGATCGGGCAGGATATGGAAGAATTGGTTTCTATGGGTTTAGTTCGAAGCATTGGGATAAGGTATGCTCACAAGTT-GAAAATTTTAGGTACAATTTGGCCAATACTGTGAAATTTCATACAAGCACTATCCATCATATCCTATGAAAACTTTCCCCTTTCTTYGAGCCTTACTCTGGAACTTGGATGGARAAAWAAAAA--GACTTTTTAAAACTAATTAAGGTGCAATTAGAGAAACAGTTGAAACTTGAATTTCTA-----TTTCCATGTCAACAAG-GGTTTGTTAGTGACATCTCTTATTGATTGGGGGAAAAAGTTTCTGACATTAYATACGKAATGAACTTCTTTT-AACTAAGTATATGCATTTTAAAACYGTGAGAAGCCMTTAGGC---TCAAAAT-GATAATGTCTACTCMGAAGGGAA-----TGAGTCATTACAAAATMTCTCTTGCCAATTGAAA-TTAAAGGCTKCAAG----------------------------------------------TTGTTCCTTTGTTCTGATTCTTCAGTTTTGTAAATTTATTTTGAAACTT-RGGAATTGTGTTTTGAAAGAAAGTTTTCTTGCAGCAACTACGACATCTTTCTAACCAGGGATTGCTTAGCTTACTCCAAAGTGAAGCCTGCTGTGAATCAGATCGAGACACACCCCTACTTCCAACGCGACTCCCTCGTCAAATTCTGTCAGAAGCATGGAATCTGTCCCTTAGCAGCAGGGATTCTAGTTCTCCGCCGTTGATTTGATC-TTTGATCAAACGACCATGCCGATCCGCAACATCGCCTTTGGAAGGCCCGAGGAGGCGACTCGACCCGACGCTCTTAAAGCGGCGTTTGCGGAGTTTATATGTACCTTGATTTTCGTGTTCGCCGGCGAAGGTTCCGGCATGGCCTTTAACAAACTCACTGACAACGGTTCCGCCACCCCCGCTGGCCTCGTTGCCGCCTCTCTGGCTCACGCATTCGCTCTCTTTGTTGCCGTCTCTGTAGGAGCATCAAATGTACGCTGAGATGGCTTCCCGCCATAGGGTTAGGTCTCCTTGCATCCAAATCATCAAGACTGCAACCATCCCAGCTAAGCTTTGCAAGAGGGAGAGCTCAAAACAATTCCACAACTCCAAGATCAAGTTCCCC
			CTGACCTTCAGGAAGGTCAGGCCACCAACCAGGAAGCTCAAGACCACCTACAAGGCATCAAGACCCAACTTGTTTATGTAAGTCTGGGTGATCATTTGTTGGATGAGCTATAAA-GGCGG-ATCTAATTTTTTT-GAAATTTTGTTTTACTATTCAGTAGAAACCTTCCTGCGTTTTGGATCTTGTTTGTTGGATATTATTTGGCTTGATAACCTTTGCAT---GTCAGACAGTC-GAGGACCGTGATCTATGAGGGCCTTAAAATCCCTGTTTTATTTACTTTTT-GAAAGTTT-GAGTTAATCCGGATGTCTCCATCACATGGGGGAAACTGGGG-TGAAATTGGT-GGTGGGGTTT-ATCTTTTGGATGTGTGGATGAGATTTTACCACATACAGGGTTGTAATTTC-----------TACAGTGGGTGGAGCGAGGGAATCATCTAGGGACAAACCCCAC--TACGGTTTTTGTTTCCTTCCTCGTATGTTAAAAAA-GCTGGGAATTTGATTCCGTTTTGAGTGG---TGATGT-AGAACCTGATCTCTTCTTTAGATTTTTCTTCTCTTTTT-GTATATCTAGAA-GAAAGAGAGGCRG---TATTTTTTAAATTGGATGAGAATTTGGCTACCATGCTGCTCCTATCCTCTTCCCAGATAGGGAGTTCTGAGTTTGTCAAGTMKMGCTGACTTCAATTTCATCATATA--TGTAGATAAA-GCTTTATGACTC----TGTAAGCGTGCAACTCAC----TGATGCAAA-KCCTATT---ACGTTTA-GATACATGGATTA-CGCATATGCTTTCACCAGCTGAGATTTATCCATGTCCTTGTCCTTTCACAAGCGGGSCTTGATTGGATTGACGATGCTGTGTTGATGTGCATAGAACTGCTGTTCTGTGTTGTGTGGTTT-GGTATCTAAATAAAA-GGACAAACTGCTCCTTGTCGATCAGATACGAGCATTCCAGAGAATATGAAGGCTATTGAAGTCATACCTCTGCTGACACCTACTGTGCTGGAGAAGATTGAGGCTGTTGTTCAAAGCAAGCCAAAGCGACCTGATTCATATAGGTGAACAGGATATCCATTCAACCCTTTTGAGTGTTGTGGATATTACTTGGAACATTCCATTTTCCAACCTACCAGAATGCTAGCTACCAATTGGTGTGAATGACATTTCATGTTCCTCTTGTTTGAATGTG-TTTTCTTCACTGAAATTCTCA-AGCATAGAGTTCTCTTCCTATTTATTTTTTC-TTTTCTTCTGGGTGGGGTGTAAAAGGGTA---TTATTTGAACCATTAAATCAACTGGAGATTGGAACCTGGGATTCAATTTAAGAGACCATACTTTTGTAGTCAATTA------------TTCGGTTTTGGTTTGATAAAAAAACAGGTGCAAGTTCTGTTGA
		</sequence>
		<sequence>
			<taxon idref="145VMONTDV"/>
			TGGAAAGCCCCTTTCTATGCTTATTACAAGGACTTCGACATAGAGGGATGCCCAATGCCAGGACCCGGGACTTGTGCCTCTAACCCTAATAACTGGTGGGAGGGAACTGCATACCATGAACTCAGCCCTATTGAAGCCAGACGATACCATTGGGTCCGTCAGAACCACATGATCTATGACTACTGCACGGACAAATCGCGATACCCGGTTACCCCACCGGAGTGTGTCGCAGGCATCTAAAATCCGATGGCCAATTTTTCCTTAATTGGTAAATACATTCATGCCTACGTACGTACACACCCTCATACACTTT-------GTTGTG-TGATAAGAGCCATGCATATCAGGGGGTATAGAGGGGAT-AAAAAATAATATTATTTTTGTTTCGATGGTGATTTTAGTATGTGGTTGA------AGCCTAAGATTT----GTAAGGTTTGTTTTCTAAGGGTGGGCAAAGGGTCAACTTCTATTKGTAAACCATATGTGTCTGTATTTGCCGATTATCATAAGTGCCAATAAAGCTTCTGCATGGTGCTGTACTAAGCATTCGTTTCAATGAAGACATATTGAGTGTGTGGAATCGCAATGCATCCGATCATCAGGTCAGTAACCACTAATTCACTACTATTCTGATATTTTCTGTGTTTGTGTACAATATTGTGACCTTGATTTACTTT--CAATTAGGCTGTAATGGCTCTAAGAGATGCAATCAAACGGCACTTGAAGCTTCCCCATGGCTATGTTATGGAATACAAGGCTCATGATGCTTCTCTCCGTGACAACTCATCTTATAGGAACACATGGTTGAGAGGATGATCCTGTGGATTCCCTCCTTAAGCAACCATGTGGGAATGGAAGTTCAGATAGCTGTCCATTGAGGTCCCTG-CAGGATCAAAATCAGTTACTCCTATATTACCTT-----ACAACTAGTTTGGTGGTTGTCGTTCTGAGTTTTAATGTACGACT--ATTAGGTTCAA--------CTGAAGTCAAAACTCTCAGTTTCGTTAATGAATTTGCTGGTTTTCCCACAGGTTAAGGCAAAGCAGGTTACATTCCACAGGAAAAAGAATCTTCAGTACTATGAGATATCAGCGAAGAGCAACTACAATTTTGAGAAACCTTTCTTGTATCTTGCTAGGAAGCTTGCAGGGTGATTAAATAATATAGAAATTATTCAATTTCTGGTTTATATATGCTACAGAGGATATTTAACATTGATAA-TTGCTTTGGTGATTTTAGGGATCCCAATCTCCACTTTGTGGAGTCCCCTGCTCTTGCTCCTCCAGAAGTACACATTGACTTGGCTGCACAGCAACAGTAAGAATCTTGTCCTTGTAGTGC-TTCTTCTATTGTTGCCCCTC-AATA------TTTTACTTTTTAATAATGATAAC-TTCTTATTGATGTCTGGTTTGCTTTAGACTATATTTTAAATCAATTCATTTGATATCAA--------TATACCTGTCCAGTTCTGGTCCCCTGTCTC-ATTATGTTTTTTGTTTGTTACAGGCACGAGGCTGAGCTTGCTGCAGCAGCTAGTCAGCCTCTTCCAGATGATGATGATGATGCATTTGAGTAGAGAGAACTGGTGGAGAGGCTTGGGTTCTACCTTTTTGCAATGATTTAATGCTTCCTTTA-----TTATGCATCGTTCGCTTACCAAGTTTTTAAACTGGGCTTGGTGCTTTGAGCGGTCTCATGGATGTACGTGGAAGCAAGCCAGATGGCTCAGAGGTTGGTTCTGGTGATGGCCAAGGGAAGTCAGCTTCTGGACATGGCAGTGGAAATAGAGATTCCTAAGGTCGAAGATAGTTCTAAGTGAGA----TGGCTGCAGGAGGTTAAACCATCTAGGGATGAT---AGTGTGTAGACCTTTTT---------------------GAG-----TACTGGCATATACATATCTACATATTTCAACACATATGAACAACCTTTACCATCTC
			CACTGAATTTGTAGTTGTAGCATCTCCAATGAACAGCCATCCCATGTTCGAATTGGTTTCAGCAGCCCAGACAATCCTCCCCGACAGCGATGGCGCCATCGATGGGCATCTCCGGGAAGTGGGGCTGACCTTCCACTTACTTAAGGATGTGCCCGGCCTCATTTCCAAGAACATTGAAAAAAGCCTGAATGAGGCCTTCCAGCCTTTGGGCATCAAGGACTGGAACTCCATTTTCTGGATTGCACACCCTGGTGGGCCTGCAATCTTGGATCAAGTTGAGGAAAAATTAGCCCTAAAGCCTGAGAAGTTACGCTCCACACGACACGTCTTGAGCGAGTATGGTAACATGTCAAGTGCTTGCGTGTTGTTTATTTTGGACGAGATGAGGAGGAAGTCGGCTGAGGAAGGGCTGAAGACCACGGGTGAGGGGCTGGAAT-GGGGCGTGCTCTTCGGTTTCGGACCAGGGCTCACTGTTGAGACCGTGGTGCTCCACAGTGTGTCTACTTGAGGGACTAAAAAATATCTACTGTTTCCACTTTACTTGCCTGATTTGGTTTTCCCCTTCTCTTGTTGGTGAAAACTGACCCCAAGGACGAGTTCCTTGCAAYATTGAGAGCCACTGTGAAGTGCTTGACCCGCCCAGAGAAGTACTTTGAGAAGGTTCTCAGGCTGGCAATCAACAAGCGAGGCACAGATGAAGGGGCTCTCACTAGAGTTGTCACTACAAGGGCTGAGATTGACATGAAGATCATAAAGGAGGAGTACCACAAAAGGAACAGCGTCACTCTGGATCATGCCATTGGCAAGGACACCACTGGAGACTATGAAAAAATGCTTCTGGCCCTGATAGGACACGGAGATGCTTGAGCTCGTTATTTCTT-CATGACATTTGCTTCTGATGGTGTCTATATATATAA---CTTATATAGTCTGCC----ATGTTTTCAAATGGTTGCATGTTGTGGAATAGGTTATCCTGGTTTTGTGTG--TGG-TCCTTAATAATCAGTCTTATGGCTATGGCGTGTCTTGGAAGACTTCAGTGTGATCAGACACAGCGAAACTGGAGCTGTTGAAGAGCTTGGGAGCTGATTTGACGATTGACTACACTAAGGAGAACTTTGAAGATTTGGCAGAGAAATTCGATGTAGTTTATGATGCAGTTGGTAAGTTCTTGTGTTTATTGCTCATTTT-GAGGAGTCACTTATTGCACTATTGTCSTTTGTAGCTTATT-GAAATTTAATTCCCCAKCTCCATATTTGTTTGGGCCTGGTTTGATA-GAGTAAATTGATGGTGGATGAACAC----AACTTTTT-CCTTTCTACATTAACAGGGCAGTGTGATAAGGCAGTGAAGGYAGTGAAAGAAGGAGGYAGCGTGGTGGCATTAACAGGTGCCGTGACACCTCCTGGTTTCAGATTTGTAGTAACTTCAAATGGAGAGGTGTTGAAGAAACTGAACCCATATTTGGAGAGCGGGAAGGTGAAGCCAGTGGTTGATCCCAAGGGACCATTTCCATTTTCTCAGGTTGTTGAAGCTTTCTCCTACGTTGAAACAAGCCGAGCCACTGGAAAGATAGTTATACATCCGATTCCATGAGAGAAGAGACACAGTAAAACTCGGTCACTATGGA----GATGTATGATTGGAATGAAACCTGAGAAATTTTCAGTTTGATGTATAAATATTAAATATATTCTGGTTGAGAGGAGCTTTGGCCACCATGGATAGAGACTATGGAATTCTTAACAAGGTTTTCCATCATATAACGGATACTCATGTGGCACACCATTTGTTCTCAACAATGCCGCATTATCATGCAATGGAGGCTACAAAGGCCATAAAGCCAGTATTAGGAGATTATTATCAGTTTGATGGGACTCCATTTTACAAGGCAATGTGGAGAGAGGCAAAGGAGTGTGTCTATGTCCAGTCGGATGGTGACAAGAGCAAAGGTGTTTTCTGGTACCAGAATAAGTTTTGATGACTTA
			AACTGGTGATGTTTGTTTCGGAATGTTCTAGTTTCTTCTT---AGGATTTTAGC-TTCCCGTTA-T--TGTTAACTTAGCCATGTCTGTGC---------TTGTACCTCGAATCTTGGTTGCATTAATATCATTCCATGGCCAACCAA-GC---GGAATCAGCTGGGGGAATCACATTGAAACAGCAGAAGCAGCAGCGATTCTGGCCATGGCTAATAGAGAACTA----CGAAGCAGAGAGCTGCTGCT---CTGGACTAGTGGTTCAACCC-ATCTGCTACTT-CAGCCAATTTTGCCATCACCC-CTCTGTTCACCATTC-CCTCTGGCATCAGCTT-CCATCTTCAAAAAAA---TGATGCTTCCGCTTTCTGCTTTT-AGCTTTTGGCTTTTTGCTTTT-----------------------------------GGATGTAAAGGAATGAGATTCTCTATTGGGTTTTGCTTAGTATTGTTATTGATTGGTCACTCCAGGAGAAGGAACCTCCAATCCAAAGTCTACAAGTAAAAGGAAGTTTATCGGCACTGGCAGCTTTGCTGAGCAGGACAAATACTTGGAAATGTCGAAACGTGCATGCAAAGCTTCTAATTCCTACCTGGACTTGAATCTGCCTGTAGAGGAGTTGGAAGAAGATGTT---GATTCGGCAAATTGTGACAGTGATTCCCTCTCTGAAAGCTCAGAAGYTTGGTTGGAAGAGTTCTTAGATCAAATGGATGAAAAAGTGACTTTCAAGCCCTTCAATTTTGATGCAGTTGCTCAGAAGCTACTTAAGGAAATAAGCCTGAACTTCCAAAAGATTATCGGATCTGACATTCAGTTGGAGATTGACAGCGAGCCATTGAAAAGCTTGGGCTGAGGCACAAGGAACACATTGCAGCTTATGGAGAAGGCAATGAACGCCGTCTCACTGGACGACATGAAACTGCTGACATCAACACATTCTTATGGGTAAAAATTACTGTTTCCATCAATTAAATAGAAGATCAAATCATTCAGAAAGTAA-TRTAGAT----------------------------------------------------RGAGGAACTTGGCAAGGAACTAGGGAGC--------------------------------------TATTAGCAATGATTTAACATATGCA-TTGAGAATTTGTAATTAGTTGAATCATAAGCCAGAAATCACCC-TTTTTTSGGGAATTTGGAT-AAGTTTCCCAGAATGCTGATCATCCGTCCTTCACATGTGGTTGATTTACAGGGAGTGGCAAACCGAGGAGCCTCCATTAGAGTTGGAAGAGACACAGAGAAAGCTGGGAAAGGATATTTTGAGGACAGAAGGCCTGCTTCAAACATGGATCCTTATGTGGTCACCTCCATGATTGCAGAAACTACAGGATTAGAAGCTAAATTCGACATGTTGATTGCCAACATCATCATCGACTGTTTGATGAGCCACTCTAGCTACTTGGCAAGYAACATGTCGAATTTAGCTTCTAATCCTGAACACAATGCCACAAAATCAGCCTATGAACATTGCTTCCTGCACTGTTCTGATGCAAAGACGGCGCTAAATTCAGCAGCTTTGGAGCTAAAGAATGGCAGCTATGATAGCGCTGAACTGTCCTTGCGCGAAGCAGCGCTATATCAAGGCACATGCCGATACGAGTTTGTGAGTTCAAATGAGRCTTATGTGCCACCTAATGTTTACTATGATCTGARGGTCTTTGATATACTTACTGTGGCTGCCTTTAGAATTATCAAGGGTCCTGAACTTGTGGACAACTGCTCCAGGCATGCAGTTCTACACTGCAAACTATGTGAATGGAGTTGCTGGAAAAGATGGAGCTGTTTATGGAAAGCATTCAGGGCTCTGCTTGGAGACACAGGGATWCCCAAACGCCATTAACCAGCCAAACTTCCCRTCSATCGTCGTCCAGCCAGGKGAGAAGTATCA
			ACACAYCATGTTGTTTGAGTTCTCCGTTGAGTGAAGGAGCAGATATA-TTTGAGAAAAGTCTGCTCTGTGTTTGGTTTTCAATGGCTGTGAGACCAATGCTGATGGTGATAGCCAGATTGGAACGGTGGGATGTGTGGCTGTTGACACTCATGGAAATTTAGCAGCTGCTACTTCTACTGGTGGACTGGTTAACAAAATGGTGGGCAGGATTGGGGACACACCCATTGTAGGTGCAGGGAACTATGCGAACAGCCTGTGTGCAGTCTCTGCCACAGGAAAAGGYGAAGCAATAATACGTGGTACTGTTGCAAGAGATGTGGCAGCACTCATGGAGTACAAAGGGCTTTCGCTCGAGGAAGCAGCAGCGTATGTATCCTTGTCCTCCCAACTCTCAAAGGCAAGCTCAATGGCATTGCCCTGCGTGTGCCCACCCCAAATGTGTCGGTTGTGGACCTTGTTGTTCAGGTGTCCAAGAAGACCTTTGCAGAGGAGGTGAATGCTGGTTTCAGGGACAGTGCTGAGAAGGAGCTCCAAGGGATTCTCTCTGTGTGTGATGAGCCCCTGGTTTCAGTTGACTTCAGGTGCTCTGATGTGTCCTCGACCGTGGACTCATCACTGACCATGGTTATGGGAGATGACATGGTTAAGGTGATAGCTTGGTATGACAATGAATGGGGTTACTCTCAAAGGGTTGTGGATTTGGCTGATATTGTGGCCAACAAATGGAAATGATGAGCGGATTTGGGAGTAGTGGCTTCATCAGCATTGGGGTTTAGGACTCGGACTGAAAATGACATCAAGTTGGCTAATAGYGTTGATGTTGGGTCCCTTCGTGATCCACAGGAGGATGCAGTCAGGGTCAAGGACCCGGAATGGCTCATTGTTATTGGGGTCTGCACCCACTTGGGCTGCATCCCCTTGCCAAATGCTGGTGATTTTGGTGGTTGGTTTTGTCCATGCCATGGCTCCCACTACGATGTCTCTGGCAGGATCCGCAAAGGGCCAGCACCCTACAATCTTGAGGTACCCACTTACAGCTTCTTGGAGGAGAACAAGTTAATGATTGGCTGAGAATCGATGTTGAAGAGCAAGCACAACTTGAAATTCTGAGAGTGTCTTTCATTTACCAAGTGCAAGTGATTCT-AATATCCTAAAGGGCAATGCTTTGATCAGAAAAGAACTGATACAATGAACCATA-TAATGTGTTACAACTTCCAAGATCACAGCTATACTGTATTATTGCCATCTTATGCTTGGCCGTTAATTTATTGCTTTTGCCTCTCTATTAATGTTGGTGT-ATGGAAAAATCTTTGTTGGATCTTGTTATTTCTGATGTGGATT-AGGTTTAAAATATCATTATAGAAGCTGATTTCACCAAAGAGGAGATTCCAAGACTGGGCCAACCCAGGGTCAATGGGGAAGCAGTACTTCCTCGGGTTTGAAAAATACTTGGGAGGGTCTGGCGACCCAGCCTACCCAGGAGGCCCACTGTTCAACCCTCTCGGGTTTGGTAAAGATGAGAAATCCCTCAAGGATCTGAAGCTCAAGGAGATTAAGAATGGGAGATTGGCTATGTTGGCCATATTGGGCTACTTTGTACAAGGGCTTGTGACAGGAGTCGGGCCCTTCCAAAACCTGCTGGACCATTTGGCAGACCCTGTCAACAACAATGTCTTAACCAGCCTCAAGTTCCAC---TAGGATATTCATCCTCTTGTTGCTTTGCTTCACGATT-------CACTCTCTGTGTGT--CCTCTCAGCTGTCACCTCTCTCTCYCYC--TC----ATATTTGTAATATTATTATGTGAAGACTTGGCCTTTAAATTT-----------------------------------CTCCCTCTCCCTCAAACTCCGCCACCCTAAGCCCCTCAGATTCTCCACCGCCATMTCCGCTACCATCGCCGTCGGTGACAAGCTCCCAGAATCCACCTTCTCCTACTTCGACTCCGCCGGMGAG
			CTCCAGACCACCACCGTCTCCGACCTCACCAAGGGCAAGAAAGCCATCCTCTTTGCCGTCCCCGGCGCCTTCACCCCCACTTGCTCCCAGAAACACCTCCCCGGCTTCGTTGAAAAGTCCGGCGAGCTCAAGTCCAAAGGGGTCGAAACCATCGCCTGCATTTCCGTCAACGACGCCTTCGTCATGAAGGCTTGGAAGGCCGACTTGAAGATCGAGGACCAAGTGCTCCTGTTGTCGGATGGAAATGGGGACTTCACCAAAATGCAGATTTTCGTGAAGACCCTAACGGGGAAGACSATAACCCTAGAGGTTGAATCATCTGACACSATCGAYAATGTCAAGGCYAAGATCCARGACAAGGAAGGCATCCCGCCGGACCAGCAGCGYCTCATCTTCGCTGGCAAACAGCTGGAGGACGGCCGAACCCTAGCCGACTACAAYATCCAGAAGGAGTCRACCCTCCACCTGGTGCTCCGCCTCCGWGGTGGCGCCAAGAAGCGCAAGAAGAAGACCTACACCAAGCCCAAGAAGATCAAGCACAAAAAGAAGAAGGTCAAGCTCGCTGTTTTGCAGTTATTTTTTGCAGACTTTGCTGTAATGTATATGACACAAACCTCTGATTCTCTACACATCAAGCTCTAAATTATGTTTCGCTGAGAAGAGCGAAGATCGGTGTCCGTC----TGCCCTCAGAATTGATCGGGAGTTTGACGGGGCTGATCAATCAGGCTTCATGTATCATATTGTGCCAGCCGGGTGCCGCCTGTCGATTGTAATCCCTAGTTTTTTCCCCC--TCTATTTGTCCTTTGCTTTATGTTTCTTGATCGGGCAGGATATGGAAGAATTGGTTTCTATRGGTTTAGTTCGAAGCATTGGGATAAGGTATGCTCACAAGTT-GAAAATTTTAGGTACAATTTGGCCAATACTGTGAAATTTCATACAAGCACTATCCATCATATCCTATGAAAACTTTCCCCTTTCTTCGAGCCTTACTCTGGAACTTGGATGGAGAAAAAAAAA--GACTTTTTAAAACTAATTAAGGTGCAATTAGAGAAACAGTTGAAACTTGAATTTCTA-----TTTCCATGTCAACAAG-GGTTTGTTAGTGACATCTCTTATTGATTGGGGGAAAAAGTTTYTGACATTACATACGTAATGAACTTYTTTT-AACTAAGTATATGCATTTTAAAACYGTGAGAAGCCATTAGGC---TCAAAAT-GATAATGTCTACTCAGAAGGGAA-----TGAGTCATTACAAAATCTCTCTTGCCAATTGRAA-TTAAASGCTTCAAG----------------------------------------------TTGTTCCTTTGTTCTGATTCTTCAGTTTTGTAAATTTATTTTGAAACTT-GGGAATTGTGTTTTGAAAGAAAGTTTTCTTGCAGCAACTACGACATCTTTCTAACCAGGGATTGCTTRGCTTACTCCAAAGTGAAGCCTGCTGTGAATCAGATCGAGACACACCCCTACTTCCAACGYGACTCCCTCGTCAAATTCTGTCAGAAGCATGGAATCTGTCCCTTAGCAGCAGGGATTCTAGTTCTCCGCCGTTGATTTGATC-TTCGATCAAACGACCATGCCGATCCGCAACATCGCCTTTGGAAGGCCCGAGGAGGCGACTCGACCCGACGCTCTTAAAGCGGCGTTTGCTGAGTTTATATGTACCTTGATTTTCGTGTTCGCCGGCGAAGGTTCCGGCATGGCCTTTAACAAACTCACTGACAACGGTTCCACCACCCCCGCTGGCCTCGTTGCCGCCTCTCTGGCTCACGCATTCGCTCTCTTTGTTGCCGTCTCTGTAGGAGCATCAAATGTACGCTGAGATGGCTTCCCGCCATAGGGTTAGGTCTCCTTGCATCCAAATCATCAAGACTGCAACCATCCCAGCTAAGCTTTGCAARAGGGAGAGCTCAAAACAATTCCACAACTCCAAGATCAAGTTCCCC
			YTGACCTTCAGGAAGGTCAGGCCACCAACCAGGAAGCTCAAGACCACCTACAAGGCATCAAGRCCCAACTTGTTTATGTAAGTCTGGGTGATCATTTGTTGRATGAGCTATAAA-GGTCG-ATCTAAGTTTTTTTGAAATTTTGTTTTACTATTCAGTAGAAACCTTCCTGCATTTTGGATCTTGTTTGTTGGATATTATTTGGCTTGATAACCTTWGCAT---ATCAGACAGTC-GAGGACCGTGATCTATGAGGGCCTTAAAATCCCTGTTTTATTTACTTTTT-GAAAGTTT-GAGTTAATCCGGATGTCTCCATCACATGGGGGAAACTGGGG-TGAWATTGGT-GGTGGGGTTT-ATCTTTTGGATGTGTGGATGAGATTTTACCACGTACAGGGTTGTAATTTC-----------TACAGTGGGTGGAGCGAGGGAATCATCTAGAGACAAACCCCAC--TATGGTTTTTGTTTCCTTCCTCRTATGTTAAAAAA-GCTGGGAATTTGATTCCGTTT-GAGTGG---TGATGT-AGAACCTGATCTCTTCTTTAGATTTTTCTTCTCTTTTT-GTATATCTAGAA-GAAAGAGAGGCAG---TATTTTTTAAATTGGATGAGAATTTGGCTACCATGCTGCTCCTATCCTCTTCCCAGAAAGGGAGTTCTGAGTTTGTCAAGTCTC--TGACTTCAATTTCATCATATA--TGTAGATAAA-GCTTTCTGACTC----TGTAAGCGTGCAACTCAC----TGATGCAAA-GCCTATG---ACGTTTA-GATACATGGATTA-CATATGTGCTTTCACCAGCTGAGATTTATCCATGTACTTGTCCTTTCACAAGYGGGGCTTGATTGGATCAACGATGCTGTGTTGATGTGCATAGAACTGCTGTTCTGTGTTGTGTGGTTT-GGTATCTAAATAAAA-GGACAAACTGCTCCTTGTCGATCAGATACGAGCATTCCAGAGAATATGAAGGCTATTGATGTCATACCTCTGCTGACACCTACTGTGCTGGAGAAGATTGAGGCTGTTGTTCAAAGCAARCCAAAGCGACCTGATTCATATAGGTGAACAGKATATCCATTCAACCCTTTTRAGTGTTGTGGATATTACTTGGAACATTCCATTTTCCAACCTACCAGAATGCTAGCTACCAATTGGTGTGAAGGACATTTYATGTTYCTCTTGTTTGGATGTG-TTTYCTYCACTGAAATTCYCA-AGCATAGAGTTCTCTTCCTATTTATTTTTYC-TTTTCTTCTGGGTGGGGTGTAAAAGGGTA---TTATTTGAACCATTAAATCAATTGGAGATTGGAACCTGGGATTCAATWTAAGAGACCATACTTTTATAGTCAATTA------------TTCGGTTTTGGTTTGATAAAAAAACAGGTGCAAGTTCTGTTGA
		</sequence>
		<sequence>
			<taxon idref="150VMUSTDV"/>
			TGGAAAGCCCCTTTCTATGCTTATTACAAGGACTTCGACATAGAGGGATGCCCAATGCCAGGACCCGGGACTTGTGCCTCTAACCCTAATAACTGGTGGGAGGGAACTGCATACCATGAACTCAGCCCTATTGAAGCCAGACGATACCATTGGGTCCGTCAGAACCACATGATCTATGACTACTGCACGGACAAATCGCGATACCCGGTTACCCCACCGGAGTGTGTCGCAGGCATCTAAAATCCGTTGGCCAATTTTTCCTTAATTGGTAAATACATTCATGCCTACGTACGTACACACCCTCATACACTTT-------GTTGTG-TGATAAGAGCCATGCATATCAGGGGGTATAGAGGGGAT-AAAAAATAATATTATTTTTGTTTCGATGGTGATTTTAGTATGTGGTTGA------AGCCTAAGATTT----GTAAGGTTTGTTTTCTAAGGGTGGGCAAAGGGTCAACTTCTATTTGTAAACCATATGTGTCTGTATTTGCCGATTATCATAAGTGCCAATAAAGCTTCTGCATGGTGCTGTACTAAGCATTCGTTTCAATGAAGACATATTGAGTGTGTGGAATCGCAATGCATCCGATCATCAGGTCAGTAACCACTAATTCACTACTATTATGATATTTTCTGTGTTTGTGTACAATATTGTGACCTTGATTTACTTT--CAATTAGGCTGTAATGGCTCTAAGAGATGCAATCAAACGGCACTTGAAGCTTCCCCATGGCTATGTTATGGAATACAAGGCTCATGATGCTTCTCTCCGTGACAACTCATCTTATAGGAACACATGGTTGAGAGGATGATCCTGTGGATTCCCTCCTTAAGCAACCATGTGGGAATGGAAGTTCAGATAGCTGTCCATTGAGGTCCCTG-CAGGATCAAAATCAGTTACTCCTATATTACCTT-----ACAACTAGTTTGGTGGTTGTCGCTCTGAGTTTTAATGTAAGACT--ATTAGCTTCAA--------CTGAAGTCAAAACTCTCAGTTTCGTTAATGAATTTGCTGGTTTTCCCACAGGTTAAGGCAAAGCAGGTTACATTCCACAGGAAAAAGAATCTTCAGTACTATGAGATATCAGCGAAGAGCAACTACAATTTTGAGAAACCTTTCTTGTATCTTGCTAGGAAGCTTGCAGGGTGATTAAATAATATAGAAATTATTCAATTTCTGGTTTATATATACTACAGAGGATATTTAACATTGATAA-TTGCTTTGGTGATTTTAGGGATCCCAATCTCCACTTTGTGGAGTCCCCTGCTCTTGCTCCTCCAGAAGTACACATTGACTTGGCTGCACAGCAACAGTAAGAATCTTGTCCTTGTAGTGC-TTCTTCTATTGTTGCCCCTC-AATA------TTTTTCTTTTTAATAATGATAAC-TTCTTATTGATGTCTGGTTTGCTTTAGACTATATTTTAAATCAATTCATTTGATATCAA--------TATACCTGTCCAGTTCTGGTCCCCTGTCTC-ATTATGTTTTTTGTTTGTTACAGGCACGAGGCTGAGCTTGCTGCAGCAGCTAGTCAGCCTCTTCCAGATGATGATGATGATGCATTTGAGTAGAGAGAACTGGTGGAGAGGCTTGGGTTCTACCTTTTTGCAATGATTTAATGCTTCCTTTA-----TTATGCATCGTTCGCTTACCAAGTTTTTAAACTGGGCTTGGTGCTTTGAGCGGTCTCATGGATGTACGTGGAAGCAAGCCAGATGGCTCAGAGGTTGGTTCTGGTGATGGCCAAGGGAAGTCAGCTTCTGGACATGGCAGTGGAAATAGAGATTCCTAAGGTCGAAGATAGTTCTAAGTGAGA----TGGCTGCAGGTGGTTAAACCATCTAGGGATGAT---AGTGTGTAGACCTTTTTGGATAGTGTGTAGACCTTTTTGGG-----TACTGGCATATACATATCTACATATTTCAACACATATGAACAGCCTTTACCATCTC
			CACTGAATTTGTTGTTGTAGCATCTCCAATGAACAGCCATCCCATGTTCGAATTGGTTTCAGCAGCCCAGACAATCCTCCCCGACAGCGATGGCGCCATCGATGGGCATCTCCGGGAAGTGGGGCTGACCTTCCACTTACTTAAGGATGTGCCCGGCCTCATTTCCAAGAACATTGAAAAAAGCCTGAATGAGGCCTTCCAGCCTTTGGGCATCAAGGACTGGAACTCCATTTTCTGGATTGCACACCCTGGTGGGCCTGCAATCTTAGATCAAGTTGAGGAAAAATTAGCCCTAAAGCCCGAGAAGTTACGCTCCACACGACACGTCTTGAGCGAGTATGGTAACATGTCAAGTGCTTGCGTGTTGTTTATTTTGGACGAGATGAGGAGGAAGTCGGCTGAGGAAGGGCTGAAGACCACGGGTGAGGGGCTGGAAT-GGGGCGTGCTCTTCGGTTTCGGACCAGGGCTCACTGTTGAGACCGTGGTGCTCCACAGTGTGTCTACTTGAGGGACTAAAAAATATCTACTGTTTCCACTTTACTTGCCTGATTTGGTTTTCCCCTTCTCTTGTTGGTGAAAACTGACCCCAAGGACGAGTTCCTTGCAATATTGAGAGCCACTGTGAAGTGCTTGACCCGCCCAGAGAAGTACTTTGAGAAGGTTCTTAGGCTGGCAATCAACAAGCGAGGCACAGATGAAGGGGCTCTYACTAGAGTTGTCACTACAAGGGCTGAGATTGACATGAAGATCATAAAGGAGGAGTACCACAAAAGGAACAGCGTCACTCTGGATCATGCCATTGGCAAGGACACCACTGGAGACTATGAAAAAATGCTTCTGGCCYTGATAGGACACGGAGATGCTTGAGCTCGTTATTTCTT-CATGACATTTGCTTCTGATGGTGTCTATATATATAA---CTTATATAGTCTGCC----ATGTTTTCAAATGGTTGCATGTTGTGGAATGGGTTATCCTGGTTTTGTGTG--TGG-TCCTTAATAATCAGTCTTATGGCTATTGCGTGTCTTGGAAGACTTCAGTGTGATCAGACACAGCGAAACTGGAGCTGTTGAAGAGCTTGGGAGCTGATTTGACGATTGACTACACTAAGGAGAACTTTGAAGATTTGGCAGAGAAATTCGATGTAGTTTATGATGCAGTTGGTAAGTTCTTGTGTTTATTGCTCATTTT-GAGGAGTCACTTATTGCACTATTGTCCTTTGTAGCTTATT-GAAATTTAATTCCCCAGCTCCATATTTGTTTGGGCCTGGTTTGATA-GAGTAAATTGATGGTGGATGAACAC----AACTTTTT-CCTTTCTACATTAACAGGGCAGTGTGATAAGGCAGTGAAGGCAGTGAAAGAAGGAGGCAGCGTGGTGGCATTAACAGGTGCCGTGACACCTCCTGGTTTCAGATTTGTAGTAACTTCAAATGGAGAGGTGTTGAAGAAACTGAACCCATATTTGGAGAGCGGGAAGGTGAAGCCAGTGGTTGATCCCAAGGGACCATTTCCATTTTCTCAGGTTGTTGAAGCTTTCTCCTACGTTGAAACAAGCCGAGCCACTGGAAAGATAGTTATACATCCGATTCCATGAGAGAAGAGACACAGTAAAACTCGGTCACTATGGA----GATGTATGATTGGAATGAAACCTGAGAAATTTTCAGTTTGATGTATAAATATTAAATATATTCTGGTTGAGAGGAGCTTTGGCCACCATGGATAGAGACTATGGAATTCTTAACAAGGTTTTCCATCATATAACAGACACTCATGTGGCACACCATTTGTTCTCAACAATGCCGCATTATCATGCAATGGAGGCTACAAAGGCCATAAAACCAGTATTAGGAGATTATTATCAGTTTGATGGGACTCCCTTTTACAAGGCAATGTGGAGAGAGGCAAAGGAGTGTGTCTATGTCCAGTCGGATGGTGACAAGAGCAAAGGTGTTTTCTGGTACCAGAATAAGTTTTGATGACTTA
			AACTGGTGATGTTTGTTTCGGAATGTTCTAGTTTCTT-----AAGGATTTTAGC-TTCCCGTTA-T--TGTTAACTTAGCCATGTCTGTGS---------TTGTACCTCGAATCTTGGTTGCATTAATATCATTCCATGGCCAACCAA-GC---GGAATCAGCTGGGGGAATCACATTGAAACCGCCGAAGCAGCAGCGATTCTGGCCATGGATGATAGAGAACTA----TGAAGCAGAGAGCTGCTGCT---CTGGACTAGTGATTCAACCC-AGCTGCTACTTACAGCCAATTTTGCCATTACCC-CTCTGTTCACCATTG-CCTCTGGTACCAGCTT-CCATCTTCAAAAAAAATATGATGCTTCCGCTTTCAGCTTTT-AGCTTTTGGCTTTTTGCTTTT-----------------------------------GGATGTAAATGAATGAGATTCTCTATTGGGTTTTGCTTAGTATTGTTATTGATTGGTCACTCCAGGAGAAGGAACCTCCAATCCAAAGTCTACAAGTAAAAGGAAGTTTATCGACACTGGCAGCTTTGCTGAGCAGGACAAATACTTGGAAATGTCGAAACGTGCATGCAAAGCTTCTAATTCCTACCTGGACTTGAATCTGCCTGTAGAGGAGTTGGAAGAAGATGTT---GATTCGGCAAATTGTGACAGTGATTCCCTCTCTGAAAGCTCAGAAGCTTGGTTGGAAGAGTTCTTAGATCAAATGGATGAAAAAGTGACTTTCAAGCCCTTCAATTTTGATGCAGTTGCTCAGAAGCTACTTAAGGAAATAAGCCTGAACTTCCAAAAGATTATCGGATCTGACATTCAGTTGGAGATTGACAGCGAGCCATTGAAAAGCTTGGGCTGAGGCACAAGGAACACATTGCAGCTTATGGAGAAGGCAATGAACGCCGTCTCACTGGACGACATGAAACTGCTGACATCAACACATTCTTATGGGTAAAAATTACTGTTTCCATCAATTAAATAGAAGATCAAATCATCCAGAAAGTAA-TGTAGAT----------------------------------------------------GGAGGAACTTGGCAAGGAACTAGGGAGC--------------------------------------TATTAGCAATGATTTAACATATGCA-TTGAGAATTTGTAATTAGTTGAATCATAAGCCAGAAATCACCC-TTTTTTCGGGAATTTGGAT-AAGTTTCCCAGAATGCTGACCATCCGTCCTTCACATGTGGTTGATTTACAGGGAGTGGCAAACCGAGGAGCCTCCATTAGAGTTGGAAGAGACACAGAGAAAGCTGGGAAAGGATATTTTGAGGACAGAAGGCCTGCTTCAAACATGGATCCTTATGTGGTCACCTCCATGATTGCAGAAACTACAGGATTAGAAGCTAAATTCGACATGTTGATTGCCAACATCATCATCGACTGTTTGATGAGCCACTCTAGCTACTTGGCAAGCAACATGTCGAATTTAGCTTYTAATCCTGAACACAATGCCACAAAATCAGCCTATGAACATTGCTTCCTGCACTGTTCTGATGCAAAGACGGCGCTAAATTCAGCAGCTTTGGAGCTAAAGAATGGCAGCTATGATAGCGCTGAACTGTCCTTGCGCGAAGCAGCGCTATATCAAGGCACATGCCGATATGAGTTTGTGAGTTCAAACGAGACTTATGTGCCGCCTAATGTTTACTATGATCTGAAGGTCTTTGATATACTAACTGTGGCTGCCTTTAGAATTATCAAGGGTCCTGAACTTGTGGACAACTGCTCCAGGCATGCAGTTCTACACTGCAAACTATGTGAATGGAGTTGCTGGAAAAGATGGAGCTGTTTATGGAAAGCATTCAGGGCTCTGCTTGGAGACACAGGCATACCCAAACGCCATTAACCAGCCAAACTTCCCATCGATTGTCGTCCAGCCAGGTGAGAAGTATCA
			ACACATCATGTTGTTTGAGTTCTCCGTTGAGTGAAGGAGCAGATATA-TTTGAGAAAAGTCCGCTCTGTGTTT-----TCAATGGCTGTGAGACCAATGCTGATGGTGATAGCCAGATTGGAACGGTGGGATGTGTGGCTGTTGACACTCATGGAAATTTAGCAGCTGCTACTTCTACTGGTGGACTGGTTAACAAAATGGTGGGCAGGATTGGGGACACACCCATTGTAGGTGCAGGGAACTATGCGAACAGCCTGTGTGCAGTCTCTGCCACAGGAAAAGGCGAAGCAATAATACGTGGTACTGTTGCAAGAGATGTGGCAGCACTCATGGAGTACAAAGGGCTTTCGCTTGAGGAAGCAGCAGCGTATGTATCCTTGTCCTCCCAACTCTCAAAGGCAAGCTCAATGGCATTGCCCTGCGTGTGCCCACCCCAAATGTGTCGGTTGTGGACCTTGTTGTTCAGGTGTCCAAGAAGACCTTTGCAGAGGAGGTGAATGCTGGTTTCAGGGACAGTGCTGAGAAGGAGCTCAAAGGGATTCTCTCTGTGTGTGATGAGCCCCTGGTTTCAGTTGACTTCAGGTGCTCTGATGTGTCCTCGACCGTGGACTCATCACTGACCATGGTTATGGGAGATGACATGGTTAAGGTGATAGCTTGGTATGACAATGAATGGGGTTACTCTCAAAGGGTTGTGGATTTGGCTGATATTGTGGCCAACAAATGGAAATGATGAGCGGATTTGGGAGTAGTGGCTTCATCAGCATTGGGGTTTAGGACTCGGACTGAAAATGACATCAAGTTGGCTAATAGTGTTGATGTTGGGTCCCTTCGTGATCCACAGGAGGATGCAGTCAGGGTCAAGGACCCGGAATGGCTCATTGTTATTGGGGTCTGCACCCACTTGGGCTGCATCCCCTTGCCAAATGCTGGTGATTTTGGTGGTTGGTTTTGTCCATGCCATGGCTCCCACTATGATGTCTCTGGCAGGATCCGCAAAGGGCCAGCACCCTACAATCTTGAGGTACCCACTTACAGCTTCTTGGAGGAGAACAAGTTAATGATTGGCTGAGAATCGATGTTGAAGAGCAAGCACAACTTGAAATTCTGAGAGTGTCTTTCATTTACCTAGTGCAAGTGATTCT-AATATCCTAAAGGGCAATGCTTTGATCAGAAAAGAACTGATACAATGAACCATA-TAATGTGTTACAACTTCCAAGATCACAGCTATGCTGTATTATTGCCATCTTATGCTTGGCTGTTAATTTATTGCTTTTGCCTCTCTATTAATGTTGGTGT-ATGGAAAAATCTTTGTTGGATCTTGTTATTTCTGATGTGGATT-AGATTTAAAACATCATTATAGAAGCTGATTTCACCAAAGAGGAGATTCCAAGACTGGGCCAACCCAGGGTCAATGGGGAAGCAGTACTTCCTCGGGTTTGAAAAATACTTGGGAGGGTCTGGCGACCCAGCCTACCCAGGAGGCCCACTGTTCAACCCTCTCGGGTTTGGTAAAGATGAGAAATCCCTCAAGGATCTGAAGCTCAAAGAGATTAAGAATGGGAGATTGGCTATGTTGGCCATATTGGGCTACTTTGCACAAGGGCCTGTGACAGGAGTCGGGCCCTTCCAAAACCTGCTGGACCATTTGGCAGACCCTGTCAACAACAATATCATAACCAGCCTCAAGTTCCAC---TAGGATACTCATCCTCTTGTTGCTTTGCTTCACGCTT-------CACTCTCTCTGTGT--CCTCTCAGCTGTCACCTCTCTCTCCCCC--TC----ATATTTGTAATATTATTATGTGAAGACTTGGCCTTTAAATTT-----------------------------------CTCCCTCTCCCTCAAACTCCGCCACCCTAAGCCCCTCAGATTCTCCACCGCCATCTCCGCTACCATCGCCGTCGGTGACAAGCTCCCAGAATCCACCTTCTCCTACTTCGACTCCGCCGGCGAG
			CTCCAGACCACCACCGTCTCCGACCTCACCAAGGGCAAGAAAGCCATCCTCTTTGCCGTCCCCGGCGCCTTCACCCCCACTTGCTCCCAGAAACACCTCCCCGGCTTCGTTGAAAAGTCCGGCGAGCTCAAGTCCAAAGGGGTCGAAACCATCGCCTGCATTTCCGTCAACGACGCCTTCGTCATGAAGGCTTGGAAGGCCGACTTGAAGATCGAGGACCAAGTGCTCCTGTTGTCGGATGGAAATGGGGACTTCACCAAAATGCAGATTTTCGTGAAGACCCTAACGGGGAAGACSATAACCCTAGAGGTTGAATCRTCTGACACSATCGAYAATGTCAARGCYAAGATCCARGACAAGGAAGGCATCCCRCCGGACCAGCAGCGYCTCATCTTCGCTGGMAAACAGCTGGAGGACGGCCGAACCCTAGCCGACTACAAYATCCAGAAGGAGTCRACCCTCCACCTGGTGCTYCGCCTCCGTGGTGGCGCCAAGAAGCGCAAGAAGAAGACCTACACCAAGCCCAAGAAGATCAAGCACAAAAAGAAGAAGGTCAAGCTCGCTGTTTTGCAGTTATTTTTTGCAGACTTTGCTGTAATGTATATGACACAAACCTCTGATTCTCTACACATCAAGCTCTAAATTATGTTTCGCTRAGAAGAGCGAAGATCGGTGTCCGTC----TGCCCTCAGAATTGATCGGGAGTTTGACGGGGCTGATCAATCAGGCTTCATGTATCATATTGTGCCAGCCGGGTGCCGCCTGTCGATTGTAATCCCTAGTTTTTTCCCCC--TCTATTTGTCCTTTGCTTTATGTTTCTTGA-----------------------------------------------------------------------------------------------------------------------------------------------------------------------------------------------------------------------------------------------------------------------------------------------------------------------------------------------------------------------------------------------------------------------------------------------------------------------------------------------------------------------------------------------------------------------------------------------------------------------------------------------------------------------------------------------------------------------------------------------------------------------TCCCTTAGCAGCAGGGATTCTAGTTCTCCGCCGTTGATTTGATC-TTTGATCAAACGACCATGCCGATCCGCAACATCGCCTTTGGAAGGCCCGAGGAGGCGACTCGACCCGACGCTCTTAAAGCGGCGTTTGCTGAGTTTATATGTACCTTGATTTTCGTCTTCGCCGGCGAAGGTTCCGGCATGGCCTTTAACAAACTCACTGACAACGGTTCCACCACCCCCGCTGGCCTCGTTGCCGCCTCTCTGGCTCACGCATTCGCTCTCTTTGTTGCCGTCTCTGTAGGAGCATCAAATGTACGCTGAGATGGCTTCCCGCCATAGGGTTAGGTCTCCTTGCATCCAAATCATCAAGACTGCAACCATCCCAGCTAAGCTTTGCAAGAGGGAGAGCTCAAAACAATTCCACAACTCCAAGATCAAGTTCCCC
			CTGACCTTCAGGAAGGTCAGGCCACCAACCAGGAAGCTCAAGACCACCTACAAGGCATCAAGACCCAACTTGTTTATGTAAGTCTGGGTGATCATTTGTTGGATGAGCTATAAA-GGTCG-ATCTAWTTTTTTT-GAAATTTTGTTTTACTATTCAGTAGAAACCTTCCTGCGTTTTGGATCTTGTTTGTTGGATATTATTTGGCTTGATAACCTTTGCAT---ATCAGACAGCC-GAGGACCGTGATCTATGAGGGCCTTAAAATCCCTGTTTTATTTACTTTTT-GAAAGTTT-GAGTTAATCCGGATGTCTCCATCACATGGGGGAAACTGGGG-TGAAATTGGT-GGTGGGGTTT-ATCTTTTGGATGTGTGGATGAGATTTTACCACATACAGGGTTGTAATTTC-----------TACAGTGGGTGGAGCGAGGGAATCATCTAGAGACAAACCCCAC--TACGGTTTTTGTTTCCTTCCTCATATGTTAAAAAA-GCTGGGAATT-GATTCCGTTT-GAGTGG---TGATGT-AGAACCTGATCCCTTCTTTAGATTTTTCTTCTCTTTTT-GTATATCTAGAA-GAAAGAGAGGCAG---TATTTTTTAAATTGGATGAGAATTTGGCTACCATGCTGCTCCTATCCTCTTCCCAGAAAGGGAGTTCTGAGTTTGTCAAGTCTC--TGACTTCAATTTCATCATATA--TGTAGATAAA-GCTTTCTGACTT----TGTAAGCGTGCAACTCAC----TGATGCAAA-GCCTATT---ACGTTTA-GATACATGGATTA-CATATGCGCTTTCACCAGCTGAGATTTATCCATGTACTTGTCCTTTCACAAGTGGGGCTTGATTGGATCGACGATGCTGTGTTGATGTGCATAGAACTGCTGTTCTGTGTTGTGTGGTTT-GGTATCTAAATAAAA-GGACAAACTGCTCCTTGTCGATCAGATACGAGCATTCCAGAGAATATGAAGGCTATTGATGTCATACCTCTGCTGACACCTACTGTGCTGGAGAAGATTGAGGCTGTTGTTCAAAGCAAGCCAAAGCGACCTGATTCATATAGGTGAAAAGTATATCCATTCAACCCTTTTGATTGTTGTGGATATTACTTGGAACATTCCATTTTCCAACCTACCAGAATGCTAGCTACCAATTGGTGTGAAGGACATTTTATGTTTCTCTTGTTTGGATGTG-TTTTCTTCACTGAAATTCTCA-AGCATAG-GTTCTCTTCCTATTTATTTTTTC-TTTTCTTCTGGGTGGGGTGTAAAAGGGTA---TTATTTGAACCATTAAATCAATTGGAGATTGGAACCTGGGATTCAATTTAAGATACCATACTTTTATAGTCAATTA------------TTTGGTTTTGGTTTGATAAAAAAACAGGTGCAAGTTCTGTTGA
		</sequence>
		<sequence>
			<taxon idref="151VNESBDV"/>
			TGGAAAGCCCCTTTCTATGCTTATTACAAGGACTTCGACATAGAGGGATGCCCAATGCCAGGACCCGGGACTTGTGCCTCTAACCCTAATAACTGGTGGGAGGGAACTGCATACCATGAACTCAGCCCTATTGAAGCCAGACGATACCATTGGGTCCGTCAGAACCACATGATCTATGACTACTGCACGGACAAATCGCGATACCCGGTTACCCCACCGGAGTGTGTCGCAGGCATCTAAAATCCGATGGCCAATTTTTCCTTAATTGGTAAATACATTCATGCCTACGTACGTACACACCCTCATACACT---------GTTGTG-TGATAAGAGCCATGCATATCAGGGGGTATAGAGGGGAT-AAAAAATAATATTATTTTTGTTTCGATGGTGATTTTAGTATGTGGTTGA------AGCCTAAGATTT----GTAAGGTTTGTTTTCTAAGGGTGGGCAAAGGGTCAACTTCTATTTGTAAACCATATGTGTCTGTATTTGCCGATTATCATAAGTGCCAATAAAGCTTCTGCATGGTGCTGTACTAAGCATTCGTTTCAATGAAGATATATTGAGTGTGTGGAATCGCAATGCATCCGATCATCAGGTCAGTAACCACTAATTCACTACTATTCTGATATGTTCTGTGTTTGTGTACAATATGGTGACCTTGATTTACTTTTTCCATTAGGCTGTAATGGCTCTAAGAGATGCGATCAAACGGCACTTGAAGCTTCCCCATGGCTATGTTATGGAATACAAGGCTCATGATGCTTCTCTCCGTGACAACTCATCTTATAGGAACACATGGTTGAGAGGATGATCCTGTGGATTCCCTCCTTAAGCAACCATGTGGGAATGGAAGTTCAGATAGCTGTCCATTGAGGTCCCTG-CAGGATCAAAATCAGTTACTCCTATATTACCTT-----ACAACTAGTTTGGTGGTTGTCGCTCTGAGTTTTAATGTAAGACTGTATTAGCTTCAA--------CTGAAGTCAAAACTCTCAGTTTCGTTAATGAATTTGCTGGTTTTCCCACAGGTTAAGGCAAAGCAGGTTACATTCCACAGGAAAAAGAATCTTCAGTACTATGAGATATCAGCGAAGAGCAACTACAATTTTGAGAAACCTTTCTTGTATCTTGCTAGGAAGCTTGCAGGGTGATTAAATAATATAGAAATTATTCAATTTCTGGTTTATATATGCTACAGAGGATATTTAACATTGATAA-TTGCTTTGGTGATTTTAGGGATCCCAATCTCCACTTTGTGGAGTCCCCTGCTCTTGCTCCTCCAGAAGTACACATTGACTTGGCTGCACAGCAACAGTAAGAATCTTGTCCTTGTAGTGC-TTCTTCTACTGTTGCCCCTC-AATA------TTTTTCTTTTTAATAATGATAAC-TTCTTATTGATATCTGGTTTGCTTTAGACTATATATTAAATCAATTCATTTGATATCAA--------TAGACCTGTCCAGTTCTGGTCCCCTGCCTC-ATTATGTTTTTTGTTTGTTACAGGCACGAGGCTGAGCTTGCTGCAGCAGCTAGTCAGCCTCTTCCAGATGATGATGATGATGCGTTTGAGTAGAGAGAACTGGTGGAGAGGCTTGGGTTCTACCTTTTTGCAATGATTTAATGCTTCCTTTA-----TTATGCATCGTTCGCTTACCAAGTTTTTAAACTGGGCTTGGTGCTTTGAGCGGTCTCATGGATGTACGTGGAAGCAAGCCAGATGGCTCAGAGGTTGGTTCTGGTGATGGCCAAGGRAAGTCAGCTTCTGGACATGGCAGTGGAAATAGAGATTCCTAAGGTYGAAGATAGTTCTWAGTGAGA----TGGCTGCAGGTGGTTAAACCATCTAGGGATGAT---AGTGTGTAGACCTTTTTTGATAGTGGGTATACCTTTTTGGG-----TACTGGCATATACATATCTACATATTTCAACACATATGAACAACCTTTACCATCTC
			CACTGAATTTGTAGTTGTAGCATCTCCAATGAACAGCCATCCCATGTTCGAATTGGTTTCAGCAGCCCAGACAATCCTCCCCGACAGCGATGGCGCCATCGATGGGCATCTCCGGGAAGTGGGGCTGACCTTCCACTTACTTAAGGATGTGCCCGGCCTCATTTCCAAGAACATTGAAAAAAGCCTGAATGAGGCCTTCCAGCCTTTGGGCATCAAGGACTGGAACTCCATTTTCTGGATTGCACACCCTGGTGGGCCTGCAATCTTGGATCAAGTTGAGGAAAAATTAGCCCTAAAGCCTGAGAAGTTACGCTCCACACGACACGTCTTGAGCGAGTATGGTAACATGTCAAGTGCTTGCGTGTTGTTTATTTTGGACGAGATGAGGAGGAAGTCGGCTGAGGAAGGGCTGAAGACCACGGGTGAGGGGCTGGAAT-GGGGCGTGCTCTTCGGTTTCGGACCAGGGCTCACTGTTGAGACCGTGGTGCTCCACAGTGTGTCTACTTGAGGGACTTAAAAATATCTACTGTTTCCACTTTACTTGCCTGATTTGGTTTTCCCCTTCTCTTGTTGGTGAAAACTGACCCCAAGGACGAGTTCCTTGCAATATTGAGAGCCACTGTGAAGTGCTTGACCCGCCCAGAGAAGTACTTTGAGAAGGTTCTTAGGCTGGCAATCAACAAGCGAGGCACAGATGAAGGGGCTCTCACTAGAGTTGTCACTACAAGGGCTGAGATTGACATGAAGATCATAAAGGAGGAGTACCACAAAAGGAACAGCGTCACTCTGGATCATGCCATTGGCAAGGACACCACTGGAGACTATGAAAAAATGCTTCTGGCCCTGATAGRACACGGAGATGCTTGAGCTCGTTATTTCTT-CATGACATTTGCTTCTGATGGTGTCTATGTATATAA---CTTATATAGTCTGCC----ATGTTTTCAAATGGTTGCATGTTGTGGAATGGGTTATCCTGGTTTTGTGTG--TGG-TCCTTAATAATCAGTCTTGTGGCTATTGCGTGTCTTGGAAGACTTCAGTGTGATCAGACACAGCGAAACTGGAGCTGTTGAAGAGCTTGGGAGCTGATTTGACGATTGACTACACTAAGGAGAACTTTGAAGATTTGGCAGAGAAATTCGATGTAGTTTATGATGCAGTTGGTAAGTTCTTGTGTTTATTGCTCATTTT-GAGGAGTCACTTATTGCACTATTGTCGTTTGTAGCTTATT-GAAATTTAATTCCCCAGCTCCATATTTGTTTGGGCCTGGTTTGATA-GAGTAAATTGATGGTGGATGAACAC----AACTTTTT-CCTTTCTACATTAACAGGGCAGTGTGATAAGGCAGTGAAGGTAGTGAAAGAAGGAGGCAGCGTGGTGGCATTAACAGGTGCCGTGACACCTCCTGGTTTCAGATTTGTAGTAACTTCAAATGGAGAGGTGTTGAAGAAACTGAACCCATATTTGGAGAGCGGGAAGGTGAAGCCAGTGGTTGATCCCAAGGGACCATTTCCATTTTCTCAGGTTGTTGAAGCTTTCTCCTACGTTGAAACAAGCCGAGCCACTGGAAAGATAGTTATACATCCGATTCCATGAGAGAAGAGACACAGTAAAACTCGGTCACTATGGA----GATGTATGATTGGAATGAAACCTGAGAAATTTTCAGTTTGATGTATAAATATTMAATATATTCTGGTTGAGAGGAGCTTTGGCCACCATGGATAGAGACTATGGAATTCTTAACAAGGTTTTCCATCATATAACGGATACTCATGTGGCACACCATTTGTTCTCAACAATGCCGCATTATCATGCAATGGAGGCTACAAAGGCCATAAAGCCAGTATTAGGAGATTATTATCAGTTTGATGGGACTCCATTTTACAAGGCAATGTGGAGAGAGGCAAAGGAGTGTGTCTATGTCCAGTCGGATGGTGACAAGAGCAAAGGTGTTTTCTGGTACCAGAATAAGTTTTGATGACTTA
			AACTGGTGATGTTTGTTTCGGAATGTTCTAGTTTCTTCTT---AGGATTTTAGC-TTCCCGTTA-T--TGTTAACTTAGCCATGTCTGTGC---------TTGTACCTCGAATCTTGGTTGCATTAATATCATTCCATGGCCAACCAA-GC---GGAATCAGCTGGGGGAATCACATTGAAACCGCAGAAGCAGCAGCAATTCTGGCCATGGCTAATAGAGAACTA----CGAAGCAGAGAGCTGCTGCT---CTGGACTAGTGGTTCAACCC-ATCTGCTACTT-CAGCCAATTTTGCCATTACCC-CTCTGTTCACCATTC-CCTCTGGTACCAGCTT-CCATCTTCAAAAAAA---TGATGCTTCCGCTTTCTGCTTTT-AGCTTTTGGCTTTTTGCTTTT-----------------------------------GGATGTAAAGGAATGAGATTCTCTATTGGGTTTTGCTTAGTATTGTTATTGATTGGTCACTCCAGGAGAAGGAACCTCCAATCCAAAGTCTACAAGTAAAAGGAAGTTTATCGGCACTGGCAGCTTTGCTGAGCAGGACAAATACTTGGAAATGTCGAAACGTGCATGCAAAGCTTCTAATTCCTACCTGGACTTGAATCTGCCTGTAGAGGAGTTGGAAGAAGATGTT---GATTCGGCAAATTGTGACAGTGATTCCCTCTCTGAAAGCTCAGAAGCTTGGTTGGAAGAGTTCTTAGATCAAATGGATGAAAAAGTGACTTTCAAGCCCTTCAATTTTGATGCAGTTGCTCAGAAGCTACTTAAGGAAATAAGCCTGAACTTCCAAAAGATTATCGGATCTGACATTCAGTTGGAGATTGACAGCGAGCCATTGAAAAGCTTGGGCTGAGGCACAAGGAACACATTGCAGCTTATGGAGAAGGCAATGAACGCCGTCTCACTGGACGACATGAAACTGCTGACATCAACACATTCTTATGGGTAAAAATTACTGTTTCCATCAATTAAATAGAAGATCAAATCATTCAGAAAGTAA-TGTAGAT----------------------------------------------------GGAGGAACTTGGCAAGGAACTAGGGAGC--------------------------------------TATTAGCAATGATTTAACATATGCA-TTGAGAATTTGTAATTAGTTGAATCATAAGCCAGAAATCACCC-TTTTTTCGGGAATTTGGAT-AAGTTTCCCAGAATGCTGATCATCCGTCCTTCACATGTGGTTGATTTACAGGGAGTGGCAAACCGAGGAGCCTCCATTAGAGTTGGAAGAGACACAGAGAAAGCTGGGAAAGGATATTTTGAGGACAGAAGGCCTGCTTCAAACATGGATCCTTATGTGGTCACCTCCATGATTGCAGAAACTACAGGATTAGAAGCTAAATTCGACATGTTGATTGCCAACATCATCATCGACTGTTTGATGAGCCACTCTAGCTACTTGGCAAGCAACATGTCGAATTTAGCTTCTAATCCTGAACACAATGCCACAAAATCAGCCTATGAACATTGCTTCCTGCACTGTTCTGATGCAAAGACGGCGCTAAATTCAGCAGCTTTGGAGCTAAAGAATGGCAGCTATGATAGCGCTGAACTGTCCTTGCGCGAAGCAGCGCTATATCAAGGCACATGCCGATACGAGTTTGTGAGTTCAAATGAGACTTATGTGCCACCTAATGTTTACTATGATCTGAAGGTCTTTGATATACTTACTGTGGCTGCCTTTAGAATTATCAAGGGTCCTGAACTTGTGGACAACTGCTCCAGGCATGCAGTTCTACACTGCAAACTATGTGAATGGAGTTGCTGGAAAAGATGGAGCTGTTTATGGAAAGCATTCAGGGCTCTGCTTGGAGACACAGGGATACCCAAACGCCATTAACCAGCCAAACTTCCCATCGATCGTCGTCCAGCCAGGTGAGAAGTATCA
			ACACATCATGTTGTTTGAGTTCTCCGTTGAGTGAAGGAGCAGATATA-TTTGAGAAAAGTCTGCTCTGTGTTTGGTTTTCAATGGCTGTGAGACCAATGCTGATGGTGATAGCCAGATTGGAACGGTGGGATGTGTGGCTGTTGACACTCATGGAAATTTAGCAGCTGCTACTTCTACTGGTGGACTGGTTAACAAAATGGTGGGCAGGATTGGGGACACACCCATTGTAGGTGCAGGGAACTATGCGAACAGCCTGTGTGCAGTCTCTGCCACAGGAAAAGGCGAAGCAATAATACGTGGTACTGTTGCAAGAGATGTGGCAGCACTCATGGAGTACAAAGGGCTTTCGCTCGAGGAAGCAGCAGCGTATGTATCCTTGTCCTCCCAACTCTCAAAGGCAAGCTCAATGGCATTGCCCTGCGTGTGCCCACCCCAAATGTGTCGGTTGTGGACCTTGTTGTTCAGGTGTCCAAGAAGACCTTTGCAGAGGAGGTGAATGCTGGTTTCAGGGACAGTGCTGAGAAGGAGCTCCAAGGGATTCTCTCTGTGTGTGATGAGCCCCTGGTTTCAGTTGACTTCAGGTGCTCTGATGTGTCCTCGACCGTGGACTCATCACTGACCATGGTTATGGGAGATGACATGGTTAAGGTGATAGCTTGGTATGACAATGAATGGGGTTACTCTCAAAGGGTTGTGGATTTGGCTGATATTGTGGCCAACAAATGGAAATGATGAGCGGATTTGGGAGTAGTGGCTTCATCAGCATTGGGGTTTAGGACTCGGACTGAAAATGACATCAAGTTGGCTAATAGYGTTGATGTTGGGTCCCTTCGTGATCCACAGGAGGATGCAGTCAGGGTCAAGGACCCGGAATGGCTCATTGTTATTGGGGTCTGCACCCACTTGGGCTGCATCCCCTTGCCAAATGCTGGTGATTTTGGTGGTTGGTTTTGTCCATGCCATGGCTCCCACTACGATGTCTCTGGCAGGATCCGCAAAGGGCCAGCACCCTACAATCTTGAGGTACCCACTTACAGCTTCTTGGAGGAGAACAAGTTAATGATTGGCTGAGAATCGATGTTGAAGAGCAAGCACAACTTGAAATTCTGAGAGTGTCTTTCATTTACCWAGTGCAAGTGATTCT-AATATCCTAAAGGGCAATGCTTTGATCAGAAAAGAACTGATACAATGAACCATA-TAATGTGWTACAACTTCCAAGATCACAGCTATACTGTATTATTGCCATCTTATGCTTGGCYGTTAATTTATTGCTTTTGCCTCTCTATTAATGTTGGTGT-ATGGAAAAATCTTTGTTGGATCTTGTTATTTCTGATGTGGATT-AGGTTTAAAACATCATTATAGAAGCTGATTTCACCAAAGAGGAGATTCCAAGACTGGGCCAACCCAGGGTCAATGGGGAAGCAGTACTTCCTCGGGTTTGAAAAATACTTGGGAGGGTCTGGCGACCCAGCCTACCCAGGAGGCCCACTGTTCAACCCTCTCGGGTTTGGTAAAGATGAGAAATCCCTCAAGGATCTGAAGCTCAAAGAGGTTAAGAATGGGAGATTGGCTATGTTGGCCATATTGGGCTACTTTGCACAAGGGCCTGTGACAGGAGTCGGGCCCTTACAAAACCTGCTGGACCATTTGGCAGACCCTGTCAACAACAATATCATAACCAGCCTCAAGTTCCACAACTAGGATACTCATCCTCTTGTTGCTTTGCTTCACGATT-------CACTCTCTCTGTGT--CCTCTCAGCTGTCACCTCTCTCTCTCCC--TC----ATATTTGTAATATTATTATGTGAAGACTTGGCCTTTAAATTT-----------------------------------CTCCCTCTCCCTCAAACTCCGCCACCCTAAGCCCCTCAGATTCTCCACCGCCATCTCCGCTGCCATCGCCGTCGGTGACAAGCTCCCAGAATCCACCTTCTCCTACTTCGACTCCGCCGGAGAG
			CTCCAGACCACCACCGTCTCCGACCTCACCAAGGGCAAGAAAGCCATCCTCTTTGCCGTCCCCGGCGCCTTCACCCCCACTTGCTCCCAGAAACACCTCCCCGGCTTCGTTGAAAAGTCCGGCGAGCTCAAGTCCAAAGGGGTCGAAACCATCGCCTGCATTTCCGTCAACGACGCCTTCGTCATGAAGGCTTGGAAGGCCGACTTGAAGATCGAGGACCAAGTGCTCCTGTTGTCGGATGGAAATGGGGACTTCACCAAAATGCAGATTTTCGTGAAGACCCTAACGGGGAAGACSATAACCCTAGAGGTTGAATCRTCTGACACSATCGAYAATGTCAAGGCYAAGATCCARGACAAGGAAGGCATCCCACCGGACCAGCAGCGYCTCATCTTCGCTGGCAAACAGCTGGAGGACGGCCGAACCCTAGCCGACTACAAYATCCAGAAGGAGTCRACCCTCCACCTGGTGCTCCGCCTCCGTGGTGGCGCCAAGAAGCGCAAGAAGAAGACCTACACCAAGCCCAAGAAGATCAAGCACAAAAAGAAGAAGGTCAAGCTCGCTGTTTTGCAGTTATTTTTTGCAGACTTTGCTGTAATGTATATGACACAAACCTCTGATTCTCTACACATCAAGCTCTAAATTATGTTTCGCTGAGAAGAGCGAAGATCGGTGTCCGTC----TGTCCTCAGAATTGATCGGGAGTTTGACGGGGCTGATCTATCAGGCTTCATGTATCATATTGTGCCAGCCGGGTGCCGCCTGTCGATTGTAATCCCTAGTTTTTTCCCCC--TCTATTTGTCCTTTGCTTTATGTTTCTTGATCGGGCAGGATATGGAAGAATTGGTTTCTATGGGTTTAGTTCGAAGCATTGGGATAAGGTATGCTCACAAGTT-GAAAATTTTAGGTACAATTTGGCCAATACTGTGAAATTTCATACAAGCACTATCCATCATATCCTATGAAAACTTTCCCCTTTCTTTGAGCCTTACTCTGGAACTTGGATGGAAAAATAAAAA--GACTTTTTTAAACTAATTAAGGTGCAATTAGAGAAACAGTTGAAGCTTGAATTTCTA-----TTTCTATGTCAACAAG-GGTTTGTTAGTGACATCTCTTATTGATTGGGGGAAAAAGTTTCTGACATTATATATGTAATGAACTTCTTTT-A---AAGTATATGCATTTTAAAACCGTGAGAAGCCATTAGGC---TCAAAAT-GATAATGTCTACTCAGAAGGGAA-----TGAGTCATTACAAAATCTCTCTTGCCAAATGAAA-TTAAAGGCTTCAAG----------------------------------------------TTGTTCCTTTGTTCTGATTCTTCAGTTTTGTAAATTTATTTTGAAACTC-GGGAATTGTGTTTTGAAAAAAAGTTTTCTTGCAGCAACTACGACATCTTTCTAACCAGGGATTGCTTAGCTTACTCCAAAGTGAAGCCTGCTGTGAATCAGATCGAGACACACCCCTACTTCCAACGCGACTCCCTCGTCAAATTCTGTCAGAAGCATGGAATCTGTCCCTTAGCAGCAGGGATTCTAGTTCTCCGCCGTTGATTTGATC-TTCGATCAAACGACCATGCCGATCCGCAACATCGCCTTTGGAAGGCCCGAGGAGGCGACTCGACCCGACGCTCTTAAAGCGGCGTTTGCTGAGTTTATATGTACCTTGATTTTCGTGTTCGCCGGCGAAGGTTCCGGCATGGCCTTTAACAAACTCACTGACAACGGTTCCRCCACCCCCGCTGGCCTCGTTGCCGCCTCTCTGGCTCACGCATTCGCTCTCTTTGTTGCCGTCTCTGTAGGAGCATCAAATGTACGCTGAGATGGCTTCCCGCCATAGGGTTAGGTCTCCTTGCATCCAAATCATCAAGACTGCAACCATCCCAGCTAAGCTTTGCAAGAGGGAGAGCTCAAAACAATTCCACAACTCCAAGATCAAGTTCCCC
			CTGACCTTCAGGAAGGTCAGGCCACCAACCAGGAAGCTCAAGACCACTTACAAGGCTTCAAGACCCAACTTGTTTATGTAAGTCTGGGTGATCATTTGTTGGATGAGCTATAAA-GGTCG-ATCTAATTTTTTT-GAAATTTTGTTTTACTATTCAGTAGAAACCTTCCTGCGTTTTGGATCTTGTTTGTTGGATATTATTTGGCTTGATAACCTTTGCAT---ATCAGACAGTC-GAGGACCGTGATCTATGAGGGCCTTAAAATCCCTGTTTTATTTACTTTTT-GAAAGTTT-GAGTTAATCCGGATGTCTCCATCACATGGGGGAAACTGGGG-TGAAATTGGT-GGTGGGGTTT-ATATTTTGGATGTGTGGATGAGATTTTACCACATACAGGGTTGTAATTTC-----------TACAGTGGGTGGAGCGAGGGAATCATCTAGGGACAAACCCCAC--TATGGTTTTTGTTTCCTTCCTCATATGTTAAAAAA-GCTAGGAATTTGATTCCGTTT-GAGTGG---TGATGT-AGAACCTGATCTCTTCTTTAGATTTTTCTTCTCTTTTT-GTATATCTAGAA-GAAAGAGAGGCGG---TATTTTTTAAATTGGATGAGAATTTGGCTACCATGCTGCTCCTATCCTCTTCCCAGAAAGGGAGTTCTGAGTTTGTCAAGTCTC--TGACTTCAATTTCATCATATA--TGTAGATAAA-GCTTTATGACTC----TGTAAGCGTGCAACTCAC----TGATGCAAA-GCCTATT---ACGTTTA-GATACATGGATTA-CGCATATGCTTTCACCAGCTGAGATTTATCCATGTCCTTGTCCTTTCACAAGCGGGGCTTGATTGGATTGACGATGCTGTGTTGATGTGCATAGAACTGCTGTTCTATGTTGTGTGGTTT-GGTATCTAAATAAAA-GGACAAACTGCTCCTTGTCGATCAGATACGAGCATTCCAGAGAATATGAAGGCTATTGATGTCATACCTCTGCTGACACCTACTGTGCTGGAGAAGATTGAGGCTGTTGTTCAAAGCAAGCCAAAGCGACCTGATTCATATAGGTGAACAGTATATCCATTCAACCCTTTTGAGTGTTGTGGATATTACTTGGAACATTCCATTTTCCAACCTACCAGAATGCTAGCTACCAATTGGTGTGAAGGACATTTCATGTTTCTCTTCTTTGGATGTG-TTTTCTTCACTGAAATTCTCA-AGCATAGAGTTCTCTTCCTATTTATTTTTCC-TTTTCTTCTGGGTGGGGTGTAAAAGGGTA---TTATTTGAACCATTAAATCAATTGGAGATTGGAACCTGGGATTCAATTTAAGATACCATACTTTTATAGTCAATTA------------TTTGGTTTTGGTTTGATAAAAAAACAGGTGCAAGTTCTGTTGA
		</sequence>
		<sequence>
			<taxon idref="155VPALMDV"/>
			TGGAAAGCCCCTTTCTATGCTTATTACAAGGACTTCGACATAGAGGGATGCCCAATGCCAGGACCCGGGACTTGTGCCTCTAACCCTAATAACTGGTGGGAGGGAACTGCATACCATGAACTCAGCCCTATTGAAGCCAGACGATACCATTGGGTCCGTCAGAACCACATGATCTAYGACTACTGCACGGACAAATCGCGATACCCGGTTACCCCACCGGAGTGTGTCGCAGGCATCTAAAATCCGATGGCCAATTTTTCCTTAATTGGTAAATACATTCATGCCTACGTACGTACACACCCTCATACACTTT-------GTTGTG-TGATAAGAGCCATGCATATCAGGGGGTATAGAGGGGAT-AAAAAATAATATTATTTTTGTTTCGATGGTGATTTTAGTATGTGGTTGA------AGCCTAAGATTT----GTAAGGTTTGTTTTCTAAGGGTGGGCAAAGGGTCAACTTCTATTTGTAAACCATATGTGTCTGTATTTGCCGATTATCATAAGTGCCAATAAAGCTTCTGCATGGTGCTGTACTAAGCATTCGTTTCAATGAAGATATATTGAGTGTGTGGAATCGCAATGCATCCGATCATCAGGTCAGYAACCACTAATTCACTACTATTCTGATATGTTCTGTGTTTGTGTACAATATGGTGACCTTGATTTACTTT--CCATTAGGCTGTAATGGCTCTAAGAGATGCGATCAAACGGCACTTGAAGCTTCCCCATGGCTATGTTATGGAATACAAGGCTCATGATGCTTCTCTCCGTGACAACTCATCTTATAGGAACACRTGGTTGAGAGGATGATCCTGTGGATTCCCTCCTTAAGCAACCATGTGGGAATGGAAGTTCAGATAGCTGTCCATTGAGGTCCCYG-CAGGATCAAAATCAGTTRCTCCTATATTACCTT-----ACAACTAGTYTGGTGGTTGTCGCKCTGAGTTGTAATGTAAGACTGTATTAGCTTCAA--------CTGAAGTCARAACTCTCAGTTTCKTTAATGAATTTGCTGGTTTTCCCACAGGTTAAGGCAAAGCAGGTTACATTCCACAGGAAAAAGAATCTTCAGTACTATGAGATATCAGCGAAGAGCAACTACAATTTTGAGAAACCTTTCTTGTATCTTGCTAGGAAGCTTGCAGGGTGATTAAATAATATAGAAATTATTCAATTTCTGGTTTATATATGCTACAGAGGATATTTAACATTGATAA-TTGCTTTGGTGATTTTAGGGATCCCAATCTCCACTTTGTGGAGTCCCCTGCTCTTGCTCCTCCAGAAGTACACATTGACTTGGCTGCACAGCAACAGTAAGAATCTTGTCCTTGTAGTGC-TTCTTCTACTGTTGCYCCTC-AATA------TTTTTCTTTTTAATAATGATAWC-TTCTTATTGATATCTGGTTTGCTTTAGACTAYATWTTAAATCAATTCATTTGATATCAA--------TAKACCTGTCCAGTTCTGGTCCCCTGCCTC-ATTATGTTTTTTGTTTGTTACAGGCACGAGGCTGAGCTTGCTGCAGCAGCTAGTCAGCCTCTTCCAGATGATGATGATGATGCGTTTGAGTAGAGAGAACTGGTGGAGAGGCTTGGGTTCTACCTTTTTGCAATGATTTAATGCTTCCTTTA-----TTATGCATCGTTCGCTTACCAAGTTTTTAAACTGGGCTTGGTGCTTTGAGCGGTCTCATGGATGTACGTGGAAGCAAGCCAGATGGCTCAGAGGTTGGTTCTGGTGATGGCCAAGGGAAGTCWGCTTCTGGACATGGCAGTGGAAATAGAGATTCCTAAGGTCGAAGATAGTTCTAAGTGAGA----TGGCTGCAGGTGGTTAAACCWTSTAGGGATGAT---AGTGTGTAGACCTTTTTTGATAGTGTGTAGACCTTTTTGSG-----TACTGGCATATACATATCTACATATTTCAACACATATGAACAACCTTTACCATCTC
			CACTGAATTTGTAGTTGTAGCATCTCCAATGAACAGCCATCCCATGTTCGAATTGGTTTCAGCAGCCCAGACAATCCTCCCCGACAGCGATGGCGCCATCGATGGGCATCTCCGGGAAGTGGGGCTGACCTTCCACTTACTTAAGGATGTGCCCGGCCTCATTTCCAAGAACATTGAAAAAAGCCTGAATGAAGCCTTCCAGCCTTTGGGCATCAAGGACTGGAACTCCATTTTCTGGATTGCACACCCTGGTGGGCCTGCAATCTTGGATCAAGTTGAGGAAAAATTAGCCCTAAAGCCYGAGAAGTTACGCTCCACACGACACGTCTTGAGCGAGTATGGTAACATGTCAAGTGCTTGCGTGTTGTTTATTTTRGACGAGATGAGGAGGAAGTCGGCTGAGGAAGGGCTGAAGACCACGGGTGAGGGGCTGGAAT-GGGGCGTGCTCTTCGGTTTCGGACCAGGGCTCACTGTTGAGACCGTGGTGCTCCACAGTGTGTCTACTTGAGGGACTAAAAAATATCTACTGTTTCCACTTTACTTGCCTGATTTGGTTTTCCCCTTCTCTTGTTGGTGAAAACTGACCCCAAGGACGAGTTCCTTGCAATATTGAGAGCCACTGTGAAGTGCTTGACCCGCCCAGAGAAGTACTTTGAGAAGGTTCTYAGGCTGGCAATCAACAAGCGAGGCACAGATGAAGGGGCTCTCACTAGAGTTGTCACTACAAGGGCTGAGATTGACATGAAGATCATAAAGGAGGAGTACCACAAAAGGAACAGCGTCACTCTGGATCATGCCATTGGCAAGGACACCACTGGAGACTATGAAAAAATGCTTCTGGCCCTGATAGGACACGGAGATGCTTGAGCTCGTTWTTTCTT-CATGACATTTGCTTCTGATGGTGTCTATATATATAATAACTTATATAGTCTGCC----GTGTTTTCAAATGGTTGCATGTTGTGGAATGGGTTATCCTGGTTTTGTGTG--TGG-TCCTTAATAATCAGTCTTGTGGCTATTGCGTGTCTTGGAAGACTTCAGTGTGATCAGACACAGCGAAACTGGAGCTGTTGAAGAGCTTGGGAGCTGATTTGACGATTGACTACACTAAGGAGAACTTTGAAGATTTGGCAGAGAAATTCGATGTAGTTTATGATGCAGTTGGTAAGTTCTTGTGTTTATTGCTCATTTT-GAGGAGTCACTTATTGCACTATTGTCCTTTGTAGCTTATT-GAAATTTAATTCCCCAGCTCCATATTTGTTTGGGCCTGGTTTGATA-GAGTAAATTGATGGTGGATGAACAC----TACTTTTT-CCTTTCTACATTAACAGGGCAGTGTGATAAGGCAGTGAAGGTAGTGAAAGAAGGAGGCAGCGTGGTGGCATTAACAGGTGCCGTGACACCTCCTGGTTTCAGATTTGTAGTAACTTCAAATGGAGAGGTGTTGAAGAAACTGAACCCATATTTGGAGAGCGGGAAGGTGAAGCCAGTGGTTGATCCCAAGGGACCATTTCCATTTTCTCAGGTTGTTGAAGCTTTCTCCTACGTTGAAACAAGCCGAGCCACTGGAAAGATAGTTATACATCCGATTCCATGAGAGAAGAG----AGTAAAACTCGGTCACTATGGA----GATGYATGATTGGAATGAAACCTGAGAAATTTTCAGTTTGATGTATAAATATTAAATATATTCTGGTTGAGAGGAGCTTTGGCCACCATGGATAGAGACTATGGAATTCTTAACAAGGTTTTCCATCATATAACGGATACTCATGTGGCACACCATTTGTTCTCAACAATGCCGCATTATCATGCAATGGAGGCTACAAAGGCCATAAAGCCARTATTAGGAGATTATTATCAGTTTGATGGGACTCCATTTTACAAGGCAATGTGGAGAGAGGCAAAGGAGTGTGTCTATGTCCAGTCGGATGGTGACAAGAGCAAAGGTGTTTTCTGGTACCAGAATAAGTTTTGATGACTTR
			AACTGGTGATGTTTGTTTCGGAATGTTCTAGTTTCTTCTT--AAGGATTTTAGC-TTCCCGTTA-T--TGTTAACTTAGCCATGTCTGTGC---------TTGTACCTCGAATCTTGGTTGCATTAATATCATTCCATGGCCAACCAA-GC---GGAATCAGCTGGGGGAATCACATTGAAACCGCMGAAGCARCAGCGATTCTGKCCATGGCTAATAGAGAACTA----TGAAGCAGAGAGCTGCTGCT---CTGGACTAGTGGTTCAACCC-ATCTGCTACTT-CAGCCAATTTTGCCATYACCC-CTCTGTTCACCATTS-CCTCTGGTAYCAGCTT-CYATCTTCAAAAAAAA--TGATGCTTCCGCTTTCAGCTTTT-AGCTTTTGGCTTTTGGCTTTTGGCTTTT----------------------------GGATGTAAATGAATGAGATTCTCTATTGGGTTTTGCTTAGTATTGTTATTGATTGGTCACTCCAGGAGAAGGAACCTCCAATCCAAAGTCTACAAGTAAAAGGAAGTTTATCGACACTGGCAGCTTTGCTGAGCAGGACAAATACTTGGAAATGTCGAAACGTGCATGCAAAGCTTCTAATTCCTACCTGGACTTGAATCTGCCTGTAGAGGAGTTGGAAGAAGATGTT---GATTCRGCAAATTGTGACAGTGATTCCCTCTCTGAAAGCTCAGAAGCTTGGTTGGAAGAGTTCTTAGATCAAATGGATGAAAAAGTGACTTTCAAGCCCTTCAATTTTGATGCAGTTGCTCAGRAGCTACTTAAGGAAATAAGCCTGAACTTCCAAAAGATTATCGGATCTGACATTCAGTTGGAGATTGACAGCGAGCCATTGAAAAGCTTGGGCTGAGGCACAAGGAACACATTGCAGCTTATGGAGAAGGCAATGAACGCCGTCTCACTGGACGACATGAAACTGCTGACATCAACACATTCTTATGGGTAAAAATTACTGTTTCCATCAATTAAATAGAAGATCAAATCATTCAGAAAGTAA-TGTAGAT----------------------------------------------------GGAGGAACTTGGCAAGGAACTAGGGAGC--------------------------------------TATTAGCAATGATTTAACATATGCA-TTGAGAATTTGTAATTAGTTGAATCATAAGCCAGAAATCACCC-TTTTTTYGRGAATTTGGAT-AAGTTTCCCAGAATGCTGATCATCCGTCCTTCACATGTGGTTGATTTACAGGGAGTGGCAAACCGAGGAGCCTCCATTAGAGTTGGAAGAGACACAGAGAAAGCTGGGAAAGGATATTTTGAGGACAGAAGGCCTGCTTCAAACATGGATCCTTATGTGGTCACCTCCATGATTGCAGAAACTACAGGATTAGAAGCTAAATTCGACATGTTGATTGCCAACATCATCATCGACTGTTTGATGAGCCACTCTAGCTACTTGGCAAGCAACATGTCGAATTTAGCTTCTAATCCTGAACACAATGCCACAAAATCAGCCTATGAACATTGCTTCCTGCACTGTTCTGATGCAAAGAAGGCGCTAAATTCAGCAGCTTTGGAGCTAAAGAATGGCAGCTATGATAGCGCTGAACTGTCCTTGCGCGAAGCAGCGCTATATCAAGGCACATGCCGATACGAGTTTGTGAGTTCAAATGAGACTTATGTGCCACCTAATGTTTACTATGATCTGAGGGTCTTTGATATACTTACTGTGGCTGCCTTTAGAATTATCAAGGGTCCTGAACTTGTGGACAACTGCTCCAGGCATGCAGTTCTACACTGCAAACTAYGTGAATGGAGTTGCTGGAAAAGATGGAGCTGTTTATGGAAAGCATTCAGGGCTCTGCTTGGAGACACAGGGATACCCAAACGCCATTAACCAGCCAAACTTCCCATCGATCGTCGTCCAGCCAGGTGAGAAGTATCA
			ACACATCATGTTGTTTGAGTTCTCCGTTGAGTGAAGGAGCAGATATA-TTTGAGAAAAGTCTGCTCTGTGTTTGGTTTTCAATGGCTGTGAGACCAATGCTGATGGTGATAGCCAGATTGGAACGGTGGGATGTGTGGCTGTTGACACTMATGGAAATTTAGCAGCTGCTACTTCTACTGGTGGACTGGTTAACAAAATGGTGGGCAGGATTGGGGACACACCCATTGTAGGTGCAGGSAACTATGCRAACAGCCTGTGTGCAGTCTCTGCCACAGGAAAAGGCGAAGCAATAATACGTGGTACTGTTGCAAGAGATGTGGCAGCACTCATGGAGTACAAAGGGCTTTCGCTCGAGGAAGCAGCAGCGTATGTATCCTTGTCCTCCCAACTCTCAAAGGCAAGCTCAATGGCATTGCCCTGCGTGTGCCCACCCCAAATGTGTCGGTTGTGGACCTTGTTGTTCAGGTGTCCAAGAAGACCTTTGCAGAGGAGGTGAATGCTGGTTTCAGGGACAGTGCTGAGAAGGAGCTCCAAGGGATTCTCTCTGTGTGTGATGAGCCCCTGGTTTCAGTTGACTTCAGGTGCTCTGATGTGTCCTCGACCGTGGACTCATCACTGACCATGGTTATGGGAGATGACATGGTTAAGGTGATAGCTTGGTACGACAATGAATGGGGTTACTCTCAAAGGGTTGTGGATTTGGCTGATATTGTGGCCAACAAATGGAAATGATGAGCGGATTTGGGAGTAGTGGCTTCATCAGCATTGGGGTTTAGGACTCGGACTGAAAATGACATCAAGTTGGCTAATAGCGTTGATGTTGGGTCCCTTCGTGATCCACAGGAGGATGCAGTCAGGGTCAAGGACCCGGAATGGCTCATTGTTATTGGGGTCTGCACCCACTTGGGCTGCATCCCCTTGCCAAATGCTGGTGATTTTGGTGGTTGGTTTTGTCCATGCCATGGCTCCCACTACGATGTCTCTGGCAGGATCCGCAAAGGGCCAGCACCCTACAATCTTGAGGTACCCACTTACAGCTTCTTGGAGGAGAACAAGTTAATGATTGGCTGAGAATCGATGTTGAAGAGCAAGCACAACTTGAAATTCTGAGAGTGTCTTTCATTTACCAAGTGCAAGTGATTCT-AATATCCTAAAGGGCAATGCTTTGATCAGAAAAGAACTGATACAATGAACCATA-TAATGTGTTACAACTTCCAAGATCACAGCTATACTGYATTATTGCCATCTTATGCTTGGCTGTTAATTTATTGCTTTTGCCTCTCTATTAATGTTGGTGT-ATGGAAAAATCTTTGTTGGATCTTGTTATTTCTGATGTGGATT-AGGTTTAAAACATCATTATAGAAGCTGATTTCACCAAAGAGGAGATTCCAAGACTGGGCCAACCCAGGGTCAATGGGGAAGCAGTACTTCCTCGGGTTTGAAAAATACTTGGGAGGGTCTGGCGACCCAGCCTACCCAGGAGGCCCACTGTTCAACCCTCTCGGGTTTGGTAAAGATGAGAAATCCCTCAAGGATCTGAAGCTCAAAGAGGTTAAGAATGGGAGATTGGCTATGTTGGCCATATTGGGCTACTTTGCACAAGGGCCTGTGACAGGAGTCGGGCCCTTMCAAAACCTGCTGGACCATTTGGCAGACCCTGTCAACAACAATATCATAACCAGCCTCAAGTTCCACAACTAGGATACTCATCCTCTTGTTGCTTTGCTTCACGATT-------CACTCTCTCTGTGT--CCTCTCAGCTGTCACCTCTCTCTCYCCCCCTC----ATATTTGTAATGTTATTATGTGAAGACTTGGCCTTTAAATTT-----------------------------------CTCCCTCTCCCTCAAACTCCGCCACCCTAAGCCCCTCAGATTCTCCACCGCCATCTCYGCTACCATCGCCGTCGGTGASAAGCTCCCAGAATCCACCTTCTCCTACTTCGACWCCGCCGGCGAG
			CTCCAGACCACCACCGTCTCCGACCTCACCAAGGGCAAGAAAGCCATCCTCTTTGCCGTCCCCGGCGCCTTCACCCCCACTTGCTCCCAGAAACACCTCCCCGGCTTCGTTGAAAAGTCCGGCGAGCTCAAGTCCAAAGGGGTCGAAACCATCGCCTGCATTTCCGTCAACGACGCCTTCGTCATGAAGGCTTGGAAGGCCGACTTGAAGATCGAGGACCAAGTGCTCCTGTTGTCGGATGGAAATGGGGACTTCACCAAAATGCAGATTTTCGTGAAGACCCTAACGGGGAAGWCCATAACCCTAGAGGTTGAATCRTCTGACACSATCGAYAATGTCAAGGCYAAGATCCARGACAAGGAAGGCATCCCGCCGGACCAGCAGCGYCTCATCTTCGCTGGMAAACAGCTGGAGGACGGCCGAACCCTAGCCGACTACAAYATCCAGAAGGAGTCRACCCTCCACCTGGTGCTCCGCCTCCGTGGTGGCGCCAAGAAGCGCAAGAAGAAGACCTACACCAAGCCCAAGAAGATCAAGCACAAAAAGAAGAAGGTCAAGCTCGCTGTTTTGCAGTTATTTTTTGCAGACTTTGCTGTAATGTATATGACACAAACCTCTGATTCTCTACACATCAAGCTCTAAATTATGTTTCGCTGAGAAGAGCGAAGATCGGTGTCCGTC----TGCCCTCAGAATTGATCGGGAGTTTGACGGGGCTGATCAATCAGGCTTCATGTATCATATTGTGCCAGCCGGGTGCCGCCTGTCGATTGTAATCCCTAGTTTTTYCCCCC--TCTATTTGTCCTTTGCTTTATGTTTCTTGATCGGGCAGGATATGGAAGAATTGGTTTCTATGGGTTTAGTTCGAAGCATTGGGATAAGGTATGCTCACAAGTT-GAAAATTTTAGRTAYAATTTGGCCAATACTGTGAAATTTCATACAAGCWCTATCCATCATATCCTATGAAAACTTTCCCCTTTCTTCGAGCCTTACTCTGGAACTTGGATGGAGAAAWAAAAA--GACTTTTTTAAACTAATTAAGGTGCAATTAGAGAAACAGTTGAAACTTGAATTTCTA-----TTTCCATGTCAACAAG-GGTTTGTTAGTGACATCTCTTATTGATTGGGGGAAAAAGTTTCTGACATTATATACGTAATGAACTTCTTTT-AACTAAGTATATGCATTTTAAAACYRTGAGAAGYCATTAGGC---TCAAAAT-GATAATGTCTACTCAGAAGGGAA-----TGAGTCATTACAAAATCTCTCTTGCCAATTGAAA-TTAAAGGCTTCAAG----------------------------------------------TTGTTCCTTTGTTCTGATTCTTCAGTTTTGTAAATTTATTTTGAAACTY-GGGAATTGTGTTTTGAAAGAAAGTTTTCTTGCAGCAACTACGACATCTTTCTAACCAGGGATTGCTTAGCTTACTCCAAAGTGAAGCCTGCTGTGAATCAGATCGAGACACACCCCTACTTCCAACGCGACTCCCTCGTCAAATTCTGTCAGAAGCATGGAATCTGTCCCTTAGCAGCAGGGATTCTAGTTCTCCGCCGTTGATYTGATC-TTTGATCAAACGACCATGCCGATCCGCAACATMGCCTTTGGAAGGCCCGAGGAGGCGACTCGACCCGACGCTCTTAAAGCGGCGTTTGCTGAGTTTATATGTACCTTGATTTTCGTGTTCGCCGGCGAAGGTTCCGGCATGGCCTTTAACAAACTCACTGACAACGGTTCCACCACCCCCGCTGGCCTCGTTGCCGCCTCTCTGGCTCACGCATTCGCTCTCTTTGTTGCCGTCTCTGTAGGAGCATCAAATGTACGCTGAGATGGCTTCCCGCCATAGGGTTAGGTCTCCTTGCATCCAAATCATCAAGACTGCAACCATCCCAGCTAAGCTTTGCAAGAGGGAGAGCTCAAAACAATTCCACAACTCCAAGATCAAGTTCCCC
			CTGACCTTCAGGAAGGTCAGGCCACCAACCAGGAAGCTCAAGACCACCTACAARGCATCAAGRCCCAACTTGTTTATGTAAGTCTGGGTGATCATTTGTTGRATGAGCTATAAA-GGTCG-ATCWAATTTTTTT-GAAATTTTGTTTTACTATTCAGTAGAAACCTTCCTGCRTTTTGGATCTTGTTTGTTGGATATTATTTGGCTTGATAACCTTWGCAT---ATCAGACRGTC-GAGGACYGTGATCTATGAGGGCCTTAAAATCCCTGTTTTATTTACTTTTT-GAAAGTTT-GAGTTAATCCGGATGTCTCCATCACATGGGGGAAACTGGGG-TGAAATTGGTGGGTGGGGTTT-ATMTTTTGGATGTGTGGATGAGATTTTACCACRTACAGGGTTGTAATTTC-----------TACAGTGGGYGGAGCGAGGGAATCATCTAGRGACAAACCCCAC--TATGGTTTTTGTTTCCTTCCTCATATGTTAAAAAA-GCTRGGAATTTGATTCCGTTT-GAGTGG---TGATGT-AGAACCTGATCTCTTCTTTAGATTTTTCTTCTCTTTTT-GTATATCTAGAA-GAAAGAGAGGCAG---TATTTTTTAAATTGGATGAGAATTTGGCTACCATGCTGCTCCTATCCTCTTCCCAGAAAGGGAGTTCTGAGTTTGTCAAGTCTC--TGACTTCAATTTCATCATATA--TGTAGATAAA-GCTTTATGACTC----TGTAAGCGTGCAACTCAC----TGATGCAAA-GCCTATTATTACGTTTA-GATACATGGATTA-CATATGTGCTTTCACCAGCTGAGATTTATCCATGTACTTGTCCTTTCACAAGTGGGGCTTGATTGGATCGACGATGCTGTGTTGATGTGCATAKAACTGTTGTTCTGTGTTGTGTGGTTT-TGTATCTAAATAAAA-GGACAAACTGCTCCTTGTCGATCAGATACGAGCATTCCAGAGAATATGAAGGCTATTGATGTCATACCTCTGCTGACACCTACTGTGCTGGAGAAGATTGAGGCTGTTGTTCAAAGCAAGCCAAAGCGACCTGATTCATATAGGTGAACAGGATAACCATTCAACCCTGTTGAGTGTTGTGGATATTACTTGGAACATTCCATTTTCCAACCTACCAGAATGCTAGCTACCAATTGGTGTGAAGGACATTTTATGTTCCTCTTGTTTGAATGTG-TTTTCTTCACTGAAATTCTCA-AGCATAGAGTTCTCTTCCTATTTATTTTTTC-TTTTCTTCTGGGTGGGGTGTAAAAGGGTA---TTATTTGAACCATTAAATCAACTGGAGATTGGAACCTGGGATTCAATTTAAGAGACCATACTTTTATAGTCAATTA------------TTCGGTTTTGGTTTGATAAAAAAACAGGTGCAAGTTCTGTTGA
		</sequence>
		<sequence>
			<taxon idref="166VPIASGA"/>
			TGGAAAGCCCCTTTCTATGCTTATTACAAGGACTTCGACATAGAGGGATGCCCAATGCCAGGACCCGGGACTTGTGCCTCTAACCCTAATAACTGGTGGGAGGGAACTGCATACCATGAACTCAGCCCTATTGAAGCCAGACGATACCATTGGGTCCGTCAGAACCACATGATCTATGACTACTGCACGGACAAATCGCGATACCCGGTTACCCCACCGGAGTGTGTCGCAGGCATCTAAAATTCGATGGCCAATTTTTCCTTAATTGGTAAATACATTCATGCCTACGTACGTACACACCCTCATACACTTT-------GTTGTG-TGATAAGAGCCATGCATATCAGGGGGTATAGAGGGGAT-AAAAAATAATATTATTTTTGTTTCGATGGTGATTTTAGTATGTGGTTGA------AGCCTAAGATTT----GTAAGGTTTGTTTTCTAAGGGTGGGCAAAGGGTCAACTTCTATTTGTAAACCATATGTGTCTGTATTTGCCGATTATCATAAGTGCCAATAAAGCTTCTGCATGGTGCTGTACTAAGCATTCGTTTCAATGAAGATATATTGAGTGTGTGGAATCGCAATGCATCCGATCATCAGGTCAGTAACCACTAATTCACTACTATTCTGATATGTTCTGTGTTTGTGTACAATATGGTGACCTTGATTTACTTT--CCATTAGGCTGTAATGGCTCTAAGAGATGCGATCAAACGGCACTTGAAGCTTCCCCATGGCTATGTTATGGAATACAAGGCTCATGATGCTTCTCTCCGTGACAACTCATCTTATAGGAACACATGGTTGAGAGGATGATCCTGTGGATTCCCTCCTTAAGCAACCATGTGGGAATGGAAGTTCAGATAGCTGTC---------------CAGGATCAAAATCAGTTACTCCTATATTACCTT-----ACAACTAGTTTGGTGGTTGTCGCTCTGAGTTTTAATGTAAGACTGTATTAGCTTCAA--------CTGAAGTCAAAACTCTCAGTTTCGTTAATGAATTTGCTGGTTTTCCCACAGGTTAAGGCAAAGCAGGTTACATTCCACAGGAAAAAGAATCTTCAGTACTATGAGATATCAGCGAAGAGCAACTACAATTTTGAGAAACCTTTCTTGTATCTTGCTAGGAAGCTTGCAGGGTGATTAAATARTATAGAAATTATTCAATTTCTGGTTTATATATGCTACAGAGGATATTTAACATTGATAA-TTGCTTTGGTGATTTTAGGGATCCCAATCTCCACTTTGTGGAGTCCCCTGCTCTTGCTCCTCCAGAAGTACACATTGACTTGGCTGCACAGCAACAGTAAGAATCTTGTCCTTGTAGTGC-TTCTTCTACTGTTGCCCCTC-AATA------TTTTTCTTTTTAATAATGATAAC-TTCTTATTGATGTCTGGTTTGCTTTAGACTATATTTTAAATCAATTCATTTGATATCAA--------TATACCTGTCCAGTTCTGGTCCCCTGCCTC-ATTATGTTTTTTGTTTGTTACAGGCACGAGGCTGAGCTTGCTGCAGCAGCTAGTCAGCCTCTTCCAGATGATGATGATGATGCATTTGAGTAGAGAGAACTGGTGGAGAGGCTTGGGTTCTACCTTTTTGCAATGATTTAATGCTTCCTTTA-----TTATGCATCGTTCGCTTACCAAGTTTTTAAACTGGGCTTGGTGCTTTGAGCGGTCTCATGGATGTACGTGGAAGCAAGCCAGATGGCTCAGAGGTTGGTTCTGGTGATGGCCAAGGGAAGTCTGCTTCTGGACATGGCAGTGGAAATAGAGATTCCTAAGGTCGAAGATAGTTCTAAGTGAGA----TGGCTGCAGGTGGTTAAACCATCTAGGGATGAT---AGTGTGTAGACCTTTTT---------------------GCG-----TACTGGCATATACATATCTACATATTTCAACACATATGAACAACCTTTACCATCTC
			CACTGAATTTGTAGTTGTAGCATCTCCAATGAACAGCCATCCCATGTTCGAATTGGTTTCAGCAGCCCAGACAATCCTCCCCGACAGCGATGGCGCCATCGATGGGCATCTCCGGGAAGTGGGGCTGACCTTCCACTTACTTAAGGATGTGCCCGGCCTYATTTCCAAGAACATTGAAAAAAGCCTGAATGAGGCCTTCCAGCCTTTGGGCATCAAGGACTGGAACTCCATTTTCTGGATTGCACACCCTGGTGGGCCTGCAATCTTAGATCAAGTTGAGGAAAAATTAGCCCTAAAGCCCGAGAAGTTACGCTCCACACGACACGTCTTGAGMGAGTATGGTAACATGTCAAGTGCTTGCGTGTTGTTTATTTTGGACGAGATGAGGAGGAAGTCGGCCGAGGAAGGGCTGAAGACCACGGGTGAGGGGCTGGAAT-GGGGCGTTCTCTTCGGTTTCGGACCAGGGCTCACTGTTGAGACCGTGGTGCTCCACAGTGTGTCTACTTGAGGGACTAAAAAATATCTACTGTTTCCGCTTTACTTGCCTGATTTGGTTTTCCCCTTCTCTTGTTGGTGAAAACTGACCCCAAGGACGAGTTCCTTGCAATATTGAGAGCCACTGTGAAGTGCTTGACCCGCCCAGAGAAGTACTTTGAGAAGGTTCTTAGGCTGGCAATCAACAAGCAAGGCACAGATGAAGGGGCTCTCACTAGAGTTGTCACTACAAGGGCTGAGATTGACATGAAGATCATAAAGGAGGAGTACCACAAAAGGAACAGCGTCACTCTGGATCATGCCATTGGCAAGGACACCACTGGAGACTATGAAAAAATGCTTCTGGCCCTGATAGGACACGGAGATGCTTGAGCTCGTTATTTCTT-CATGACATTTGCTTCTGATGGTGTCTATATATATAA---CTTATATAGTCTGCC----ATGTTTTCAAATGGTTGCATGTTGTGGAATGGGTTATCCTGGTTTTGTGTG--TGG-TCCTTAATAATCAGTCTTATGGCTATTGCGTGTCTTGGAAGACTTCAGTGTGATCAGACACAGCGAAACTGGAGCTGTTGAAGAGCTTGGGAGCTGATTTGACSATTGACTACACTAAGGAGAACTTTGAAGATTTGGCAGAGAAATTCGATGTAGTTTATGATGCAGTTGGTAAGATCTTGTGTTTATTGCTCATTGT-GAGGAGTCACTCATTGCACTATTGTCCTTTGTAGCTTATT-GAAATTTAATTCCCCAGCTCCATATTTGTTTGGGCCTGGTTTGATA-GAGTAAATTGATGGTGGATGAACAC----TACTTTTT-CCTTTCTACATTAACAGGGCAGTGTGATAAGGCAGTGAAGGTAGTGAAAGAAGGAGGCAGCGTGGTGGCATTAACAGGTGCCGTGACGCCTCCTGGTTTCAGATTTGTAGTAACTTCAAATGGAGAGGTGTTGAAGAAACTGAACCCATATTTGGAGAGCGGGAAGGTGAAGCCAGTGGTTGATCCCAAGGGACCATTTCCATTTTCTCAGGTTGTTGAAGCTTTCTCCTACGTTGAAACAAGCCGAGCCACTGGAAAGATAGTTATACATCCGATTCCATGAGAGAAGAG----AGTAAAACTCGATCACTATGGA----GATGTATGATTGGAATGAAACCTGAGAAATTTTCAGTTTGATGTATAAATATTCAATATATTCTGGTTGAGAGGAGCTTTGGCCACCATGGATAGAGACTATGGAATTCTTAACAAGGTTTTCCATCATATAACGGATACTCATGTGGCACACCATTTGTTCTCAACAATGCCGCATTATCATGCAATGGAGGCTACAAAGGCCATAAAGCCAGTATTAGGAGATTATTATCAGTTTGATGGGACTCCATTTTACAAGGCAATGTGGAGAGAGGCAAAGGAGTGTGTCTATGTCCAGTCGGATGGTGACAAGAGCAAAGGTGTTTTCTGGTACCAGAATAAGTTTTGATGACTTA
			AACTGGTGATGTTTGTTTCGGAATGTTCTAGTTTCTTCTT---AGGATTTTAGC-TTCCCGTTA-T--TGTTAACTTAGCCATGTCTGTGC---------TTGTACCTCGAATCTTGGTTGCATTAATATCATTCCATGGCCAACCAA-GC---GGAATCAGCTGGGGGAATCACATTGAAACCGCMGAAGCAGCAGCGATTCTGGCCATGGCTAATAGAGAACTA----YGAAGCAGAGASCTGCTGCT---CTGGACTAGTGGTTCRACCC-ATCTGCTACTT-CAGCCAATTTTGCCATTACCC-CTCTGTTCACCATTC-CCTCTGGTACCAGCTT-CCATCTTCAAAAAAA---TGATGCTTCCGCTTTCTGCTTTT-AGCTTTTGGCTTTTGGCTTTT-----------------------------------GGATGTAAATGAATGAGATTCTCTATTGGGTTTTGCTTAGTATTGTTATTGATTGGTCACTCCAGGAGAAGGAACCTCCAATCCAAAGTCTACAAGTAAAAGGAAGTTTATCGACACTGGMAGCTTTGCTGAGCAGGACAAATACTTGGAAATGTCGAAACGTGCATGCAAAGCTTCTAATTCCTACCTGGACTTGAATCTGCCTGTAGAGGAGTTGGAAGAAGATGTT---GATTCGGCAAATTGTGACAGTGATTCCCTCTCTGAAAGCTCAGAAGCTTGGTTGGAAGAGTTCTTAGATCAAATGGATGAAAAAGTGACTTTCAAGCCCTTCAATTTTGATGCAGTTGCTCAGAAGCTACTTAAGGAAATAAGCCTGAACTTCCAAAAGATTATCGGATCTGACATTCAGTTGGAGATTGACAGCGAGCCATTGAAAAGCTTGGGCTGAGGCACAAGGAACACATTGCAGCTTATGGAGAAGGCAATGAACGCCGTCTCACTGGACGACATGAAACTGCTGACATCAACACATTCTTATGGGTAAAAATTACTGTTTCCATCAATTAMATAGAAGATCAAATCATTCAGAAAGTAA-TGTAGAT----------------------------------------------------GGAGGAACTTGGCAAGGAACTAGGGAGC--------------------------------------TATTAGCAATGATTTAACATATGCA-TTGAGAATTTGTAATTAGTTGAATCATAAGCCAGAAATCACCC-TTTTTTCGGGAATTTGGAT-AAGTTTCCCAGAATGCTGATCATCCGTCCTTCACATGTGGTTGATTTACAGGGAGTGGCAAACCGAGGAGCCTCCATTAGAGTTGGAAGAGACACAGAGAAAGCTGGGAAAGGATATTTTGAGGACAGAAGGCCTGCTTCAAACATGGATCCTTATGTGGTCACCTCCATGATTGCAGAAACTACAGGATTAGAAGCTAAATTCGACATGTTGATTGCCAACATCATCATCGACTGTTTGATGRGCCACTCTAGCTACTTGGCAAGCAACATGTCGAATTTAGCTTCTAATCCTGAACACAATGCCACAAAATCAGCCTATGAACATTGCTTCCTGCACTGTTCTGATGCAAAGACGGCGCTAAATTCAGCAGCTTTGGAGCTAAAGAATGGCAGCTATGATAGCGCTGAACTGTCCTTGCGCGAAGCAGCGCTATATCAAGGCACATGCCGATAYGAGTTTGTGAGTTCAAAYGAGACTTATGTGCCRCCTAWTGTTTACTATGATCTGAAGGTCTTTGATATACTTACTGTGGCTGCCTTTAGAATTATCAAGGGTCCTGAACTTGTGGACAACTGCTCCAGGCATGCAGTTCTACACTGCAAACTATGTGAATGGAGTTGCTGGAAAAGATGGAGCTGTTTATGGAAAGCATTCAGGGCTCTGCTTGGAGACACAGGGATACCCAAACGCCATTAACCAGCCAAACTTCCCGTCCATCGTTGTCCAGCCAGGGGAGAAGTATCA
			ACACACCATGTTGTTTGAGTTCTCCGTTGAGTGAAGGAGCAGATATA-TTTGAGAAAAGTCTGCTCTGTKTTTGGTTTTCAATGGCTGTGAGACCAATGCTGATGGTGATAGCCAGATTGGAACGGTGGGATGTGTGGCTGTTGACACTCATGGAAATTTAGCAGCTGCTACTTCTACTGGTGGACTGGTTAACAAAATGGTGGGCAGGATTGGGGACACACCCATTGTAGGTGCAGGGAACTATGYGAACAGCCTGTGTGCAGTCTCTGCCACAGGAAAAGGYGAAGCAATAATACGTGGTACTGTTGCAAGAGATGTGGCAGCACTCATGGAGTACAAAGGGCTTTCGCTCGAGGAAGCAGCAGCGTATGTATCCTTGTCCTCCCAACTCTCAAAGGCAAGCTCAATGGCATTGCCCTGCGTGTGCCCACCCCAAATGTGTCGGTTGTGGACCTTGTTGTTCAGGTGTCCAAGAAGACCTTTGCAGAGGAGGTGAATGCTGGTTTCAGGGACAGTGCTGAGAAGGAGCTCCAAGGGATTCTCTCTGTGTGTGATGAGCCCCTGGTTTCAGTTGACTTCAGGTGCTCTGATGTGTCCTCGACCGTGGACTCATCACTGACCATGGTTATGGGAGATGACATGGTTAAGGTGATAGCTTGGTATGACAATGAATGGGGTTACTCTCAAAGGGTTGTGGATTTGGCTGATATTGTGGCCAACAAATGGAAATGATGAGCGGATTTGGGAGTAGTGGCTTCATCAGCATTGGGGTTTAGGACTCGGACTGAAAATGACATCAAGTTGGCTAATAGYGTTGATGTTGGGTCCCTTCGTGATCCACAGGAGGATGCAGTCAGGGTCAAGGACCCGGAATGGCTCATTGTTATTGGGGTCTGCACCCACTTGGGCTGCATCCCCTTGCCAAATGCTGGTGATTTTGGTGGTTGGTTTTGTCCATGCCATGGCTCCCACTACGATGTCTCTGGMAGGATYCGCAAAGGGCCAGCACCCTACAATCTTGAGGTACCCACTTACAGCTTCTTGGAGGAGAACAAGTTAATGATTGGCTGAGAATCGATGTTGAAGAGCAAGCACAACTTGAAATTCTGAGAGTGTCTTTCATTTACCAAGTGCAAGTGATTCT-AATATCCTAAAGGGCAATGCTTTGATCAGAAAAGAACTGATACAATGAACCATA-TAATGTGTTACAACTTCCAAGATCACAGCTATACTGTATTATTGCCATCTTATGTTTGGCTGTTAATTTATTGCTTTTGCCTCTCTATTAATGTTGGTGT-ATGGAAAAATCTTTGTTGGATCTTGTTATTTCTGATGTGGATT-AGGTTTAAAACATCATTATAGAAGCTGATTTCACCAAAGAGGAGATTCCAAGACTGGGCCAACCCAGGGTCAATGGGGAAGCAGTACTTCCTTGGGTTTGAAAAATACTTGGGAGGGTCTGGCGACCCAGCCTACCCAGGAGGCCCACTGTTCAACCCTCTCGGGTTTGGTAAAGATGAGAAATCCCTCAAGGATCTGAAGCTCAAAGAGGTTAAGAATGGGAGATTGGCTATGTTGGCCATATTGGGCTACTTTGCACAAGGGCCTGTGACAGGAGTCGGGCCCTTGCAAAACCTGCTGGACCATTTGGCAGACCCTGTCAACAACAATATCATAACCAGCCTCAAGTTCCACAACTAGGATACTCATCCTCTTGTTGCTTTGCTTCACCATT-------CACTCTCTCTGTGT--CCTCTC------------TCTCTCTCCC--TC----ATATTTGTAATATTATTATGTGAAGACTTGGCCTTTAAATTT-----------------------------------CTCCCTCTCCCTCAAACTCCGCCACCCTAAGCCCCTCAGATTCTCCACCGCCATCTCCGCTACCATCGCCGTCGGTGACAAGCTCCCAGAATCCACCTTCTCCTACTTCGACTCCRCCGGCGAG
			CTCCAGACCACCACCGTCTCCGACCTCACCAAGGGCAAGAAAGCCATCCTCTTTGCCGTCCCCGGCGCCTTCACCCCCACTTGCTCCCAGAAACACCTCCCCGGMTTCGTTGAAAAGTCCGGCGAGCTCAAGTCCAAAGGGGTCGAAACCATCGCCTGCATTTCCGTCAACGACGCCTTCGTCATGAAGGCTTGGAAGGCCGACTTGAAGATCGAGGACCAAGTGCTCCTGTTGTCGGATGGAAATGGGGACTTCACCAAAATGCAGATTTTCGTGAAGACCCTAACGGGGAAGACCATAACCCTAGAGGTTGAATCATCTGACACSATCGAYAATGTMAAGGCYAAGATCCARGACAAGGAAGGCATCCCGCCGGACCAGCAGCGYCTCATCTTCGCTGGAAAACAGCTGGAGGACGGCCGAACCCTAGCCGACTACAAYATCCAGAAGGAGTCRACCCTCCACCTGGTGCTCCGCCTCCGTGGTGGCGCCAAGAAGCGCAAGAAGAAGACCTACACCAAGCCCAAGAAGATCAAGCACAAAAAGAAGAAGGTCAAGCTCGCTGTTTTGCAGTTATTTTTTGCAGACTTTGCTGTAATGTATATGACACAAACCTCTGATTCTCTACACATCAAGCTCTAAATTATGTTTCGCTGAGAAGAGCGAAGATCGGTGTCCGTC----TGCCCTCAGAATTGATCGGGAGTTTGACGGGGCTGATCTATCAGGCTTCATGTATCATATTGTGCCAGCCGGGTGCCGCCTGTCGATTGTAATCCCTAGTTTTCCCCCCC--TCTATTTGTCCTTTGCTTTATGTTTCTTGATCGGGCAGGATATGGAAGAATTGGTTTCTATGGGTTTAGTTCGAAGCATTGGGATAAGGTATGCTCACAAGTT-GAAAATTTTAGGTACAATTTGGCCAATACYGTGAAATTTCATACAAGCACTATCCATCATATCCTATGAAAACTTTCCCCTTTCTTCGAGCCTTACTCTGGAGCTTGGATGGAGAAAAAAAAA--GACTTTTTTAAACTAATTAAGGTGCAATTAGAGAAACAGTTGAAACTTGAATTTCTA-----TTTCCATGTCAACAAG-GGTTTGTTAGTGACATCTCTTATTGATTGGGGGAAAAAGTTTCTAACATTACATGCGTAATGAACTTCTTTT-AACTAAGCATATGCATTTTAAAACCGTGAGAAGCCATTAGGC---TCAAAAT-GATAATGTCTACTCAGAAGGGAA-----TGAGTCATTACAAAATCTCTCTTGCCAATTGAAA-TTAAAGGCTTCAAG----------------------------------------------TTGTTCCTTTGTTCTGATTCTTCAGTTTTGTAAATTTATTTTGAAACTT-GGGAATTGTGTTTTGAAAGAAAGTTTTCTTGCAGCAACTACGACATCTTTCTAACCAGGGATTGCTTAGCTTACTCCAAAGTGAAGCCTGCTGTGAATCAGATCGAGACACACCCCTACTTCCAACGCGACTCCCTCGTCAAATTCTGTCAGAAGCATGGAATCTGTCCCTTAGCAGCAGGGATTCTAGTTCTCCGCCGTTGATTTGATC-TTTGATCAAACGACCATGCCGATCCGCAACATCGCCTTTGGAAGGCCCGAGGAGGCGACTCGACCCGACGCTCTTAAAGCGGCGTTTGCCGAGTTTATATGTACCTTGATTTTCGTGTTCGCCGGCGAAGGTTCCGGCATGGCCTTTAACAAACTCACTGACAACGGTTCCGCCACCCCCGCTGGCCTCGTTGCCGCCTCTCTGGCTCACGCATTCGCTCTCTTTGTTGCCGTCTCTGTAGGAGCATCAAATGTACGCTGAGATGGCTTCCCGCCATAGGGTTAGGTCTCCTTGCATCCAAATCATCAAGACTGCAACCATCCCAGCTAAGCTTTGCAAGAGGGAGAGCTCAAAACAATTCCACAACTCCAAGATCAAGTTCCCC
			CTGACCTTCAGGAAGGTCAGGCCACCAACCAGGAAGCTCAAGACCACCTACAAGGCATCAAGACCCAACTTGTTTATGTAAGTCTGGGTGATCATTTGTTGGATGAGCTATAAA-GGTCG-ATCTAATTTTTTT-GAAATTTTGTTTTACTATTCAGTAGAAACCTTCCTGCGTTTTGGATCTTGTTTGTTGGATATTATTTGGCTTGATAACCTTTGCAT---ATCAGACAGTC-GAGGACCGTGATCTATGAGGGCCTTAAAATCCCTGTTTTATTTACTTTTT-GAAAGTTT-GAGTTAATCCGGATGTCTCCATCACATGGGGGAAACTGGGG-TGAAATTGGT-GGTGGGGTTT-ATCTTTTGGATGTGTGGATGAGATTTTACCACRTACAGGGTTGTAATTTC-----------TACAGTGGGTGGAGCGAGGGAATCATCTAGGGACAAACCCCAC--TATGGTTTTTGTTTCCTTCCTCGTATGTTAAAAAA-GCTRGGAATTTGATTCCGTTT-GAGTGG---TGATGT-AGAACCTGATCTCTTCTTTAGATTTTTCTTCTCTTTTT-GTATATCTAGAA-GAAAGAGAGGCRG---TATTTTTTAAATTGGATGAGAATTTGGCTACCATGCTGCTCCTATCCTCTTCCCAGAAAGGGAGTTCTGAGTTTGTCAAGTCTC--TGACTTCAATTTCATCATATA--TGTAGATAAA-GYTTTATGACTC----TGTAAGCGTGCAACTCAC----TGATGCAAA-GCCTATT---ACGTTTA-GATACATGGATTA-CGCATATGCTTTCACCAGCTGAGATTTATCCATGWACTTGTCCTTTCACAAGTGGGGCTTGATTGGATCGACGATGCTGTGTTGATGTGCATAGAACTGYTGTTCTGTGTTGTGTGGTTT-GGTATCTAAATAAAA-GGACAAACTGCYCCTTGTCGATCAGATACGAGCATTCCAGAGAATATGAAGGCTATTGATGTCATACCTCTGCTGACACCTACTGTGCTGGAGAAGATTGAGGCCGTTGTTCAAAGCAAGCCAAAGCGACCTGATTCATATAGGTGAACAGTATATCCATTCAACCCTTTTGAGTGTTGTGGATATTACTTGGAACATTCCATTTTCCAACCTACCAGAATGCTAGCTACCAATTSGCRTGAAGGACATTTCATGTTTCTCTTGTTTGGATGTG-TTTTCTTCACTGAWATTCTCA-AGCATAGTTTTCTCTTCCTATTTATTTTTTC-TTTTCTTGTGGGTGGGGTGTAAAAGGGTA---TTATTTGAACCATTAAATCAATTGGAGATTGGAACCTGGGATTCATTTTAAGAGACCATACTTTTATAGTCAATTA------------TTCGGTTTTGGTTTGATAAAAAAACAGGTGCAAGTTCTGTTGA
		</sequence>
		<sequence>
			<taxon idref="172VPIASLI"/>
			TGGAAAGCCCCTTTCTATGCTTATTACAAGGACTTCGACATAGAGGGATGCCCAATGCCAGGACCCGGGACTTGTGCCTCTAACCCTAATAACTGGTGGGAGGGAACTGCATACCATGAACTCAGCCCTATTGAAGCCAGACGATACCATTGGGTCCGTCAGAACCACATGATCTATGACTACTGCACGGACAAATCGCGATACCCGGTTACCCCACCGGAGTGTGTCGCAGGCATCTAAAATYCGATGGCCAATTTTTCCTTAATTGGTAAATACATTCATGCCTACGTACGTACACACYCTCATACACTYT-------GTTGTG-TGATAAGAGCCATGCATATCAGGGGGTATAGAGGGGAT-AAAAAATAATATTATTTTTGTTTCGATGGTGATTTTAGTATGTGGTTGA------AGCCTAAGATTT----GTAAGGTTTGTTTTCTAAGGGTGGGCAAAGGGTCAACTTCTATTTGTAAACCATATGTGTCTGTATTTGCCGATTATCATAAGTGCCAATAAAGCTTCTGCATGGTGCTGTACTAAGCATTCGTTTCAATGAAGATATATTGAGTGTGTGGAATCGCAATGCATCCGATCATCAGGTCAGTAACCACTAATTCACTACTATTCTGATATGTTCTGTGTTTGTGTACAATATGGTGACCTTGATTTACTTT--CCATTAGGCTGTAATGGCTCTAAGAGATGCGATCAAACGGCACTTGAAGCTTCCCCATGGCTATGTTATGGAATACAAGGCTCAYGATGCTTCTCTCCGTGACAACTCATCTTATAGGAACACATGGTTGAGAGGATGATCCTGTGGATTCCCTCCTTAAGCAACCATGTGGGAATGGAAGTTCAGATAGCTGTC---------------CAGGATCAAAATCAGTTACTCCTATATTACCTT-----ACAACTAGTTTGGTGGTTGTCGCTCTGAGTTTTAATGTAAGACTGTATTAGCTTCAA--------CTGAAGTCAAAACTCTCAGTTTCGTTAATGAATTTGCTGGTTTTCCCACAGGTTAAGGCAAAGCAGGTTACATTCCACAGGAAAAAGAATCTTCAGTACTATGAGATATCAGCGAAGAGCAACTACAATTTTGAGAAACCTTTCTTGTATCTTGCTAGGAAGCTTGCAGGGTGATTAAATARTATAGAAATTATTCAATTTCTGGTTTATATATGCTACAGAGGATATTTAACATTGATAA-TTGCTTTGGTGATTTTAGGGATCCCAATCTCCACTTTGTGGAGTCCCCTGCTCTTGCTCCTCCAGAAGTACACATTGACTTGGCTGCACAGCAACAGTAAGAATCTTGTCCTTGTAGTGC-TTCTTCTACTGTTGCCCCTC-AATA------TTTTTCTTTTTAATAATGATAAC-TTCTTATTGATGTCTGGTTTGCTTTAGACTATATTTTAAATCAATTCATTTGATATCAA--------TATACCTGTCCAGTTCTGGTCCCCTGCCTC-ATTATGTTTTTTGTTTGTTACAGGCACGAGGCTGAGCTTGCTGCAGCAGCTAGTCAGCCTCTTCCAGATGATGATGATGATGCATTTGAGTAGAGAGAACTGGTGGAGAGGCTTGGGTTCTACCTTTTTGCAATGATTTAATGCTTCCTTTA-----TTATGCATCGTTCGCTTACCAAGTTTTTAAACTGGGCTTGGTGCTTTGAGCGGTCTCATGGATGTACGTGGAAGCAAGCCAGATGGCTCAGAGGTTGGTTCTGGTGATGGCCAAGGGAAGTCTGCTTCTGGACATGGCAGTGGAAATAGAGATTCCTAAGGTCGAAGATAGTTCTAAGTGAGA----TGGCTGCAGGTGGTTAAACCATCTAGGGATGAT---AGTGTGTAGACCTTTTTTGATAGTGTGTAGACCTTTTTGCG-----TACTGGCATATACATATCTACATATTTCAACACATATGAACAACCTTTACCATCTC
			CACTGAATTTGTAGTTGTAGCATCTCCAATGAACAGCCATCCCATGTTCGAATTGGTTTCAGCAGCCCAGACAATCCTCCCCGACAGCGATGGCGCCATCGATGGGCATCTCCGGGAAGTGGGGCTGACCTTCCACTTACTTAAGGATGTGCCCGGCCTYATTTCCAAGAACATTGAAAAAAGCCTGAATGAGGCCTTCCAGCCTTTGGGCATCAAGGACTGGAACTCCATTTTCTGGATTGCACACCCTGGTGGGCCTGCAATCTTGGATCAAGTTGAGGAAAAATTAGCCCTAAAGCCCGAGAAGTTACGCTCCACACGACACGTCTTGAGYGAGTATGGTAACATGTCAAGTGCTTGCGTGTTGTTTATTTTGGACGAGATGAGGAGGAAGTCGGCTGAGGAAGGGCTGAAGACCACGGGTGAGGGGCTGGAAT-GGGGCGTGCTCTTCGGTTTCGGACCAGGGCTCACTGTTGAGACCGTGGTGCTCCACAGTGTGTCTACTTGAGGGACTAAAAAATATCTACTGTTTCCACTTTACTTGCATGATTTGGTTTTCCCCTTCTCTTGTTGGTGAAAACTGACCCCAAGGACGAGTTCCTTGCAATATTGAGAGCCACTGTGAAGTGCTTGACCCGCCCAGAGAAGTACTTTGAGAAGGTTCTTAGGCTGGCAATCAACAAGCAAGGCACAGATGAAGGGGCTCTCACTAGAGTTGTCACTACAAGGGCTGAGATTGACATGAAGATCATAAAGGAGGAGTACCACAAAAGGAACAGCGTCACTCTGGATCATGCCATTGGCAAGGACACCACTGGAGACTATGAAAAAATGCTTCTGGCCCTGATAGGACACGGAGATGCTTGAGCTCGTTATTTCTT-CATGACATTTGCTTCTGATGGTGTCTATATATATAA---CTTATATAGTCTGCC----ATGTTTTCAAATGGTTGCATGTTGTGGAATGGGTTATCCTGGTTTTGTGTG--TGG-TCCTTAATAATCAGTCTTATGGCTATTGCGTGTCTTGGAAGACTTCAGTGTGATCAGACACAGCGAAACTGGAGCTGTTGAAGAGCTTGGGAGCTGATTTGACGATTGACTACACTAAGGAGAACTTTGAAGATTTGGCAGAGAAATTCGATGTAGTTTATGATGCAGTTGGTAAGTTCTTGTGTTTATTGCTCATTTT-GAGGAGTCACTTATTGCACTATTGTCCTTTGTAGCTTATT-GAAATTTAATTCCCCAGCTCCATATTTGTTTGGGCCTGGTTTGATA-GAGTAAATTGATGGTGGATGAACAC----AACTTTTT-CCTTTCTACATTAACAGGGCAGTGTGATAAGGCAGTGAAGGTAGTGAAAGAAGGAGGCAGCGTGGTGGCATTAACAGGTGCCGTGACRCCTCCTGGTTTCAGATTTGTAGTAACTTCAAATGGAGAGGTGTTGAAGAAACTGAACCCATATTTGGAGAGCGGGAAGGTGAAGCCAGTGGTTGATCCCAAGGGACCATTTCCATTTTCTCAGGTTGTTGAAGCTTTCTCCTACGTTGAAACAAGCCGAGCCACTGGAAAGATAGTTATACATCCGATTCCATGAGAGAAGAG----AGTAAAACTCGGTCACTATGGA----GATGTATGATTGGAATGAAACCTGAGAAATTTTCAGTTTGATGTATAAATATTCAATATATTCTGGTTGAGAGGAGCTTTGGCCACCATGGATAGAGACTATGGAATTCTTAACAAGGTTTTCCATCATATAACGGATACTCATGTGGCACACCATTTGTTCTCAACAATGCCGCATTATCATGCAATGGAGGCTACAAAGGCCATAAAGCCAGTATTAGGAGATTATTATCAGTTTGATGGGACTCCATTTTACAAGGCAATGTGGAGAGAGGCAAAGGAGTGTGTCTATGTCCAGTCGGATGGTGACAAGAGCAAAGGTGTTTTCTGGTACCAGAATAAGTTCTGATGACTTA
			AACTGGTGATGTTTGTTTCGGAATGCTCTAGTTTCTTCTT---ARGATTTTAGC-TTCCCGTTA-T--TGTTAACTTAGCCATGTCTGTGC---------TTGTACCTCGAATCTTGGTTGCATTAATATCATTCCATGGCCAACCAA-GC---GGAATCAGCTGGGGGAATCACATTGAAACCGCMGAAGCAGCAGCGATTCTGGCCATGGCTAATAGAGAACTA----CGAAGCAGAGAGCTGCTGCT---CTGGACTAGTGGTTCRACCC-ATCTGCTACTT-CAGCCAATTTTGCCATTACCC-CTCTGTTCACCATTC-CCTCTGGTACCAGCTT-CCATCTTCAAAAAAA---TGATGCTTCCGCTTTCTGCTTTT-AGCTTTTGGCTTTTGGCTTTT-----------------------------------GGATGTAAATGAATGAGATTCTCTATTGGGTTTTGCTTAGTATTGTTATTGATTGGTCACTCCAGGAGAAGGAACCTCCAATCCAAAGTCTACAAGTAAAAGGAAGTTTATCGACACTGGCAGCTTTGCTGAGCAGGACAAATACTTGGAAATGTCGAAACGTGCATGCAAAGCTTCTAATTCCTACCTGGACTTGAATCTGCCTGTAGAGGAGTTGGAAGAAGATGTT---GATTCGGCAAATTGTGACAGTGATTCCCTCTCTGAAAGCTCAGAAGCTTGGTTGGAAGAGTTCTTAGATCAAATGGATGAAAAAGTGACTTTCAAGCCCTTCAATTTTGATGCAGTTGCTCAGAAGCTACTTAAGGAAATAAGCCTGAACTTCCAAAAGATTATCGGATCTGACATTCAGTTGGAGATTGACAGCGAGCCATTGAAAAGCTTGGGCTGAGGCACAAGGAACACATTGCAGCTTATGGAGAAGGCAATGAACGCCGTCTCACTGGACGACATGAAACTGCTGACATCAACACATTCTTATGGGTAAAAATTACTGTTTCCATCAATTAAATAGAAGATCAAATCATTCAGAAAGTAA-TGTAGAT----------------------------------------------------GGAGGAACTTGGCAAGGAACTAGGGAGC--------------------------------------TATTAGCAATGATTTAACATATGCA-TTGAGAATTTGTAATTAGTTGAATCATAAGCCAGAAATCACCC-TTTTTTCGGGAATTTGGAT-AAGTTTCCCAGAATGCTGATCATCCGTCCTTCACATGTGGTTGATTTACAGGGAGTGGCAAACCGAGGAGCCTCCATTAGAGTTGGAAGAGACACAGAGAAAGCTGGGAAAGGATATTTTGAGGACAGAAGGCCTGCTTCAAACATGGATCCTTATGTGGTCACCTCCATGATTGCAGAAACTACAGGATTAGAAGCTAAATTCGACATGTTGATTGCCAACATCATCATCGACTGTTTGATGAGCCACTCTAGCTACTTGGCAAGCAACATGTCGAATTTAGCTTCTAATCCTGAACACAATGCCACAAAATCAGCCTATGAACATTGCTTCCTGCACTGTTCTGAYGCAAAGACGGCGCTAAATTCAGCAGCTTTGGAGCTAAAGAATGGCAGCTATGATAGCGCTGAACTGTCCTTGCGCGAAGCAGCGCTATATCAAGGCACATGCCGATATGAGTTTGTGAGTTCAAAYGAGACTTATGTGCCGCCTAATGTTTACTATGATCTGAAGGTCTTTGATATACTWACTGTGGCTGCCTTTAGAATTATCAAGGGTCCTGAACTTGTGGACAACTGCTCCAGGCATGCAGTTCTACACTGCAAACTATGTGAATGGAGTTGCTGGAAAAGATGGAGCTGTTTATGGAAAGCATTCAGGGCTCTGCTTGGAGACACAGGGATACCCAAACGCCATTAACCAGCCAAACTTCCCGTCCATCGTTGTCCAGCCAGGGGAGAAGTATCA
			ACACACCATGTTGTTTGAGTTCTCCGTTGAGTGAAGGAGCAGATATA-TTTGAGAAAAGTCTGCTCTGTKTTTGGTTTTCAATGGCTGTGAGACCAATGCTGATGGTGATAGCCAGATTGGAACGGTGGGATGTGTGGCTGTTGACACTCATGGAAATTTAGCAGCTGCTACTTCTACTGGTGGACTGGTTAACAAAATGGTGGGCAGGATTGGGGACACACCCATTGTAGGTGCAGGGAACTATGYGAACAGCCTGTGTGCAGTCTCTGCCACAGGAAAAGGYGAAGCAATAATACGTGGTACTGTTGCAAGAGATGTGGCAGCACTCATGGAGTACAAAGGGCTTTCGCTCGAGGAAGCAGCAGCGTATGTATCCTTGTCCTCCCAACTCTCAAAGGCAAGCTCAATGGCATTGCCCTGCGTGTGCCCACCCCAAATGTGTCGGTTGTGGACCTTGTTGTTCAGGTGTCCAAGAAGACCTTTGCAGAGGAGGTGAATGCTGGTTTCAGGGACAGTGCTGAGAAGGAGCTCCAAGGGATTCTCTCTGTGTGTGATGAGCCCCTGGTTTCAGTTGACTTCAGGTGCTCTGATGTGTCCTCGACCGTGGACTCATCACTGACCATGGTTATGGGAGATGACATGGTTAAGGTGATAGCTTGGTATGACAATGAATGGGGYTACTCTCAAAGGGTTGTGGATTTGGCTGATATTGTGGCCRACAAATGGAAATGATGAGCGGATTTGGGAGTAGTGGCTTCATCAGCATTGGGGTTTAGGACTCGGACTGAAAATGACATCAAGTTGGCTAATAGYGTTGATGTTGGGTCCCTTCGTGATCCACAGGAGGATGCAGTCAGGGTCAAGGACCCGGAATGGCTCATTGTTATTGGGGTCTGCACCCACTTGGGCTGCATCCCCTTGCCAAATGCTGGTGATTTTGGTGGTTGGTTTTGTCCATGCCATGGCTCCCACTACGATGTCTCTGGCAGGATYCGCAAAGGGCCAGCACCCTACAATCTTGAGGTACCCACTTACAGCTTCTTGGAGGAGAACAAGTTAATGATTGGCTGAGAATCGATGTTGAAGAGCAAGCACAACTTGAAATTCTGAGAGTGTCTTTCATTTACCAAGTGCAAGTGATTCT-AATATCCTAAAGGGCAATGCTTTGATCAGAAAAGAACTGATACAATGAACCATA-TAATGTGTTACAACTTCCAAGATCACAGCTATACTGTATTATTGCCATCTTATGTTTGGCTGTTAATTTATTGCTTTTGCCTCTCTATTAATGTTGGTGT-ATGGAAAAATCTTTGTTGGATCTTGTTATTTCTGATGTGGATT-AGGTTTAAAACATCATTATAGAAGCTGATTTCACCAAAGAGGAGATTCCAAGACTGGGCCAACCCAGGGTCAATGGGGAAGCAGTACTTCCTTGGGTTTGAAAAATACTTGGGAGGGTCTGGCGACCCAGCCTACCCAGGAGGCCCACTGTTCAACCCTCTCGGGTTTGGTAAAGATGAGAAATCCCTCAAGGATCTGAAGCTCAAAGAGGTTAAGAATGGGAGATTGGCTATGTTGGCCATATTGGGCTACTTTGCACAAGGGCCTGTGACAGGAGTCGGGCCCTTGCAAAACCTGCTGGACCATTTGGCAGACCCTGTCAACAACAATATCATAACCAGCCTCAAGTTCCACAACTAGGATACTCATCCTCTTGTTGCTTTGCTTCACCATT-------CACTCTCTCTGTGT--CCTCTC------------TCTCTCCCCC--TC----ATATTTGTAATATTATTATGTGAAGACTTGGCCTTTAAATTT-----------------------------------CTCCCTCTCCCTCAAACTCCGCCACCCTAAGCCCCTCAGATTCTCCACSGCCATCTCCGCTACCATCGCCGTCGGTGACAAGCTCCCAGAATCCACCTTCTCCTACTTCGACTCCGCCGGAGAG
[truncated: 223,005 more chars]
