# Supplementary material for: A phylogenetic analysis of the grape genus (Vitis L.) reveals broad reticulation and concurrent diversification during neogene and quaternary climate change
Source: BMC Evol Biol. 2013 Jul 5;13:141. doi: 10.1186/1471-2148-13-141 (PMC3750556; doi:10.1186/1471-2148-13-141)
Supplement: Additional file 23 — 400Mil10Klog_53taxa With Cayratia_11437_Yule_LogNrelaxedClock_partitioned3calibration Many Models.xml. XML file used to estimate evolutionary rate of change per partition (27 partitions). [file 1471-2148-13-141-S23.xml]

<?xml version="1.0" standalone="yes"?>

<!-- Generated by BEAUTi v1.7.4                                              -->
<!--       by Alexei J. Drummond, Andrew Rambaut and Marc A. Suchard         -->
<!--       Department of Computer Science, University of Auckland and        -->
<!--       Institute of Evolutionary Biology, University of Edinburgh        -->
<!--       David Geffen School of Medicine, University of California, Los Angeles-->
<!--       http://beast.bio.ed.ac.uk/                                        -->
<beast>

	<!-- The list of taxa to be analysed (can also include dates/ages).          -->
	<!-- ntax=53                                                                 -->
	<taxa id="taxa">
		<taxon id="002VACER58"/>
		<taxon id="009VADENXI"/>
		<taxon id="011VADSTAN"/>
		<taxon id="030VAESTAR"/>
		<taxon id="033VAESTLI"/>
		<taxon id="044VAMURZU"/>
		<taxon id="049VARIZDV"/>
		<taxon id="052VBASHBA"/>
		<taxon id="054VBELLME"/>
		<taxon id="055VBETUDV"/>
		<taxon id="057VBIFODV"/>
		<taxon id="058VBLANDV"/>
		<taxon id="059VBLOODV"/>
		<taxon id="060ABREV58"/>
		<taxon id="067VCALIDV"/>
		<taxon id="076VCINE58"/>
		<taxon id="088VCINEHE"/>
		<taxon id="096LCOCCHi"/>
		<taxon id="097VCOIG58"/>
		<taxon id="106VDAVITA"/>
		<taxon id="110VFICIDV"/>
		<taxon id="111VFLEXDV"/>
		<taxon id="114VGIRDDV"/>
		<taxon id="117VHANCLI"/>
		<taxon id="127VJACQDV"/>
		<taxon id="129CJAPOP6"/>
		<taxon id="134VLABR58"/>
		<taxon id="138VLIUBLA"/>
		<taxon id="145VMONTDV"/>
		<taxon id="150VMUSTDV"/>
		<taxon id="151VNESBDV"/>
		<taxon id="155VPALMDV"/>
		<taxon id="166VPIASGA"/>
		<taxon id="172VPIASLI"/>
		<taxon id="174VPOPEDV"/>
		<taxon id="183VPSEUSH"/>
		<taxon id="185VQINLLU"/>
		<taxon id="191VQUINSH"/>
		<taxon id="200VRIPA58"/>
		<taxon id="213VROMAJI"/>
		<taxon id="221VROTUDV"/>
		<taxon id="224VROTUMU"/>
		<taxon id="229VRUPE58"/>
		<taxon id="234VSHENME"/>
		<taxon id="242VSHUTDV"/>
		<taxon id="247PSPP588"/>
		<taxon id="267VSYLVDV"/>
		<taxon id="271VTILIDV"/>
		<taxon id="276VTRELDV"/>
		<taxon id="287VVINICH"/>
		<taxon id="301VVULPDV"/>
		<taxon id="304VWELSWA"/>
		<taxon id="309VYENSYA"/>
	</taxa>
	<taxa id="All">
		<taxon idref="002VACER58"/>
		<taxon idref="009VADENXI"/>
		<taxon idref="011VADSTAN"/>
		<taxon idref="030VAESTAR"/>
		<taxon idref="033VAESTLI"/>
		<taxon idref="044VAMURZU"/>
		<taxon idref="049VARIZDV"/>
		<taxon idref="052VBASHBA"/>
		<taxon idref="054VBELLME"/>
		<taxon idref="055VBETUDV"/>
		<taxon idref="057VBIFODV"/>
		<taxon idref="058VBLANDV"/>
		<taxon idref="059VBLOODV"/>
		<taxon idref="060ABREV58"/>
		<taxon idref="067VCALIDV"/>
		<taxon idref="076VCINE58"/>
		<taxon idref="088VCINEHE"/>
		<taxon idref="096LCOCCHi"/>
		<taxon idref="097VCOIG58"/>
		<taxon idref="106VDAVITA"/>
		<taxon idref="110VFICIDV"/>
		<taxon idref="111VFLEXDV"/>
		<taxon idref="114VGIRDDV"/>
		<taxon idref="117VHANCLI"/>
		<taxon idref="127VJACQDV"/>
		<taxon idref="129CJAPOP6"/>
		<taxon idref="134VLABR58"/>
		<taxon idref="138VLIUBLA"/>
		<taxon idref="145VMONTDV"/>
		<taxon idref="150VMUSTDV"/>
		<taxon idref="151VNESBDV"/>
		<taxon idref="155VPALMDV"/>
		<taxon idref="166VPIASGA"/>
		<taxon idref="172VPIASLI"/>
		<taxon idref="174VPOPEDV"/>
		<taxon idref="183VPSEUSH"/>
		<taxon idref="185VQINLLU"/>
		<taxon idref="191VQUINSH"/>
		<taxon idref="200VRIPA58"/>
		<taxon idref="213VROMAJI"/>
		<taxon idref="221VROTUDV"/>
		<taxon idref="224VROTUMU"/>
		<taxon idref="229VRUPE58"/>
		<taxon idref="234VSHENME"/>
		<taxon idref="242VSHUTDV"/>
		<taxon idref="247PSPP588"/>
		<taxon idref="267VSYLVDV"/>
		<taxon idref="271VTILIDV"/>
		<taxon idref="276VTRELDV"/>
		<taxon idref="287VVINICH"/>
		<taxon idref="301VVULPDV"/>
		<taxon idref="304VWELSWA"/>
		<taxon idref="309VYENSYA"/>
	</taxa>
	<taxa id="Vitaceae">
		<taxon idref="002VACER58"/>
		<taxon idref="009VADENXI"/>
		<taxon idref="011VADSTAN"/>
		<taxon idref="030VAESTAR"/>
		<taxon idref="033VAESTLI"/>
		<taxon idref="044VAMURZU"/>
		<taxon idref="049VARIZDV"/>
		<taxon idref="052VBASHBA"/>
		<taxon idref="054VBELLME"/>
		<taxon idref="055VBETUDV"/>
		<taxon idref="057VBIFODV"/>
		<taxon idref="058VBLANDV"/>
		<taxon idref="059VBLOODV"/>
		<taxon idref="060ABREV58"/>
		<taxon idref="067VCALIDV"/>
		<taxon idref="076VCINE58"/>
		<taxon idref="088VCINEHE"/>
		<taxon idref="097VCOIG58"/>
		<taxon idref="106VDAVITA"/>
		<taxon idref="110VFICIDV"/>
		<taxon idref="111VFLEXDV"/>
		<taxon idref="114VGIRDDV"/>
		<taxon idref="117VHANCLI"/>
		<taxon idref="127VJACQDV"/>
		<taxon idref="129CJAPOP6"/>
		<taxon idref="134VLABR58"/>
		<taxon idref="138VLIUBLA"/>
		<taxon idref="145VMONTDV"/>
		<taxon idref="150VMUSTDV"/>
		<taxon idref="151VNESBDV"/>
		<taxon idref="155VPALMDV"/>
		<taxon idref="166VPIASGA"/>
		<taxon idref="172VPIASLI"/>
		<taxon idref="174VPOPEDV"/>
		<taxon idref="183VPSEUSH"/>
		<taxon idref="185VQINLLU"/>
		<taxon idref="191VQUINSH"/>
		<taxon idref="200VRIPA58"/>
		<taxon idref="213VROMAJI"/>
		<taxon idref="221VROTUDV"/>
		<taxon idref="224VROTUMU"/>
		<taxon idref="229VRUPE58"/>
		<taxon idref="234VSHENME"/>
		<taxon idref="242VSHUTDV"/>
		<taxon idref="247PSPP588"/>
		<taxon idref="267VSYLVDV"/>
		<taxon idref="271VTILIDV"/>
		<taxon idref="276VTRELDV"/>
		<taxon idref="287VVINICH"/>
		<taxon idref="301VVULPDV"/>
		<taxon idref="304VWELSWA"/>
		<taxon idref="309VYENSYA"/>
	</taxa>
	<taxa id="Vitis_38">
		<taxon idref="002VACER58"/>
		<taxon idref="009VADENXI"/>
		<taxon idref="011VADSTAN"/>
		<taxon idref="030VAESTAR"/>
		<taxon idref="033VAESTLI"/>
		<taxon idref="044VAMURZU"/>
		<taxon idref="049VARIZDV"/>
		<taxon idref="052VBASHBA"/>
		<taxon idref="054VBELLME"/>
		<taxon idref="055VBETUDV"/>
		<taxon idref="057VBIFODV"/>
		<taxon idref="058VBLANDV"/>
		<taxon idref="059VBLOODV"/>
		<taxon idref="067VCALIDV"/>
		<taxon idref="076VCINE58"/>
		<taxon idref="088VCINEHE"/>
		<taxon idref="097VCOIG58"/>
		<taxon idref="106VDAVITA"/>
		<taxon idref="110VFICIDV"/>
		<taxon idref="111VFLEXDV"/>
		<taxon idref="114VGIRDDV"/>
		<taxon idref="117VHANCLI"/>
		<taxon idref="127VJACQDV"/>
		<taxon idref="134VLABR58"/>
		<taxon idref="138VLIUBLA"/>
		<taxon idref="145VMONTDV"/>
		<taxon idref="150VMUSTDV"/>
		<taxon idref="151VNESBDV"/>
		<taxon idref="155VPALMDV"/>
		<taxon idref="166VPIASGA"/>
		<taxon idref="172VPIASLI"/>
		<taxon idref="183VPSEUSH"/>
		<taxon idref="185VQINLLU"/>
		<taxon idref="191VQUINSH"/>
		<taxon idref="200VRIPA58"/>
		<taxon idref="213VROMAJI"/>
		<taxon idref="229VRUPE58"/>
		<taxon idref="234VSHENME"/>
		<taxon idref="242VSHUTDV"/>
		<taxon idref="267VSYLVDV"/>
		<taxon idref="271VTILIDV"/>
		<taxon idref="276VTRELDV"/>
		<taxon idref="287VVINICH"/>
		<taxon idref="301VVULPDV"/>
		<taxon idref="304VWELSWA"/>
		<taxon idref="309VYENSYA"/>
	</taxa>
	<taxa id="Vitis_stem/parth">
		<taxon idref="002VACER58"/>
		<taxon idref="009VADENXI"/>
		<taxon idref="011VADSTAN"/>
		<taxon idref="030VAESTAR"/>
		<taxon idref="033VAESTLI"/>
		<taxon idref="044VAMURZU"/>
		<taxon idref="049VARIZDV"/>
		<taxon idref="052VBASHBA"/>
		<taxon idref="054VBELLME"/>
		<taxon idref="055VBETUDV"/>
		<taxon idref="057VBIFODV"/>
		<taxon idref="058VBLANDV"/>
		<taxon idref="059VBLOODV"/>
		<taxon idref="067VCALIDV"/>
		<taxon idref="076VCINE58"/>
		<taxon idref="088VCINEHE"/>
		<taxon idref="097VCOIG58"/>
		<taxon idref="106VDAVITA"/>
		<taxon idref="110VFICIDV"/>
		<taxon idref="111VFLEXDV"/>
		<taxon idref="114VGIRDDV"/>
		<taxon idref="117VHANCLI"/>
		<taxon idref="127VJACQDV"/>
		<taxon idref="134VLABR58"/>
		<taxon idref="138VLIUBLA"/>
		<taxon idref="145VMONTDV"/>
		<taxon idref="150VMUSTDV"/>
		<taxon idref="151VNESBDV"/>
		<taxon idref="155VPALMDV"/>
		<taxon idref="166VPIASGA"/>
		<taxon idref="172VPIASLI"/>
		<taxon idref="174VPOPEDV"/>
		<taxon idref="183VPSEUSH"/>
		<taxon idref="185VQINLLU"/>
		<taxon idref="191VQUINSH"/>
		<taxon idref="200VRIPA58"/>
		<taxon idref="213VROMAJI"/>
		<taxon idref="221VROTUDV"/>
		<taxon idref="224VROTUMU"/>
		<taxon idref="229VRUPE58"/>
		<taxon idref="234VSHENME"/>
		<taxon idref="242VSHUTDV"/>
		<taxon idref="247PSPP588"/>
		<taxon idref="267VSYLVDV"/>
		<taxon idref="271VTILIDV"/>
		<taxon idref="276VTRELDV"/>
		<taxon idref="287VVINICH"/>
		<taxon idref="301VVULPDV"/>
		<taxon idref="304VWELSWA"/>
		<taxon idref="309VYENSYA"/>
	</taxa>
	<taxa id="Vitis_crown">
		<taxon idref="002VACER58"/>
		<taxon idref="009VADENXI"/>
		<taxon idref="011VADSTAN"/>
		<taxon idref="030VAESTAR"/>
		<taxon idref="033VAESTLI"/>
		<taxon idref="044VAMURZU"/>
		<taxon idref="049VARIZDV"/>
		<taxon idref="052VBASHBA"/>
		<taxon idref="054VBELLME"/>
		<taxon idref="055VBETUDV"/>
		<taxon idref="057VBIFODV"/>
		<taxon idref="058VBLANDV"/>
		<taxon idref="059VBLOODV"/>
		<taxon idref="067VCALIDV"/>
		<taxon idref="076VCINE58"/>
		<taxon idref="088VCINEHE"/>
		<taxon idref="097VCOIG58"/>
		<taxon idref="106VDAVITA"/>
		<taxon idref="110VFICIDV"/>
		<taxon idref="111VFLEXDV"/>
		<taxon idref="114VGIRDDV"/>
		<taxon idref="117VHANCLI"/>
		<taxon idref="127VJACQDV"/>
		<taxon idref="134VLABR58"/>
		<taxon idref="138VLIUBLA"/>
		<taxon idref="145VMONTDV"/>
		<taxon idref="150VMUSTDV"/>
		<taxon idref="151VNESBDV"/>
		<taxon idref="155VPALMDV"/>
		<taxon idref="166VPIASGA"/>
		<taxon idref="172VPIASLI"/>
		<taxon idref="174VPOPEDV"/>
		<taxon idref="183VPSEUSH"/>
		<taxon idref="185VQINLLU"/>
		<taxon idref="191VQUINSH"/>
		<taxon idref="200VRIPA58"/>
		<taxon idref="213VROMAJI"/>
		<taxon idref="221VROTUDV"/>
		<taxon idref="224VROTUMU"/>
		<taxon idref="229VRUPE58"/>
		<taxon idref="234VSHENME"/>
		<taxon idref="242VSHUTDV"/>
		<taxon idref="267VSYLVDV"/>
		<taxon idref="271VTILIDV"/>
		<taxon idref="276VTRELDV"/>
		<taxon idref="287VVINICH"/>
		<taxon idref="301VVULPDV"/>
		<taxon idref="304VWELSWA"/>
		<taxon idref="309VYENSYA"/>
	</taxa>
	<taxa id="Vitis_fossilLabrusca">
		<taxon idref="030VAESTAR"/>
		<taxon idref="033VAESTLI"/>
		<taxon idref="134VLABR58"/>
		<taxon idref="301VVULPDV"/>
	</taxa>

	<!-- The sequence alignment (each sequence refers to a taxon above).         -->
	<!-- ntax=53 nchar=539                                                       -->
	<alignment id="alignment1" dataType="nucleotide">
		<sequence>
			<taxon idref="002VACER58"/>
			TGGAAAGCCCCTTTCTATGCTTATTACAAGGACTTCGACATAGAGGGATGCCCAATGCCAGGACCCGGGACTTGTGCCTCTAACCCTAATAACTGGTGGGAGGGAACTGCATACCATGAACTCAGCCCTATTGAAGCCAGACGATACCATTGGGTCCGTCAGAACCACATGATCTATGACTACTGCACGGACAAATCGCGATACCCGGTTACCCCACCGGAGTGTGTCGCAGGCATCTAAAATCCGATGGCCAATTTTTCCTTAATTGGTAAATACATTCATGCCTACGTACGTACACACCCTCATACACTTT-------GTTGTG-TGATAAGAGCCATGCATATCAGGGGGTATAGAGGGGAT-AAAAAATAATATTACTTTTGTTTTGATGGTGATTTTAGTATGTGGTTGA------AGCCTAAGATTT----GTAAGGTTTGTTTTCTAAGGGTGGGCAAAGGGTCAACTTCTATTTGTAAACCATATGTGTCTGTATTTGCCGATTATCATAAGTGCCAATAAAGCTTCTGCA
		</sequence>
		<sequence>
			<taxon idref="009VADENXI"/>
			TGGAAAGCCCCTTTCTATGCTTATTACAAGGACTTCGACATAGAGGGATGCCCAATGCCAGGACCCGGGACTTGTGCCTCTAACCCTAATAACTGGTGGGAGGGAACTGCATACCATGAACTCAGCCCTATTGAAGCCAGACGATACCATTGGGTCCGTCAGAACCACATGATCTATGACTACTGCACGGACAAATCGCGATACCCGGTTACCCCACCGGAGTGTGTCGCAGGCATCTAAAATCCGATGGCCAATTTTTCCTTAATTGGTAAATACATTCATGCCTACGTACGT--ACACCCTCATACACTCT-------GTTGTG-TGATAAGAGCCATGCATATCAGGGGGTATAGAGGGGAT-AAAAAATAATATTATTTTTGTTTCGATGGTGATTTTAGTATGTGGTTGA------AGCCTAAGATTT----GTAAGGTTTGTTTTCTAAGGGTGGGCAAAGGGTCAACTTCTACTTGTAAACCATATGTGTCTGTATTTGCCGATTATCATAAGTGCCAATAAAGCTTCTGCA
		</sequence>
		<sequence>
			<taxon idref="011VADSTAN"/>
			TGGAAAGCCCCTTTCTATGCTTATTACAAGGACTTCGACATAGAGGGATGCCCAATGCCAGGACCCGGGACTTGTGCCTCTAACCCTAATAACTGGTGGGAGGGAACTGCATACCATGAACTCAGCCCTATTGAAGCCAGACGATACCATTGGGTCCGTCAGAACCACATGATCTATGACTACTGCACGGACAAATCGCGATACCCGGTTACCCCACCGGAGTGTGTCGCAGGCATCTAAAATCCGATGGCCAATTTTTCCTTAATTGGTAAATACATTCATGCCTACGTACGTACACACCCTCATACACTTT-------GTTGTG-TGATAAGAGCCATGCATATCAGAGGGTATAGAGGGGAT-AAAAAATAATATTATTTTTGTTTCGATGGTGATTTTAGTATGTGGTTGA------AGCCTAAGATTT----GTAAGGTTTGTTTTCTAAGGGTGGGCAAAGGGTCAACTTCTATTTGTAAACCATATGTGTCTGTATTTGCCGATTATCATAAGTGCCAATAAAGCTTCTGCA
		</sequence>
		<sequence>
			<taxon idref="030VAESTAR"/>
			TGGAAAGCCCCTTTCTATGCTTATTACAAGGACTTCGACATAGAGGGATGCCCAATGCCAGGACCCGGGACTTGTGCCTCTAACCCTAATAACTGGTGGGAGGGAACTGCATACCATGAACTCAGCCCWATTGAAGCCAGACGATACCATTGGGTCCGTCAGAACCACATGATCTATGACTACTGCACGGACAAATCGCGATACCCGGTTACCCCACCGGAGTGTGTCGCAGGCATCTAAAATCCGATGGCCAATTTTTCCTTAATTGGTAAATACATTCATGCCTACGTACGTACACACCCTCATACACTCT-------GTTGTG-TGATAAGAGCCATGCATATCAGGGGGTAYAGAGGGGAT-AAAAAATAATATTATTTTTGTTTCGATGGTGATTTTAGTATGTGGTTGA------AGCCTAAGATTT----GTAAGGTTTGTTTTCTAAGGGTGGGCAAAGGGTCAACTTCTATTTGTAAACCATATGTGTCTGTATTTGCCGATTATCATAAGTGCCAATAAAGCTTCTGCA
		</sequence>
		<sequence>
			<taxon idref="033VAESTLI"/>
			TGGAAAGCCCCTTTCTATGCTTATTACAAGGACTTCGACATAGAGGGATGCCCAATGCCAGGACCCGGGACTTGTGCCTCTAACCCTAATAACTGGTGGGAGGGAACTGCATACCATGAACTCAGCCCTATTGAAGCCAGACGATACCATTGGGTCCGTCAGAACCACATGATCTATGACTACTGCACGGACAAATCGCGATACCCGGTTACCCCACCGGAGTGTGTCGCAGGCATCTAAAATCCGATGGCCAATTTTTCCTTAATTGGTAAATACATTCATGCCTACGKACGTACACACCCTCATACACTCT-------GTTGTG-TGATAAGAGCCATGCATATCAGGRGGTATAGAGGGGAT-AAAAAATAATATTATTTTTGTTTCGATGGTGATTTTAGTATGTGGTTGA------AGCCTAAGATTT----GTAAGGTTTGTTTTCTAAGGGTGGGCAAAGGGTCAACTTCTATTTGTAAACCATATGTGTCTGTATTTGCCGATTATCATAAGTGCCAATAAAGCTTCTGCA
		</sequence>
		<sequence>
			<taxon idref="044VAMURZU"/>
			TGGAAAGCCCCTTTCTATGCTTATTACAAGGACTTCGACATAGAGGGATGCCCAATGCCAGGACCCGGGACTTGTGCCTCTAACCCTAATAACTGGTGGGAGGGAACTGCATACCATGAACTCAGCCCTATTGAAGCCAGACGATACCATTGGGTCCGTCAGAACCACATGATCTATGACTACTGCACGGACAAATCGCGATACCCGGTTACCCCACCGGAGTGTGTCGCAGGCATCTAAAATCCGATGGCCAATTTTTCCTTRATTGGTAAATACATTCATGCCTACGTACGTACACACCCTCATACACTTT-------GTTGTG-TGATAAGAGCCATGCATATCAGGGGGTATAGAGGGGAT-AAAAAATAATATTATTTTTGTTTCGATGGTGATTTTAGTATGTGGTTGA------AGCCTAAGATTT----GTAAGGTTTGTTTTCTAAGGGTGGGCAAAGGGTCAACTTCTATTTGTAAACCATATGTGTCTGTATTTGCCGATTATCATAAGTGCCAATAAAGCTTCTGCA
		</sequence>
		<sequence>
			<taxon idref="049VARIZDV"/>
			TGGAAAGCCCCTTTCTATGCTTATTACAAGGACTTCGACATAGAGGGATGCCCAATGCCAGGACCCGGGACTTGTGCCTCTAACCCTWATAACTGGTGGGAGGGAACTGCATACCATGAACTCAGCCCTATTGAAGCCAGACGATACCATTGGGTCCGTCAGAACCACATGATCTATGACTACTGCACGGACAAATCGCGATACCCGGTTACCCCACCGGAGTGTGTCGCAGGCATCTAAAATCCGATGGCCAATTTTTCCTTAATTGGTAAATACATTCATGCCTACGTACGTACACACCCTCATACACTYT-------GTTGTG-TGATAAGAGCCATGCATATCARGGGGTATAGAGGGGAT-AAAAAATAATATTAYTTTTGTTTCGATGGTGATTTTAGTATGTGGTTGA------AGCCTAAGATTT----GTAAGGTTTGTTTTCTAAGGGTGGGCAAAGGGTCAACTTCTATTTGWAAACCATATGTGTCTGTATTTGCCGATTATCATAAGTGCCAATAAAGCTTCTGCA
		</sequence>
		<sequence>
			<taxon idref="052VBASHBA"/>
			TGGAAAGCCCCTTTCTATGCTTATTACAAGGACTTCGACATAGAGGGATGCCCAATGCCAGGACCCGGGACTTGTGCCTCTAACCCTAATAACTGGTGGGAGGGAACTGCATACCATGAACTCAGCCCTATTGAAGCCAGACGATACCATTGGGTCCGTCAGAACCACATGATCTATGACTACTGCACGGACAAATCGCGATACCCGGTTACCCCACCGGAGTGTGTCGCAGGCATCTAAAATCCGATGGCCAATTTTTCCTTAATTGGTAAATACATTCATGCCTACGTACGTACACACCCTCATACACTTT-------GTTGTG-TGATAAGAGCCATGCATATCAGGGGGTATAGAGGGGAT-AAAAAATAATATTATTTTTGTTTCGATGGTGATTTTAGTATGTGGTTGA------AGCCTAAGATTT----GTAAGGTTTGTTTTCTAAGGGTGGGCAAAGGGTCAACTTCTATTTGTAAACCATATGTGTCTGTATTTGCCGATTATCATAAGTGCCAATAAAGCTTCTGCA
		</sequence>
		<sequence>
			<taxon idref="054VBELLME"/>
			TGGAAAGCCCCTTTCTATGCTTATTACAAGGACTTCGACATAGAGGGATGCCCAATGCCAGGACCCGGGACTTGTGCCTCTAACCCTAATAACTGGTGGGAGGGAACTGCATACCATGAACTCAGCCCTATTGAAGCCAGACGATACCATTGGGTCCGTCAGAACCACATGATCTATGACTACTGCACGGACAAATCGCGATAYCCGGTTACCCCACCGGAGTGTGTCGCAGGCATCTAAAATCCGATGGCCAATTTTTCCTTAATTGGTAWATACATTCATGCCTACGTACGTACACACCCTCATACACTTT-------GTTGTG-TGATAAGAGCCATGCATATCAGGGGGTATAGAGGGGAT-AAAAAATAATATTATTTTTGTTTCGATGGTGATTTTAGTATGTGGTTGA------AGCCTAAGATTT----GTAAGGTTTGTTTTCTAAGGGTGGGCAAAGGGTCAACTTCTATTTGTAAACCATATGTGTCTGTATTTGCCGATTATCATAAGTGCCAATAAAGCTTCTGCA
		</sequence>
		<sequence>
			<taxon idref="055VBETUDV"/>
			TGGAAAGCCCCTTTCTATGCTTATTACAAGGACTTCGACATAGAGGGATGCCCAATGCCAGGACCCGGGACTTGTGCCTCTAACCCTAATAACTGGTGGGAGGGAACTGCATACCATGAACTCAGCCCTATTGAAGCCAGACGATACCATTGGGTCCGTCAGAACCACATGATCTATGACTACTGCACGGACAAATCGCGATACCCGGTTACCCCACCGGAGTGTGTCGCAGGCATCTAAAATYCGATGGCCAATTTTTCCTTAATTGGTAAATACATTCATGCCTACGTACGTACACACYCTCATACACTYT-------GTTGTG-TGATAAGAGCCATGCATATCAGGGGGTATAGAGGGGAT-AAAAAATAATATTATTTTTGTTTCGATGGTGATTTTAGTATGTGGTTGA------AGCCTAAGATTT----GTAAGGTTTGTTTTCTAAGGGTGGGCAAAGGGTCAACTTCTATTTGTAAACCATATGTGTCTGTATTTGCCGATTATCATAAGTGCCAATAAAGCTTCTGCA
		</sequence>
		<sequence>
			<taxon idref="057VBIFODV"/>
			TGGAAAGCCCCTTTCTATGCTTATTACAAGGACTTCGACATAGAGGGATGCCCAATGCCAGGACCCGGGACTTGTGCCTCTAACCCTAATAACTGGTGGGAGGGAACTGCATACCATGAACTCAGCCCTATTGAAGCCAGACGATACCATTGGGTCCGTCAGAACCACATGATCTATGACTACTGCACGGACAAATCGCGATACCCGGTTACCCCACCGGAGTGTGTCGCAGGCATCTAAAATCCGATGGCCAATTTTTCCTTAATTGGTAAATACATTCATGCCTACGTACGTACACACCCTCATACACTYT-------GTTGTG-TGATAAGAGCCATGCATATCAGGGGGTATAGAGGGGAT-AAAAAATAATATTATTTTTGTTTCGATGGTGATTTTAGTATGTGGTTGA------AGCCTAAGATTT----GTAAGGTTTGTTTTCTAAGGGTGGGCAAAGGGTCAACTTCTATTTGTAAACCATATGTGTCTGTATTTGCCGATTATCATAAGTGCCAATAAAGCTTCTGCA
		</sequence>
		<sequence>
			<taxon idref="058VBLANDV"/>
			TGGAAAGCCCCTTTCTATGCTTATTACAAGGACTTCGACATAGAGGGATGCCCAATGCCAGGACCCGGGACTTGTGCCTCTAACCCTAATAACTGGTGGGAGGGAACTGCATACCATGAACTCAGCCCTATTGAAGCCAGACGATACCATTGGGTCCGTCAGAACCACATGATCTATGACTACTGCACGGACAAATCGCGATACCCGGTTACCCCACCGGAGTGTGTCGCAGGCATCTAAAATCCGATGGCCAATTTTTCCTTAATTGGTAAATACATTCATGCCTACGTACGTACACACCCTCRTACACTYT-------GTTGTG-TGATAAGAGCCATGCATATCAGGGGGTATAGAGGGGAT-AAAAAATAATATTATTTTTGYTTCGATGGTGATTTTAGTATGTGGTTGA------AGCCTAAGATTT----GTAAGGTTTGTTTTCTAAGGGTGGGCAAAGGGTCAACTTCTATTTGTAAACCATATGTGTCTGTATTTGCCGATTATCATAAGTGCCAATAAAGCTTCTGCA
		</sequence>
		<sequence>
			<taxon idref="059VBLOODV"/>
			TGGAAAGCCCCTTTCTATGCTTATTACAAGGACTTCGACATAGAGGGATGCCCAATGCCAGGACCCGGGACTTGTGCCTCTAACCCTAATAACTGGTGGGAGGGAMCTGCATACCATGAACTCAGCCCTATTGAAGCCAGACGATACCATTGGGTCCGTCAGAACCACATGATCTATGACTACTGCACGGACAAATCGCGATACCCGGTTACCCCACCGGAGTGTGTCGCAGGCATCTAAAATCCGATGGCCAATTTTTCCTTAATTGGTAAATACATTCATGCCTACGTACGTACACACCCTCGTACACTTT-------GTTGTG-TGATAAGAGCCATGCATATCAGGGGGTATAGAGGGGAT-AAAAAATAATATTATTTTTGTTTCGATGGTGATTTTAGTATGTGGTTGA------AGCCTAAGATTT----GTAAGGTTTGTTTTCTAAGGGTGGGCAAAGGGTCAACTTCTATTTGTAAACCATATGTGTCTGTATTTGCCGATTATCATAAGTGCCAATAAAGCTTCTGCA
		</sequence>
		<sequence>
			<taxon idref="060ABREV58"/>
			TGGAAAGCCCCTTTCTATGCTTATTACAAGGACTTTGACATAGAGGGATGCCAAATGCCAGGACCCGGAACTTGTGCCTCAAACCCTCAGAACTGGTGGGAGGGAGCTGCATACCAAGAACTCAGCCCAATTGAAGCCAGACGATACCATTGGGTCCGTCAGAACCACATGATCTATGACTACTGCACGGACAAGTCGCGATACCCGATTACCCCCCCGGAGTGTCTTGCAGGCATCTAAAATCCGATGGCCAATTTTTCATTAATTGGTAAATACATTCGTGCCTACGTACGTACACACCCTCGTACACTTT-------GTTGTG-TGAGAAGAGCCATGCATATCAAGGGGTATAGAGGGGATAAAAAAATATTATTATTTTTGTGTTGATGGTGATTTTAGTATGTGGTTGAAGAACCAGCCTAAGGTTT----GTAAGGTTGGTTTTGTAAGAGTGGGCAAAGGGTCAACTTCTGTTTATAAACCATATGTGTCTGTATTTGCCGATTATTAATTGTGCCAATAAAGCTTCTGCA
		</sequence>
		<sequence>
			<taxon idref="067VCALIDV"/>
			TGGAAAGCCCCTTTCTATGCTTATTACAAGGACTTCGACATAGAGGGATGCCCAATGCCAGGACCCGGGACTTGTGCCTCTAACCCTAATAACTGGTGGGAGGGAACTGCATACCATGAACTCAGCCCTATTGAAGCCAGACGATACCATTGGGTCCGTCAGAACCACATGATCTATGACTACTGCACGGACAAATCGCGATACCCGGTTACCCCACCGGAGTGTGTCGCAGGCATCTAAAATCCGATGGCCAATTTTTCCTTAATTGGTAAATACACTCATGCCTACGTACGTACACACCCTCATACACTTT-------GTTGTG-TGATAAGAGCCATGCATATCAGGGGGTATAGA-GGGAT-AAAAAATAATATTATTTTTGTTTCGATGGTGATTTTAGTATGTGGTTGA------AGCCTAAGATTT----GTAAGGTTTGTTTTCTAAGGGTGGGCAAAGGGTCAACTTCTATTTGTAAACCATATGTGTCTGTATTTGCCGATTATCATAAGTGCCAATAAAGCTTCTGCA
		</sequence>
		<sequence>
			<taxon idref="076VCINE58"/>
			TGGAAAGCCCCTTTCTATGCTTATTACAAGGACTTCGACATAGAGGGATGCCCAATGCCAGGACCCGGGACTTGTGCCTCTAACCCTAATAACTGGTGGGAGGGAACTGCATACCATGAACTCAGCCCTATTGAAGCCAGACGATACCATTGGGTCCGTCAGAACCACATGATCTATGACTACTGCACGGACAAATCGCGATACCCGGTTACCCCACCGGAGTGTGTCGCAGGCATCTAAAATCCGATGGCCAATTTTTCCTTAATCGGTAAATACATTCGTGCCTACGTACGTACACACCCTCGTACACTTT-------GTTATG-TGATAAGAGCCATGCATATCAGGGGGTATAGAGGGGAT-AAAAAATAATATTATTTTTGTTTCGATGGTGATTTTAGTATGTGGTTGA------AGCCTAAGATTT----GTAAGGTTTGTTTTCTAAGGGTGGGCAAAGGGTCAACTTCTATTTGTAAACCATATGTGTCTGTATTTGCCGATTATCATAAGTGCCAATAAAGCTTCTGCA
		</sequence>
		<sequence>
			<taxon idref="088VCINEHE"/>
			TGGAAAGCCCCTTTCTATGCTTATTACAAGGACTTCGACATAGAGGGATGCCCAATGCCAGGACCCGGGACTTGTGCCTCTAACCCTAATAAYTGGTGGGAGGGAACTGCATACCATGAACTCAGCCCTATTGAAGCCAGACGATACCATTGGGTCCGTCAGAACCACATGATCTATGACTACTGCACGGACAAATCGCGATACCCGGTTACCCCACCGGAGTGTGTCGCAGGCATCTAAAATCCGATGGCCAATTTTTCCTTAATTGGTAAATACATTCGTGCCTACGTACGTACACACCCTCATACACTTT-------GTTGTG-TGATAAGAGCCATGCATATCAGGGGGTCTAGAGGGGAT-AAAAAATAATATTATTTTTGTTTCGATGGTGATTTTAGTATGTGGTTGA------AGCCTAAGATTT----GTAAGGTTTGTTTTCTAAGGGTGGGCRAAGGGTCAACTTCTATTTGTAAACCATATGTGTCTGTATTTGCCGATTATCATAAGTGCCAATAAAGCTTCTGCA
		</sequence>
		<sequence>
			<taxon idref="096LCOCCHi"/>
			TGGAAAGCCCCTTTCTATGCTTATTACAAGGACTTTGATATAGAGGGATGCCAAGTGCCAGGACCAGCCAATTGTGCTTCTAACCCAGGTAACTGGTGGGAAGCACCTGCATATCAAGCACTCAGTCCAATTGAAGCTCGAAGATACCATTGGGTCCGTCAGAACTACATGATCTATGATTACTGCACCGACAGATCCCGATACCCGGTCCCCCCACCGGAGTGCTCTGCAGGCATCTAAAATCCGGTGGCCAATTTTTCATTAATTGGTACATACATTCATGCCTACGTATATGCCCTTTG---TACACTTT-------GTTGTGTTGACAAGAGCCATGCATATCAAAGGGTATAGAGGGGAACAAAAAATATTATTATTTTTGTGTTAATGATGATATTGATATGTGGTTGA------AGCCTATGGTTT----GTGGGGTTTGTTTTCAATAAGCGGGCAAGGAGTCAACTTCTCCTTGTAAGCTCTATGTGTCTGTATTTGCCGAATACCATAAGTGCCAATAAAGCTTCTGCA
		</sequence>
		<sequence>
			<taxon idref="097VCOIG58"/>
			TGGAAAGCCCCTTTCTATGCTTATTACAAGGACTTCGACATAGAGGGATGCCCAATGCCAGGACCCGGGACTTGTGCCTCTAACCCTAATAACTGGTGGGAGGGAACTGCATACCATGAACTCAGCCCTATTGAAGCCAGACGATACCATTGGGTCCGTCAGAACCACATGATCTATGACTACTGCACGGACAAATCGCGATACCCGGTTACCCCACCGGAGTGTGTCGCAGGCATCTAAAATCCGAYGGCCAATTTTTCCTTAATTGGTAAATACATTCATGCCTACGTACGTACACACCCTCATACACTTT-------GTTGTG-TGATAAGAGCCATGCATATCAGGGGGTATAGAGGGGAT-AAAAAATAATATTAYTTTTGTTTCGATGGTGATTTTAGTATGTGGTTGA------AGCCTAAGATTT----GTAAGGTTTGTTTTCTAAGGGTGGGCAAAGGGTCAACTTCTATTTGTAAACCATATGTGTCTGTATTTGCCGATTATCATAAGTGCCAATAAAGCTTCTGCA
		</sequence>
		<sequence>
			<taxon idref="106VDAVITA"/>
			TGGAAAGCCCCTTTCTATGCTTATTACAAGGACTTCGACATAGAGGGATGCCCAATGCCAGGACCCGGGACTTGTGCCTCTAACCCTAATAACTGGTGGGAGGGAACTGCMTACCATGAACTCAGCCCTATTGAAGCCAGACGATACCATTGGGTCCGTCAGAACCACATGATCTATGACTACTGCACGGACAAATCGCGATACCCGGTTACCCCACCGGAGTGTGTCGCAGGCATCTAAAATCCGATGGCCAATTTTTCCTTAATTGGTAAATACATTCATGCCTACGTACGTACACACCCTCATACACTYT-------GTTGTG-TGATAAGAGCCATGCATATCAGGGGRTATAGAGGGGAT-AAAAAATAATATTATTTTTGTTTCGATGGTGATTTTAGTATGTGGTTGA------AGCCTAAGATTT----GTAAGGTTTGTTTTCTAAGGGTGGGCAAAGGGTCAACTTCTATTTGTAAACCATATGTGTCTGTATTTGCCGATTATCATAAGTGCCAATAAAGCTTCTGCA
		</sequence>
		<sequence>
			<taxon idref="110VFICIDV"/>
			TGGAAAGCCCCTTTCTATGCTTATTACAAGGACTTCGACATAGAGGGATGCCCAATGCCAGGACCCGGGACTTGTGCCTCTAACCCTAATAACTGGTGGGAGGGAACTGCATACCATGAACTCAGCCCTATTGAAGCCAGACGATACCATTGGGTCCGTCAGAACCACATGATCTATGACTACTGCACGGACAAATCGCGATACCCGGTTACCCCACCGGAGTGTGTCGCAGGCATCTAAAATCCGATGGCCAATTTTTCCTTAATTGGTAAATACATTCATGCCTACGTACGT--ACACCCTCATACACTCT-------GTTGTG-TGATAAGAGCCATGCATATCAGGGGGTATAGAGGGGAT-AAAAAATAATATTATTTTTGTTTCGATGGTGATTTTAGTATGTGGTTGA------AGCCTAAGATTT----GTAAGGTTTGTTTTCTAAGGGTGGGCAAAGGGTCAACTTCTATTTGTAAACCATATGTGTCTGTATTTGCCGATTATCATAAGTGCCAATAAAGCTTCTGCA
		</sequence>
		<sequence>
			<taxon idref="111VFLEXDV"/>
			TGGAAAGCCCCTTTCTATGCTTATTACAAGGACTTCGACATAGAGGGATGCCCAATGCCAGGACCCGGGACTTGTGCCTCTAACCCTAATAACTGGTGGGAGGGAACTGCATACCATGAACTCAGCCCTATTGAAGCCAGACGATAYCATTGGGTCCGTCAGAACCACATGATCTATGACTACTGCACGGACAAATCGCGATACCCGGTTACCCCACCGGAGTGTGTCGCAGGCATCTAAAATCCGATGGCCAATTTTTCCTTAATTGGTAAATACATTCATGCCTACGTACGTACACACCCTCATACACTTT-------GTTGTG-TGATAAGAGCCATGCATATCAGGGGGTATAGAGGGGAT-AAAAAATAATATTAYTTTTGTTTCGATGGTGATTTTAGTATGTGGTTGA------AGCCTAAGATTT----GTAAGGTTTGTTTTCWAAGGGTGGGCAAAGGGTCAACTTCTATTTGTAAACCATATGTGTCTGTATTTGCCGATTATCATAAGTGCCAATAAAGCTTCTGCA
		</sequence>
		<sequence>
			<taxon idref="114VGIRDDV"/>
			TGGAAAGCCCCTTTCTATGCTTATTACAAGGACTTCGACATAGAGGGATGCCCAATGCCAGGACCCGGGACTTGTGCCTCTAACCCTAATAACTGGTGGGAGGGAACTGCATACCATGAACTCAGCCCTATTGAAGCCAGACGATACCATTGGGTCCGTCAGAACCACATGATCTATGACTACTGCACGGACAAATCGCGATACCCGGTTACCCCACCGGAGTGTGTCGCAGGCATCTAAAATCCGATGGCCAATTTTTCCTTAATTGGTAAATACATTCATGCCTACGTACGTACACACCCTCATACACTTT-------GTTGTG-TGATAAGAGCCATGCATATCAGGGGGTATAGAGGGGAT-AAAAAATAATATTATTTTTGTTTCGATGGTGATTTTAGTATGTGGTTGA------AGCCTAAGATTT----GTAAGGTTTGTTTTCTAAGGGTGGGCAAAGGGTCAACTTCTATTTGTAAACCATATGTGTCTGTATTTGCCGATTATCATAAGTGCCAATAAAGCTTCTGCA
		</sequence>
		<sequence>
			<taxon idref="117VHANCLI"/>
			TGGAAAGCCCCTTTCTATGCTTATTACAAGGACTTCGACATAGAGGGATGCCCAATGCCAGGACCCGGGACTTGTGCCTCTAACCCTAATAACTGGTGGGAGGGAACTGCATACCATGAACTCAGCCCTATTGAAGCCAGACGATACCATTGGGTCCGTCAGAACCACATGATCTATGACTACTGCACGGACAAATCGCGATACCCGGTTACCCCACCGGAGTGTGTCGCAGGCATCTAAAATCCGATGGCCAATTTTTCCTTAATTGGTAAATACATTCATGCCTACGTACGTACACACCCTCATACACTTT-------GTTGTG-TGATAAGAGCCATGCATATCAGGGGGTATAGAGGGGAT-AAAAAATAATATTATTTTTGTTTCGATGGTGATTTTAGTATGTGGTTGA------AGCCTAAGATTT----GTAAGGTTTGTTTTCTAAGGGTGGGCAAAGGGTCAACTTCTATTTGTAAACCATATGTGTCTGTATTTGCCGATTATCATAAGTGCCAATAAAGCTTCTGCA
		</sequence>
		<sequence>
			<taxon idref="127VJACQDV"/>
			TGGAAAGCCCCTTTCTATGCTTATTACAAGGACTTCGACATAGAGGGATGCCCAATGCCAGGACCCGGGACTTGTGCCTCTAACCCTAATAACTGGTGGGAGGGAACTGCATACCATGAACTCAGCCCTATTGAAGCCAGACGATACCATTGGGTCCGTCAGAACCACATGATCTATGACTACTGCACGGACAAATCGCGATACCCGGTTACCCCACCGGAGTGTGTCGCAGGCATCTAAAATCCGATGGCCAATTTTTCCTTAATTGGTAAATACATTCATGCCTACGTACGTACACACCCTCATACACTCT-------GTTGTG-TGATAAGAGCCATGCATATCAGGGGKTATAGAGGGGAT-AAAAAATAATATTATTTTTGTTTCGATGGTGATTTTAGTATGTGGTTGA------AGCCTAAGATTT----GTAAGGTTTGTTTTCTAAGGGTGGGCAAAGGGTCAACTTCTATTTGTAAACCATATGTGTCTGTATTTGCCGATTATCATAAGTGCCAATAAAGCTTCTGCA
		</sequence>
		<sequence>
			<taxon idref="129CJAPOP6"/>
			-----------------------------------------------------------------------------------------------------------------------------------------------------------------------------------------------------------------------------------------------------------------------------------------------------------------------------------------------------------------------------------------------------------------------------------------------------------------------------------------------------------------------------------------------------------
		</sequence>
		<sequence>
			<taxon idref="134VLABR58"/>
			TGGAAAGCCCCTTTCTATGCTTATTACAAGGACTTCGACATAGAGGGATGCCCAATGCCAGGACCCGGGACTTGTGCCTCTAACCCTAATAACTGGTGGGAGGGAACTGCATACCATGAACTCAGCCCWATTGAAGCCAGACGATACCATTGGGTCCGTCAGAACCACATGATCTATGACTACTGCACGGACAAATCGCGATACCCGGTTACCCCACCGGAGTGTGTCGCAGGCATCTAAAATCCGATGGCCAATTTTTCCTTAATTGGTAAATACATTCATGCCTACGTACGTACACACCCTCRTACACTCT-------GTTGTG-TGATAAGAGCCATGCATATCAGGGGGTATAGAGGGGAT-AAAAAATAATATTATTTTTGTTTCGATGGTGATTTTAGTATGTGGTTGA------AGCCTAAGATTT----GTAAGGTTTGTTTTCTAAGGGTGGGCAAAGGGTCAACTTCTATTTGTAAACCATATGTGTCTGTATTTGCCGATTATCATAAGTGCCAATAAAGCTTCTGCA
		</sequence>
		<sequence>
			<taxon idref="138VLIUBLA"/>
			TGGAAAGCCCCTTTCTATGCTTATTAYAAGGACTTCGACATAGAGGGATGCCCAATGCCAGGACCCGGGACTTGTGCCTCTAACCCTAATAACTGGTGGGAGGGAACTGCATACCATGAACTCAGCCCTATTGAAGCCAGACGATACCATTGGGTCCGTCAGAACCACATGATCTATGACTACTGYACGGACAAATCGCGATACCCGGTTACCCCACCGGAGTGTGTCGCAGGCATCTAAAATCCGATGGCCAATTTTTCCTTAATTGGTAAATACATTCATGCCTACGTACGTACACACCCTCATACACTYT-------GTTGTG-TGATAAGAGCCATGCATATCAGGGGGTATAGAGGGGAT-AAAAAATAATATTATTTTTGTTTCGATGGTGATTTTAGTATGTGGTTGA------AGCCTAAGATTT----GTAAGGTTTGTTTTCTAAGGGTGGGCAAAGGGTCAACTTCTATTTGTAAACCATATGTGTCTGTATTTGCCGATTATCATAAGTGCCAATAAAGCTTCTGCA
		</sequence>
		<sequence>
			<taxon idref="145VMONTDV"/>
			TGGAAAGCCCCTTTCTATGCTTATTACAAGGACTTCGACATAGAGGGATGCCCAATGCCAGGACCCGGGACTTGTGCCTCTAACCCTAATAACTGGTGGGAGGGAACTGCATACCATGAACTCAGCCCTATTGAAGCCAGACGATACCATTGGGTCCGTCAGAACCACATGATCTATGACTACTGCACGGACAAATCGCGATACCCGGTTACCCCACCGGAGTGTGTCGCAGGCATCTAAAATCCGATGGCCAATTTTTCCTTAATTGGTAAATACATTCATGCCTACGTACGTACACACCCTCATACACTTT-------GTTGTG-TGATAAGAGCCATGCATATCAGGGGGTATAGAGGGGAT-AAAAAATAATATTATTTTTGTTTCGATGGTGATTTTAGTATGTGGTTGA------AGCCTAAGATTT----GTAAGGTTTGTTTTCTAAGGGTGGGCAAAGGGTCAACTTCTATTKGTAAACCATATGTGTCTGTATTTGCCGATTATCATAAGTGCCAATAAAGCTTCTGCA
		</sequence>
		<sequence>
			<taxon idref="150VMUSTDV"/>
			TGGAAAGCCCCTTTCTATGCTTATTACAAGGACTTCGACATAGAGGGATGCCCAATGCCAGGACCCGGGACTTGTGCCTCTAACCCTAATAACTGGTGGGAGGGAACTGCATACCATGAACTCAGCCCTATTGAAGCCAGACGATACCATTGGGTCCGTCAGAACCACATGATCTATGACTACTGCACGGACAAATCGCGATACCCGGTTACCCCACCGGAGTGTGTCGCAGGCATCTAAAATCCGTTGGCCAATTTTTCCTTAATTGGTAAATACATTCATGCCTACGTACGTACACACCCTCATACACTTT-------GTTGTG-TGATAAGAGCCATGCATATCAGGGGGTATAGAGGGGAT-AAAAAATAATATTATTTTTGTTTCGATGGTGATTTTAGTATGTGGTTGA------AGCCTAAGATTT----GTAAGGTTTGTTTTCTAAGGGTGGGCAAAGGGTCAACTTCTATTTGTAAACCATATGTGTCTGTATTTGCCGATTATCATAAGTGCCAATAAAGCTTCTGCA
		</sequence>
		<sequence>
			<taxon idref="151VNESBDV"/>
			TGGAAAGCCCCTTTCTATGCTTATTACAAGGACTTCGACATAGAGGGATGCCCAATGCCAGGACCCGGGACTTGTGCCTCTAACCCTAATAACTGGTGGGAGGGAACTGCATACCATGAACTCAGCCCTATTGAAGCCAGACGATACCATTGGGTCCGTCAGAACCACATGATCTATGACTACTGCACGGACAAATCGCGATACCCGGTTACCCCACCGGAGTGTGTCGCAGGCATCTAAAATCCGATGGCCAATTTTTCCTTAATTGGTAAATACATTCATGCCTACGTACGTACACACCCTCATACACT---------GTTGTG-TGATAAGAGCCATGCATATCAGGGGGTATAGAGGGGAT-AAAAAATAATATTATTTTTGTTTCGATGGTGATTTTAGTATGTGGTTGA------AGCCTAAGATTT----GTAAGGTTTGTTTTCTAAGGGTGGGCAAAGGGTCAACTTCTATTTGTAAACCATATGTGTCTGTATTTGCCGATTATCATAAGTGCCAATAAAGCTTCTGCA
		</sequence>
		<sequence>
			<taxon idref="155VPALMDV"/>
			TGGAAAGCCCCTTTCTATGCTTATTACAAGGACTTCGACATAGAGGGATGCCCAATGCCAGGACCCGGGACTTGTGCCTCTAACCCTAATAACTGGTGGGAGGGAACTGCATACCATGAACTCAGCCCTATTGAAGCCAGACGATACCATTGGGTCCGTCAGAACCACATGATCTAYGACTACTGCACGGACAAATCGCGATACCCGGTTACCCCACCGGAGTGTGTCGCAGGCATCTAAAATCCGATGGCCAATTTTTCCTTAATTGGTAAATACATTCATGCCTACGTACGTACACACCCTCATACACTTT-------GTTGTG-TGATAAGAGCCATGCATATCAGGGGGTATAGAGGGGAT-AAAAAATAATATTATTTTTGTTTCGATGGTGATTTTAGTATGTGGTTGA------AGCCTAAGATTT----GTAAGGTTTGTTTTCTAAGGGTGGGCAAAGGGTCAACTTCTATTTGTAAACCATATGTGTCTGTATTTGCCGATTATCATAAGTGCCAATAAAGCTTCTGCA
		</sequence>
		<sequence>
			<taxon idref="166VPIASGA"/>
			TGGAAAGCCCCTTTCTATGCTTATTACAAGGACTTCGACATAGAGGGATGCCCAATGCCAGGACCCGGGACTTGTGCCTCTAACCCTAATAACTGGTGGGAGGGAACTGCATACCATGAACTCAGCCCTATTGAAGCCAGACGATACCATTGGGTCCGTCAGAACCACATGATCTATGACTACTGCACGGACAAATCGCGATACCCGGTTACCCCACCGGAGTGTGTCGCAGGCATCTAAAATTCGATGGCCAATTTTTCCTTAATTGGTAAATACATTCATGCCTACGTACGTACACACCCTCATACACTTT-------GTTGTG-TGATAAGAGCCATGCATATCAGGGGGTATAGAGGGGAT-AAAAAATAATATTATTTTTGTTTCGATGGTGATTTTAGTATGTGGTTGA------AGCCTAAGATTT----GTAAGGTTTGTTTTCTAAGGGTGGGCAAAGGGTCAACTTCTATTTGTAAACCATATGTGTCTGTATTTGCCGATTATCATAAGTGCCAATAAAGCTTCTGCA
		</sequence>
		<sequence>
			<taxon idref="172VPIASLI"/>
			TGGAAAGCCCCTTTCTATGCTTATTACAAGGACTTCGACATAGAGGGATGCCCAATGCCAGGACCCGGGACTTGTGCCTCTAACCCTAATAACTGGTGGGAGGGAACTGCATACCATGAACTCAGCCCTATTGAAGCCAGACGATACCATTGGGTCCGTCAGAACCACATGATCTATGACTACTGCACGGACAAATCGCGATACCCGGTTACCCCACCGGAGTGTGTCGCAGGCATCTAAAATYCGATGGCCAATTTTTCCTTAATTGGTAAATACATTCATGCCTACGTACGTACACACYCTCATACACTYT-------GTTGTG-TGATAAGAGCCATGCATATCAGGGGGTATAGAGGGGAT-AAAAAATAATATTATTTTTGTTTCGATGGTGATTTTAGTATGTGGTTGA------AGCCTAAGATTT----GTAAGGTTTGTTTTCTAAGGGTGGGCAAAGGGTCAACTTCTATTTGTAAACCATATGTGTCTGTATTTGCCGATTATCATAAGTGCCAATAAAGCTTCTGCA
		</sequence>
		<sequence>
			<taxon idref="174VPOPEDV"/>
			TGGAAAGCCCCTTTCTATGCTTATTACAAGGACTTCGACATAGAGGGATGCCCAATGCCAGGACCCGGGACTTGTGCCTCTAACCCTAATAACTGGTGGGAGGGAACTGCATACCATGAACTCAGCCCAATTGAAGCCAGACGATACCATTGGGTCCGTCAGAACCACATGATCTATGACTACTGCACGGACAAATCGMGATACCCGGTTACCCCACCGGAGTGTGTCGCAGGCATCTAAAATCCGATGGCCAATTTTTCCTTAATTGGTAAATACATTCATGCCTACGTACGTACACACCCTCATACACTCT-------GTTGTG-TGATAAGAGCCATGCATATCAGGRGGTATAGAGGGGAT-AAAAAATAATATTATTTTTGTTTCGATGGTGATTTTAGTATGTGGTTGA------AGCCTAAGATTT----GTAAGGTTTGTTTTCTAAGGGTGGGCAAAGGGTCAACTTCTATTTGTAAACCATATGTGTCTGTATTTGCCGATTATCATAAGTGCCAATAAAGCTTCTGCA
		</sequence>
		<sequence>
			<taxon idref="183VPSEUSH"/>
			TGGAAAGCCCCTTTCTATGCTTATTACAAGGACTTCGACATAGAGGGATGCCCAATGCCAGGACCCGGGACTTGTGCCTCTAACCCTAATAACTGGTGGGAGGGAACTGCATACCATGAACTCAGCCCTATTGAAGCCAGACGATACCATTGGGTCCGTCAGAACCACATGATCTATGACTACTGCACGGACAAATCGCGATACCCGGTTACCCCACCGGAGTGTGTCGCAGGCATCTAAAATCCGATGGCCAATTTTTCCTTAATTGGTAAATACATTCATGCCTACGTACGTACACACCCTCATACACTTT-------GTTGTG-TGATAAGAGCCATGCATATCAGGGGGTATAGAGGGGAT-AAAAAATAATATTATTTTTGTTTCGATGGTGATTTTAGTATGTGGTTGA------AGCCTAAGATTT----GTAAGGTTTGTTTTCTAAGGGTGGGCAAAGGGTCAACTTCTATTTGTAAACCATATGTGTCTGTATTTGCCGATTATCATAAGTGCCAATAAAGCTTCTGCA
		</sequence>
		<sequence>
			<taxon idref="185VQINLLU"/>
			TGGAAAGCCCCTTTCTATGCTTATTACAAGGACTTCGACATAGAGGGATGCCCAATGCCAGGACCCGGGACTTGTGCCTCTAACCCTAATAACTGGTGGGAGGGAACTGCATACCATGAACTCAGCCCTATTGAAGCCAGACGATACCATTGGGTCCGTCAGAACCACATGATCTATGACTACTGCACGGACAAATCGCGATACCCGGTTACCCCACCGGAGTGTGTCGCAGGCATCTAAAATCCGATGGCCAATTTTTCCTTAATTGGTAAATACATTCATGCCTACGTACGTACACACCCTCATACACTTT-------GTTGTG-TGATAAGAGCCATGCATATCAGGGGGTATAGAGGGGAT-AAAAAATATTATTATTTTTGTTTCGATGGTGATTTTAGTATGTGGTTGA------AGCCTAAGATTT----GTAAGGTTTGTTTTCTAAGGGTGGGCAAAGGGTCAACTTCTATTTGTAAACCATATGTGTCTGTATTTGCCGATTATCATAAGTGCCAATAAAGCTTCTGCA
		</sequence>
		<sequence>
			<taxon idref="191VQUINSH"/>
			TGGAAAGCCCCTTTCTATGCTTATTACAAGGACTTCGACATAGAGGGATGCCCAATGCCAGGACCCGGGACTTGTGCCTCTAACCCTAATAACTGGTGGGAGGGAACTGCATACCATGAACTCAGCCCTATTGAAGCCAGACGATACCATTGGGTCCGTCAGAACCACATGATCTATGACTACTGCACGGACAAATCGCGATACCCGGTTACCCCACCGGAGTGTGTCGCAGGCATCTAAAATCCGATGGCCAATTTTTCCTTAATTGGTAAATACATTCATGCCTACGTACGTACACACCCTCATACACTTT-------GTTGTG-TGATAAGAGCCATGCATATCAGGGGGTATAGAGGGGAT-AAAAAATAATATTATTTTTGTTTCGATGGTGATTTTAGTATGTGGTTGA------AGCCTAAGATTT----GTAAGGTTTGTTTTCTAAGGGTGGGCAAAGGGTCAACTTCTATTTGTAAACCATATGTGTCTGTATTTGCCGATTATCATAAGTGCCAATAAAGCTTCTGCA
		</sequence>
		<sequence>
			<taxon idref="200VRIPA58"/>
			TGGAAAGCCCCTTTCTATGCTTATTACAAGGACTTCGACATAGAGGGATGCCCAATGCCAGGACCCGGGACTTGTGCCTCTAACCCTAATAACTGGTGGGAGGGAACTGCATACCATGAACTCAGCCCTATTGAAGCCAGACGATACCATTGGGTCCGTCAGAACCACATGATCTATGACTACTGCACGGACAAATCGCGATACCCGGTTACCCCACCGGAGTGTGTCGCAGGCATCTAAAATCCGATGGCCAATTTTTCCTTAATTGGTAAATACATTCATGCCTACGTACGTACACACCCTCATACACTTT-------GTTGTG-TGATAAGAGCCATGCATATCAGGGGGTATAGAGGGGAT-AAAAAATAATATTACTTTTGTTTCGATGGTGATTTTAGTATGTGGTTGA------AGCCTAAGATTT----GTAAGGTTTGTTTTCTAAGGGTGGGCAAAGGGTCAACTTCTATTTGTAAACCATATGTGTCTGTATTTGCCGATTATCATAAGTGCCAATAAAGCTTCTGCA
		</sequence>
		<sequence>
			<taxon idref="213VROMAJI"/>
			TGGAAAGCCCCTTTCTATGCTTATTACAAGGACTTCGACATAGAGGGATGCCCAATGCCAGGACCCGGGACTTGTGCCTCTAACCCTAATAACTGGTGGGAGGGAACTGCATACCATGAACTCAGCCCTATTGAAGCCAGACGATACCATTGGGTCCGTCAGAACCACATGATCTATGACTACTGCACGGACAAATCGCGATACCCGGTTACCCCACCGGAGTGTGTCGCAGGCATCTAAAATYCGATGGCCAATTTTTCCTTAATTGGTAAATACATTCATGCCTACGTACGTACACACCCTCATACACTTT-------GTTGTG-TGATAAGAGCCATGCATATCRGGGGGTATAGAGGGGAT-AAAAAATAATATTATTTTTGTTTCGATGGTGATTTTAGTATGTGGTTGA------AGCCTAAGATTT----GTAAGGTTTGTTTTCTAAGGGTGGGCAAAGGGTCAACTTCTATTTGTAAACCATATGTGTCTGTATTTGCCGATTATCATAAGTGCCAATAAAGCTTCTGCA
		</sequence>
		<sequence>
			<taxon idref="221VROTUDV"/>
			TGGAAAGCCCCTTTCTATGCTTATTACAAGGACTTCGACATAGAGGGATGCCCAATGCCAGGACCCGGGACTTGTGCCTCTAACCCTAATAACTGGTGGGAGGGAACTGCATACCAAGAACTCAGCCCAATTGAAGCCAGACGATACCATTGGGTCCGTCAGAACCACATGATCTATGACTACTGCACCGACAAATCGCGATACCCGGTTACCCCACCGGAGTGTGTCGCAGGCATCTAAAATCCGATGGCCAATTTTTCCTTAATTGGTAAATACATTCATGCCTACGTACGTACACACCCTCATACACTTT-------GTTGTG-TGATAAGAGCCATGCATATCAGGGGGTATAGAGGGGAT-AAAAAATAATATTATTTTTGTGTTGATGGTGCTTTATGTATGTGGTTGA------AGCCTAAGATTT----GTAAGGTTTGTTTTCTAAGGGTGGGCAAAGGGTCGACTTCTATTTGTAAACCATATGTGTCTGTATTTGCCGATTATCATAAGTGCCAATAAAGCTTCTGCA
		</sequence>
		<sequence>
			<taxon idref="224VROTUMU"/>
			TGGAAAGCCCCTTTCTATGCTTATTACAAGGACTTCGACATAGAGGGATGCCCAATGCCAGGACCCGGGACTTGTGCCTCTAACCCTAATAACTGGTGGGAGGGAACTGCATACCAAGAACTCAGCCCAATTGAAGCCAGACGATACCATTGGGTCCGTCAGAACCACATGATCTATGACTACTGCACCGACAAATCGCGATACCCGGTTACCCCACCGGAGTGTGTCGCAGGCATCTAAAATCCGATGGCCAATTTTTCCTTAATTGGTAAATACATTCATGCCTACGTACGTACACACCCTCATACACTTT-------GTTGTG-TGATAAGRGCCATGCATATCAGGGGGTATAGAGGGGAT-AAAAAATAATATTATTTTTGTGTCGATGGTGCTTTTAGTATGTGGTTGA------AGCCTAAGATTT----GTAAGGTTTGTTGTGTAAGGGYGGGCAAAGGGTCGACTTCTATTTGTAAACCATATGTGTCTGTATTTGCCGATTATCATAAGTGCCAATAAAGCTTCTGCA
		</sequence>
		<sequence>
			<taxon idref="229VRUPE58"/>
			TGGAAAGCCCCTTTCTATGCTTATTACAAGGACTTCGACATAGAGGGATGCCCAATGCCAGGACCCGGGACTTGTGCCTCTAACCCTAATAACTGGTGGGAGGGAACTGCATACCATGAACTCAGCCCTATTGAAGCCAGACGATACCATTGGGTCCGTCAGAACCACATGATCTATGACTACTGCACGGACAAATCGCGATACCCGGTTACCCCACCGGAGTGTGTCGCAGGCATCTAAAATCCGATGGCCAATTTTTCCTTAATTGGTAAATACATTCATGCCTACGTACG--CACACCCTCATACACTCT-------GTTGTG-TGATAAGAGCCATGCATATCAGGGGGTATAGAGGGGAT-AAAAAATAATATTATTTTTGTTTCGATGGTGATTTTAGTATGTGGTTGA------AGCCTAAGATTT----GTAAGGTTTGTTTTCTAAGGGTGGGCAAAGGGTCAACTTCTATTTGTAAACCATATGTGTCTGTATTTGCCGATTATCATAAGTGCCAATAAAGCTTCTGCA
		</sequence>
		<sequence>
			<taxon idref="234VSHENME"/>
			TGGAAAGCCCCTTTCTATGCTTATTACAAGGACTTCGACATAGAGGGATGCCCAATGCCAGGACCCGGGACTTGTGCCTCTAACCCTAATAACTGGTGGGAGGGAACTGCATACCATGAACTCAGCCCTATTGAAGCCAGACGATACCATTGGGTCCGTCAGAACCACATGATCTATGACTACTGCACGGACAAATCGCGATACCCGGTTACCCCACCGGAGTGTGTCGCAGGCATCTAAAATYCGATGGCCAATTTTTCCTTAATTGGTAAATACATTCATGCCTACGTACGTACACACCCTCATACACTTT-------GTTGTG-TGATAAGAGCCATGCATATCRGGGGGTATAGAGGGGAT-AAAAAATAATATTATTTTTGTTTCGATGGTGATTTTAGTATGTGGTTGA------AGCCTAAGATTT----GTAAGGTTTGTTTTCTAAGGGTGGGCAAAGGGTCAACTTCTATTTGTAAACCATATGTGTCTGTATTTGCCGATTATCATAAGTGCCAATAAAGCTTCTGCA
		</sequence>
		<sequence>
			<taxon idref="242VSHUTDV"/>
			TGGAAAGCCCCTTTCTATGCTTATTACAAGGACTTCGACATAGAGGGATGCCCAATGCCAGGACCCGGGACTTGTGCCTCTAACCCTAATAACTGGTGGGAGGGAACTGCATACCATGAACTCAGCCCTATTGAAGCCAGACGATACCATTGGGTCCGTCAGAACCACATGATCTATGACTACTGCACGGACAAATCGCGATACCCGGTTACCCCACCGGAGTGTGTCGCAGGCATCTAAAATCCGATGGCCAATTTTTCCTTAATTGGTAAATACATTCATGCCTACGTACGTACACACCCTCRTACACTTT-------GTTGTG-TGATAAGAGCCATGCATATCAGGGGGTATAGAGGGGAT-AAAAAATAATATTATTTTTGTTTCGATGGTGRWTTTAGTATGTGGTTGA------AGCCTAAGATTT----GTAAGGTTTGTTTTCTAAGGGTGGGCAAAGGGTCAACTTCTATTTGTAAACCATATGTGTCTGTATTTGCCGATTATCATAAGTGCCAATAAAGCTTCTGCA
		</sequence>
		<sequence>
			<taxon idref="247PSPP588"/>
			TGGAAAGCCCCTTTCTATGCTTATTACAAGGACTTTGACATAGAGGGATGCCCAKCGCCAGGASCCGCGGCTTGTGCCTCTAACCCTCATAACTGGTGGGAGGGRCCTGCATACAAAGAACTCAGCCCCATGGAAGCCAGACGATACCATTGGGTCCGTCAGAACCACATGATCTATGACTACTGCACGGACAAATCGCGATACCCGGTTACCCCACCGGAGTGTCTCGCGGGCATCTAAAATCCGATGGCCAATTTTTCATTAATTCGTAAATACMTYCATGCCTACGTACCTACACACCCTCATACACTTTGTTGTGTSATRWG-TSATAAGAGCCATGCATWTCAGGGGGTATAGAGGGGAT-WAAAAATAATATTATTTTTGTGTTGATGGTGATTTTAGTATGTGGTTGA------AGCSTAAGA-TT----GTAAGGYTTGTTTTCTWAGAGTGGGCAAAGGGTCGACTTCTATTTGTAAACCATAKGTGTCTGTATTTGCCGATTATCATAWGTGCCAATAAAGCTTCTGCA
		</sequence>
		<sequence>
			<taxon idref="267VSYLVDV"/>
			TGGAAAGCCCCTTTCTATGCTTATTACAAGGACTTCGACATAGAGGGATGCCCAATGCCAGGACCCGGGACTTGTGCCTCTAACCCTAATAACTGGTGGGAGGGAACTGCATACCATGAACTCAGCMCTATTGAAGCCAGACGATACCATTGGGTCCGTCAGAACCACATGATCTATGACTACTGCACGGACAAATCGCGATACCCGGTTACCCCACCGGAGTGTGTCGCAGGCATCTAAAATCCGATGGCCAATTTTTCCTTAATTGGTAAATACATTCATGCCTACGTACGTACACACCCTCATACACTCT-------GTTGTG-TGATAAGAGCCATGCATATCAGGGGGTATAGAGGGGAT-AAAAAATAATATTATTTTTGTTTCGATGGTGATTTTAGTATGTGGTTGA------AGCCTAAGATTT----GTAAGGTTTGTTTTCTAAGGGTGGGCAAAGGGTCAACTTCTATTTGTAAACCATATGTGTCTGTATTTGCCGATTATCATAAGTGCCAATAAAGCTTCTGCA
		</sequence>
		<sequence>
			<taxon idref="271VTILIDV"/>
			TGGAAAGCCCCTTTCTATGCTTATTACAAGGACTTCGACATAGAGGGATGCCCAATGCCAGGACCCGGGACTTGTGCCTCTAACCCTAATAACTGGTGGGAGGGAACTGCATACCATGAACTCAGCCCTATTGAAGCCAGACGATACCATTGGGTCCGTCAGAACCACATGATCTATGACTACTGCACGGACAAATCGCGATACCCGGTTACCCCACCGGAGTGTGTCGCAGGCATCTAAAATCCGATGGCCAATTTTTCCTTAATTGGTAAATACATTCATGCCTACGTACGTACACACCCTCATACACTYT-------GTTGTG-TGATAAGAGCCATGCATATCAGGGGGTATAGAGGGGAT-AAAAAATAATATTATTTTTGTTTCGATGGTGATTTTAGTATGTGGTTGA------AGCCTAAGATTT----GTAAGGTTTGTTTTCTAAGGGTGGGCAAAGGGTCAACTTCTATTTGTAAACCATATGTGTCTGTATTTGCCGATTATCATAAGTGCCAATAAAGCTTCTGCA
		</sequence>
		<sequence>
			<taxon idref="276VTRELDV"/>
			TGGAAAGCCCCTTTCTATGCTTATTACAAGGACTTCGACATAGAGGGATGCCCAATGCCAGGACCCGGGACTTGTGCCTCTAACCCTAATAACTGGTGGGAGGGAACTGCATACCATGAACTCAGCCCTATTGAAGCCAGACGATAYCATTGGGTCCGTCAGAACCACATGATCTATGACTACTGCACGGACAAATCGCGATACCCGGTTACCCCACCGGAGTGTGTCGCAGGCATCTAAAATCCGATGGCCAATTTTTCCTTAATTGGTAAATACATTCATGCCTACGTACGTACACACCCTCATACACTTT-------GTTGTG-TGATAAGAGCCATGCATATCAGGGGGTATAGAGGGGAT-AAAAAATAATATTAYTTTTGTTTCGATGGTGATTTTAGTATGTGGTTGA------AGCCTAAGATTT----GTAAGGTTTGTTTTCWAAGGGTGGGCAAAGGGTCAACTTCTATTTGTAAACCATATGTGTCTGTATTTGCCGATTATCATAAGTGCCAATAAAGCTTCTGCA
		</sequence>
		<sequence>
			<taxon idref="287VVINICH"/>
			TGGAAAGCCCCTTTCTATGCTTATTACAAGGACTTCGACATAGAGGGATGCCCAATGCCAGGACCCGGGACTTGTGCCTCTAACCCTAATAACTGGTGGGAGGGAACTGCATACCATGAACTCAGCCCTATTGAAGCCAGACGATACCATTGGGTCCGTCAGAACCACATGATCTATGACTACTGCACGGACAAATCGCGATACCCGGTTACCCCACCGGAGTGTGTCGCAGGCATCTAAAATCCGATGGCCAATTTTTCCTTAATTGGTAAATACATTCATGCCTACGTACGTACACACCCTCATACACTCT-------GTTGTG-TGATAAGAGCCATGCATATCAGGGGGTATAGAGGGGAT-AAAAAATAATATTATTTTTGTTTCGATGGTGATTTTAGTATGTGGTTGA------AGCCTAAGATTT----GTAAGGTTTGTTTTCTAAGGGTGGGCAAAGGGTCAACTTCTATTTGTAAACCATATGTGTCTGTATTTGCCGATTATCATAAGTGCCAATAAAGCTTCTGCA
		</sequence>
		<sequence>
			<taxon idref="301VVULPDV"/>
			TGGAAAGCCCCTTTCTATGCTTATTACAAGGACTTCGACATAGAGGGATGCCCAATGCCAGGACCCGGGACTTGTGCCTCTAACCCTAATAAYTGGTGGGAGGGAACTGCATACCATGAACTCAGCCCTATTGAAGCCAGACGATACCATTGGGTCCGTCAGAACCACATGATCTATGACTACTGCACGGACAAATCGCGATACCCGGTTACCCCACCGGAGTGTGTCGCAGGCATCTAAAATCCGATGGCCAATTTTTCCTTAATTGGTAAATACATTCGTGCCTACGTACGTACACACCCTCATACACTTT-------GTTGTG-TGATAAGAGCCATGCATATCAGGGGGTCTAGAGGGGAT-AAAAAATAATATTATTTTTGTTTCGATGGTGATTTTAGTATGTGGTTGA------AGCCTAAGATTT----GTAAGGTTTGTTTTCTAAGGGTGGGCAAAGGGTCAACTTCTATTTGTAAACCATATGTGTCTGTATTTGCCGATTATCATAAGTGCCAATAAAGCTTCTGCA
		</sequence>
		<sequence>
			<taxon idref="304VWELSWA"/>
			TGGAAAGCCCCTTTCTATGCTTATTACAAGGACTTCGACATAGAGGGATGCCCAATGCCAGGACCCGGGACTTGTGCCTCTAACCCTAATAACTGGTGGGAGGGAACTGCATACCATGAACTCAGCCCTATTGAAGCCAGACGATACCATTGGGTCCGTCAGAACCACATGATCTATGACTACTGCACGGACAAATCGCGATACCCGGTTACCCCACCGGAGTGTGTCGCAGGCATCTAAAATCCGATGGCCAATTTTTCCTTAATTGGTAAATACATTCATGCCTACGTACGTACACACCCTCATACACTYT-------GTTGTG-TGATAAGAGCCATGCATATCAGGGGGTATAGAGGGGAT-AAAAAATAATATTAYTTTTGTTTCGATGGTGATTTTAGTATGTGGTTGA------AGCCTAAGATTT----GTAAGGTTTGTTTTCTAAGGGTGGGCAAAGGGTCAACTTCTATTTGTAAACCATATGTGTCTGTATTTGCCGATTATCATAAGTGCCAATAAAGCTTCTGCA
		</sequence>
		<sequence>
			<taxon idref="309VYENSYA"/>
			TGGAAAGCCCCTTTCTATGCTTATTACAAGGACTTCGACATAGAGGGATGCCCAATGCCAGGACCCGGGACTTGTGCCTCTAACCCTAATAACTGGTGGGAGGGAACTGCATACCATGAACTCAGCCCTATTGAAGCCAGACGATACCATTGGGTCCGTCAGAACCACATGATCTATGACTACTGCACGGACAAATCGCGATACCCGGTTACCCCACCGGAGTGTGTCGCAGGCATCTAAAATCCGATGGCCAATTTTTCCTTAATTGGTAAATACATTCATGCCTACGTACGTACACACCCTCATACACTTT-------GTTGTG-TGATAAGAGCCATGCATATCAGGGGGTATAGAGGGGAT-AAAAAATAATATTATTTTTGTTTCGATGGTGAKTTTAGTATGTGGTTGA------AGCCTAAGATTT----GTAAGGTTTGTTTTCTAAGGGTGGGCAAAGGGTCAACTTCTATTTGTAAAYCATATGTGTCTGTATTTGCCGATTATCATAAGTGCCAATAAAGCTTCTGCA
		</sequence>
	</alignment>

	<!-- The sequence alignment (each sequence refers to a taxon above).         -->
	<!-- ntax=53 nchar=511                                                       -->
	<alignment id="alignment2" dataType="nucleotide">
		<sequence>
			<taxon idref="002VACER58"/>
			TGGTGCTGTACTAAGCATTCGTTTCAATGAAGATATATTGAGTGTGTGGAATCGCAATGCATCCGATCATCAGGTCAGTAACCACTAATTCASTACTATTATGATATGTTCTGTGTTTGTGTACAATATGGTGACCTTGATTTACTTTTTCCATTAGGCTGTAATGGCTCTAAGAGATGCGATCAAACGRCACTTGAAGCTTCCCCATGGCTATGTTATGGAATACAAGGCTCATGATGCTTCTCTCCGTGACAACTCATCTTATAGGAACACATGGTTGAGAGGATGATCCTGTGGATTCCCTCCTTAAGCAACCATGTGGGAATGGAAGTTCAGATAGCTGTCCATTGAGGTCCCTG-CAGGATCAAAATCAGTTACTCCTATATTACCTT-----ACAACTAGTTTGGTGGTTGTCGCTCTGAGTTTTAATGTAAGACTGTATTAGCTTCAA--------CTGAAGTCAAAACTCTCAGTTTCGTTAATGAATTTGCTGGTTTTCCCA
		</sequence>
		<sequence>
			<taxon idref="009VADENXI"/>
			TGGTGCTGTACTAAGCATTCGTTTCAATGAAGATATATTGAGTGTGTGGAATCGCAATGCATCCGATCATCAGGTCAGTAACCACTAATTCACTACTATTCTGATATGTTCTGTGTTTGTGTACAATATGGTGACCTTGATTTACTTT--CCATTAGGCTGTAATGGCTCTAAGAGATGCGATCAAACGGCACTTGAAGCTTCCCCATGGCTATGTTATGGAATACAAGGCTCATGATGCTTCTCTCCGTGACAACTCATCTTATAGGAACACATGGTTGAGAGGATGATCCTGTGGATTCCCTCCTTAAGCAACCATGTGGGAATGGAAGTTCAGATAGCTGTCCATTGAGGTCCCTG-CAGGATCAAAATCAGTTWCTCCTATATTACCTT-----ACAACTAGTTTGGTGGTTGYCGCTCTGAGTTTTAATGTAAGACTGTATTAGCTTCAA--------CTGAAGTCAAAACTCTCAGTTTCGTTAATGAATTTGCTGGTTTTCCCA
		</sequence>
		<sequence>
			<taxon idref="011VADSTAN"/>
			TGGTGCTGTACTAAGCATTCGTTTCAATGAAGATATATTGAGTGTGTGGAATCGCAATGCATCCGATCATCAGGTCAGTAACCACTAATTCACTACTATTCTGATATGTTCTGTGTTTGTGTACAATATGGTGACCTTGATTTACTTT--CCATTAGGCTGTAATGGCTCTAAGAGATGCGATCAAACGGCACTTGAAGCTTCCCCATGGCTATGTTATGGAATACAAGGCTCATGATGCTTCTCTCCGTGACAACTCATCTTATAGGAACACATGGTTGAGAGGATGATCCTGTGGATTTCCTCCTTAAGCAACCATGTGGGAATGGAAGYTCAGATAGCTGTCCATTGAGGTCCCTG-CAGGATCAAAATCAGTTACTCCTATATTACCTT-----ACAACTAGTTTGGTGGTTGTCGCTCTGAGTTTTAATGYAAGACTGTATTAGCTACAA--------CTGAAGTCAAAACTCTCAGTTTCGTTAATGAATTTGCTGGTTTTCCCA
		</sequence>
		<sequence>
			<taxon idref="030VAESTAR"/>
			TGGTGCTGTACTAAGCATTCGTTTCAATGAAGATATATTGAGTGTGTGGAATCGCAATGCATCCGATCATCAGGTCAGTAACCACTAATTCACTACTATTCTGATATKTTCTGTGTTTGTGTACAATATKGTGACCTTGATTTACTTT--CCAYTAGGCTGTAATGGCTCTAAGAGATGCRATCAAACGGCACTTGAAGCTTCCCCATGGCTATGTTATGGAATACAAGGCTCATGATGCTTCTCTCCGTGACAACTCWTCTTATAGGAAYACATGGTTGAGAGGATGATCCTGTGGATTCCCTCCTTAAGCAACCATGTGGGAATGGAAGTTCAGATAGCTGTCCATTGAGGTCCCTG-CAGGATCAAAATCAGTTACTCCTATATTACCTT-----ACAACTAGTTTGGTGGYTGTCGCTCTGAGTTTTAATGTAAGACTGTATTAGCTTCAA--------CTGAAGTCAAAACTCTCAGTTTCGTTAATGAATTTGCTGGTTTTCCCA
		</sequence>
		<sequence>
			<taxon idref="033VAESTLI"/>
			TGGTGCTGTACTAAGCATTCGTTTCAATGAAGATATATTGAGTGTGTGGAATCGCAATGCATCCGATCATCAGGTCAGTAACCACTAATTCACTACTATTCTGATATGTTCTATGTTTGTGTACAATATGGTGACCTTGATTTACTTT--CCATTAGGCTGTAATGGCTCTAAGAGATGCGATCAAACGGCACTTGAAGCTTCCCCATGGCTATGTTATGGAATACAAGGCTCATGATGCTTCTCTCCGTGACAACTCATCTTATAGGAACACGTGGTTGAGAGGATGATCCTGTGGATTCCCTCCTTAAGCAACCATGTGGGAATGGAAGTTCAGATAGCTGTCCATTGAGGTCCCTG-CAGGATCAAAATCAGTTACTCCTATATTACCTT-----ACAACTAGTTTGGTGGTTGTCACTCTGAGTTTTAATGTAAGACTGTATTAGCTTCAA--------CTGAAGTCAAAACTCTCAGTTTCGTTAATGAATTTGCTGGTTTTCCCA
		</sequence>
		<sequence>
			<taxon idref="044VAMURZU"/>
			TGGTGCTGTACTAAGCATTCGTTTCAATGAAGATATATTGAGTGTGTGGAATCGCAATGCATCCGATCATCAGGTCAGTAACCACTAATTCACTACTATTCTGATATGTTCTGTGTTTGTGTWCAATATGGTGACCTTGATTTACTTT--CCATTAGGCTGTAATGGCTCTAAGAGATGCGATCAAACGGCACTTGAAGCTTCCCCATGGCTATGTTATGGAATACAAGGCTCATGATGCTTCTCTCCGTGACAACTCATCTTATAGGAACACATGGTTGAGAGGATGATCCTGTGGATTCCCTCCTTAAGCAACCATGTGGGAATGGAAGTTCAGATAGCTGTCCATTGAGGTCCCTG-CAGGATCAAAATCAGTTACTCCTATATTACCTT-----ACAACTAGTTTGGTGGTTGTCGCTCTGAGTTTTAATGTAAGACTGTATTAGCTTCAA--------CTGAAGTCAAAACTCTCAGTTTCGTTAATGAATTTGCTGGTTTTCCCA
		</sequence>
		<sequence>
			<taxon idref="049VARIZDV"/>
			TGGTGCTGTACTAAGCATTCGTTTCAATGAAGATATATTGAGTGTGTGGAATCGCAATGCATCCGATCATCAGGTCAGTAACCACTAATTCACTACTATTMTGATATGTTCTGTGTTTGTGTACAATATGGTGACCTTGATTTACTTTTTCCATTAGGCTGTAATGGCTCTAAGAGATGCGATCAAACGGCACTTGAAGCTTCCCCATGGCTATGTTATGGAATACAARGCTCATGATGCTTCTCTCCGTGACAACTCATCTTATAGGAACACATGGTTGAGAGGATGATCCTGTGGATTCCCTCCTTAAGCAACCATGTGGGAATGGAAGTTCAGATAGCTGTCCATTGAGGTCCCTG-CAGGATCAAAATCAGTTACTCCTATATTACCTT-----ACAACTAGTTTGGTGGTTGTCGCTCTGAGTTTTAATGTAAGACTGTATTAGCTTCAA--------CTGAAGTCAAAACTCTCAGTTTCGTTAATGAATTTGCTGGTTTTCCCA
		</sequence>
		<sequence>
			<taxon idref="052VBASHBA"/>
			TGGTGCTGTACTAAGCATTCGTTTCAATGAAGATATATTGAGTGTGTGGAATCGCAATGCATCCGATCATCAGGTCAGTAACCACTAATTCACTACTATTCTGATATTTTCTGTGTTTGTGTACAATATTGTGACCTTGATTTACTTT--CAATTAGGCTGTAATGGCTCTAAGAGATGCAATCAAACGGCACTTGAAGCTTCCCCATGGCTATGTTATGGAATACAAGGCTCATGATGCTTCTCTCCGTGACAACTCATCTTATAGGAACACATGGTTGAGAGGATGATCCTGTGGATTCCCTCCTTAAGCAACCATGTGGGAATGGAAGTTCAGATAGCTGTCCATTGAGGTCCGTG-CAGGATCAAAATCAGTTACTCCTATATTACCTT-----ACAACTAGTTTGGTGGTTGTCGCTCTGAGTTTTAATGTAAGACTGTAATAGCTTCAA--------CTGAAGTCAAAACTCTCAGTTTCGTTAATGAATTTGCTGGTTTTCCCA
		</sequence>
		<sequence>
			<taxon idref="054VBELLME"/>
			TGGTGCTGTACTAAGCATTCGTTTCAATGAAGATATATTGAGTGTGTGGAATCGCAATGCATCTGATCATCAGGTCAGTAACCACTAATTCACTACTATTCTGATATGTTCTGTGTTTGTGTACAATATGGTGACCTTGATTTACTTT--CCATTAGGCTGTAATGGCTCTAAGAGATGCGATCAAACGGCACTTGAAGCTTCCCCATGGCTATGTTATGGAATACAAGGCTCATGATGCTTCTCTCCGTGACAACTCATCTTATAGGAACACATGGTTGAGAGGATGATCCTGTGGATTCCCTCCTTAAGCAACCATGTGGGAATGGAAGTTCAGATAGCTGTCCATTGAGGTCCCTG-CAGGATCAAAATCAGTTACTCCTATATTACCTT-----ACAACTAGTTTGGTGGTTGTCGCTCTGAGTTTTAATGTAAGACTGTATTAGCTTCAA--------CTGAAGTCAAAACTCTCAGTTTCGTTAATGAATTTGCTGGTTTTCCCA
		</sequence>
		<sequence>
			<taxon idref="055VBETUDV"/>
			TGGTGCTGTACTAAGCATTCGTTTCAATGAAGATATATTGAGTGTGTGGAATCGCAATGCATCCGATCATCAGGTCAGTAACCACTAATTCACTACTATTCTGATATGTTCTGTGTTTGTGTACAATATGGTGACCTTGATTTACTTT--CCATTAGGCTGTAATGGCTCTAAGAGATGCGATCAAACGGCACTTGAAGCTTCCCCATGGCTATGTTATGGAATACAAGGCTCATGATGCTTCTCTCCGTGACAACTCATCTTATAGGAACACATGGTTGAGAGGATGATCCTGTGGATTCCCTCCTTAAGCAACCATGTGGGAATGGAAGTTCAGATAGCTGTCCATTGAGGTCCCTG-CAGGATCAAAATCAGTTACTCCTATATTACCTT-----ACAACTAGTTTGGTGGTTGTCGCTCTGAGTTTTAATGTAAGACTGTATTAGCTTCAA--------CTGAAGTCAAAACTCTCAGTTTCGTTAATGAATTTGCTGGTTTTCCCA
		</sequence>
		<sequence>
			<taxon idref="057VBIFODV"/>
			TGGTGCTGTACTAAGCATTCGTTTCAATGAAGATATATTGAGTGTGTGGAATCGCAATGCATCCGATCATCAGGTCAGTAACCACTAATTCACTACTATTCTGATATTTTCTGTGTTTGTGTACAATATGGTGACCTTGATTTACTTT--CCACTAGGCTGTAATGGCTCTAAGAGATGCGATCAAACGGCACTTGAAGCTTCCCCATGGCTATGTTATGGAATACAAGGCTCACGATGCTTCTCTCCGTGACAACTCATCTTATAGGAACACATGGTTGAGAGGATGATCCTGTGGATTCCCTCCTTAAGCAACCATGTGGGAATGGAAGTTCAGATAGCTGTCCATTGAGGTCCCYG-CAGGATCAAAATCAGTTACTCCTATATTACCTT-----ACAACTAGTTTGGTGGTTGTCGCTCTGAGTTGTAATGTAAGACTGTATTAGCTTCAA--------CTGAAGTCAGAACTCTCAGTTTCGTTAATGAATTTGCTGGTTTTCCCA
		</sequence>
		<sequence>
			<taxon idref="058VBLANDV"/>
			TGGTGCTGTACTAAGCATTCGTTTCAATGAAGATATATTGAGTGTGTGGAATCGCAATGCATCCGATCATCAGGTCAGTAACCACTAATTCACTACTATTCTGATATGTTCTGTGTTTGTGTACAATATGGTGACCTTGATTTACTTTTTCCATTAGGCTGTAATGGCTCTAAGAGATGCGATCAAACGGCACTTGAAGCTTCCCCATGGCTATGTTATGGAATACAAGGCTCATGATGCTTCTCTCCGTGACAACTCATCTTATAGGAACACATGGTTGAGAGGATGATCCTGTGGATTCCCTCCTTAAGCAACCATGTGGGAATGGAAGTTCAGATAGCTGTCCATTGAGGTCCCTG-CAGGATCAAAATCATTTACTCCTATATTACCTT-----ACAACTAGTTTGGTGGTTGTCGCTCTGAGTTTTAATGTAAGACTGTATTAGCTTCAA--------CTGAAGTCAAAACTCTCAGTTTCGTTAATGAATTTGCTGGTTTTCCCA
		</sequence>
		<sequence>
			<taxon idref="059VBLOODV"/>
			TGGTGCTGTACTAAGCATTCGTTTCAATGAAGATATATTGAGTGTGTGGAATCGCAATGCATCCGATCATCAGGTCAGTAACCACTAATTCACTACTATTCTGATATGTTCTGTGTTTGTGTACAATATGGTGACCTTGATTTACTTTTTCCATTAGGCTGTAATGGCTCTAAGAGATGCGATCAAACGGCACTTGAAGCTTCCCCATGGCTATGTTATGGAATACAAGGCTCATGATGCTTCTCTCCGTGACAACTCATCTTATAGGAACACATGGTTGAGAGGATGATCCTGTGGATTCCCTCCTTAAGCAACCATGTGGGAATGGAAGTTCAGATAGCTGTCCATTGAGGTCCCTG-CAGGATCAAAATCAGTTACTCCTATATTACCTT-----ACAACTAGTTTGGTGGTTGTCGCTCTGAGTTTTAATGTAAGACTGTATTAGCTTCAA--------CTGAAGTCAAAACTCTCAGTTTCGTTAATGAATTTGCTGGTTTTCCCA
		</sequence>
		<sequence>
			<taxon idref="060ABREV58"/>
			TGGTGCTGTACTAAGCATTCGTTTCAATGAAGATATATTGAGCGTGTGGAATCGCAATGCATCCGATCATCAGGTCAGTAACCTTTAATTCACTATTATTCTGATATTTGCTGTGT------ACAATATGGTGACCTCAATTTACTTTAT--ATTAGGCTGTAATGGCTCTAAGAGATGCGATCAAACGGCACTTGAAGCTTCCCCTTGGCTATGTTATGGAATACAAGGCTCATGATGCTTCACTCCGTGACAACTCATCTTATAGGAACACATGGTTGAGAGGATGATCCTTTGGATTCCCTCCTCAAGCAACCCGATGGCTATAGAGGTTCAGAGAGCTGTCTCTTGCGGTCCCCAACAGTATCAAAATCAGTCACGCCTATATTACCTG-----ACTACTTGTTTGATGGTTGTCGCTCTGAGTTGTAATGTAAGACTGTATTAGCTTGAA--------CTGAAGTCAAAACTCTCAGTTTCATTAATGAATTTGCTGGTTTTCCCA
		</sequence>
		<sequence>
			<taxon idref="067VCALIDV"/>
			TGGTGCTGTACTAAGCATTCGTTTCAATGAAGATATATTGAGTGTGTGGAATCGCAATGCATCCGATCATCAGGTCAGTAACCACTAATTCACTACTATTCTGATATGTTCTGTGTTTGTGTACAATATGGTGACCTTGATTTACTTTTTCCATTAGGCTGTAATGGCTCTAAGAGATGCGATCAAACGGCACTTGAAGCTTCCCCATGGCTATGTTATGGAATACAAGGCTCATGATGCTTCTCTCCGTGACAACTCATCTTATAGGAACACATGGTTGAGAGGATGATCCTGTGGATTCCCTCCTTAAGCAACCATGTGGGAATGGAAGTTCAGATAGCTGTCCATTGAGGTCCCTG-CAGGATCAAAATCAGTTACTCCTATATTACCTT-----ACAACTAGTTTGGTGGTTGTCGCTCTGAGTTTTAATGTAAGACTGTATTAGCTTCAA--------CTGAAGTCAAAACTCTCAGTTTCGTTAATGAATTTGCTGGTTTTCCCA
		</sequence>
		<sequence>
			<taxon idref="076VCINE58"/>
			TGGTGCTGTACTAAGCATTCGTTTCAATGAAGATATMTTGAGTGTGTGGAATCGCAATGCATCCGATCATCAGGTCAGTAACCACTAATTCACTACTATTSTGATATGTTCTGTGTTTGTGTACAATATGGTGACCTTGATTTACTTT--CCATTAGGCTGTAATGGCTCTAAGAGATGCGATCAAAMGGCACTTGAAGCTTCCCCATGGCTATGTTATGGAATACAAGGCTCATGATGCTTCTCTCCGTGACAACTCATCTTATAGGAACACATGGTTGAGAGGATGATCCTGTGGATTCCCTCCTTAAGCAACCATGTGGGAATGGAAGTTCAGATAGCTGTCCATTGAGGTCCCCG-CAGGATCAAAATCAGTTACTCCTATATTACCTT-----ACAACTAGTTTGGTGGTTGTCGCTCTGAGTTGTAATGTAAGACTGTATTAGCTTCAA--------CTGAAGTCAAAACTCTCAGTTTCGTTAATGAATTTGCTGGTTTTCCCA
		</sequence>
		<sequence>
			<taxon idref="088VCINEHE"/>
			TGGTGCTGTACTAAGCATTCGTTTCAATGAAGATATATTGAGTGTGTGGAATCGCAATGCATCCGATCATCAGGTCAGTAACCACTAATTCACTACTATTSTGATATGTTCTGTGTTTGTGTACAATATGGTGACCTTGATTTACTTTTTCCATTAGGCTGTAATGGCTCTAAGAGATGCGATCAAAMGGCACTTGAAGCTTCCCCATGGCTATGTTATGGAATACAAGGCTCATGATGCTTCTCTCCGTGACAACTCATCTTATAGGAACACATGGTTGAGAGGATGATCCTGTGGATTCCCTCCTTAAGCAACCATGTGGGAATGGAAGTTCAGATAGCTGTCCATTGAGGTCCCCG-CAGGATCAAAATCAGTTACTCCTATATTACCTT-----ACAACTAGTTTGGTGGTTGTCGCTCTGAGTTKTAATGTAAGACTGTATTAGCTTCAA--------CTGAAGTCAAAACTCTCAGTTTCGTTAATGAATTTGCTGGTTTTCCCA
		</sequence>
		<sequence>
			<taxon idref="096LCOCCHi"/>
			-------------------------------------------------------------------------------------------------------------------------------------------------------------------------------------------------------------------------------------------------------------------------------------------------------------------------------------------------------------------------------------------------------------------------------------------------------------------------------------------------------------------------------
		</sequence>
		<sequence>
			<taxon idref="097VCOIG58"/>
			TGGTGCTGTACTAAGCATTCGTTTCAATGAAGATATATTGAGTGTGTGGAATCGCAATGCATCCGATCATCAGGTCAGTAACCACTAATTCACTACTATTCTGATATGTTCTGTGTTTGTGTACAATATGGTGACCTTGATTTACTTT--CCATTAGGCTGTAATGGCTCTAAGAGATGCGATCAAACGGCACTTGAAGCTTCCCCATGGCTATGTTATGGAATACAAGGCTCATGATGCTTCTCTCCGTGACAACTCATCTTATAGGAACACATGGTTGAGAGGATGATCCTGTGGATTCCCTCCTTAAGCAACCATGTGGGAATGGAAGTTCAGATAGCTGTCCATTGAGGTCCCTG-CAGGATCAAAATCAGTTACTCCTATATTACCTT-----ACAACTAGTTTGGTGGTTGTCGCTCTGAGTTTTAATGTAAGACTGTATTAGCTTCAA--------CTGAAGTCAAAACTCTCAGTTTCGTTAATGAATTTGCTGGTTTTCCCA
		</sequence>
		<sequence>
			<taxon idref="106VDAVITA"/>
			TGGTGCTGTACTAAGCATTCGTTTCAATGAAGATATATTGAGTGTGTGGAATCGCAATGCATCCGATCATCAGGTCAGTAACCACTAATTCACTACTATTCTGATRTKTTCTGTGTTTGTGTACAATATKGTGACCTTGATTTACTTT--CMATTAGGCTGTAATGGCTCTAAGAGATGCRATCAAACGGCACTTGAAGCTTCCCCATGGCTATGTTATGGAATACAAGGCTCATGATGCTTCTCTCCGTGACAACTCATCTTATAGGAACACATGGTTGAGAGGATGATCCTGTGGATTCCCTCCTTAAGCAACCATGTGGGAATGGAAGTTCAGATAGCTGTCCATTGAGGTCCCTG-CAGGATCAAAATCAGTTACTCCTATATTACCTT-----ACAACTAGTTTGGTGGTTGTCGCTCTGAGTTTTAATGTAAGACTGTATTAGCTTCAA--------CTGAAGTCAAAACTCTCAGTTTCGTTAATGAATTTGCTGGTTTTCCCA
		</sequence>
		<sequence>
			<taxon idref="110VFICIDV"/>
			TGGTGCTGTACTAAGCATTCGTTTCAATGAAGATATATTGAGTGTGTGGAATCGCAATGCATCCGATCATCAGGTCAGTAACCACTAATTCACTACTATTCTGATATGTTCTGTGTTTGTGTACAATATGGTGACCTTGATTTACTTT--CCATTAGGCTGTAATGGCTCTAAGAGATGCGATCAAACGGCACTTGAAGCTTCCCCATGGCTATGTTATGGAATACAAGGCTCATGATGCTTCTCTCCGTGACAACTCATCTTATAGGAACACATGGTTGAGAGGATGATCCTGTGGATTCCCTCCTTAAGCAACCATGTGGGAATGGAAGTTCAGATAGCTGTCCATTGAGGTCCCTG-CAGGATCAAAATCAGTTACTCCTATATTACCTT-----ACAACTAGTTTGGTGGTTGTCGCTCTGAGTTTTAATGTAAGACTA--TTAGCTTCAA--------CTGAAGTCAAAACTCTCAGTTTCGTTAATGAATTTGCTGGTTTTCCCA
		</sequence>
		<sequence>
			<taxon idref="111VFLEXDV"/>
			TGGTGCTGTACTAAGCATTCGTTTCAATGAAGATATATTGAGTGTGTGGAATCGCAATGCATCCGATCATCAGGTCAGTAACCACTAATTCACTACTATTMTGATATGTTCTGTGTTTGTGTACAATATGGTGACCTTGATTTACTTTTTCCATTAGGCTGTAATGGCTCTAAGAGATGCGATCAAACGRCACTTGAAGCTTCCCCATGGCTATGTTATGGAATACAAGGCTCATGATGCTTCTCTCCGTGACAACTCATCTTATAGGAACACATGGTTGAGAGGATGATCCTGTGGATTCCCTCCTTAAGCAACCATGTGGGAATGGAAGTTCAGATAGCTGTCCATTGAGGTCCCTG-CAGGATCAAAATCAGTTACTCCTATATTACCTT-----ACAACTAGTTTGGTGGTTGTCGCTCTGAGTTTTAATGTAAGACTGTATTAGCTTCAA--------CTGAAGTCAAAACTCTCAGTTTCGTTAATGAATTTGCTGGTTTTCCCA
		</sequence>
		<sequence>
			<taxon idref="114VGIRDDV"/>
			TGGTGCTGTACTAAGCATTCGTTTCAATGAAGATATATTGAGTGTGTGGAATCGCAATGCATCCGATCATCAGGTCAGTAACCACTAATTCACTACTATTATGATATGTTCTGTGTTTGTGTACAATATGGTGACCTTGATTTACTTTTTCCATTAGGCTGTAATGGCTCTAAGAGATGCGATCAAACGGCACTTGAAGCTTCCCCATGGCTATGTTATGGAATACAAGGCTCATGATGCTTCTCTCCGTGACAACTCATCTTATAGGAACACATGGTTGAGAGGATGATCCTGTGGATTCCCTCCTTAAGCAACCATGTGGGAATGGAAGTTCAGATAGCTGTCCATTGAGGTCCCTG-CAGGATCAAAATCAGTTACTCCTATATTACCTT-----ACAACTAGTTTGGTGGTTGTCGCTCTGAGTTTTAATGTAAGACTGTATTAGCTTCAA--------CTGAAGTCAAAACTCTCAGTTTCGTTAATGAATTTGCTGGTTTTCCCA
		</sequence>
		<sequence>
			<taxon idref="117VHANCLI"/>
			TGGTGCTGTACTAAGCATTCGTTTCAATGAAGATATATTGAGTGTGTGGAATCGCAATGCATCCGATCATCAGGTCAGTAACCACTAATTCACTACTATTCTGATATGTTCTGTGTTTGTGTACAATATGGTGACCTTGATTTACTTT--CCATTAGGCTGTAATGGCTCTAAGAGATGCGATCAAACGGCACTTGAAGCTTCCCCATGGCTATGTTATGGAATACAAGGCTCATGATGCTTCTCTCCGTGACAACTCATCTTATAGGAACACATGGTTGAGAGGATGATCCTGTGGATTCCCTCCTTAAGCAACCATGTGGGAATGGAAGTTCAGATAGCTGTCCATTGAGGTCCCTG-CAGGATCAAAATCAGTTACTCCTATATTACCTT-----ACAACTAGTTTGGTGGTTGTCGCTCTGAGTTTTAATGTAAGACTGTATTAGCTTCAA--------CTGAAGTCAAAACTCTCAGTTTCGTTAATGAATTTGCTGGTTTTCCCA
		</sequence>
		<sequence>
			<taxon idref="127VJACQDV"/>
			TGGTGCTGTACTAAGCATTCGTTTCAATGAAGATATATTGAGTGTGTGGAATCGCAATGCATCCGATCATCAGGTCAGTAACCACTAATTCACTACTATTCTGATGTTTTCTGTGTTTGTGTACAATATTGTGACCTTGATTTACTTT--CAATTAGGCTGTAATGGCTCTAAGAGATGCAATCAAACGGCACTTGAAGCTTCCCCATGGCTATGTTATGGAATACAAGGCTCATGATGCTTCTCTCCGTGACAACTCATCTTATAGGAACACATGGTTGAGAGGATGATCCTGTGGATTCCCTCCTTAAGCAACCATGTGGGAATGGAAGTTCAGATAGCTGTCCATTGAGGTCCCTG-CAGGATCAAAATCAGTTACTCCTATATTACCTT-----ACAACTAGTTTGGTGGTTGTCGCTCTGAGTTTTAATGTAAGACTGTATTAGCTTCAA--------CTGACGTCAAAACTCTCAGTTTCGTTAATGAATTTGCTGGTTTTCCCA
		</sequence>
		<sequence>
			<taxon idref="129CJAPOP6"/>
			TGGTGCTGTACTAAGCATTCGATTCAACGAAGATATATTGAGTGTGTGGAATCGCAATGCATCTGATCATCAGGTCAGTAACCACTAAGCCACTATCATTCYAATATTTTCTGTGTT-ATGTGCAATATAGTGACCTTGATTTATTTTCT--ATTAGGCTGTAATGGCTCTAAGAGATGCGATMAAGCGGCACTTGAAGCTTCCCCATGGCTATGTTATGGAATACAAGCCTCATGATGCTTCCCTCCGCGACAATTCATCATATAGGAACACATGGTTGAGAGGATGATCCTGTGGATTCCCCCYCCTAATGTAACCCGA----TGGAAACAGAGAGAGGT--CCAT----------G-CAGGATCAAAATCAGTTACTTTTATATTAC-TTACTTGACAACTTGTTTRGTGGTTGTCGC--TGAGTTGTAATGTGTGACTGTATTAGCTTGAA--------CWAAAGTCAGAGCTCTGAATTTCGTTAATGAATTTGCTGGTTTTCCCA
		</sequence>
		<sequence>
			<taxon idref="134VLABR58"/>
			TGGTGCTGTACTAAGCATTCGTTTCAATGAAGATATATTGAGTGTGTGGAATCGCAATGCATCCGATCATCAGGTCAGTAACCACTAATTCACTACTATTCTGATATGTTCTGTGTTTGTGTACAATATGGTGACCTTGATTTACTTT--CCACTAGGCTGTAATGGCTCTAAGAGATGCGATCAAACGGCACTTGAAGCTTCCCCATGGCTATGTTATGGAATACAAGGCTCATGATGCTTCTCTCCGTGACAACTCATCTTATAGGAACACATGGTTGAGAGGATGATCCTGTGGATTCCCTCCTTAAGCAACCATGTGGGAATGGAAGTTCAGATAGCTGTCCATTGAGGTCCCTG-CAGGATCAAAATCAGTTACTCCTATATTACCTT-----ACAACTAGTTTGGTGGTTGTCGCTCTGAGTTTTAATGTAAGACTGTATTAGCTTCAA--------CTGAAGTCAGAACTCTCAGTTTCGTTAATGAATTTGCTGGTTTTCCCA
		</sequence>
		<sequence>
			<taxon idref="138VLIUBLA"/>
			TGGTGCTGTACTAAGCATTCGTTTCAATGAAGATATATTGAGTGTGTGGAATCGCAATGCATCCGATCATCAGGTCAGTAACCACTAATTCACTACTATTCTGATATKTTCTGTGTTTGTGTACAATATKGTGACCTTGATTTACTTT--CMATTAGGCTGTAATGGCTCTAAGAGATGCRATCAAACGGCACTTGAAGCTTCCCCATGGCTATGTTATGGAATACAAGGCTCATGATGCTTCTCTCCGTGACAACTCATCTTATAGGAACACATGGTTGAGAGGATGATCCTGTGGATTYCCTCCTTAAGCAACCATGTGGGAATGGAAGTTCAGATAGCTGTCCATTGAGGTCCCTG-CAGGATCAAAATCAGTTACTCCTATATTACCTT-----ACAACTAGTTTGGTGGTTGTCGCTCTGAGTTTTAATGTAAGACTGTATTAGCTWCAA--------CTGAAGTCAAAACTCTCAGTTTCGTTAATGAATTTGCTGGTTTTCCCA
		</sequence>
		<sequence>
			<taxon idref="145VMONTDV"/>
			TGGTGCTGTACTAAGCATTCGTTTCAATGAAGACATATTGAGTGTGTGGAATCGCAATGCATCCGATCATCAGGTCAGTAACCACTAATTCACTACTATTCTGATATTTTCTGTGTTTGTGTACAATATTGTGACCTTGATTTACTTT--CAATTAGGCTGTAATGGCTCTAAGAGATGCAATCAAACGGCACTTGAAGCTTCCCCATGGCTATGTTATGGAATACAAGGCTCATGATGCTTCTCTCCGTGACAACTCATCTTATAGGAACACATGGTTGAGAGGATGATCCTGTGGATTCCCTCCTTAAGCAACCATGTGGGAATGGAAGTTCAGATAGCTGTCCATTGAGGTCCCTG-CAGGATCAAAATCAGTTACTCCTATATTACCTT-----ACAACTAGTTTGGTGGTTGTCGTTCTGAGTTTTAATGTACGACT--ATTAGGTTCAA--------CTGAAGTCAAAACTCTCAGTTTCGTTAATGAATTTGCTGGTTTTCCCA
		</sequence>
		<sequence>
			<taxon idref="150VMUSTDV"/>
			TGGTGCTGTACTAAGCATTCGTTTCAATGAAGACATATTGAGTGTGTGGAATCGCAATGCATCCGATCATCAGGTCAGTAACCACTAATTCACTACTATTATGATATTTTCTGTGTTTGTGTACAATATTGTGACCTTGATTTACTTT--CAATTAGGCTGTAATGGCTCTAAGAGATGCAATCAAACGGCACTTGAAGCTTCCCCATGGCTATGTTATGGAATACAAGGCTCATGATGCTTCTCTCCGTGACAACTCATCTTATAGGAACACATGGTTGAGAGGATGATCCTGTGGATTCCCTCCTTAAGCAACCATGTGGGAATGGAAGTTCAGATAGCTGTCCATTGAGGTCCCTG-CAGGATCAAAATCAGTTACTCCTATATTACCTT-----ACAACTAGTTTGGTGGTTGTCGCTCTGAGTTTTAATGTAAGACT--ATTAGCTTCAA--------CTGAAGTCAAAACTCTCAGTTTCGTTAATGAATTTGCTGGTTTTCCCA
		</sequence>
		<sequence>
			<taxon idref="151VNESBDV"/>
			TGGTGCTGTACTAAGCATTCGTTTCAATGAAGATATATTGAGTGTGTGGAATCGCAATGCATCCGATCATCAGGTCAGTAACCACTAATTCACTACTATTCTGATATGTTCTGTGTTTGTGTACAATATGGTGACCTTGATTTACTTTTTCCATTAGGCTGTAATGGCTCTAAGAGATGCGATCAAACGGCACTTGAAGCTTCCCCATGGCTATGTTATGGAATACAAGGCTCATGATGCTTCTCTCCGTGACAACTCATCTTATAGGAACACATGGTTGAGAGGATGATCCTGTGGATTCCCTCCTTAAGCAACCATGTGGGAATGGAAGTTCAGATAGCTGTCCATTGAGGTCCCTG-CAGGATCAAAATCAGTTACTCCTATATTACCTT-----ACAACTAGTTTGGTGGTTGTCGCTCTGAGTTTTAATGTAAGACTGTATTAGCTTCAA--------CTGAAGTCAAAACTCTCAGTTTCGTTAATGAATTTGCTGGTTTTCCCA
		</sequence>
		<sequence>
			<taxon idref="155VPALMDV"/>
			TGGTGCTGTACTAAGCATTCGTTTCAATGAAGATATATTGAGTGTGTGGAATCGCAATGCATCCGATCATCAGGTCAGYAACCACTAATTCACTACTATTCTGATATGTTCTGTGTTTGTGTACAATATGGTGACCTTGATTTACTTT--CCATTAGGCTGTAATGGCTCTAAGAGATGCGATCAAACGGCACTTGAAGCTTCCCCATGGCTATGTTATGGAATACAAGGCTCATGATGCTTCTCTCCGTGACAACTCATCTTATAGGAACACRTGGTTGAGAGGATGATCCTGTGGATTCCCTCCTTAAGCAACCATGTGGGAATGGAAGTTCAGATAGCTGTCCATTGAGGTCCCYG-CAGGATCAAAATCAGTTRCTCCTATATTACCTT-----ACAACTAGTYTGGTGGTTGTCGCKCTGAGTTGTAATGTAAGACTGTATTAGCTTCAA--------CTGAAGTCARAACTCTCAGTTTCKTTAATGAATTTGCTGGTTTTCCCA
		</sequence>
		<sequence>
			<taxon idref="166VPIASGA"/>
			TGGTGCTGTACTAAGCATTCGTTTCAATGAAGATATATTGAGTGTGTGGAATCGCAATGCATCCGATCATCAGGTCAGTAACCACTAATTCACTACTATTCTGATATGTTCTGTGTTTGTGTACAATATGGTGACCTTGATTTACTTT--CCATTAGGCTGTAATGGCTCTAAGAGATGCGATCAAACGGCACTTGAAGCTTCCCCATGGCTATGTTATGGAATACAAGGCTCATGATGCTTCTCTCCGTGACAACTCATCTTATAGGAACACATGGTTGAGAGGATGATCCTGTGGATTCCCTCCTTAAGCAACCATGTGGGAATGGAAGTTCAGATAGCTGTC---------------CAGGATCAAAATCAGTTACTCCTATATTACCTT-----ACAACTAGTTTGGTGGTTGTCGCTCTGAGTTTTAATGTAAGACTGTATTAGCTTCAA--------CTGAAGTCAAAACTCTCAGTTTCGTTAATGAATTTGCTGGTTTTCCCA
		</sequence>
		<sequence>
			<taxon idref="172VPIASLI"/>
			TGGTGCTGTACTAAGCATTCGTTTCAATGAAGATATATTGAGTGTGTGGAATCGCAATGCATCCGATCATCAGGTCAGTAACCACTAATTCACTACTATTCTGATATGTTCTGTGTTTGTGTACAATATGGTGACCTTGATTTACTTT--CCATTAGGCTGTAATGGCTCTAAGAGATGCGATCAAACGGCACTTGAAGCTTCCCCATGGCTATGTTATGGAATACAAGGCTCAYGATGCTTCTCTCCGTGACAACTCATCTTATAGGAACACATGGTTGAGAGGATGATCCTGTGGATTCCCTCCTTAAGCAACCATGTGGGAATGGAAGTTCAGATAGCTGTC---------------CAGGATCAAAATCAGTTACTCCTATATTACCTT-----ACAACTAGTTTGGTGGTTGTCGCTCTGAGTTTTAATGTAAGACTGTATTAGCTTCAA--------CTGAAGTCAAAACTCTCAGTTTCGTTAATGAATTTGCTGGTTTTCCCA
		</sequence>
		<sequence>
			<taxon idref="174VPOPEDV"/>
			TGGTGCTGTACTAAGCATTCGTTTCAATGAAGATATATTGAGTGTGTGGAATCGCAATGCATCCGATCATCAGGTCAGTAACCACTAATTCACTACTATTCTGATATGTTCTGTGTTTGTGTACAATATGGTGACCTTGATTTACTTT--CCATTAGGCTGTAATGGCTCTAAGAGATGCRATCAAACGGCACTTGAAGCTTCCCCATGGCTATGTTATGGAATACAAGGCTCATGATGCTTCTCTCCGTGACAACTCATCTTATAGGAACACGTGGTTGAGAGGATGATCCTGTGGATTCCCTCCTTAAGCAACCATGTGGGAATGGAAGTTCAGATAGCTGTCCATTGAGGTCCCTG-CAGGATCAAAATCAGTTRCTCCTATATTACCTT-----ACAACTAGTYTGGTGGTTGTCRCKCTGAGTTTTAATGTAAGACTGTATTAGCTTCAA--------CTGAAGTCAAAACTCTCAGTTTCGTTAATGAATTTGCTGGTTTTCCCA
		</sequence>
		<sequence>
			<taxon idref="183VPSEUSH"/>
			TGGTGCTGTACTAAGCATTCGTTTCAATGAAGATATATTGAGTGTGTGGAATCGCAATGCATCCGATCATCAGGTCAGTAACCACTAATTCACTACTATTCTGATATGTTCTGTGTTTGTGTACAATATGGTGACCTTGATTTACTTT--CCATTAGGCTGTAATGGCTCTAAGAGATGCGATCAAACGGCACTTGAAGCTTCCCCATGGCTATGTTATGGAATACAAGGCTCATGATGCTTCTCTCCGTGACAACTCATCTTATAGGAACACATGGTTGAGAGGATGATCCTGTGGATTYCCTCCTTAAGCAACCATGTGGGAATGGAAGTTCAGATAGCTGTCCATTGAGGTCCCTG-CAGGATCAAAATCAGTTACTCCTATATTACCTT-----ACAACTAGTTTGGTGGTTGTCGCTCTGAGTTTTAATGTAAGACTGTATTAGCTTCAA--------CTGAAGTCAAAACTCTCAGTTTCGTTAATGAATTTGCTGGTTTTCCCA
		</sequence>
		<sequence>
			<taxon idref="185VQINLLU"/>
			TGGTGCTGTACTAAGCATTCGTTTCAATGAAGATATATTGAGTGTGTGGAATCGCAATGCATCCGATCATCAGGTCAGTAACCACTAATTCACTACTATTCTGATATGTTCTGTGTTTGTGTACAATATGGTGACCTTGATTTACTTT--CCATTAGGCTGTAATGGCTCTAAGAGATGCGATCAAACGGCACTTGAAGCTTCCCCATGGCTATGTTATGGAATACAAGGCTCATGATGCTTCCCTCCGTGACAACTCATCTTATAGGAACACATGGTTGAGAGGATGATCCTGTGGATTCCCTCCTTAAGCAACCATGTGGGAATGGAAGTTCAGATAGCTGTCCATTGAGGTCCCTG-CAGGATCAAAATCAGTTACTCCTATATTACCTT-----ACAACTAGTTTGGTGGTTGTCGCTCTGAGTTTTAATGTAAGACTGTATTAGCTTCAA--------CTGAAGTCAAAACTCTCAGTTTCGTTAATGAATTTGCTGGTTTTCCCA
		</sequence>
		<sequence>
			<taxon idref="191VQUINSH"/>
			TGGTGCTGTACTAAGCATTCGTTTCAATGAAGATATATTGAGTGTGTGGAATCGCAATGCATCCGATCATCAGGTCAGTAACCACTAATTCACTACTATTCTGATATGTTCTGTGTTTGTGTACAATATGGTGACCTTGATTTACTTT--CCATTAGGCTGTAATGGCTCTAAGAGATGCGATCAAACGGCACTTGAAGCTTCCCCATGGCTATGTTATGGAATACAAGGCTCATGATGCTTCTCTCCGTGACAACTCATCTTATAGGAACACATGGTTGAGAGGATGATCCTGTGGATTCCCTCCTTAAGCAACCATGTGGGAATGGAAGTTCAGATAGCTGTCCATTGAGGTCCCTG-CAGGATCAAAATCAGTTACTCCTATATTACCTT-----ACAACTAGTTTGGTGGTTGTCGCTCTGAGTTTTAATGTAAGACTGTATTAGCTTCAA--------CTGAAGTCAAAACTCTCAGTTTCGTTAATGAATTTGCTGGTTTTCCCA
		</sequence>
		<sequence>
			<taxon idref="200VRIPA58"/>
			TGGTGCTGTACTAAGCATTCGTTTCAATGAAGATATATTGAGTGTGTGGAATCGCAATGCATCCGATCATCAGGTCAGTAACCACTAATTCACTACTATTATGATATGTTCTGTGTTTGTGTACAATATGGTGACCTTGATTTACTTTTTCCATTAGGCTGTAATGGCTCTAAGAGATGCGATCAAACGGCACTTGAAGCTTCCCCATGGCTATGTTATGGAATACAAGGCTCATGATGCTTCTCTCCGTGACAACTCATCTTATAGGAACACATGGTTGAGAGGATGATCCTGTGGATTCCCTCCTTAAGCAACCATGTGGGAATGGAAGTTCAGATAGCTGTCCATTGAGGTCCCTG-CAGGATCAAAATCAGTTACTCCTATATTACCTT-----ACAACTAGTTTGGTGGTTGTCGCTCTGAGTTTTAATGYAAGACTGTATTAGCTTCAA--------CTGAAGTCAAAACTCTCAGTTTCGTTAATGAATTTGCTGGTTTTCCCA
		</sequence>
		<sequence>
			<taxon idref="213VROMAJI"/>
			TGGTGCTGTACTAAGCATTCGTTTCAATGAAGATATATTGAGTGTGTGGAATCGCAATGCATCCGATCATCAGGTCAGTAACCACTAATTCACTACTATTCTGATATGTTCTGTGTTTGTGTACAATATGGTGACCTTGATTTACTTT--CCATTAGGCTGTAATGGCTCTAAGAGATGCGATCAAACGGCACTTGAAGCTTCCCCATGGCTATGTTATGGAATACAAGGCTCATGATGCTTCTCTCCGTGACAACTCATCTTATAGGAACACATGGTTGAGAGGATGATCCTGTGGATTCCCTCCTTAAGCAACCATGTGGGAATGGAAGTTCAGATAGCTGTC---------------CAGGATCAAAATCAGT--CTCCTATATTACCTT-----ACAACTAGTTTGGTGGTTGTCGCTCTGAGTTTTAATGTAAGACTGTATTAGCTTCAA--------CTGAAGTCAAAACTCTCAGTTTCGTTAATGAATTTGCTGGTTTTCCCA
		</sequence>
		<sequence>
			<taxon idref="221VROTUDV"/>
			TGGTGCTGTACTAAGCATTCGTTTCAATGAAGATATATTGAGTGTGTGGAATCGCAATGCATCCGATCATCAGGTCAGTAACCACTAATTCACTACTATTCTGATATTTTCTGTGTTTGTGTACAATATGGTGACCTTGATTTACTTT--CCATTAGGCTGTGATGGCTCTAAGAGATGCGATCAAACGGAACTTGAAGCTTCCCCATGGCTATGTTATGGAATACAAGGCTCATGATGCTTCTCTCCGTGACAACTCATCTTATAGGAACACATGGTTGAGAGGATGATCCTGTGGATTCCCTCCTTAAGCAACCCGGTGGGAATAGAAGTTCAGATAGCCGTCCATTGAGGTACCTG-CAGGATCAAAATCAGTTACTCCTATATTACCTT-----ACAACTTGTTTGGTGGTTGTCGCTCTGAGTCGTAATGTAAGACTGTATTAGCTTCAA--------CTGAAGTCAAAACTCTCAGTTTCGTTAATGAATTTGCTGGTTTTCCCA
		</sequence>
		<sequence>
			<taxon idref="224VROTUMU"/>
			TGGTGCTGTACTAAGCATTCGTTTCAATGAAGATATATTGAGTGTGTGGAATCGCAATGCATCCGATCATCAGGTCAGTAACCACTAATTCACTACTATTCTGATATTTTCTGTGTTTGTGTACAATATGGTGACCTTGATTTACTTT--CCATTAGGCTGTGATGGCTCTAAGAGATGCGATCAAACGGAACTTGAAGCTTCCCCATGGCTATGTTATGGAATACAAGGCTCATGATGCTTCTCTCCGTGACAACTCATCTTATAGGAACACATGGTTGAGAGGATGATCCTGTGGATTCCCTCCTTAAGCAACCCGGTGGGAATAGAAGTTCAGATAGCCGTCCATTGAGGTACCTG-CAGGATCAAAATCAGTTACTCCTATATTACCTT-----ACAACTTGTTTGGTGGTTGTCGCTCTGAGTCGTAATGTAAGACTGTATTAGCTTCAA--------CTGAAGTCAAAACTCTCAGTTTCGTTAATGAATTTGCTGGTTTTCCCA
		</sequence>
		<sequence>
			<taxon idref="229VRUPE58"/>
			TGGTGCTGTACTAAGCATTCGTTTCAATGAAGATATATTGAGTGTGTGGAATCGCAATGCATCCGATCATCAGGTCAGTAACCACTAATTCACTACTATTATGATATGTTCTGTGTTTGTGTACAATATGGTGACCTTGATTTACTTTTTCCATTAGGCTGTAATGGCTCTAAGAGATGCGATCAAACGRCACTTGAAGCTTCCCCATGGCTATGTTATGGAATACAAGGCTCATGATGCTTCTCTCCGTGACAACTCATCTTATAGGAACACATGGTTGAGAGGATGATCCTGTGGATTCCCTCCTTAAGCAACCATGTGGGAATGGAAGTTCAGATAGCTGTCCATTGAGGTCCCTG-CAGGATCAAAATCAGTTACTCCTATATTACCTT-----ACAACTAGTTTGGTGGTTGTCGCTCTGAGTTTTAATGTAAGACTGTATTAGCTTCAA--------CTGAAGTCAAAACTCTCAGTTTCGTTAATGAATTTGCTGGTTTTCCCA
		</sequence>
		<sequence>
			<taxon idref="234VSHENME"/>
			TGGTGCTGTACTAAGCATTCGTTTCAATGAAGATATATTGAGTGTGTGGAATCGCAATGCATCCGATCATCAGGTCAGTAACCASTAATTCACTACTATTCTGATATGTTCTGTGTTTGTGTACAATATGGTGACCTTGATTTACTTT--CCATTAGGCTGTAATGGCTCTAAGAGATGCGATCAAACGGCACTTGAAGCTTCCCCATGGCTATGTTATGGAATACAAGGCTCATGATGCTTCTCTCCGTGACAACTCATCTTATAGGAACACATGGTTGAGAGGATGATCCTGTGGATTCCCTCCTTAAGCAACCATGTGGGAATGGAAGTTCAGATAGCTGTCCATTGAGGTCCCTG-CAGGATCAAAATCAGTTACTCCTATATTACCTT-----ACAACTAGTTTGGTGGTTGTCGCTCTGAGTTTTAATGTAAGACTGTATTAGCTTCAA--------CTGAAGTCAAAACTCTCAGTTTCGTTAATGAATTTGCTGGTTTTCCCA
		</sequence>
		<sequence>
			<taxon idref="242VSHUTDV"/>
			TGGTGCTGTACTAAGCATTCGTTTCAATGAAGATATATTGAGTGTGTGGAATCGCAATGCATCCGATCATCAGGTCAGTAACCACTAATTCACTACTATTCTGATATGTTCTGTGTTTGTGTACAATATGGTGACCTTGATTTACTTT--CCACTAGGCTGTAATGGCTCTAAGAGATGCGATCAAACGGCACTTGAAGCTTCCCCATGGCTATGTTATGGAATACAAAGCTCATGATGCTTCTCTCCGTGACAACTCATCTTATAGGAACACATGGTTGAGAGGATGATCCTGTGGATTCCCTCCTTAAGCAACCATGTGGGAATGGAAGTTCAGATAGCTGTCCATTGAGGTCCCTG-CAGGATCAAGATCAGTTACAACTATATTACCTT-----ACAACTAGTTTGGTGGTTGTCGCTCTGAGTTTTAATGTAAGACTGTATTAGCTTCAA--------CTGAAGTCAAAACTCTCAGTTTCGTTAATGAATTTGCTGGTTTTCCCA
		</sequence>
		<sequence>
			<taxon idref="247PSPP588"/>
			TGGTGCTGTACTAAGCATTCGTTTCAATGAAGATATATTGAGTGTGTGGAATCGCAATGCATCCGATCATCAGGTCAGTAACCACTAATTCACTACTATTATGATATGTTCTGTGTTTGTGTACAATATGGTGACCTTGATTTACTTTTTCCATTAGGCTGTAATGGCTCTAAGAGATGCGATCAAACGGCACTTGAAGCTTCCCCATGGCTATGTTATGGAATACAAGGCTCATGATGCTTCTCTCCGTGACAACTCATCTTATAGGAACACATGGTTGAGAGGATGATCCTGTGGATTCCCTCCTTAAGCAACCATGTGGGAATGGAAGTTCAGATAGCTGTCCATTGAGGTCCCTG-CAGGATCAAAATCAGTTACTCCTATATTACCTT-----ACAACTAGTTTGGTGGTTGTCGCTCTGAGTTKTAATGTAAGACTGTATTAGCTTCAA--------CTGAAGTCAAAACTCTCAGTTTCGTTAATGAATTTGCTGGTTTTCCCA
		</sequence>
		<sequence>
			<taxon idref="267VSYLVDV"/>
			TGGTGCTGTACTAAGCATTCGTTTCAATGAAGATATATTGAGTGTGTGGAATCGCAATGCATCCGATCATCAGGTCAGTAACCACTAATTCACTACTATTCTGATATGTTCTGTGTTTGTGTACAATATGGTGACCTTGATTTACTTT--CCATTAGGCTGTAATGGCTCTAAGAGATGCGATCAAACGGCACTTGAAGCTTCCCCATGGCTATGTTATGGAATACAAGGCTCATGATGCTTCTCTCCGTGACAACTCATCTTATAGGAACACGTGGTTGAGAGGATGATCCTGTGGATTCCCTCCTTAAGCAACCATGTGGGAATGGAAGTTCAGATAGCTGTCCATTGAGGTCCCTG-CAGGATCAAAATCAGTTACTCCTATATTACCTT-----ACAACTAGTTTGGTGGTTGTCGCTCTGAGTTTTAATGTAAGACTGTATTAGCTTCAA--------CTGAAGTCAAAACTCTCAGTTTCGTTAATGAATTTGCTGGTTTTCCCA
		</sequence>
		<sequence>
			<taxon idref="271VTILIDV"/>
			TGGTGCTGTACTAAGCATTCGTTTCAATGAAGATATATTGAGTGTGTGGAATCGCAATGCATCCGATCATCAGGTCAGTAACCACTAATTCACTACTATTCTGATRTKTTCTGTGTTTGTGTACAATATKGTGACCTTGATTTACTTT--CMAYTAGGCTGTAATGGCTCTAAGAGATGCRATCAAACGGCACTTGAAGCTTCCCCATGGCTATGTTATGGAATACAAGGCTCATGATGCTTCTCTCCGTGACAACTCATCTTATAGGAACACATGGTTGAGAGGATGATCCTGTGGATTCCCTCCTTAAGCAACCATGTGGGAATGGAAGTTCAGATAGCTGTCCATTGAGGTCCCTG-CAGGATCAAAATCAGTTACTCCTATATTACCTT-----ACAACTAGTTTGGTGGTTGTCGCTCTGAGTTTTAATGTAAGACTGTATTAGCTTCAA--------CTGAAGTCAAAACTCTCAGTTTCGTTAATGAATTTGCTGGTTTTCCCA
		</sequence>
		<sequence>
			<taxon idref="276VTRELDV"/>
			TGGTGCTGTACTAAGCATTCGTTTCAATGAAGATATATTGAGTGTGTGGAATCGCAATGCATCCGATCATCAGGTCAGTAACCACTAATTCACTACTATTMTGATATGTTCTGTGTTTGTGTACAATATGGTGACCTTGATTTACTTTTTCCATTAGGCTGTAATGGCTCTAAGAGATGCGATCAAACGRCACTTGAAGCTTCCCCATGGCTATGTTATGGAATACAAGGCTCATGATGCTTCTCTCCGTGACAACTCATCTTATAGGAACACATGGTTGAGAGGATGATCCTGTGGATTCCCTCCTTAAGCAACCATGTGGGAATGGAAGTTCAGATAGCTGTCCATTGAGGTCCCTG-CAGGATCAAAATCAGTTACTCCTATATTACCTT-----ACAACTAGTTTGGTGGTTGTCGCTCTGAGTTTTAATGTAAGACTGTATTAGCTTCAA--------CTGAAGTCAAAACTCTCAGTTTCGTTAATGAATTTGCTGGTTTTCCCA
		</sequence>
		<sequence>
			<taxon idref="287VVINICH"/>
			TGGTGCTGTACTAAGCATTCGTTTCAATGAAGATATATTGAGTGTGTGGAATCGCAATGCATCCGATCATCAGGTCAGTAACCACTAATTCACTACTATTCTGATATKTTCTGTGTTTGTGTACAATATKGTGACCTTGATTTACTTTTTCMATTAGGCTGTAATGGCTCTAAGAGATGCRATCAAACGGCACTTGAAGCTTCCCCATGGCTATGTTATGGAATACAAGGCTCATGATGCTTCTCTCCGTGACAACTCATCTTATAGGAACACRTGGTTGAGAGGATGATCCTGTGGATTCCCTCCTTAAGCAAYCATGTGGGAATGGAAGTTCAGATAGCTGTCCATTGAGGTCCCTG-CAGGATCAAAATCAGTTACTCCTATATTACCTT-----ACAACTAGTTTGGTGGTTGTCGCTCTGAGTTTTAATGTAAGACTGTATTAGCTTCAA--------CTGAAGTCAAAACTCTCAGTTTCGTTAATGAATTTGCTGGTTTTCCCA
		</sequence>
		<sequence>
			<taxon idref="301VVULPDV"/>
			TGGTGCTGTACTAAGCATTCGTTTCAATGAAGATATATTGAGTGTGTGGAATCGCAATGCATCCGATCATCAGGTCAGTAACCACTAATTCACTACTATTCTGATATGTTCTGTGTTTGTGTACAATATGGTGACCTTGATTTACTTT--CCACTAGGCTGTAATGGCTCTAAGAGATGCGATCAAACGGCACTTGAAGCTTCCCCATGGCTATGTTATGGAATACAAGGCTCATGATGCTTCTCTCCGTGACAACTCATCTTATAGGAACACATGGTTGAGAGGATGATCCTGTGGATTCCCTCCTTAATCAACCATGTGGGAATGGAAGTTCAGATAGCTGTCCATTGAGGTCCCTG-CAGGATCAAAATCAGTTACTCCTATATTACCTT-----ACAACTAGTTTGGTGGTTGTCGCTCTGAGTTTTAATGTAAGACTGTATTAGCTTCAA--------CTGAAGTCAAAACTCTCAGTTTCGTTAATGAATTTGCTGGTTTTCCCA
		</sequence>
		<sequence>
			<taxon idref="304VWELSWA"/>
			TGGTGCTGTACTAAGCATTCGTTTCAATGAAGATATATTGAGTGTGTGGAATCGCAATGCATCCGATCATCAGGTCAGTAACCACTAATTCACTACTATTMTGATATKTTCTGTGTTTGTGTACAATATGGTGACCTTGATTTACTTTTTCCATTAGGCTGTAATGGCTCTAAGAGATGCGATCAAACGGCACTTGAAGCTTCCCCATGGCTATGTTATGGAATACAAGGCTCATGATGCTTCTCTCCGTGACAACTCATCTTATAGGAACACATGGTTGAGAGGATGATCCTGTGGATTCCCTCCTTAAGCAACCATGTGGGAATGGAAGTTCAGATAGCTGTCCATTGAGGTCCCTG-CAGGATCAAAATCAGTTACTCCTATATTACCTT-----ACAACTAGTTTGGTGGTTGTCGCTCTGAGTTTTAATGTAAGACTGTATTAGCTTCAA--------CTGAAGTCAAAACTCTCAGTTTCGTTAATGAATTTGCTGGTTTTCCCA
		</sequence>
		<sequence>
			<taxon idref="309VYENSYA"/>
			TGGTGCTGTACTAAGCATTCGTTTCAATGAAGATATATTGAGTGTGTGGAATCGCAATGCATCCGATCATCAGGTCAGTAACCACTAATTCACTACTATTCTGATATGTTCTGTGTTTGTGTACAATATGGTGACCTTGATTTACTTT--CCATTAGGCTGTAATGGCTCTAAGAGATGCGATCAAACGGCACTTGAAGCTTCCCCATGGCTATGTTATGGAATACAAGGCTCATGATGCTTCTCTCCGTGACAACTCATCTTATAGGAACACATGGTTGAGAGGATGATCCTGTGGATTCCCTCCTTAAGCAACCATGTGGGAATGGAAGTTCAGATAGCTGTCYATTGAGGTCCCTG-CAGGATCRAAATCAGTTACTCCTATATTACCTT-----ACAACTAGTTTGGTGGTTGTCGCTCTGAGTTTTAATGTAAGACTGTATTAGCTTCAA--------CTGAAGTCAAAACTCTCAGTTTCGTTAATGAATTTGCTGGTTTTCCCA
		</sequence>
	</alignment>

	<!-- The sequence alignment (each sequence refers to a taxon above).         -->
	<!-- ntax=53 nchar=652                                                       -->
	<alignment id="alignment3" dataType="nucleotide">
		<sequence>
			<taxon idref="002VACER58"/>
			CAGGTTAAGGCAAAGCAGGTTACATTCCACAGGAAAAAGAATCTTCAGTACTATGAGATATCAGCGAAGAGCAACTACAATTTTGAGAAACCTTTCTTGTATCTTGCTAGGAAGCTTGCAGGGTGATTAAATAATATAGAAATTATTCAATTTCTGGTTTTTATATGCTACAGAGGATATTTAACATTGATAA-TTGCTTTGGTGATTTTAGGGATCCCAATCTCCACTTTGTGGAGTCCCCTGCTCTTGCTCCTCCAGAAGTACACATTGACTTGGCTGCACAGCAACAGTAAGAATCTTGTCCTTGTAGTGC-TTCTTCTACTGTTGCCCCTC-AATA-------TTTTCTTTTTAATAATGATAAC-TTCTTGTTGATGTCTAGTTTGCTTTAGACTATATTTTAAATCAATTCATTTGATATCAA--------CATACCTGTCCAGTTCTGGTCCCCTGCCTC-ATTATGTTTTTTGTTTGTTACAGGCACGAGGCTGAGCTTGCTGCAGCAGCTAGTCAGCCTCTTCCAGATGATGATGATGATGCATTTGAGTAGAGAGAACTGGTGGAGAGGCTTGGGTTCTACCTTTTTGCAATGATTTAATGCTTCCTTTA-----TTATGCATCGTTCGCTTACCAAGTTTT
		</sequence>
		<sequence>
			<taxon idref="009VADENXI"/>
			CAGGTTAAGGCAAAGCAGGTTACATTCCACAGGAAAAAGAATCTTCAGTACTATGAGATATCAGCGAAGAGCAACTACAATTTTGAGAAACCTTTCTTGTATCTTGCTAGGAAGCTTGCAGGGTGATTAAATAATATAGAAATTATTCAATTTCTGGTTTATATATGCTACAGAGGATATTTAACATTGATAA-TTGCTTTGGTGATTTTAGGGATCCCAATCTCCACTTTGTGGAGTCCCCTGCTCTTGCTCCTCCAGAAGTACACATTGACTTGGCTGCACAGCAACAGTAAGAATCTTGTCCTTGTAGTGC-TTCTTCTACTGTTGCCCCTC-AATA------TTTTTCTTTTTAATAATGATAAC-TTCTYATTGATATCTGGTTTGCTTTAGACTATATTTTAAATCAATTCATTTGATATCAA--------TATACCTGTCCAGTTCTGGTCCCCTGCCTC-ATTATGTTTTTTGTTTGTTACAGGCACGAGGCTGAGCTTGCTGCAGCAGCTAGTCAGCCTCTTCCAGATGATGATGATGATGCGTTTGAGTAGAGAGAACTGGTGGAGAGGCTTGGGTTCTACCTTTTTGCAATGATTTAATGCTTCCTTTA-----TTATGCATCGTTCGCTTACCAAGTTTT
		</sequence>
		<sequence>
			<taxon idref="011VADSTAN"/>
			CAGGTTAAGGCAAAGCAGGTTACATTCCACAGGAAAAAGAATCTTCAGTACTATGAGATATCAGCGAAGAGCAACTACAATTTTGAGAAACCTTTCTTGTATCTTGCTAGGAAGCTTGCAGGGTGATTAAATAATATAGAAATTATTCAATTTCTGGTTTATATATGCTACAGAGGATATTTAACATTGATAA-TTGCTTTGGTGATTTTAGGGATCCCAATCTCCACTTTGTGGAGTCCCCTGCTCTTGCTCCTCCAGAAGTACACATTGACTTGGCTGCACAGCAACAGTAAGAATCTTGTCCTTGTAGTGC-TTCTTCTACTGTTGCCCCTC-AATA------TTTTTCTTTTTAATAATGATAAC-TTCTTGTTGATGTCTAGTTTGCTTTAGACTATATTTTAAATCAATTCATTTGATATCAA--------CATACCTGTCCAGTTCTGGTCCCCTGCCTC-ATTACGTTTTTTGTTTGTTACAGGCACGAGGCTGAGCTTGCTGCAGCAGCTAGTCAGCCTCTTCCAGATGATGATGATGATGCATTTGAGTAGAGAGAACTGGTGGAGAGGCTTGGGTTCTACCTTTTTGCAATGATTTAATGCTTCCTTTA-----TTATGCATCGTTCGCTTACCAAGTTTT
		</sequence>
		<sequence>
			<taxon idref="030VAESTAR"/>
			CAGGTTAAGGCAAAGCAGGTTACATTCCACAGGAAAAAGAATCTTCAGTACTATGAGATATCAGCGAAGAGCAACTACAATTTTGAGAAACCTTTCTTGTATCTTGCTAGGAAGCTTGCAGGGTGATTAAATAATATAGAAATTATTCAATTTCTGGTTTATATATGCTAMAGAGGATATTTWACATTGATAA-TTGCTTTGGTGATTTTAGGGATCCCAATCTCCACTTTGTGGAGTCCCCTGCTCTTGCTCCTCCAGAAGTACACATTGACTTGGCTGCACAGCAACAGTAAGAATCTTGTCCTTGTAGTGC-TTCTTCTACTGTTGCCCCTC-AATA------WTTTTCTTTTTAATAATGATAAC-TTCTTATTGATATCTGGTTTGCTTTAGACTATWTATTAAATCAATTCATTTGATATCAA--------TATACCTGTCCAGTTCTGGTCCCCTGCCTC-ATTATGTTTTTTGTTTGTTACAGGCACGAGGCTGAGCTTGCTGCAGCAGCTAGTCAGCCTCTTCCAGATGATGATGATGATGCGTTTGAGTAGAGAGAACTGGTGGAGAGGCTTGGGTTCTACCTTTTTGCAATGATTTAATGCTTCCTTTA-----TTATGCATCGTTCGCTTACCAAGTTTT
		</sequence>
		<sequence>
			<taxon idref="033VAESTLI"/>
			CAGGTTAAGGCAAAGCAGGTTACATTCCACAGGAAAAAGAATCTTCAGTACTATGAGATATCAGCGAAGAGCAACTACAATTTTGAGAAACCTTTCTTGTATCTTGCTAGGAAGCTTGCAGGGTGATTAAATAATATAGAAATTATTCAATTTCTGGTTTATATATGCTACAGAGGATATTTAACATTGATAA-TTGCTTTGGTGATTTTAGGGATCCCAATCTCCACTTTGTGGAGTCCCCTGCTCTTGCTCCTCCAGAAGTACACATTGACTTGGCTGCACAGCAACAGTAAGAATCTTGTCCTTGTAGTGC-TTCTTCTACTGTTGCCCCTC-AATA------TTTTTCTTTTTAATAATGATAAC-TTCTTATTGATATCTGGTTTGCTTTAGACTATATWTTAAATCAATTCATTTGATATCAA--------TATACCTGTCCAGTTCTGGTCCCCTGCCTC-ATTATGTTTTTTGTTTGTTACAGGCACGAGGCTGAGCTTGCTGCAGCAGCTAGTCAGCCTCTTCCAGATGATGATGATGATGCGTTTGAGTAGAGAGAACKGGTGGAGAGGCTTGGGTTCTACCTTTTTGCAATGATTTAATGCTTCCTTTA-----TTATGCATCGTTCGCTTACCAAGTTTT
		</sequence>
		<sequence>
			<taxon idref="044VAMURZU"/>
			CAGGTTAAGGCAAAGCAGGTTACATTCCACAGGAAAAAGAATCTTCAGTACTATGAGATATCAGCGAAGAGCAACTACAATTTTGAGAAACCTTTCTTGTATCTTGCTAGGAAGCTTGCAGGGTGATTAAATAATATAGAAATTATTCAATTTCTGGTTTATATATGCTACAGAGGATATTTAACATTGATAA-TTGCTTTGGTGATTTTAGGGATCCCAATCTCCACTTTGTGGAGTCCCCTGCTCTTGCTCCTCCAGAAGTACACATTGACTTGGCTGCACAGCAACAGTAAGAATCTTGTCCTTGTAGTGC-TTCTTCTACTGTTGCCCCTC-AATA------TTTTTCTTTTTAATAATGAYAAC-TTCTTATTGATGTCTGGTTTGCTTTAGACTATATTTTAAATCAATTCATTTGATATCAA--------TATACCTGTCCAGTTCTGGTCCCCTGCCTC-ATTATGTTTTTTGTTTGTTACAGGCACGAGGCTGAGCTTGCTGCAGCAGCTAGTCAGCCTCTTCCAGATGATGATGATGATGCATTTGAGTAGAGAGAACTGGTGGAGAGGCTTGGGTTCTACCTTTTTGCAATGATTTAATGCTTCCTTTA-----TTATGCATCGTTCGCTTACCAAGTTTT
		</sequence>
		<sequence>
			<taxon idref="049VARIZDV"/>
			CAGGTTAAGGCAAAGCAGGTTACATTCCACAGGAAAAAGAATCTTCAGTACTATGAGATATCAGCGAAGAGCAACTACAATTTTGAGAAACCTTTCTTGTATCTTGCTAGGAAGCTTGCAGGGTGATTAAATAATATAGAAATTATTCAATTTCTGGTTTATATATGCTACAGAGGATATTTAACATTGATAA-TTGCTTTGGTGATTTTAGGGATCCCAATCTCCACTTTGTGGAGTCCCCTGCTCTTGCTCCTCCAGAAGTACACATTGACTTGGCTGCACAGCAACAGTAAGAATCTTGTCCTTGTAGTGC-TTCTTCTACTGTTGCCCCTC-ATTA------TTTTTCTTTTTAATAATGATAAC-TTCTTATTGATGTCTGGTTTGCTTTAGACTATATTTTAAATCAATTCATTTGATATCAA--------TATACCTGTCCAGTTCTGGTCCCCTGCCTC-ATTATGTTTTTTGTTTGTTACAGGCACGAGGCTGAGCTTGCTGCAGCAGCTAGTCAGCCTCTTCCAGATGATGATGATGATGCATTTGAGTAGAGAGAACTGGTGGAGAGGCTTGGGTTCTACCTTTTTGCAATGATTTAATGCTTCCTTTA-----TTATGCATCGTTCGCTTACCAAGTTTT
		</sequence>
		<sequence>
			<taxon idref="052VBASHBA"/>
			CAGGTTAAGGCAAAGCAGGTTACATTCCACAGGAAAAAGAATCTTCAGTACTATGAGATATCAGCGAAGAGCAACTACAATTTTGAGAAACCTTTCTTGTATCTTGCTAGGAAGCTTGCAGGGTGATTAAATAATATAGAAATTATTCAATTTCTGGTTTATATATGCTACAGAGGATATTTAACATTGATAA-TTGCTTTGGTGATTTTAGGGATCCCAATCTCCACTTTGTGGAGTCCCCTGCTCTTGCTCCTCCAGAAGTACACATTGACTTGGCTGCACAGCAACAGTAAGAATGTTGTCCTTGTAGTGC-TTCTTCTACTGTTGCCCCTC-GATA------TTTTTCTTTTTAATAATGATATT-TTCTTATTGATGTCTGGTTTGCTTTAGACTATATTTTAAATCAATTCATTTGATATCAA--------TATACCTGTCCAGTTCTGGTCCCCTGCCTC-ATTATGTTTTTTGTTTGTTACAGGCACGAGGCTGAGCTTGCTGCAGCAGCTAGTCAGCCTCTTCCAGATGATGATGATGATGCATTTGAGTAGAGAGAACTGGTGGAGAGGCTTGGGTTCTACCTTTTTGCAATGATTTAATGCTTCCTTTA-----TTATGCATCGTTCGCTTACCAAGTTTT
		</sequence>
		<sequence>
			<taxon idref="054VBELLME"/>
			CAGGTTAAGGCAAAGCAGGTTACATTCCACAGGAAAAAGAATCTTCAGTACTATGAGATATCAGCGAAGAGCAACTACAATTTTGAGAAACCTTTCTTGTATCTTGCTAGGAAGCTTGCAGGGTGATTAAATAATATAGGAATTATTCAATTTCTGGTTTATATATGCTACAGAGGATATTTAACATTGATAA-TTGCTTTGGTGATTTTAGGGATCCCAATCTCCACTTTGTGGAGTCCCCTGCTCTTGCTCCTCCAGAAGTACACATTGACTTGGCTGCACAGCAACAGTAAGAATCTTGTCCTTGTAGTGC-TTCTTCTACTGTTGCCCCTC-AATA------TTTTTCTTTTTAATAATGATAAC-TTCTTATTGATATCTGGTTTGCTTTAGACTATATTTTAAATCAATTCATTTGATATCAA--------TATACCTGTCCAGTTCTGGTCCCCTGCCTC-ATTATGTTTTTTGTTTGTYACAGGCACGAGGCTGAGCTTGCTGCAGCAGCTAGTCAGCCTCTTCCAGATGATGATGATGATGCGTTTGAGTAGAGAGAACTGGTGGAGAGGCTTGGGTTCTACCTTTTTGCAATGATTTAATGCTTCCTTTA-----TTATGCATCGTTCGCTTACCAAGTTTT
		</sequence>
		<sequence>
			<taxon idref="055VBETUDV"/>
			CAGGTTAAGGCAAAGCAGGTTACATTCCACAGGAAAAAGAATCTTCAGTACTATGAGATATCAGCGAAGAGCAACTACAATTTTGAGAAACCTTTCTTGTATCTTGCTAGGAAGCTTGCAGGGTGATTAAATAGTATAGAAATTATTCAATTTCTGGTTTATATATGCTACAGAGGATATTTAACATTGATAA-TTGCTTTGGTGATTTTAGGGATCCCAATCTCCACTTTGTGGAGTCCCCTGCTCTTGCTCCTCCAGAAGTACACATTGACTTGGCTGCACAGCAACAGTAAGAATCTTGTCCTTGTAGTGC-TTCTTCTACTGTTGCCCCTC-AATA------TTTTTCTTTTTAATAATGATAAC-TTCTTATTGATGTCTGGTTTGCTTTAGACTATATTTTAAATCAATTCATTTGATATCAA--------TATACCTGTCCAGTTCTGGTCCCCTGCCTC-ATTATGTTTTTTGTTTGTTACAGGCACGAGGCTGAGCTTGCTGCAGCAGCTAGTCAGCCTCTTCCAGATGATGATGATGATGCATTTGAGTAGAGAGAACTGGTGGAGAGGCTTGGGTTCTACCTTTTTGCAATGATTTAATGCTTCCTTTA-----TTATGCATCGTTCGCTTACCAAGTTTT
		</sequence>
		<sequence>
			<taxon idref="057VBIFODV"/>
			CAGGTTAAGGCAAAGCAGGTTACATTCCATAGGAAAAAGAATCTTCAGTACTATGAGATATCAGCGAAGAGCAACTACAATTTTGAGAAACCTTTCTTGTATCTTGCTAGGAAGCTTGCAGGGTGATTAAATAATATAGAAATTATTCAATTTCTGGTTTATATATGCTACAGAGGATATTTAACATTGATAA-TTGCTTTGGTGATTTTAGGGATCCCAATCTCCACTTTGTGGAGTCCCCTGCTCTTGCTCCTCCAGAAGTACACATTGACTTGGCTGCACAGCAACAGTAAGAATCTTGTCCTTGTAGTGC-TTCTTCTACTGTTGCCCCTC-AATA------ATTTTCTTTTTAATAATGATAAC-TTCTTATTGATATCTGGTTTGCTTTAGACTATTTATTAAATCAATTCATTTGATATCAA--------TATACCTGTCCAGTTCTGGTCCCCTGCCTC-ATTATGTTTTTTGTTTGTTACAGGCACGAGGCTGAGCTTGCTGCAGCAGCTAGTCAGCCTCTTCCAGATGATGATGATGATGCGTTTGAGTAGAGAGAACTGGTGGAGAGGCTTGGGTTCTACCTTTTTGCAATGATTTAATGCTTCCTTTA-----TTATGCATCGTTCGCTTACCAAGTTTT
		</sequence>
		<sequence>
			<taxon idref="058VBLANDV"/>
			CAGGTTAAGGCAAAGCAGGTTACATTCCACAGGAAAAAGAATCTTCAGTACTATGAGATATCAGCGAAGAGCAACTACAATTTTGAGAAACCTTTCTTGTATCTTGCTAGGAAGCTTGCAGGGTGATTAAATAATATAGAAATTATTCAATTTCTGGTTTATATATGCTACAGAGGATATTTAACATTGATAA-TTGCTTTGGTGATTTTAGGGATCCCAATCTCCACTTTGTGGAGTCCCCTGCTCTTGCTCCTCCAGAAGTACACATTGACTTGGCTGCACAGCAACAGTAAGAATCTTGTCCTTGTAGTGC-TTCTTCTACTGTTGCCCCTC-ATTA------TTTTTCTTTTTAATAATGATAAC-TTCTTATTGATGTCTGGTTTGCTTTAGACTATATTTTAAATCAATTCATTTGATATCAA--------TATACCTGTCCAGTTCTGGTCCCCTGCCTC-ATTATGTTTTTTGTTTGTTACAGGCACGAGGCTGAGCTTGCTGCAGCAGCTAGTCAGCCTCTTCCAGATGATGATGATGATGCATTTGAGTAGAGAGAACTGGTGGAGAGGCTTGGGTTCTACCTTTTTGCAATGATTTAATGCTTCCTTTA-----TTATGCATCGTTCGCTTACCAAGTTTT
		</sequence>
		<sequence>
			<taxon idref="059VBLOODV"/>
			CAGGTTAAGGCAAAGCAGGTTACATTCCACAGGAAAAAGAATCTTCAGTACTATGAGATATCAGCGAAGAGCAACTACAATTTTGAGAAACCTTTCTTGTATCTTGCTAGGAAGCTTGCAGGGTGATTAAATAATATAGAAATTATTCAATTTCTGGTTTATATATGCTACAGAGGATATTTAACATTGATAA-TTGCTTTGGTGATTTTAGGGATCCCAATCTCCACTTTGTGGAGTCCCCTGCTCTTGCTCCTCCAGAAGTACACATTGACTTGGCTGCACAGCAACAGTAAGAATCTTGTCCTTGTAGTGC-TTCTTCTACTGTTGCCCCTC-ATTA------TTTTTCTTTTTAATAATGATAAC-TTCTTATTGATGTCTGGTTTGCTTTAGACTATATTTTAAATCAATTCATTTGATATCAA--------TATACCTGTCCAGTTCTGGTCCCCTGCCTC-ATTATGTTTTTTGTTTGTTACAGGCACGAGGCTGAGCTTGCTGCAGCAGCTAGTCAGCCTCTTCCAGATGATGATGATGATGCATTTGAGTAGAGAGAACTGGTGGAGAGGCTTGGGTTCTACCTTTTTGCAATGATTTAATGCTTCCTTTA-----TTATGCATCGTTCGCTTACCAAGTTTT
		</sequence>
		<sequence>
			<taxon idref="060ABREV58"/>
			CAGGTTAAGGCAAAGCAGGTTACATTCCACAGGAAAAAGAATCTTCAGTACTATGAGATATCAGCGAAGAGCAACTACAATTTTGAGAAACCTTTCTTGTACCTTGCTAGGAAGCTTGCAGGGTAATAAAAATAATTTCTATATATTCGATTTCTGGTTTATATATGCTACAGATGATATCTAACATTGATAA-TTGCTTCGCTGATTTTAGGGATCCCAATCTTCACTTTGTTGAGTCTCCTGCTCTTGCTCCTCCAGAAGTACACATTGACTTGGCTGCACAGCAACAGTAAGAATCTTGTCCTCATTGAGC-TTCTTCTACCCTTGTACCTC-AATATTTATTTTTTGCCATTTAATAATGATAATTTTTTTCTTACTGTCTAGTTTGCTTTTGACTATATTTTGAATCAATTCATTTGACGTCAATAACTCATTCTACCTGTCCAGTTCTGGTCCCCTGCCTC-ATTATGTTTTTTGTTTCTTACAGGCATGAGGCTGAGCTTGCTGCAGCAGCTAGTCAGCCTCTTCCAGATGATGATGATGATGCATTTGAGTAGAGAGAACTGGTGGAGAGGCTCGGGTTCTACCTTTTTGTAATGATTTAATGCTTCCTTTT-----TTATGCTTCGTTCGCTTACCAAGTTTT
		</sequence>
		<sequence>
			<taxon idref="067VCALIDV"/>
			CAGGTTAAGGCAAAGCAGGTTACATTCCACAGGAAAAAGAATCTTCAGTACTATGAGATATCAGCGAAGAGCAACTACAATTTTGAGAAACCTTTCTTGTATCTTGCTAGGAAGCTTGCAGGGTGATTAAATAATATAGAAATTATTCAATTTCTGGTTTATATATGCTACAGAGGATATTTAACATTGATAA-TTGCTTTGGTGATTTTAGGGATCCCAATCTCCACTTTGTGGAGTCCCCTGCTCTTGCTCCTCCAGAAGTACACATTGACTTGGCTGCACAGCAACAGTAAGAATCTTGTCCTTGTAGTGC-TTCTTCTACTGTTGCCCCTC-AATA------TTTTTCTTTTTAATAATGATAAC-TTCTTGTTGATGTCTAGTTTGCTTTAGACTATATTTTAAATCAATTCATTTGATATCAA--------CATACCTGTCCAGTTCTGGTCCCCTGCCTC-ATTATGTTTTTTGTTTGTTACAGGCACGAGGCTGAGCTTGCTGCAGCAGCTAGTCAGCCTCTTCCAGATGATGATGATGATGCATTTGAGTAGAGAGAACTGGTGGAGAGGCTTGGGTTCTACCTTTTTGCAATGATTTAATGCTTCCTTTA-----TTATGCATCGTTCGCTTACCAAGTTTT
		</sequence>
		<sequence>
			<taxon idref="076VCINE58"/>
			CAGGTTAAGGCAAAGCAGGTTACATTCCACAGGAAAAAGAATCTTCAGTACTATGAGATATCAGCGAAGAGCAACTACAATTTTGAGAAACCTTTCTTGTATCTTGCTAGGAAGCTTGCAGGGTGATTAAATAATATAGAAATTATTCAATTTCTGGTTTATATATGCTACAGAGGATATTTAACATTGATAA-TTGCTTTGGTGATTTTAGGGATCCCAATCTCCACTTTGTGGAGTCCCCTGCTCTTGCTCCTCCAGAAGTACACATTGACTTGGCTGCACAGCAACAGTAAGAATCTTGTCCTTGTAGTGC-TTCTTCTACTGTTGCCCCTC-AATA------TTTTTCTTTTTAATAATGATAAC-TTCTTATTGATATCTGGTTTGCTTTAGACTATATATTAAATCAATTCATTTGATATCAA--------TAGACCTGTCCAGTTCTGGTCCCCTGCCTC-ATTATGTTTTTTGTTTGTTACAGGCACGAGGCTGAGCTTGCTGCAGCAGCTAGTCAGCCTCTTCCAGATGATGATGATGATGCGTTTGAGTAGAGAGAACTGGTGGAGAGGCTTCGGTTCTACCTTTTTGCAATGATTTAATGCTTCCTTTA-----TTATGCATCGTTCGCTTACCAAGTTTT
		</sequence>
		<sequence>
			<taxon idref="088VCINEHE"/>
			CAGGTTAAGGCAAAGCAGGTTACATTCCACAGGAAAAAGAATCTTCAGTACTATGAGATATCAGCGAAGAGCAACTACAATTTTGAGAAACCTTTCTTGTATCTTGCTAGGAAGCTTGCAGGGTGATTAAATAATATAGAAATTATTCAATTTCTGGTTTATATATGCTACAGAGGATATTTAACATTGATAA-TTGCTTTGGTGATTTTAGGGATCCCAATCTCCACTTTGTGGAGTCCCCTGCTCTTGCTCCTCCAGAAGTACACATTGACTTGGCTGCACAGCAACAGTAAGAATCTTGTCCTTGTAGTGC-TTCTTCTACTGTTGCCCCTC-AATA------TTTTTCTTTTTAATAATGATAAC-TTCTTATTGATATCTGGTTTGCTTTAGACTATATATTAAATCAATTCATTTGATATCAA--------TAGACCTGTCCAGTTCTGGTCCCCTGCCTC-ATTATGTTTTTTGTTTGTTACAGGCACGAGGCTGAGCTTGCTGCAGCAGCTAGTCAGCCTCTTCCAGATGATGATGATGATGCGTTTGAGTAGAGAGAACTGGTGGAGAGGCTTCGGTTCTACCTTTTTGCAATGATTTAATGCTTCCTTTA-----TTATGCATCGTTCGCTTACCAAGTTTT
		</sequence>
		<sequence>
			<taxon idref="096LCOCCHi"/>
			CAGGTTAAGGCAAAGCAGGTTACCTTTCACAGGAAAAAGAATCTTCAGTACTATGAGATATCAGCGAAGAGCAACTACAATTTTGAGAAGCCTTTCTTGTACCTTGCTAGGAAGCTGGCAGGGTAATGAAATACTATCATCATTATTC--TCTCTGTTTTATGTATCTCATGGATGCTATATAACATTGATAATTTGCTTTGGTGATTTTAGGGATCCCAATCTCCACTTTGTGGAATCCCCTGCACTTGCTCCCCCAGAAGTACACATTGACTTGGCCGCACAGCAACAGTAAGAATCTTCTTCTTGCAGAGC-TTGTTTCTGTTCATTTACTTGAGAA------TATAATTATTTAATCAGAATAAC-TTTTCTTGCTTTCCAGTTTGCTTGGACTATGTTTTAAACAATTCATTTGATGCTGTTAACTACTTCCACCTCCTGTCCAGTTCTGGTCTTGTTACCT-AGAGGTTTTTTTGTTTCTTGCAGGCATGAGGCTGAGCTTGCTGCAGCAGCCACTCAGCCTCTTCCAGATGATGATGATGATGCATTTGAGTAGAGGCAACTGCTAGAGAGGCTTGGGTTCCACCATTTTGCAGCCATTTAATGCTTCCTTTACTTCATCATGCATCGTTCGCTTACCAAGTTTT
		</sequence>
		<sequence>
			<taxon idref="097VCOIG58"/>
			CAGGTTAAGGCAAAGCAGGTTACATTCCACAGGAAAAAGAATCTTCAGTACTATGAGATATCAGCGAAGAGCAACTACAATTTTGAGAAACCTTTCTTGTATCTTGCTAGGAAGCTTGCAGGGTGATTAAATAATATAGAAATTATTCAATTTCTGGTTTATATATGCTACAGAGGATATTTAACATTGATAA-TTGCTTTGGTGATTTTAGGGATCCCAATCTCCACTTTGTGGAGTCCCCTGCTCTTGCTCCTCCAGAAGTACACATTGACTTGGCTGCACAGCAACAGTAAGAATCTTGTCCTTGTAGTGC-TTCTTCTACTGTTGCCCCTC-AATA------TTTTTCTTTTTAATAATGATAAC-TTCTTATTGATGTCTGGTTTGCTTTAGACTATATTTTAAATCAATTCATTTGATATCAA--------TATACCTGTCCAGTTCTGGTCCCCTGCCTC-ATTATGTTTTTTGTTTGTTACAGGCACGAGGCTGAGCTTGCTGCAGCAGCTAGTCAGCCTCTTCCAGATGATGATGATGATGCATTTGAGTAGACAGAACTGGTGGAGAGGCTTGGGTTCTACCTTTTTGCAATGATTTAATGCTTCCTTTA-----TTATGCATCGTTCGCTTACCAAGTTTT
		</sequence>
		<sequence>
			<taxon idref="106VDAVITA"/>
			CAGGTTAAGGCAAAGCAGGTTACATTCCACAGGAAAAAGAATCTTCAGTACTATGAGATATCAGCGAAGAGCAACTACAATTTTGAGAAACCTTTCTTGTATCTTGCTAGGAAGCTTGCAGGGTGATTAAATAATATAGAAATTATTCAATTTCTGGTTTATATATGCTACAGAGGATRTTTAACATTGATAA-TTGCTTTGGTGATTTTAGGGATCCCAATCTCCACTTTGTGGAGTCCCCTGCTCTTGCTCCTCCAGAAGTACACATTGACTTGGCTGCACAGCAACAGTAAGAATCTTGTCCTTGTAGTGC-TTCTTCTACTGTTGCCCCTC-AATA------TTTTTCTTTTTAATAATGATAAC-TTCTTATTGATGTCTGGTTTGCTTTAGACTATATTTTAAATCAATTCATTTGATATCAA--------TATACCTGTCCAGTTCTGGTCCCCTGCCTC-ATTATGTTTTTTGTTTGTTACAGGCACGAGGCTGAGCTTGCTGCAGCAGCTAGTCAGCCTCTTCCAGATGATGATGATGATGCATTTGAGTAGAGAGAACTGGTGGAGAGGCTTGGGTTCTACCTTTTTGCAATGATTTAATGCTTCCTTTA-----TTATGCATCGTTCGCTTACCAAGTTTT
		</sequence>
		<sequence>
			<taxon idref="110VFICIDV"/>
			CAGGTTAAGGCAAAGCAGGTTACATTCCACAGGAAAAAGAATCTTCAGTACTATGAGATATCAGCGAAGAGCAACTACAATTTTGAGAAACCTTTCTTGTATCTTGCTAGGAAGCTTGCAGGGTGATTAAATAATATAGAAATTATTCAATTTCTGGTTTATATATGCTACAGAGGATATTTAACATTGATAA-TTGCTTTGGTGATTTTAGGGATCCCAATCTCCACTTTGTGGAGTCCCCTGCTCTTGCTCCTCCAGAAGTACACATTGACTTGGCTGCACAGCAACAGTAAGAATTTTGTCCTTGTAGTGC-TTCTTCTACTGTTGCCCCTC-AATA------TTTTTCTTTTTAATAATGATAAC-TTCTTATTGATATCTGGTTTGCTTTAGACT--ATTTTAAATCAATTCATTTGATATCAA--------TATACCTGTCCAGTTCTGGTCCCCTGCCTC-ATTATGTTTTTTGTTTGTTACAGGCACGAGGCTGAGCTTGCTGCAGCAGCTAGTCAGCCTCTTCCAGATGATGATGATGATGCGTTTGAGTAGAGAGAACTGGTGGAGAGGCTTGGGTTCTACCTTTTTGCAATGATTTAATGCTTCCTTTA-----TTATGCATCGTTCGCTTACCAAGTTTT
		</sequence>
		<sequence>
			<taxon idref="111VFLEXDV"/>
			CAGGTTAAGGCAAAGCAGGTTACATTCCACAGGAAAAAGAATCTTCAGTACTATGAGATATCAGCGAAGAGCAACTACAATTTTGAGAAACCTTTCTTGTATCTTGCTAGGAAGCTTGCAGGGTGATTAAATAATATAGAAATTATTCAATTTCTGGTTTATATATGCTACAGAGGATATTTAACATTGATAA-TTGCTTTGGTGATTTTAGGGATCCCAATCTCCACTTTGTGGAGTCCCCTGCTCTTGCTCCTCCAGAAGTACACATTGACTTGGCTGCACAGCAACAGTAAGAATCTTGTCCTTGTAGTGC-TTCTTCTACTGTTGCCCCTC-AATA------TTTTTCTTTTTAATAATGATAAC-TTCTTGTTGATGTCTAGTTTGCTTTAGACTATATTTTAAATCAATTCATTTGATATCAA--------CATACCTGTCCAGTTCTGGTCCCCTGCCTC-ATTATGTTTTTTGTTTGTTACAGGCACGAGGCTGAGCTTGCTGCAGCAGCTAGTCAGCCTCTTCCAGATGATGATGATGATGCATTTGAGTAGAGAGAACTGGTGGAGAGGCTTGGGTTCTACCTTTTTGCAATGATTTAATGCTTCCTTTA-----TTATGCATCGTTCGCTTACCAAGTTTT
		</sequence>
		<sequence>
			<taxon idref="114VGIRDDV"/>
			CAGGTTAAGGCAAAGCAGGTTACATTCCACAGGAAAAAGAATCTTCAGTACTATGAGATATCAGCGAAGAGCAACTACAATTTTGAGAAACCTTTCTTGTATCTTGCTAGGAAGCTTGCAGGGTGATTAAATAATATAGAAATTATTCAATTTCTGGTTTWTATATGCTACAGAGGATATTTAACATTGATAA-TTGCTTTGGTGATTTTAGGGATYYCAATCTCCACTTTGTGGAGTCCCCTGCTCTTGCTCCTCCAGAAGTACACATTGACTTGGCTGCACAGCAACAGTAAGAATCTTGTCCTTGTAGTGC-TTCTTCTACTGTTGCCCYTC-AATA------TTTTTCTTTTTAATAATGATAAC-TTCTTGTTGATGTCTAGTTTGCTTTAGACTATATTTTAAATCAATTCATTTGATATCAA--------CATACCTGTCCAGTTCTGGTCCCCTGCCTC-ATTATGTTTTTTGTTTGTTACAGGCACGAGGCTGAGCTTGCTGCAGCAGCTAGTCAGCCTCTTCCAGATGATGATGATGATGCATTTGAGTAGAGAGAACTGGTGGAGAGGCTTGGGTTCTACCTTTTTGCAATGATTTAATGCTTCCTTTA-----TTATGCATCGTTCGCTTACCAAGTTTT
		</sequence>
		<sequence>
			<taxon idref="117VHANCLI"/>
			CAGGTTAAGGCAAAGCAGGTTACATTCCACAGGAAAAAGAATCTTCAGTACTATGAGATATCAGCGAAGAGCAACTACAATTTTGAGAAACCTTTCTTGTATCTTGCTAGGAAGCTTGCAGGGTGATTAAATAATATAGAAATTATTCAATTTCTGGTTTATATATGCTACAGAGGATATTTAACATTGATAA-TTGCTTTGGTGATTTTAGGGATCCCAATCTCCACTTTGTGGAGTCCCCTGCTCTTGCTCCTCCAGAAGTACACATTGACTTGGCTGCACAGCAACAGTAAGAATCTTGTCCTTGTAGTGC-TTCTTCTACTGTTGCCCCTC-AATA------TTTWTCTTTTTAATAATGATAAC-TTCTTGTTGATGTCTAGTTTGCTTTAGACTATATTTTAAATCAATTCATTTGATATCAA--------CATACCTGTCCAGTTCTGGTCCCCTGCCTC-ATTATGTTTTTTGTTTGTTACAGGCACGAGGCTGAGCTTGCTGCAGCAGCTAGTCAGCCTCTTCCAGATGATGATGATGATGCATTTGAGTAGAGAGAACTGGTGGAGAGGCTTGGGTTCTACCTTTTTGCAATGATTTAATGCTTCCTTTA-----TTATGCATCGTTCGCTTACCAAGTTTT
		</sequence>
		<sequence>
			<taxon idref="127VJACQDV"/>
			CAGCTTAAGGCAAAGCAGGTTACATTCCACAGGAAAAAGAATCTTCAGTACTATGAGATATCAGCGAAGAGCAACTACAATTTTGAGAAACCTTTCTTGTATCTTGCTAGGAAGCTTGCAGGGTGATTAAATAATATAGAAATTATTCAATTTCTGGTTTATATATGCTACAGAGGATATTTAACATTGATAA-TTGCTTTGGTGATTTTAGGGATCCCAATCTCCACTTTGTGGAGTCCCCTGCTCTTGCTCCTCCAGAAGTACACATTGACTTGGCTGCACAGCAACAGTAAGAATCTTGTCCTTGTAGTGC-TTCTACTACTGTTGCCCCTC-AATA------TTTTTCTTTTTAATAATGATAAC-TTCTTATTGATATCTGGTTTGCTTTAGACTATATTTTAAATCAATTCATTTGATATCAA--------TATACCTGTCCAGTTCTGGTCCCCTGCCTC-ATTATGTTTTTTGTTTGTTACAGGCACGAGGCTGAGCTTGCTGCAGCAGCTAGTCAGCCTCTTCCAGATGATGATGATGATGCGTTTGAGTAGAGAGAACTGGTGGAGAGGCTTGGGTTCTACCTTTTTGCAATGATTTAATGCTTCCTTTA-----TTATGCATCGTTCGCTTACCAAGTTTT
		</sequence>
		<sequence>
			<taxon idref="129CJAPOP6"/>
			----------------------------------------------------------------------------------------------------------------------------------------------------------------------------------------------------------------------------------------------------------------------------------------------------------------------------------------------------------------------------------------------------------------------------------------------------------------------------------------------------------------------------------------------------------------------------------------------------------------------------------------------------------------------------
		</sequence>
		<sequence>
			<taxon idref="134VLABR58"/>
			CAGGTTAAGGCAAAGCAGGTTACATTCCACAGGAAAAAGAATCTTCAGTACTATGAGATATCAGCGAAGAGCAACTACAATTTTGAGAAACCTTTCTTGTATCTTGCTAGGAAGCTTGCAGGGTGATTAAATAATATAGAAATTATTCAATTTCTGGTTTATATATGCTACAGAGGATATTTAACATTGATAA-TTGCTTTGGTGATTTTAGGGATCCCAATCTCCACTTTGTGGAGTCCCCTGCTCTTGCTCCTCCAGAAGTACACATTGACTTGGCTGCACAGCAACAGTAAGAATCTTGTCCTTGTAGTGC-TTCTTCTACTGTTGCCCCTC-AATA------ATTTTCTTTTTAATAATGATAAC-TTCTTATTGATATCTGGTTTGCTTTAGACTATTTATTAAATCAATTCATTTGATATCAA--------TATACCTGTCCAGTTCTGGTCCCCTGCCTC-ATTATGTTTTTTGTTTGTTACAGGCACGAGGCTGAGCTTGCTGCAGCAGCTAGTCAGCCTCTTCCAGATGATGATGATGATGCGTTTGAGTAGAGAGAACTGGTGGAGAGGCTTGGGTTCTACCTTTTTGCAATGATTTAATGCTTCCTTTA-----TTATGCATCGTTCGCTTACCAAGTTTT
		</sequence>
		<sequence>
			<taxon idref="138VLIUBLA"/>
			CAGGTTAAGGCAAAGCAGGTTACATTCCACAGGAAAAAGAATCTTCAGTACTATGAGATATCAGCGAAGAGCAACTACAATTTTGAGAAACCTTTCTTGTATCTTGCTAGGAAGCTTGCAGGGTGATTAAATAATATAGAAATTATTCAATTTCTGGTTTATATATGCTACAGAGGATATTTAACATTGATAA-TTGCTTTGGTGATTTTAGGGATCCCAATCTCCACTTTGTGGAGTCCCCTGCTCTTGCTCCTCCAGAAGTACACATTGACTTGGCTGCACAGCAACAGTAAGAATCTTGTCCTTGTAGTGC-TTCTTCTACTGTTGCCCCTC-AATA------TTTTTCTTTTTAATAATGATAAC-TTCTTATTGATATCTGGTTTGCTTTAGACTATATTTTAAATCAATTCATTTGATATCAA----------------TCCAGTTCTGGTCCCCTGCCTC-ATTATGTTTTTTGTTTGTTACAGGCACGAGGCTGAGCTTGCTGCAGCAGCTAGTCAGCCTCTTCCAGATGATGATGATGATGCGTTTGAGTAGAGAGAACTGGTGGAGAGGCTTGGGTTCTACCTTTTTGCAATGATTTAATGCTTCCTTTA-----TTATGCATCGTTCGCTTACCAAGTTTT
		</sequence>
		<sequence>
			<taxon idref="145VMONTDV"/>
			CAGGTTAAGGCAAAGCAGGTTACATTCCACAGGAAAAAGAATCTTCAGTACTATGAGATATCAGCGAAGAGCAACTACAATTTTGAGAAACCTTTCTTGTATCTTGCTAGGAAGCTTGCAGGGTGATTAAATAATATAGAAATTATTCAATTTCTGGTTTATATATGCTACAGAGGATATTTAACATTGATAA-TTGCTTTGGTGATTTTAGGGATCCCAATCTCCACTTTGTGGAGTCCCCTGCTCTTGCTCCTCCAGAAGTACACATTGACTTGGCTGCACAGCAACAGTAAGAATCTTGTCCTTGTAGTGC-TTCTTCTATTGTTGCCCCTC-AATA------TTTTACTTTTTAATAATGATAAC-TTCTTATTGATGTCTGGTTTGCTTTAGACTATATTTTAAATCAATTCATTTGATATCAA--------TATACCTGTCCAGTTCTGGTCCCCTGTCTC-ATTATGTTTTTTGTTTGTTACAGGCACGAGGCTGAGCTTGCTGCAGCAGCTAGTCAGCCTCTTCCAGATGATGATGATGATGCATTTGAGTAGAGAGAACTGGTGGAGAGGCTTGGGTTCTACCTTTTTGCAATGATTTAATGCTTCCTTTA-----TTATGCATCGTTCGCTTACCAAGTTTT
		</sequence>
		<sequence>
			<taxon idref="150VMUSTDV"/>
			CAGGTTAAGGCAAAGCAGGTTACATTCCACAGGAAAAAGAATCTTCAGTACTATGAGATATCAGCGAAGAGCAACTACAATTTTGAGAAACCTTTCTTGTATCTTGCTAGGAAGCTTGCAGGGTGATTAAATAATATAGAAATTATTCAATTTCTGGTTTATATATACTACAGAGGATATTTAACATTGATAA-TTGCTTTGGTGATTTTAGGGATCCCAATCTCCACTTTGTGGAGTCCCCTGCTCTTGCTCCTCCAGAAGTACACATTGACTTGGCTGCACAGCAACAGTAAGAATCTTGTCCTTGTAGTGC-TTCTTCTATTGTTGCCCCTC-AATA------TTTTTCTTTTTAATAATGATAAC-TTCTTATTGATGTCTGGTTTGCTTTAGACTATATTTTAAATCAATTCATTTGATATCAA--------TATACCTGTCCAGTTCTGGTCCCCTGTCTC-ATTATGTTTTTTGTTTGTTACAGGCACGAGGCTGAGCTTGCTGCAGCAGCTAGTCAGCCTCTTCCAGATGATGATGATGATGCATTTGAGTAGAGAGAACTGGTGGAGAGGCTTGGGTTCTACCTTTTTGCAATGATTTAATGCTTCCTTTA-----TTATGCATCGTTCGCTTACCAAGTTTT
		</sequence>
		<sequence>
			<taxon idref="151VNESBDV"/>
			CAGGTTAAGGCAAAGCAGGTTACATTCCACAGGAAAAAGAATCTTCAGTACTATGAGATATCAGCGAAGAGCAACTACAATTTTGAGAAACCTTTCTTGTATCTTGCTAGGAAGCTTGCAGGGTGATTAAATAATATAGAAATTATTCAATTTCTGGTTTATATATGCTACAGAGGATATTTAACATTGATAA-TTGCTTTGGTGATTTTAGGGATCCCAATCTCCACTTTGTGGAGTCCCCTGCTCTTGCTCCTCCAGAAGTACACATTGACTTGGCTGCACAGCAACAGTAAGAATCTTGTCCTTGTAGTGC-TTCTTCTACTGTTGCCCCTC-AATA------TTTTTCTTTTTAATAATGATAAC-TTCTTATTGATATCTGGTTTGCTTTAGACTATATATTAAATCAATTCATTTGATATCAA--------TAGACCTGTCCAGTTCTGGTCCCCTGCCTC-ATTATGTTTTTTGTTTGTTACAGGCACGAGGCTGAGCTTGCTGCAGCAGCTAGTCAGCCTCTTCCAGATGATGATGATGATGCGTTTGAGTAGAGAGAACTGGTGGAGAGGCTTGGGTTCTACCTTTTTGCAATGATTTAATGCTTCCTTTA-----TTATGCATCGTTCGCTTACCAAGTTTT
		</sequence>
		<sequence>
			<taxon idref="155VPALMDV"/>
			CAGGTTAAGGCAAAGCAGGTTACATTCCACAGGAAAAAGAATCTTCAGTACTATGAGATATCAGCGAAGAGCAACTACAATTTTGAGAAACCTTTCTTGTATCTTGCTAGGAAGCTTGCAGGGTGATTAAATAATATAGAAATTATTCAATTTCTGGTTTATATATGCTACAGAGGATATTTAACATTGATAA-TTGCTTTGGTGATTTTAGGGATCCCAATCTCCACTTTGTGGAGTCCCCTGCTCTTGCTCCTCCAGAAGTACACATTGACTTGGCTGCACAGCAACAGTAAGAATCTTGTCCTTGTAGTGC-TTCTTCTACTGTTGCYCCTC-AATA------TTTTTCTTTTTAATAATGATAWC-TTCTTATTGATATCTGGTTTGCTTTAGACTAYATWTTAAATCAATTCATTTGATATCAA--------TAKACCTGTCCAGTTCTGGTCCCCTGCCTC-ATTATGTTTTTTGTTTGTTACAGGCACGAGGCTGAGCTTGCTGCAGCAGCTAGTCAGCCTCTTCCAGATGATGATGATGATGCGTTTGAGTAGAGAGAACTGGTGGAGAGGCTTGGGTTCTACCTTTTTGCAATGATTTAATGCTTCCTTTA-----TTATGCATCGTTCGCTTACCAAGTTTT
		</sequence>
		<sequence>
			<taxon idref="166VPIASGA"/>
			CAGGTTAAGGCAAAGCAGGTTACATTCCACAGGAAAAAGAATCTTCAGTACTATGAGATATCAGCGAAGAGCAACTACAATTTTGAGAAACCTTTCTTGTATCTTGCTAGGAAGCTTGCAGGGTGATTAAATARTATAGAAATTATTCAATTTCTGGTTTATATATGCTACAGAGGATATTTAACATTGATAA-TTGCTTTGGTGATTTTAGGGATCCCAATCTCCACTTTGTGGAGTCCCCTGCTCTTGCTCCTCCAGAAGTACACATTGACTTGGCTGCACAGCAACAGTAAGAATCTTGTCCTTGTAGTGC-TTCTTCTACTGTTGCCCCTC-AATA------TTTTTCTTTTTAATAATGATAAC-TTCTTATTGATGTCTGGTTTGCTTTAGACTATATTTTAAATCAATTCATTTGATATCAA--------TATACCTGTCCAGTTCTGGTCCCCTGCCTC-ATTATGTTTTTTGTTTGTTACAGGCACGAGGCTGAGCTTGCTGCAGCAGCTAGTCAGCCTCTTCCAGATGATGATGATGATGCATTTGAGTAGAGAGAACTGGTGGAGAGGCTTGGGTTCTACCTTTTTGCAATGATTTAATGCTTCCTTTA-----TTATGCATCGTTCGCTTACCAAGTTTT
		</sequence>
		<sequence>
			<taxon idref="172VPIASLI"/>
			CAGGTTAAGGCAAAGCAGGTTACATTCCACAGGAAAAAGAATCTTCAGTACTATGAGATATCAGCGAAGAGCAACTACAATTTTGAGAAACCTTTCTTGTATCTTGCTAGGAAGCTTGCAGGGTGATTAAATARTATAGAAATTATTCAATTTCTGGTTTATATATGCTACAGAGGATATTTAACATTGATAA-TTGCTTTGGTGATTTTAGGGATCCCAATCTCCACTTTGTGGAGTCCCCTGCTCTTGCTCCTCCAGAAGTACACATTGACTTGGCTGCACAGCAACAGTAAGAATCTTGTCCTTGTAGTGC-TTCTTCTACTGTTGCCCCTC-AATA------TTTTTCTTTTTAATAATGATAAC-TTCTTATTGATGTCTGGTTTGCTTTAGACTATATTTTAAATCAATTCATTTGATATCAA--------TATACCTGTCCAGTTCTGGTCCCCTGCCTC-ATTATGTTTTTTGTTTGTTACAGGCACGAGGCTGAGCTTGCTGCAGCAGCTAGTCAGCCTCTTCCAGATGATGATGATGATGCATTTGAGTAGAGAGAACTGGTGGAGAGGCTTGGGTTCTACCTTTTTGCAATGATTTAATGCTTCCTTTA-----TTATGCATCGTTCGCTTACCAAGTTTT
		</sequence>
		<sequence>
			<taxon idref="174VPOPEDV"/>
			CAGGTTAAGGCAAAGCAGGTTACATTCCACAGGAAAAAGAATCTTCAGTACTATGAGATATCAGCGAAGAGCAACTACAATTTTGAGAAACCTTTCTTGTATCTTGCTAGGAAGCTTGCAGGGTGATTAAATAATATAGAAATTATTCAATTTCTGGTTTATATATGCTACAGAGGATATTTAACATTGATAA-TTGCTTTGGTGATTTTAGGGATCCCAATCTCCACTTTGTGGAGTCCCCTGCTCTTGCTCCTCCAGAAGTACACATTGACTTGGCTGCACAGCAACAGTAAGAATCTTGTCCTTGTAGTGC-TTCTTCTACTGTTGCCCCTC-AATA------ATTTTCTTTTTAATAATGATAAC-TTCTTATTGATATCTGGTTTGCTTTAGACTATATATTAAATCAATTCATTTGATATCAA--------TATACCTGTCCAGTTCTGGTCCCCTGCCTC-ATTATGTTTTTTGTTTGTTACAGGCACGAGGCTGAGCTTGCTGCAGCAGCTAGTCAGCCTCTTCCAGATGATGATGATGATGCGTTTGAGTAGAGAGAACTGGTGGAGAGGCTTGGGTTCTACCTTTTTGCAATGATTTAATGCTTCCTTTA-----TTATGCATCGTTCGCTTACCAAGTTTT
		</sequence>
		<sequence>
			<taxon idref="183VPSEUSH"/>
			CAGGTTAAGGCAAAGCAGGTTACATTCCACAGGAAAAAGAATCTTCAGTACTATGAGATATCAGCGAAGAGCAACTACAATTTTGAGAAACCTTTCTTGTATCTTGCTAGGAAGCTTGCAGGGTGATTAAATAATATAGAAATTATTCAATTTCTGGTTTATATATGCTACAGAGGATATTTAACATTGATAA-TTGCTTTGGTGATTTTAGGGATCCCAATCTCCACTTTGTGGAGTCCCCTGCTCTTGCTCCTCCAGAAGTACACATTGACTTGGCTGCACAGCAACAGTAAGAATCTTGTCCTTGTAGTGC-TTCTTCTACTGTTGCCCCTC-AATA------TTTTTCTTTTTAATAATGATAAC-TTCTTGTTGATGTCTAGTTTGCTTTAGACTATATTTTAAATCAATTCATTTGATATCAA--------CATACCTGTCCAGTTCTGGTCCCCTGCCTC-ATTACRTTTTTTGTTTGTTACAGGCACGAGGCTGAGCTTGCTGCAGCAGCTAGTCAGCCTCTTCCAGATGATGATGATGATGCATTTGAGTAGAGAGAACTGGTGGAGAGGCTTGGGTTCTACCTTTTTGCAATGATTTAATGCTTCCTTTA-----TTATGCATCGTTCGCTTACCAAGTTTT
		</sequence>
		<sequence>
			<taxon idref="185VQINLLU"/>
			CAGGTTAAGGCAAAGCAGGTTACATTCCACAGGAAAAAGAATCTTCAGTACTATGAGATATCAGCGAAGAGCAACTACAATTTTGAGAAACCTTTCTTGTATCTTGCTAGGAAGCTTGCAGGGTGATTAAATAATATAGAAATTATTCAATTTCTGGTTTATATATGCTACAGAGGATATTTAACATTGATAA-TTGCTTTGGTGATTTTAGGGATCCCAATCTCCACTTTGTGGAGTCCCCTGCTCTTGCTCCTCCAGAAGTACACATTGACTTGGCTGCACAGCAACAGTAAGAATCTTGTCCTTGTAGTGC-TTCTTCTACTGTTGCCCCTC-AATA------TTTTTCTTTTTAATAATGATAAC-TTCTTATTGATGTCTGGTTTGCTTTAGACTATATTTTAAATCAATTCATTTGATATCAA--------TATACCTGTCCAGTTCTGGTCCCCTGCCTC-ATTATGTTTTTTGTTTGTTACAGGCACGAGGCTGAGCTTGCTGCAGCAGCTAGTCAGCCTCTTCCAGATGATGATGATGATGCATTTGAGTAGAGAGAACTGGTGGAGAGGCTTGGGTTCTACCTTTTTGCAATGATTTAATGCTTCCTTTA-----TTATGCATCGTTCGCTTACCAAGTTTT
		</sequence>
		<sequence>
			<taxon idref="191VQUINSH"/>
			CAGGTTAAGGCAAAGCAGGTTACATTCCACAGGAAAAAGAATCTTCAGTACTATGAGATATCAGCGAAGAGCAACTACAATTTTGAGAAACCTTTCTTGTATCTTGCTAGGAAGCTTGCAGGGTGATTAAATAATATAGAAATTATTCAATTTCTGGTTTATATATGCTACAGAGGATATTTAACATTGATAA-TTGCTTTGGTGATTTTAGGGATCCCAATCTCCACTTTGTGGAGTCCCCTGCTCTTGCTCCTCCAGAAGTACACATTGACTTGGCTGCACAGCAACAGTAAGAATCTTGTCCTTGTAGTGC-TTCTTCTACTGTTGCCCCTC-AATA------TTTTTCTTTTTAATAATGATAAC-TTCTTATTGATGTCTGGTTTGCTTTAGACTATATTTTAAATCAATTCATTTGATATCAA--------TATACCTGTCCAGTTCTGGTCCCCTGCCTC-ATTATGTTTTTTGTTTGTTACAGGCACGAGGCTGAGCTTGCTGCAGCAGCTAGTCAGCCTCTTCCAGATGATGATGATGATGCATTTGAGTAGAGAGAACTGGTGGAGAGGCTTGGGTTCTACCTTTTTGCAATGATTTAATGCTTCCTTTA-----TTATGCATCGTTCGCTTACCAAGTTTT
		</sequence>
		<sequence>
			<taxon idref="200VRIPA58"/>
			CAGGTTAAGGCAAAGCAGGTTACATTCCACAGGAAAAAGAATCTTCAGTACTATGAGATATCAGCGAAGAGCAACTACAATTTTGAGAAACCTTTCTTGTATCTTGCTAGGAAGCTTGCAGGGTGATTAAATAATATAGAAATTATTCAATTTCTGGTTTATATATGCTACAGAGGATATTTAACATTGATAA-TTGCTTTGGTGATTTTAGGGATCCCAATCTCCACTTTGTGGAGTCCCCTGCTCTTGCTCCTCCAGAAGTACACATTGACTTGGCTGCACAGCAACAGTAAGAATCTTGTCCTTGTAGTGC-TTCTTCTACTGTTGCCCCTC-AATA------TTTTTCTTTTTAATAATGATAAC-TTCTTGTTGATGTCTAGTTTGCTTTAGACTATATTTTAAATCAATTCATTTGATATCAA--------CATACCTGTCCAGTTCTGGTCCCCTGCCTC-ATTATGTTTTTTGTTTGTTACAGGCACGAGGCTGAGCTTGCTGCAGCAGCTAGTCAGCCTCTTCCAGATGATGATGATGATGCATTTGAGTAGAGAGAACTGGTGGAGAGGCTTGGGTTCTACCTTTTTGCAATGATTTAATGCTTCCTTTA-----TTATGCATCGTTCGCTTACCAAGTTTT
		</sequence>
		<sequence>
			<taxon idref="213VROMAJI"/>
			CAGGTTAAGGCAAAGCAGGTTACATTCCACAGGAAAAAGAATCTTCAGTACTATGAGATATCAGCGAAGAGCAACTACAATTTTGAGAAACCTTTCTTGTATCTTGCTAGGAAGCTTGCAGGGTGATTAAATAATATAGAAATTATTCAATTTCTGGTTTATATATGCTACAGAGGATATTTAACATTGATAA-TTGCTTTGGTGATTTTAGGGATCCCAATCTCCACTTTGTGGAGTCCCCTGCTCTTGCTCCTCCAGAAGTACACATTGACTTGGCTGCACAGCAACAGTAAGAATCTTGTCCTTGTAGTGC-TTCTTCTACTGTTGCCCCTC-AATA------TTTTTCTTTTTAATAATGATAAC-TTCTTATTGATGTCTGGTTTGCTTTAGACTATATTTTAAATCAATTCATTTGATATCAA--------TATACCTGTCCAGTTCTGGTCCCCTGCCTC-ATTATGTTTTTTGTTTGTTACAGGCACGAGGCTGAGCTTGCTGCAGCAGCTAGTCAGCCTCTTCCAGATGATGATGATGATGCATTTGAGTAGAGAGAACTGGTGGAGAGGCTTGGGTTCTACCTTTTTGCAATGATTTAATGCTTCCTTTA-----TTATGCATCGTTCGCTTACCAAGTTTT
		</sequence>
		<sequence>
			<taxon idref="221VROTUDV"/>
			CAGGTTAAGGCAAAGCAGGTTACATTCCACAGGAAAAAGAATCTTCAGTACTATGAGATATCAGCGAAGAGCAACTACAATTTTGAGAAACCTTTCTTGTATCTTGCTAGGAAGCTTGCAGGGTGATTAAATAATATAGAAACTATTCAATTTCTGGTTTATATGTGCTACAGAGGATATTTAACATTGATAA-TTGCTTTGGTGATTTTAGGGATCCCAATCTYCACTTTGTGGAGTCCCCTGCTCTTGCTCCTCCAGAAGTACACATTGACTTGGCTGCACAGCAACAGTAAGAATCTTGTCCTTGTAGTGC-TTCTTCTACTGTTGTCCCTC-AATA------TTTTTCTTTTTAATAATGATAAC-TTCTTATTGCTGTCTGGTTTGCTTTAGAATATATTTTAAATCAATTCATTTGATATCAA--------TATACCTGTCCAGTTCTGGTCCCCTGCCTC-ATTATGTTTTTTGTTTGTTACAGACACGAGGCTGAGCTTGCTGCAGCAGCTAGTCAGCCTCTTCCAGATGATGATGATGATGCRTTTGAGTAGAGAGAACTGGTGGAGAGGCTTGGGTTCTACCTTTTTGCAATGATTTAATGCTTCCTTTA-----TTATGCATCGTTCGCTTACCAAGTTTT
		</sequence>
		<sequence>
			<taxon idref="224VROTUMU"/>
			CAGGTTAAGGCAAAGCAGGTTACATTCCACAGGAAAAAGAATCTTCAGTACTATGAGATATCAGCGAAGAGCAACTACAATTTTGAGAAACCTTTCTTGTATCTTGCTAGGAAGCTTGCAGGGTGATTAAATAATATAGAAACTATTCAATTTCTGGTTTATATGTGCTACAGAGGATATTTAACATTGATAA-TTGCTTTGGTGATTTTAGGGATCCCAATCTCCACTTTGTGGAGTCCCCTGCTCTTGCTCCTCCAGAAGTACACATTGACTTGGCTGCACAGCAACAGTAAGAATCTTGTCCTTGTAGTGC-TTCTTCTACTGTTGTCCCTC-AATA------TTTTTCTTTTTAATAATGATAAC-TTCTTATTGCTGTCTGGTTTGCTTTAGAATATATTTTAAATCAATTCATTTGATATCAA--------TATACCTGTCCAGTTCTGGTCCCCTGCCTC-ATTATGTTTTTTGTTTGTTACAGACACGAGGCTGAGCTTGCTGCAGCAGCTAGTCAGCCTCTTCCAGATGATGATGATGATGCATTTGAGTAGAGAGAACTGGTGGAGAGGCTTGGGTTCTACCTTTTTGCAAYGATTTAATGCTTCCTTTA-----TTATGCATCGTTCGCTTACCAAGTTTT
		</sequence>
		<sequence>
			<taxon idref="229VRUPE58"/>
			CAGGTTAAGGCAAAGCAGGTTACATTCCACAGGAAAAAGAATCTTCAGTACTATGAGATATCAGCGAAGAGCAACTACAATTTTGAGAAACCTTTCTTGTATCTTGCTAGGAAGCTTGCAGGGTGATTAAATAATATAGAAATTATTCAATTTCTGGTTTATATATGCTACAGAGGATATTTAACATTGATAA-TTGCTTTGGTGATTTTAGGGATCCCAATCTCCACTTTGTGGAGTCCCCTGCTCTTGCTCCTCCAGAAGTACACATTGACTTGGCTGCACAGCAACAGTAAGAATCTTGTCCTTGTAGTGC-TTCTTCTACTGTTGCCCCTC-AATA------TTTTTCTTTTTAATAATGATAAC-TTCTTGTTGATGTCTAGTTTGCTTTAGACT--ATATTAAATCAATTCATTTGATATCAA--------CATACCTGTCCAGTTCTGGTCCCCTGCCTC-ATTATGTTTTTTGTTTGTTACAGGCACGAGGCTGAGCTTGCTGCAGCAGCTAGTCAGCCTCTTCCAGATGATGATGATGATGCATTTGAGTAGAGAGAACTGGTGGAGAGGCTTGGGTTCTACCTTTTTGCAATGATTTAATGCTTCCTTTA-----TTATGCATCGTTCGCTTACCAAGTTTT
		</sequence>
		<sequence>
			<taxon idref="234VSHENME"/>
			CAGGTTAAGGCAAAGCAGGTTACATTCCACAGGAAAAAGAATCTTCAGTACTATGAGATATCAGCGAAGAGCAACTACAATTTTGAGAAACCTTTCTTGTATCTTGCTAGGAAGCTTGCAGGGTGATTAAATAATATAGAAATTATTCAATTTCTGGTTTATATATGCTACAGAGGATATTTAACATTGATAA-TTGCTTTGGTGATTTTAGGGATCCCAATCTCCACTTTGTGGAGTCCCCTGCTCTTGCTCCTCCAGAAGTACACATTGACTTGGCTGCACAGCAACAGTAAGAATCTTGTCCTTGTAGTGC-TTCTTCTACTGTTGCCCCTC-AATA------TTTTTCTTTTTAATAATGATAAC-TTCTTATTGATGTCTGGTTTGCTTTAGACTATATTTTAAATCAATTCATTTGATATCAA--------TATACCTGTCCAGTTCTGGTCCCCTGCCTC-ATTATGTTTTTTGTTTGTTACAGGCACGAGGCTGAGCTTGCTGCAGCAGCTAGTCAGCCTCTTCCAGATGATGATGATGATGCATTTGAGTAGAGAGAACTGGTGGAGAGGCTTGGGTTCTACCTTTTTGCAATGATTTAATGCTTCCTTTA-----TTATGCATCGTTCGCTTACCAAGTTTT
		</sequence>
		<sequence>
			<taxon idref="242VSHUTDV"/>
			CAGGTTAAGGCAAAGCAGGTTACATTCCACAGGAAAAAGAATCTTCAGTACTATGAGATATCAGCGAAGAGCAACTACAATTTTGAGAAACCTTTCTTGTATCTTGCTAGGAAGCTTGCAGGGTGATTAAATAATATAGAAATTATTCAATTTCTGGTTTATATATGCTACAGAGGATATTTAACATTGATAA-TTGCTTTGGTGATTTTAGGGATCCCAATCTCCACTTTGTGGAGTCCCCTGCTCTTGCTCCTCCAGAAGTACACATTGACTTGGCTGCACAGCAACAGTAAGAATCTTGTCCTTGTAGTGC-TTCTTCTACTGTTGCCCCTC-AATA------TTTTTCTTTTTAATAATGATAAC-TTCTTATTGATGTCTGGTTTGCTTTAGACTATATTTTAAATCAATTCATTTGATATCAA--------TATACCTGTCCAGTTCTGGTCCCCTGCCTC-ATTATGTTTTTTGTTTGTTACAGGCACGAGGCTGAGCTTGCTGCAGCAGCTAGTCAGCCTCTTCCAGATGATGATGATGATGCATTTGAGTAGAGAGAACTGGTGGAGAGGCTTGGGTTCTACCTTTTTGCAATGATTTAATGCTTCCTTTA-----TTATGCATCGTTCGCTTACCAAGTTTT
		</sequence>
		<sequence>
			<taxon idref="247PSPP588"/>
			CAGGTTAAGGCAAAGCAGGTTACATTCCACAGGAAAAAGAATCTTCAGTACTATGAGATCTCAGCGAAGAGCAACTACAATTTTGAGAAACCTTTCTTGTATCTTGCTAGGAAGCTTGCAGGGTGATTAAATWATATAGAAATTATTTAATTTCTGKTTTATCTATGCTACAGATGATATTTAACATTGATAA-TTGCTTTTGTGATTTTAGGGATCCCAGTCTCCACTTTGTGGAGTCCCCTGCTCTTGCTCCTCCAGAAGTACACATTGACTTGGCTGCACAGCAACAGTAAGAATCTTGTCCTCATAGTGC-TTTGTCTACTGTTGTACCTCAAATA------TTTTGCCATTTAATAATGATAAC-TTTTTATTACTGTCTAGTTTGCTTAAAACTATATTTTGAATCAATTCATTTGACATCAATAGCTCATTCTACCTGTCCAGTTCTGGTCCCCTGTCTC-ATTATGYTTTTTGTTTCTTACAGGCATGAGGCTGAGCTTGCTGCAGCAGCTAGYCAGCCTCTTCCAGATGATGATGATGATGCATTTGAGTAGAGAGAACTGGTGGAGAGGCTTGGGTTCTACCTTTTTGCAATGATTTAATGCTTCCTTTA-----TTATACATCGTTCGCTTACCAAGTTTT
		</sequence>
		<sequence>
			<taxon idref="267VSYLVDV"/>
			CAGGTTAAGGCAAAGCAGGTTACATTCCACAGGAAAAAGAATCTTCAGTACTATGAGATATCAGCGAAGAGCAACTACAATTTTGAGAAACCTTTCTTGTATCTTGCTAGGAAGCTTGCAGGGTGATTAAATAATATAGAAATTATTCAATTTCTGGTTTATATATGCTACAGAGGATATTTAACATTGATAA-TTGCTTTGGTGATTTTAGGGATCCCAATCTCCACTTTGTGGAGTCCCCTGCTCTTGCTCCTCCAGAAGTACACATTGACTTGGCTGCACAGCAACAGTAAGAATCTTGTCCTTGTAGTGC-TTCTTCTACTGTTGCCCCTC-AATA------TTTTTCTTTTTAATAATGATAAC-TTCTTATTGATATCTGGTTTGCTTTAGACTATATTTTAAATCAATTCATTTGATATCAA--------TATACCTGTCCAGTTCTGGTCCCCTGCCTC-ATTATGTTTTTTGTTTGTTACAGGCACGAGGCTGAGCTTGCTGCAGCAGCTAGTCAGCCTCTTCCAGATGATGATGATGATGCGTTTGAGTAGAGAGAACTGGTGGAGAGGCTTGGGTTCTACCTTTTTGCAATGATTTAATGCTTCCTTTA-----TTATGCATCGTTCGCTTACCAAGTTTT
		</sequence>
		<sequence>
			<taxon idref="271VTILIDV"/>
			CAGGTTAAGGCAAAGCAGGTTACATTCCACAGGAAAAAGAATCTTCAGTACTATGAGATATCAGCGAAGAGCAACTACAATTTTGAGAAACCTTTCTTGTATCTTGCTAGGAAGCTTGCAGGGTGATTAAATAATATAGAAATTATTCAATTTCTGGTTTATATATGCTACAGAGGATATTTAACATTGATAA-TTGCTTTGGTGATTTTAGGGATCCCAATCTCCACTTTGTGGAGTCCCCTGCTCTTGCTCCTCCAGAAGTACACATTGACTTGGCTGCACAGCAACAGTAAGAATCTTGTCCTTGTAGTGC-TTCTTCTACTKTTGCCCCTC-AATA------WTTTTCTTTTTAATAATGATAAC-TTCTTATTGATATCTGGTTTGCTTTAGACTATWTWTTAAATCAATTCATTTGATATCAA--------TATACCTGTCCAGTTCTGGTCCCCTGCCTC-ATTATGTTTTTTGTTTGTTACAGGCACGAGGCTGAGCTTGCTGCAGCAGCTAGTCAGCCTCTTCCAGATGATGATGATGATGCGTTTGAGTAGAGAGAACTGGTGGAGAGGCTTGGGTTCTACCTTTTTGCAATGATTTAATGCTTCCTTTA-----TTATGCATCGTTCGCTTACCAAGTTTT
		</sequence>
		<sequence>
			<taxon idref="276VTRELDV"/>
			CAGGTTAAGGCAAAGCAGGTTACATTCCACAGGAAAAAGAATCTTCAGTACTATGAGATATCAGCGAAGAGCAACTACAATTTTGAGAAACCTTTCTTGTATCTTGCTAGGAAGCTTGCAGGGTGATTAAATAATATAGAAATTATTCAATTTCTGGTTTATATATGCTACAGAGGATATTTAACATTGATAA-TTGCTTTGGTGATTTTAGGGATCCCAATCTCCACTTTGTGGAGTCCCCTGCTCTTGCTCCTCCAGAAGTACACATTGACTTGGCTGCACAGCAACAGTAAGAATCTTGTCCTTGTAGTGC-TTCTTCTACTGTTGCCCCTC-AATA------TTTTTCTTTTTAATAATGATAAC-TTCTTGTTGATGTCTAGTTTGCTTTAGACTATATTTTAAATCAATTCATTTGATATCAA--------CATACCTGTCCAGTTCTGGTCCCCTGCCTC-ATTATGTTTTTTGTTTGTTACAGGCACGAGGCTGAGCTTGCTGCAGCAGCTAGTCAGCCTCTTCCAGATGATGATGATGATGCATTTGAGTAGAGAGAACTGGTGGAGAGGCTTGGGTTCTACCTTTTTGCAATGATTTAATGCTTCCTTTA-----TTATGCATCGTTCGCTTACCAAGTTTT
		</sequence>
		<sequence>
			<taxon idref="287VVINICH"/>
			CAGGTTAAGGCAAAGCAGGTTACATTCCACAGGAAAAAGAATCTTCAGTACTATGAGATATCAGCGAAGAGCAACTACAATTTTGAGAAACCTTTCTTGTATCTTGCTAGGAAGCTTGCAGGGTGATTAAATAATATAGAAATTATTCAATTTCTGGTTTATATATGCTACAGAGGATGTTTAACATTGATAA-TTGCTTTGGTGATTTTAGGGATCCCAATCTCCACTTTGTGGAGTCCCCTGCTCTTGCTCCTCCAGAAGTACACATTGACTTGGCTGCACAGCAACAGTAAGAATCTTGTCCTTGTAGTGC-TTCTTCTACTGTTGCCCCTC-AATA------TTTTTCTTTTTAATAATGATAAC-TTCTTATTGATGTCTGGTTTGCTTTAGACTATATTTTAAATCAATTCATTTGATATCAA--------TATACCTGTCCAGTTCTGGTCCCCTGCCTC-ATTATGTTTTTTGTTTGTTACAGGCACGAGGCTGAGCTTGCTGCAGCAGCTAGTCAGCCTCTTCCAGATGATGATGATGATGCATTTGAGTAGAGAGAACTGGTGGAGAGGCTTGGGTTCTACCTTTTTGCAATGATTTAATGCTTCCTTTA-----TTATGCATCGTTCGCTTACCAAGTTTT
		</sequence>
		<sequence>
			<taxon idref="301VVULPDV"/>
			CAGGTTAAGGCAAAGCAGGTTACATTCCACAGGAAAAAGAATCTTCAGTACTATGAGATATCAGCGAAGAGCAACTACAATTTTGAGAAACCTTTCTTGTATCTTGCTAGGAAGCTTGCAGGGTGATTAAATAATATAGAAATTATTCAATTTCTGGTTTATATATGCTACAGAGGATATTTAACATTGATAA-TTGCTTTGGTGATTTTAGKGATCCCAATCTCCACTTTGTGGAGTCYCCTGCTCTTGCTCCTCCAGAAGTACACATTGACTTGGCTGCACAGCAACAGTAAGAATYTTGTCCTTGTAGTGC-TTCTTCTACTGKTGCCCCTC-AATA------TTTTTCTTTTTAATAATGATAAC-TTCTTATTGATATCTGGTTTGCTTTAGACTATATTTTAAATCAATTCATTTGATATCAA--------TATACCTGTCCAGTTCTGGTCCCCTGCCTY-ATTATGTTTTTTGTTTGTTACAGGCAYGAGGCTGAGCTTGCTGCAGCAGCTAGTCAGCCTCTTCCAGATGATGATGATGATGCGTTTGAGTAGAGAGAACTGGTGGAGAGGCTTGGGTTCTACCTTTTTGCAATGATTTAATGCTTCCTTTA-----TTATGCATCGTTCGCTTACCAAGTTTT
		</sequence>
		<sequence>
			<taxon idref="304VWELSWA"/>
			CAGGTTAAGGCAAAGCAGGTTACATTCCACAGGAAAAAGAATCTTCAGTACTATGAGATATCAGCGAAGAGCAACTACAATTTTGAGAAACCTTTCTTGTATCTTGCTAGGAAGCTTGCAGGGTGATTAAATAATATAGAAATTATTCAATTTCTGGTTTATATATGCTACAGAGGATGTTTAACATTGATAA-TTGCTTTGGTGATTTTAGGGATCCCAATCTCCACTTTGTGGAGTCCCCTGCTCTTGCTCCTCCAGAAGTACACATTGACTTGGCTGCACAGCAACAGTAAGAATCTTGTCCTTGTAGTGC-TTCTTCTACTGTTGCCCCTC-AATA------TTTTTCTTTTTAATAATGATAAC-TTCTTATTGATGTCTGGTTTGCTTTAGACTATATTTTAAATCAATTCATTTGATATCAA--------TATACCTGTCCAGTTCTGGTCCCCTGCCTC-ATTATGTTTTTTGTTTGTTACAGGCACGAGGCTGAGCTTGCTGCAGCAGCTAGTCAGCCTCTTCCAGATGATGATGATGATGCATTTGAGTAGAGAGAACTGGTGGAGAGGCTTGGGTTCTACCTTTTTGCAATGATTTAATGCTTCCTTTA-----TTATGCATCGTTCGCTTACCAAGTTTT
		</sequence>
		<sequence>
			<taxon idref="309VYENSYA"/>
			CAGGTTAAGGCAAAGCAGGTTACATTCCACAGGAAAAAGAATCTTCAGTACTATGAGATATCAGCGAAGAGCAACTACAATTTTGAGAAACCTTTCTTGTATCTTGCTAGGAAGCTTGCAGGGTGATTAAATAATATAGAAATTATTCAATTTCTGGTTTATATATGCTACAGAGGATATTTAACATTGATAA-TTGCTTTGGTGATTTTAGGGATCCCAATCTCCACTTTGTGGAGTCCCCTGCTCTTGCTCCTCCAGAAGTACACATTGACTTGGCTGCACAGCAACAGTAAGAATCTTGTCCTTGTAGTGC-TTCTTCTACTGTTGCCCCTC-AATA------TTTTTCTTTTTAATAATGATAAC-TTCTTATTGATGTCTGGTTTGCTTTAGACTATATTTTAAATCAATTCATTTGATATCAA--------TATACCTGTCCAGTTCTGGTCCCCTGCCTC-ATTATGTTTTTTGTTTGTTACAGGCACGAGGCTGAGCTTGCTGCAGCAGCTAGTCAGCCTCTTCCAGATGATGATGATGATGCATTTGAGTAGAGAGAACTGGTGGAGAGGCTTGGGTTCTACCTTTTTGCAATGATTTAATGCTTCCTTTA-----TTATGCATCGTTCGCTTACCAAGTTTT
		</sequence>
	</alignment>

	<!-- The sequence alignment (each sequence refers to a taxon above).         -->
	<!-- ntax=53 nchar=337                                                       -->
	<alignment id="alignment4" dataType="nucleotide">
		<sequence>
			<taxon idref="002VACER58"/>
			TAAACTGGGCTTGGTGCTTTGAGCGGTCTCATGGATGTACGTGGAAGCAAGCCAGATGGCTCAGAGGTTGGTTCTGGTGATGGCCAAGGGAAGTCAGCTTCTGGACATGGCAGTGGAAATAGAGATTCCTAAGGTCGAAGATAGTTCTAAGTGAGA----TGGCTGCAGGAGGTTAAACCATCTAGGGATGAT---AGTGTGTAGACCTTTTT---------------------GAG-----TACTGGCATATACATATCTACATATTTCAACACATATGAACAACCTTTACCATCTCCACTGAATTTGTAGTTGTAGCATCTCCAATGAACAGCCA
		</sequence>
		<sequence>
			<taxon idref="009VADENXI"/>
			TAAACTGGGCTTGGTGCTTTGAGCGGTCTCATGGATGTACGTGGAAGCAAGCCAGATGGCTCAGAGGTTGGTTCTGGTGATGGCCAAGGGAAGTCTGCTTCTGGACATGGCAGTGGAAATAGAGATTCCTAAGGTCGAAGATAGTTCTAAGTGAGA----TGGCTGCAGGTGGTTATACCATCTAGGGATGAT---AGTGTGTAGACCTTTTTTGATAGTGTGTAGACCTTTTTGTG-----TACTGGCATATACATATCTACATATTTCAACACATATGAACAACCTTTACCATCTCCACTGAATTTGTAGTTGTAGCATCTCCAATGAACAGCCA
		</sequence>
		<sequence>
			<taxon idref="011VADSTAN"/>
			TAAACTGGGCTTGGTGCTTTGAGCGGTCTCATGGATGTACGTGGAAGCAAGCCAGATGGCTCAGAGGTTGGTTCTGGTGATGGCCAAGGGAAGTCTGCTTCTGGACATGGCAGTGGAAATAGAGATTCCTAAGGTCGAAGATAGTTCTAAGTGAGA----TGGCTGCAGGTGGTTAAACCATCTAGGGATGAT---AGTGTGTAGACCTTTTTTGATAGTGTGTAGACCTTTTTGTG-----TACTGTCATATACATATCTACATATTTCAACACATATGAACAACCTTTACCATCTCCACTGAATTTGTAGTTGTAGCATCTCCAATGAACAGCCA
		</sequence>
		<sequence>
			<taxon idref="030VAESTAR"/>
			TAAACTGGGCTTGGTGCTTTGAGCGGTCTCATGGATGTACGTGGAAGCAAGCCAGATGGCTCAGAGGTTGGTTCTGGTGATGGCCAAGGGAAGTCAGCTTCTGGACATGGCAGTGGAAATAGAGATTCCTAAGGTCGAAGATAGTTCTAAGTGAGA----TGGCTGCAGGAGGTTAAACCATCTAGGGATGAT---AGTGTGTAGACCTTTTT---------------------GAG-----TACTGGCATATACATATCTACATATTTCAACACATATGAACAACCTTTACCATCTCCACTGAATTTGTAGTTGTAGCATCTCCAATGAACAGCCA
		</sequence>
		<sequence>
			<taxon idref="033VAESTLI"/>
			TAAACTGGGCTTGGTGCTTTGAGCGGTCTCATGGATGTACGTGGAAGCAAGCCAGATGGCTCAGAGGTTGGTTCTGGTGATGGCCAAGGGAAGTCAGCTTCTGGACATGGCAGTGGAAATAGAGATTCCTAAGGTCGAAGATAGTTCTAAGTGAGA----TGGCTGCAGGAGGTTAAACCATCTAGGGATGAT---AGTGTGTAGACCTTTTT---------------------GAG-----TACTGGCATATACATATCTACATATTTCAACACATATGAACAACCTTTACCATCTCCACTGAATTTGTAGTTGTAGCATCTCCAATGAACAGCCA
		</sequence>
		<sequence>
			<taxon idref="044VAMURZU"/>
			TAAACTGGGCTTGGTGCTTTGAGCGGTCTCATGGATGTACGTGGAAGCAAGCCAGATGGCTCAGAGGTTGGTTCTGGTGATGGCCAAGGGAAGTCAGCTTCTGGACATGGCAGTGGAAATAGAGATTCCTAAGGTCGAAGATAGTTCTAAGTGAGA----TGGCTGCAGGAGGTTAAACCATCTAGGGATGAT---AGTGTGTAGACCTTTTT---------------------GAG-----TACTGGCATATACATATCTACATATTTCAACACATATGAACAACCTTTACCATCTCCACTGAATTTGYAGTTGTAGCATCTCCAATGAACAGCCA
		</sequence>
		<sequence>
			<taxon idref="049VARIZDV"/>
			TAAACTGGGCTTGGTGCTTTGAGCGGTCTCATGGATGTACGTGGAAGCAAGCCAGATGGCTCAGAGGTTGGTTCTGGTGATGGCCAAGGGAAGTCAGCTTCTGGACATGGCAGTGGAAATAGAGATTCCTAAGGTCGAAGATAGTTCTAAGTGAGA----TGGCTGCAGGAGGTTAAACCATCTAGGGATGAT---AGTGTGTAGACCTTTTT---------------------GAG-----TACTGGCATATACATATCTACATATTTCAACACATATGAACAACCTTTACCATCTCCACTGAATTTGTAGTTGTAGCATCTCCAATGAACAGCCA
		</sequence>
		<sequence>
			<taxon idref="052VBASHBA"/>
			TAAACTGGGCTTGGTGCTTTGAGCGGTCTCATGGATGTACGTGGAAGCAAGCCAGATGGCTCAGAGGTTGGTTCTGGTGATGGCCAAGGGAAGTCTGCTTCTGGACATGGCAGTGGAAATAGAGATTCCTAAGGTCGAWGATRGTTCTAAGTGAGA----TGGCTGCAGGTGGTTAAACSATCTAGGGATGAT---AGTGTGTAGACCTTTTTTGATAGTGTGTAGACCTTTTTGCG-----TACTGGCATATACATATCTACATATTTCAACACATATGAACAACCTTTACCATCTCCACTGAATTTGTAGTTGTAGCATCTCCAATGAACAGCCA
		</sequence>
		<sequence>
			<taxon idref="054VBELLME"/>
			TAAACTGGGCTTGGTGCTTTGAGCGGTCTCATGGATGTACGTGGAAGCAAGCCAGATGGCTCAGAGGTTGGTTCTGGTGATGGCCAAGGGAAGTCTGCTTCTGGACATGGCAGTGGAAATAGAGATTCCTAAGGTCGAAGATAGTTCTAAGTGAGA----TGGCTGCAGGTGGTTAAACCATCTAGGGATGAT---AGTGTGTAGACCTTTTTTGATAGTGTGTAGACCTTTTTGTG-----TACTGGCATATACATATCTACATA------------TGAACAACCTTTACCATCTCCACTGAATTTGTAGTTGTAGCATCTCCAATGAACAGCCA
		</sequence>
		<sequence>
			<taxon idref="055VBETUDV"/>
			TAAACTGGGCTTGGTGCTTTGAGCGGTCTCATGGATGTACGTGGAAGCAAGCCAGATGGCTCAGAGGTTGGTTCTGGTGATGGCCAAGGGAAGTCTGCTTCTGGACATGGCAGTGGAAATAGAGATTCCTAAGGTCGAAGATAGTTCTAAGTGAGA----TGGCTGCAGGTGGTTAAACCATCTAGGGATGAT---AGTGTGTAGACCTTTTT---------------------GCG-----TACTGGCATATACATATCTACATATTTCAACACATATGAACAACCTTTACCATCTCCACTGAATTTGTAGTTGTAGCATCTCCAATGAACAGCCA
		</sequence>
		<sequence>
			<taxon idref="057VBIFODV"/>
			TAAACTGGGCTTGGTGCTTTGAGCGGTCTCATGGATGTACGTGGAAGCAAGCCAGATGGCTCAGAGGTTGGTTCTGGTGATGGCCAAGGGAAGTCTGCTTCTGGACATGGCAGTGGAAATAGAGATTCCTAAGGTCGAAGATAGTTCTAAGTGAGA----TGGCTGCAGGTGGTTAAACCWTCTAGGGATGAT---AGTGTGTAGACCTTTTTTGATAGTGTGTAGACCTTTTTGCG-----TACTGGCATATACATATCTACATATTTCAACACATATGAACAACCTTTACCATCTCCACTGAATTTGTAGTTGTAGCATCTCCAATGAACAGCCA
		</sequence>
		<sequence>
			<taxon idref="058VBLANDV"/>
			TAAACTGGGCTTGGTGCTTTGAGCGGTCTCATGGATGTACGTGGAAGCAAGCCAGATGGCTCAGAGGTTGGTTCTGGTGATGGCCAAGGGAAGTCAGCTTCTGGACATGGCAGTGGAAATAGAGATTCCTAAGGTCGAAGATAGTTCTAAGTGAGA----TGGCTGCAGGAGGTTAAACCATCTAGGGATGAT---AGTGTGTAGACCTTTTT---------------------GAG-----TACTGGCATATACATATCTACATATTTCAACACATATGAACAACCTTTACCATCTCCACTGAATTTGTAGTTGTAGCATCTCCAATGAACAGCCA
		</sequence>
		<sequence>
			<taxon idref="059VBLOODV"/>
			TAAACTGGGCTTGGTGCTTTGAGCGGTCTCATGGATGTACGTGGAAGCAAGCCAGAYGGCTCAGAGGTTGGTTCTGGTGATGGCCAAGGGAAGTCAGCTTCTGGACATGGCAGTGGAAATAGAGATTCCTAAGGTYGAAGATAGTTCTWAGTGAGA----TGGCTGCRGGWGGTTAAACCATCTAGGGATGAT---AGTGTGTAGACCTTTTT---------------------GAG-----TACTGGCATATACATATCTACATATTTCAACACATATGAACAACCTTTACCATCTCCACTGAATTTGTAGTTGTAGCATCTCCAATGAACAGCCA
		</sequence>
		<sequence>
			<taxon idref="060ABREV58"/>
			TAAACTGGGCTTGGTGCTTTGAGTGGTCTCATGGATGTACGCGGAAGCAAGCCAGATGGGTCAGAGGTTGGTTCTGGTGATGGCCAAGGGAAGTCAGCTTCTGGTCATGGCAGTGGAAATAGAGATTCCTAAGGTTGAAGATCGTTCTAAGTGAGA----TGGCTGCAGGTGCTTAAACCATCTAGGGATGAT---AGTGTGTAGACCTTTTT---------------------GAG-----TACTGGCATATACATATCTACATATTTCAACACAT--GAACAACCTTTACCATCTTCACTGAGATTGTAGTTGTAGCATCTCCAATGAACAGCCA
		</sequence>
		<sequence>
			<taxon idref="067VCALIDV"/>
			TAAACTGGGCTTGGTGCTTTGAGCGGTCTCATGGATGTACGTGGAAGCAAGCCAGATGGCTCAGAGGTTGGTTCTGGTGATGGCCAAGGGAAGTCTGCTTCTGGACATGGCAGTGGAAATAGAGATTCCTAAGGTCGAAGATAGTTCTAAGTGAGA----TGGCTGCATGTGGTTAAACCATCTAGGGATGAT---AGTGTGTAGACCTTTTTTGATAGTGTGTAGACCTTTTTGCG-----TACTGGCATATACATATCTACATATTTCAACACATATGAACAACCTTTACCATCTCCACTGAATTTGTAGTTGTAGCATCTCCAATGAACAGCCA
		</sequence>
		<sequence>
			<taxon idref="076VCINE58"/>
			TAAACTGGGCTTGGTGCTTTGAGCGGTCTCATGGATGTACGTGGAAGCAAGCCAGATGGCTCAGAGGTTGGTTCTGGTGATGGCCAAGGGAAGTCTGCTTCTGGACATGGCAGTGGAAATAGAGATTCCTAAGGTCGAAGATAGTTCTAAGTGAGA----TGGCTGCAGGTGGTTAAACCATCTAGGGATGAT---AGTGTGTAGACCTTTTT---------------------GCG-----TACTGGCATATACATATCTACATATTTCAACACATATGAACAACCTTTACCATCTCCACTGAATTTGTAGTTGTAGCATCTCCAATGAACAGCCA
		</sequence>
		<sequence>
			<taxon idref="088VCINEHE"/>
			TAAACTGGGCTTGGTGCTTTGAGCGGTCTCATGGATGTACGTGGAAGCAAGCCAGATGGCTCAGAGGTTGGTTCTGGTGATGGCCAAGGGAAGTCTGCTTCTGGACATGGCAGTGGAAATAGAGATTCCTAAGGTCGAAGATAGTTCTAAGTGAGA----TGGCTGCAGGTGGTTAAACCATCTAGGGATGAT---AGTGTGTAGACCTTTTTTGATAGTGTGTAGACCTTTTTGCG-----TACTGGCATATACATATCTACATATTTCAACACATATGAACAACCTTTACCATCTCCACTGAATTTGTAGTTGTAGCATCTCCAATGAACAGCCA
		</sequence>
		<sequence>
			<taxon idref="096LCOCCHi"/>
			TAAACTGGGCTTGGTGCTTTGAGCGGTCTCATGGATGTACGTGGAAGCAAGCCAGATGGCTCAGAGGTTGGTTCTGGTGATGGCCAAGGGAAGTCAGCTTCTGGACATGGCAGTGGAAATAGAGATTCCTAAGGTCGAAGATAGTTCTAAGTGAGA----TGGCTGCAGGAGGTTAAACCATCTAGGGATGAT---AGTGTGTAGACCTTTTT---------------------GAG-----TACTGGCATATACATATCTACATATTTCAACACATATGAACAACCTTTACCATCTCCACTGAATTTGTAGTTGTAGCATCTCCAATGAACAGCCA
		</sequence>
		<sequence>
			<taxon idref="097VCOIG58"/>
			TAAACTGGGCTTGGTGCTTTGAGCGGTCTCATGGATGTACGTGGAAGCAAGCCAGATGGCTCAGAGGTTGGTTCTGGTGATGGCCAAGGGAAGTCAGCTTCTGGACATGGCAGTGGAAATAGAGATTCCTAAGGTCGAAGATAGTTCTAAGTGAGA----TGGCTGCAGGAGGTTAAACCATCTAGGGATGAT---AGTGTGTAGACCTTTTT---------------------GAG-----TACTGGCATATACATATCTACATATTTCAACACATATGAACAACCTTTACCATCTCCACTGAATTTGTAGTTGTAGCATCTCCAATGAACAGCCA
		</sequence>
		<sequence>
			<taxon idref="106VDAVITA"/>
			TAAACTGGGCTTGGTGCTTTGAGCGGTCTCATGGATGTACGTGGAAGCAAGCCAGATGGCTCAGAGGTTGGTTCTGGTGATGGCCAAGGGAAGTCAGCTTCTGGACATGGCAGTGGAAATAGAGATTCCTAAGGTCGAAGATAGCTCTAAGTGAGA----TGGCTGCAGGAGGTTAAACCATCTAGGGATGAT---AGTGTGTAGACCTTTTT---------------------GCG-----TACTGGCATATACATATCTACATATTTCAACACATATGAACAACCTTTACCATCTCCACTGAATTTGTAGTTGTAGCATCTCCAATGAACAGCCA
		</sequence>
		<sequence>
			<taxon idref="110VFICIDV"/>
			TAAACTGGGCTTGGTGCTTTGAGCGGTCTCATGGATGTACGTGGAAGCAAGCCAGATGGCTCAGAGGTTGGTTCTGGTGATGGCCAAGGGAAGTCTGCTTCTGGACATGGCAGTGGAAATAGAGATTCCTAAGGTCGAAGATAGTTCTAAGTGAGA----TGGCTGCAGGTGGTTAAACCATCTAGGGATGAT---AGTGTGTAGACCTTTTTTGATAGTGTGTAGACCTTTTTGCG-----TACTGGCATATACATATCTACATATTTCAACACATATGAACAACCTTTACCATCTCCACTGAATTTGTAGTTGTAGCATCTCCAATGAACAGCCA
		</sequence>
		<sequence>
			<taxon idref="111VFLEXDV"/>
			TAAACTGGGCTTGGTGCTTTGAGCGGTCTCATGGATGTACGTGGAAGCAAGCCAGATGGCTCAGAGGTTGGTTCTGGTGATGGCCAAGGGAAGTCWGCTTCTGGACATGGCAGTGGAAATAGAGATTCCTAAGGTCGAAGATAGTTCTAAGTGAGA----TGGCTGCAGGWGGTTAAACCWTCTAGGGATGAT---AGTGTGTAGACCTTTTTTGATAGTGTGTAGACCTTTTTGAG-----TACTGGCATATACATATCTACATATTTCAACACATATGAACAACCTTTACCATCTCCACTGAATTTGTAGTTGTAGCATCTCCAATGAACAGCCA
		</sequence>
		<sequence>
			<taxon idref="114VGIRDDV"/>
			TAAACTGGGCTTGGTGCTTTGAGCGGTCTCATGGATGTACGTGGAAGCAAGCCAGATGGCTCAGAGGTTGGTTCTGGTGATGGCCAAGGGAAGTCAGCTTCTGGACATGGCAGTGGAAATAGAGATTCCTAAGGTCGAAGATAGTTCTAAGTGAGA----TGGCTGCAGGAGGTTAAACCATCTAGGGATGAT---AGTGTGTAGACCTTTTT---------------------GAG-----TACTGGCATATACATATCTACATATTTCAACACATATGAACAACCTTTACCATCTCCACTGAATTTGTAGTTGTAGCATCTCCAATGAACAGCCA
		</sequence>
		<sequence>
			<taxon idref="117VHANCLI"/>
			TAAACTGGGCTTGGTGCTTTGAGCGGTCTCATGGATGTACGTGGAAGCAAGCCAGATGGCTCAGAGGTTGGTTCTGGTGATGGCCAAGGRAAGTCTGCTTCTGGACATGGCAGTGGAAATAGAGATTCCTAAGGTCGAAGATAGTTCTAAGTGAGA----TGGCTGCAGGTGGTTAAACSATCTAGGGATGAT---AGTGTGTAGACCTTTTTTGATAGTGTGTAGACCTTTTTGCGAGTAGTACTGGCATATACATATCTACATATTTCAACACATATGAACAACCTTTACCATCTCCACTGAATTTGTAGTTGTAGCATCTCCAATGAACAGCCA
		</sequence>
		<sequence>
			<taxon idref="127VJACQDV"/>
			TAAACTGGGCTTGGTGCTTTGAGCGGTCTCATGGATGTACGTGGAAGCAAGCCAGATGGCTCAGAGGTTGGTTCTGGTGATGGCCAAGGGAAGTCTGCTTCTGGACATGGCAGTGGAAATAGAGATTCCTAAGGTCGAAGATAGTTCTAAGTGAGA----TGGCTGCAGGTGGTTAAACCATCTAGGGATGAT---AGTGTGTAGACCTTTTT---------------------GCG-----TACTGGCATATACATATCTACATATTTCAACACATATGAACAACCTTTCCCATCTCCACTGAATTTGTAGTTGTAGCATCTCCAATGAACAGCCA
		</sequence>
		<sequence>
			<taxon idref="129CJAPOP6"/>
			TAAACTGGGCTTGGTGCTTTGGGCGGTCTCATGGATTTACGGGGAATCAAGCCGGAGGGCTCAGAGGTTGGTTCTGGTGATGGCCAAGGGAAGTCAGCTTCTGGGCATGGCAGTGGAAATAGAGATTCCTAAAGTTGAAGATAGAAAGGATTGAGTGAGATGGCTGCAGGTGGTTAAACCTTCTAGGGATGATGATAGTGTGTAGACCTTTTT---------------------GAG-----TACTGGCA-ATATAAAAATA---TTTCATACACAT-T-AACAATCTTTACCATCTTAACT-ATTTTGTAGTTGTAGCATCTCCAATGAACAGCCA
		</sequence>
		<sequence>
			<taxon idref="134VLABR58"/>
			TAAACTGGGCTTGGTGCTTTGAGCGGTCTCATGGATGTACGTGGAAGCAAGCCAGATGGCTCAGAGGTTGGTTCTGGTGATGGCCAAGGGAAGTCAGCTTCTGGACATGGCAGTGGAAATAGAGATTCCTAAGGTCGAAGATAGTTCTAAGTGAGA----TGGCTGCAGGAGGTTAAACCATCTAGGGATGAT---AGTGTGTAGACCTTTTT---------------------GAG-----TACTGGCATATACATATCTACATATTTCAACACATATGAACAACCTTTAGCATCTCCACTGAATTTGTAGTTGTAGCATCTCCAATGAACAGCCA
		</sequence>
		<sequence>
			<taxon idref="138VLIUBLA"/>
			TAAACTGGGCTTGGTGCTTTGAGCGGTCTCATGGATGTACGTGGAAGCAAGCCAGATGGCTCAGAGGTTGGTTCTGGTGATGGCCAAGGGAAGTCTGCTTCTGGACATGGCAGTGGAAATAGAGATTCCTAAGGTCGAAGATAGTTCTAAGTGAGA----TGGCTGCAGGTGGTTAAACCATCTAGGGATGAT---AGTGTGTAGACCTTTTT---------------------GYG-----TACTGGCATATACATATCTACATATTTCAACACATATGAACAACCTTTCCCATCTCCACTGAATTTGTAGTTGTAGCATCTCCAATGAACAGCCA
		</sequence>
		<sequence>
			<taxon idref="145VMONTDV"/>
			TAAACTGGGCTTGGTGCTTTGAGCGGTCTCATGGATGTACGTGGAAGCAAGCCAGATGGCTCAGAGGTTGGTTCTGGTGATGGCCAAGGGAAGTCAGCTTCTGGACATGGCAGTGGAAATAGAGATTCCTAAGGTCGAAGATAGTTCTAAGTGAGA----TGGCTGCAGGAGGTTAAACCATCTAGGGATGAT---AGTGTGTAGACCTTTTT---------------------GAG-----TACTGGCATATACATATCTACATATTTCAACACATATGAACAACCTTTACCATCTCCACTGAATTTGTAGTTGTAGCATCTCCAATGAACAGCCA
		</sequence>
		<sequence>
			<taxon idref="150VMUSTDV"/>
			TAAACTGGGCTTGGTGCTTTGAGCGGTCTCATGGATGTACGTGGAAGCAAGCCAGATGGCTCAGAGGTTGGTTCTGGTGATGGCCAAGGGAAGTCAGCTTCTGGACATGGCAGTGGAAATAGAGATTCCTAAGGTCGAAGATAGTTCTAAGTGAGA----TGGCTGCAGGTGGTTAAACCATCTAGGGATGAT---AGTGTGTAGACCTTTTTGGATAGTGTGTAGACCTTTTTGGG-----TACTGGCATATACATATCTACATATTTCAACACATATGAACAGCCTTTACCATCTCCACTGAATTTGTTGTTGTAGCATCTCCAATGAACAGCCA
		</sequence>
		<sequence>
			<taxon idref="151VNESBDV"/>
			TAAACTGGGCTTGGTGCTTTGAGCGGTCTCATGGATGTACGTGGAAGCAAGCCAGATGGCTCAGAGGTTGGTTCTGGTGATGGCCAAGGRAAGTCAGCTTCTGGACATGGCAGTGGAAATAGAGATTCCTAAGGTYGAAGATAGTTCTWAGTGAGA----TGGCTGCAGGTGGTTAAACCATCTAGGGATGAT---AGTGTGTAGACCTTTTTTGATAGTGGGTATACCTTTTTGGG-----TACTGGCATATACATATCTACATATTTCAACACATATGAACAACCTTTACCATCTCCACTGAATTTGTAGTTGTAGCATCTCCAATGAACAGCCA
		</sequence>
		<sequence>
			<taxon idref="155VPALMDV"/>
			TAAACTGGGCTTGGTGCTTTGAGCGGTCTCATGGATGTACGTGGAAGCAAGCCAGATGGCTCAGAGGTTGGTTCTGGTGATGGCCAAGGGAAGTCWGCTTCTGGACATGGCAGTGGAAATAGAGATTCCTAAGGTCGAAGATAGTTCTAAGTGAGA----TGGCTGCAGGTGGTTAAACCWTSTAGGGATGAT---AGTGTGTAGACCTTTTTTGATAGTGTGTAGACCTTTTTGSG-----TACTGGCATATACATATCTACATATTTCAACACATATGAACAACCTTTACCATCTCCACTGAATTTGTAGTTGTAGCATCTCCAATGAACAGCCA
		</sequence>
		<sequence>
			<taxon idref="166VPIASGA"/>
			TAAACTGGGCTTGGTGCTTTGAGCGGTCTCATGGATGTACGTGGAAGCAAGCCAGATGGCTCAGAGGTTGGTTCTGGTGATGGCCAAGGGAAGTCTGCTTCTGGACATGGCAGTGGAAATAGAGATTCCTAAGGTCGAAGATAGTTCTAAGTGAGA----TGGCTGCAGGTGGTTAAACCATCTAGGGATGAT---AGTGTGTAGACCTTTTT---------------------GCG-----TACTGGCATATACATATCTACATATTTCAACACATATGAACAACCTTTACCATCTCCACTGAATTTGTAGTTGTAGCATCTCCAATGAACAGCCA
		</sequence>
		<sequence>
			<taxon idref="172VPIASLI"/>
			TAAACTGGGCTTGGTGCTTTGAGCGGTCTCATGGATGTACGTGGAAGCAAGCCAGATGGCTCAGAGGTTGGTTCTGGTGATGGCCAAGGGAAGTCTGCTTCTGGACATGGCAGTGGAAATAGAGATTCCTAAGGTCGAAGATAGTTCTAAGTGAGA----TGGCTGCAGGTGGTTAAACCATCTAGGGATGAT---AGTGTGTAGACCTTTTTTGATAGTGTGTAGACCTTTTTGCG-----TACTGGCATATACATATCTACATATTTCAACACATATGAACAACCTTTACCATCTCCACTGAATTTGTAGTTGTAGCATCTCCAATGAACAGCCA
		</sequence>
		<sequence>
			<taxon idref="174VPOPEDV"/>
			TAAACTGGGCTTGGTGCTTTGAGCGGTCTCATGGATGTACGTGGAAGCAAGCCAGATGGCTCAGAGGTTGGTTCTGGTGATGGCCAAGGGAAGTCAGCTTCTGGACATGGCAGTGGAAATAGAGATTCCTAAGGTCGAAGATAGTTCTAAGTGAGA----TGGCTGCAGGAGGTTAAACCATCTAGGGATGAT---AGTGTGTAGACCTTTTT---------------------GAG-----TACTGGCATATACATATCTACATATTTCAACACATATGAACAACCTTTACCATCTCCACTGAATTTGTAGTTGTAGCATCTCCAATGAACAGCCA
		</sequence>
		<sequence>
			<taxon idref="183VPSEUSH"/>
			TAAACTGGGCTTGGTGCTTTGAGCGGTCTCATGGATGTACGTGGAAGCAAGCCAGATGGCTCAGAGGTTGGTTCTGGTGATGGCCAAGGGAAGTCTGCTTCTGGACATGGCAGTGGAAATAGAGATTCCTAAGGTCGAAGATAGTTCTAAGTGAGA----TGGCTGCAGGTGGTTAAACCATCTAGGGATGAT---AGTGTGTAGACCTTTTTTGATAGTGTGTAGACCTTTTTGTG-----TACTGGCATATACATATCTACATATTTCAACACATATGAACAACCTTTACCATCTCCACTGAATTTGTAGTTGTAGCATCTCCAATGAACAGCCA
		</sequence>
		<sequence>
			<taxon idref="185VQINLLU"/>
			TAAACTGGGCTTGGTGCTTTGAGCGGTCTCATGGATGTACGTGGAAGCAAGCCAGATGGCTCAGAGGTTGGTTCTGGTGATGGCCAAGGGAAGTCAGCTTCTGGACATGGCAGTGGAAATAGAGATTCCTAAGGTCGAAGATAGTTCTAAGTGAGA----TGGCTGCAGGAGGTTAAACCATCTAGGGATGAT---AGTGTGTAGACCTTTTT---------------------GMG-----TACTGGCATATACATATCTACATATTTCAACACATATGAACAACCTTTACCATCTCCACTGAATTTGTAGTTGTAGCATCTCCAATGAACAGCCA
		</sequence>
		<sequence>
			<taxon idref="191VQUINSH"/>
			TAAACTGGGCTTGGTGCTTTGAGCGGTCTCATGGATGTACGTGGAAGCAAGCCAGATGGCTCAGAGGTTGGTTCTGGTGATGGCCAAGGGAAGTCTGCTTCTGGACATGGCAGTGGAAATAGAGATTCCTAAGGTCGAAGATAGTTCTAAGTGAGA----TGGCTGCAGGTGGTTAAACCATCTAGGGATGAT---AGTGTGTAGACCTTTTTTGATAGTGTGTAGACCTTTTTGCG-----TACTGGCATATACATATCTACATATTTCAACACATATGAACAACCTTTACCATCTCCACTGAATTTGTAGTTGTAGCATCTCCAATGAACAGCCA
		</sequence>
		<sequence>
			<taxon idref="200VRIPA58"/>
			TAAACTGGGCTTGGTGCTTTGAGCGGTCTCATGGATGTACGTGGAAGCAAGCCAGATGGCTCAGAGGTTGGTTCTGGTGATGGCCAAGGGAAGTCAGCTTCTGGACATGGCAGTGGAAATAGAGATTCCTAAGGTCGAAGATAGTTCTAAGTGAGA----TGGCTGCAGGAGGTTAAACCATCTAGGGATGAT---AGTGTGTAGACCTTTTT---------------------GAG-----TACTGGCATATACATATCTACATATTTCAACACATATGAACAACCTTTACCATCTCCACTGAATTTGTAGTTGTAGCATCTCCAATGAACAGCCA
		</sequence>
		<sequence>
			<taxon idref="213VROMAJI"/>
			TAAACTGGGCTTGGTGCTTTGAGCGGTCTCATGGATGTACGTGGAAGCAAGCCAGATGGYTCAGAGGTTGGTTCTGGTGATGGCCAAGGGAAGTCTGCTTCTGGACATGGCAGTGGAAATAGAGATTCCTAAGGTCGAAGATAGTTCTAAGTGAGA----TGGCTGCAGGTGGTTAAACCATCTAGGGATGAT---AGTGTGTAGACCTTTTT---------------------GCG-----TACTGGCATATACATATCTACATATTTCAACACATATGAACAACCTTTACCATCTCCACTGAATTTGTAGTTGTAGCATCTCCAATGAACAGCCA
		</sequence>
		<sequence>
			<taxon idref="221VROTUDV"/>
			TAAACTGGGCTTGGTGCTTTGAGCGGTCTCATGGATGTACGTGGAAGCAAGCCAGATGGCTCAGAGGTTGGTTCTGGTGATGGCCAAGGGAAGTCAGCTTCTGGACATGGCAGTGGAAATAGAGATTCCTAATTTTGAAGATAGTTCTAAGTGAGA----TGGCTGCAGGTGGTTAAACCATCTAGGGATGAT---AGTGTGTAGACCTTTTT---------------------GAG-----TACTGGCATATACATATCTACATATTTCAACACATATGAACAACCTTTACCATCTCCACTGAATTTGTAGTTGTAGCATCTCCAATGAACAGCCA
		</sequence>
		<sequence>
			<taxon idref="224VROTUMU"/>
			TAAACTGGGCTTGGTGCTTTGAGCGGTCTCATGGATGTACGTGGAAGCAAGCCAGATGGCTCAGAGGTTGGTTCTGGTGATGGCCAAGGGAAGTCAGCTTCTGGACATGGCAGTGGAAATAGAGATTCCTAATTTTGAAGATAGTTCTAAGTGAGA----TGGCTGCAGGTGGTTAAACCATCTAGGGATGAT---AGTGTGTAGACCTTTTT---------------------GAG-----TACTGGCATATACATATCTACATATTTCAACACATATGAACAACCTTTACCATCTCCACTGAATTTGTAGTTGTAGCATCTCCAATGAACAGCCA
		</sequence>
		<sequence>
			<taxon idref="229VRUPE58"/>
			TAAACTGGGCTTGGTGCTTTGAGCGGTCTCATGGATGTACGTGGAAGCAAGCCAGATGGCTCAGAGGTTGGTTCTGGTGATGGCCAAGGGAAGTCAGCTTCTGGACATGGCAGTGGAAATAGAGATTCCTAAGGTCGAAGATAGTTCTAAGTGAGA----TGGCTGCAGGAGGTTAAACCATCTAGGGATGAT---AGTGTGTAGACCTTTTT---------------------GAG-----TACTGGCATATACATATCTACATATTTCAACACATATGAACAACCTTTACCATCTCCACTGAATTTGTAGTTGTAGCATCTCCAATGAACAGCCA
		</sequence>
		<sequence>
			<taxon idref="234VSHENME"/>
			TAAACTGGGCTTGGTGCTTTGAGCGGTCTCATGGATGTACGTGGAAGCAAGCCAGATGGCTCAGAGGTTGGTTCTGGTGATGGCCAAGGGAAGTCTGCTTCTGGACATGGCAGTGGAAATAGAGATTCCTAAGGTCGAAGATAGTTCTAAGTGAGA----TGGCTGCAGGTGGTTAAACCATCTAGGGATGAT---AGTGTGTAGACCTTTTT---------------------GCG-----TACTGGCATATACATATCTACATATTTCAACACATATGAACAACCTTTACCATCTCCACTGAATTTGTAGTTGTAGCATCTCCAATGAACAGCCA
		</sequence>
		<sequence>
			<taxon idref="242VSHUTDV"/>
			TAAACTGGGCTTGGTGCTTTGAGCGGTCTCATGGATGTACGTGGAAGCAAGCCAGATGGCTCAGAGGTTGGTTCTGGTGATGGCCAAGGGAAGTCAGCTTCTGGACATGGCAGTGGAAATAGAGATTCCTAAGGTCGAAGATAGTTCTAAGTGAGA----TGGCTGCAGGTGGTTAAACCATCTAGGGATGAT---AGTGTGTAGACTTTTTTGGATAGTGTGTAGACCTTTTTGGG-----TACTGGCATATACATATCTACATATTTCAACACATATGAACAGCCTTTACCATCTCCACTGAATTTGTAGTTGTAGCATCTCCAATGAACAGCCA
		</sequence>
		<sequence>
			<taxon idref="247PSPP588"/>
			TAAACTGGGCTTGGTGCTTTGAGCGGTCTCATGGATATACGKGGAAGCAAGCCAGATGGCTCGGAGGTTGGTTCTGGTGATGGCCAAGGGAAGTCAGCTTCTGGACATGGCAGTGGAAATAGAGATTCCTAAGGTTGAAGATGGTTCTAAGTGAKA----TGGCTGCAGGTGGTTAAACCATCTAGGGATGAT---AGTGTGTAGACCTTTTT---------------------GAG-----TACTGSCATATACATATCTACATATTTCAACACATATGAACAACCWTTRCCATCTTCACTGAATTTGTAGTTGTAGCATCTCCAATGAACAGCCA
		</sequence>
		<sequence>
			<taxon idref="267VSYLVDV"/>
			TAAACTGGGCTTGGTGCTTTGAGCGGTCTCATGGATGTACGTGGAAGCAAGCCAGATGGCTCAGAGGTTGGTTCTGGTGATGGCCAAGGGAAGTCTGCTTCTGGACATGGCAGTGGAAATAGAGATTCCTAAGGTCGAAGATAGTTCTAAGTGAGA----TGGCTGCAGGTGGTTAAACCATCTAGGGATGAT---AGTGTGTAGACCTTTTTGGATAGTGTGTAGACCTTTTTGCG-----TACTGGCATATACATATCTACATATTTCAACACATATGAACAACCTTTMCCATCTCCACTGAATTTGTAGTTGTAGCATCTCCAATGAACAGCCA
		</sequence>
		<sequence>
			<taxon idref="271VTILIDV"/>
			TAAACTGGGCTTGGTGCTTTGAGCGGTCTCATGGATGTACGTGGAAGCAAGCCAGATGGCTCAGAGGTTGGTTCTGGTGATGGCCAAGGGAAGTCWGCTTCTGGACATGGCAGTGGAAATAGAGATTCCTAAGGTCGAAGATAGTTCTAAGTGAGA----TGGCTGCAGGWGGTTAAACCATCTAGGGATGAT---AGTGTGTAGACCTTTTT---------------------GMG-----TACTGGCATATACATATCTACATATTTCAACACATATGAACAACCTTTACCATCTCCACTGAATTTGTAGTTGTAGCATCTCCAATGAACAGCCA
		</sequence>
		<sequence>
			<taxon idref="276VTRELDV"/>
			TAAACTGGGCTTGGTGCTTTGAGCGGTCTCATGGATGTACGTGGAAGCAAGCCAGATGGCTCAGAGGTTGGTTCTGGTGATGGCCAAGGGAAGTCWGCTTCTGGACATGGCAGTGGAAATAGAGATTCCTAAGGTCGAAGATAGTTCTAAGTGAGA----TGGCTGCAGGWGGTTAAACCWTCTAGGGATGAT---AGTGTGTAGACCTTTTTTGATAGTGTGTAGACCTTTTTGAG-----TACTGGCATATACATATCTACATATTTCAACACATATGAACAACCTTTACCATCTCCACTGAATTTGTAGTTGTAGCATCTCCAATGAACAGCCA
		</sequence>
		<sequence>
			<taxon idref="287VVINICH"/>
			TAAACTGGGCTTGGTGCTTTGAGCGGTCTCATGGATGTACGTGGAAGCAAGCCAGATGGCTCAGAGGTTGGTTCTGGTGATGGCCAAGGGAAGTCTGCTTCTGGACATGGCAGTGGAAATAGAGATTCCTAAGGTCGAAGATAGTTCTAAGTGAGA----TGGCTGCAGGTGGTTAAACCATCTAGGGATGAT---AGTGTGTAGACCTTTTTTGATAGTGTGTAGACCTTTTTGCG-----TACTGGCATATACATATCTACATATTTCAACACATATGAACAACCTTTACCATCTCCACTGAATTTGTAGTTGTAGCATCTCCAATGAACAGCCA
		</sequence>
		<sequence>
			<taxon idref="301VVULPDV"/>
			TAAACTGGGCTTGGTGCTTTGAGCGGTCTCATGGATGTACGTGGAAGCAAGCCAGATGGCTCAGAGGTTGGTTCTGGTGATGGCCAAGGGAAGTCAGCTTCTGGACATGGCAGTGGAAATAGAGATTCCTAAGGTYGAAGATAGTTCTWAGTGAGA----TGGCTGCAGGWGGTTAAACCATCTAGGGATGAT---AGTGTGTAGACCTTTTT---------------------GAG-----TACTGGCATATACATATCTACATATTTCAACACATATGAACAACCTTTACCATCTCCACTGAATTTGTAGTTGTAGCATCTCCAATGAACAGCCA
		</sequence>
		<sequence>
			<taxon idref="304VWELSWA"/>
			TAAACTGGGCTTGGTGCTTTGAGCGGTCTCATGGATGTACGTGGAAGCAAGCCAGATGGCTCAGAGGTTGGTTCTGGTGATGGCCAAGGGAAGTCAGCTTCTGGACATGGCAGTGGAAATAGAGATTCCTAAGGTCGAAGATAGTTCTAAGTGAGA----TGGCTGCAGGAGGTTAAACCATCTAGGGATGAT---AGTGTGTAGACCTTTTT---------------------GAG-----TACTGGCATATACATATCTACATATTTCAACACATATGAACAACCTTTACCATCTCCACTGAATTTGTAGTTGTAGCATCTCCAATGAACAGCCA
		</sequence>
		<sequence>
			<taxon idref="309VYENSYA"/>
			TAAACTGGGCTTGGTGCTTTGAGCGGTCTCATGGATGTACGTGGAAGCAAGCCAGATGGCTCAGAGGTTGGTTCTGGTGATGGCCAAGGGAAGTCAGCTTCTGGACATGGCAGTGGAAATAGAGATTCCTAAGGTCGAAGATAGTTCTAAGTGAGA----TGGCTGCAGGAGGTTAAACCATCTAGGGATGAT---AGTGTGTAGACCTTTTT---------------------GAG-----TACTGGCATATACATATCTACATATTTCAACACATATGAACAACCTTTACCATCTCCACTGAATTTGTAGTTGTAGCATCTCCAATGAACAGCCA
		</sequence>
	</alignment>

	<!-- The sequence alignment (each sequence refers to a taxon above).         -->
	<!-- ntax=53 nchar=536                                                       -->
	<alignment id="alignment5" dataType="nucleotide">
		<sequence>
			<taxon idref="002VACER58"/>
			TCCCATGTTCGAATTGGTTTCAGCAGCCCAGACAATCCTCCCCGACAGCGATGGCGCCATCGATGGGCATCTCCGGGAAGTGGGGCTGACCTTCCACTTACTTAAGGATGTGCCCGGCCTCATTTCCAAGAACATTGAAAAAAGCCTGAATGAGGCCTTCCAGCCTTTGGGCATCAAGGACTGGAACTCCATTTTCTGGATTGCACACCCTGGTGGGCCTGCGATCTTGGATCAAGTTGAGGAAAAATTAGCCCTAAAGCCCGAGAAGTTACGCTCCACACGACACGTCTTGAGCGAGTATGGTAACATGTCAAGTGCTTGCGTGTTGTTTATTTTGGACGAGATGAGGAGGAAGTCGGCTGAGGAAGGGCTGAAGACCACGGGTGAGGGGCTGGAAT-GGGGCGTGCTCTTCGGTTTCGGACCAGGGCTCACTGTTGAGACCGTGGTGCTCCACAGTGTGTCTACTTGAGGGACTAAAAAATATCTACTGTTTCCACTTTACTTGCCTGATTTGGTTTTCCCCTTCTCTTGTTGG
		</sequence>
		<sequence>
			<taxon idref="009VADENXI"/>
			TCCCATGTTCGAATTGGTTTCAGCAGCCCAGACAATCCTCCCCGACAGCGATGGCGCCATCGATGGGCATCTCCGGGAAGTGGGGCTGACCTTCCACTTACTTAAGGATGTGCCCGGCCTCATTTCCAAGAACATTGAAAAAAGCCTGAATGAGGCCTTCCAGCCTTTGGGCATCAAGGACTGGAACTCCATTTTCTGGATTGCACACCCTGGTGGGCCTGCAATCTTAGATCAAGTTGAGGAAAAATTAGCCCTAAAGCCCGAGAAGTTACGCTCCACACGACACGTCYTGAGCGAGTATGGTAACATGTCAAGTGCTTGCGTGTTGTTTATTTTGGACGAGATGAGGAGGAAGTCGGCCGAGGAAGGGCTGAAGACCACGGGTGAGGGGCTGGAAT-GGGGCGTTCTCTTCGGTTTCGGACCAGGGCTCACTGTTGAGACCGTGGTGCTCCACAGTGTGTCTACTTGAGGGACTAAAAAATATCTACTGTTTCCGCTTTACTTGCCTGATTTGGTTTTCCCCTTCTCTTGTTGG
		</sequence>
		<sequence>
			<taxon idref="011VADSTAN"/>
			TCCCATGTTCGAATTGGTTTCAGCAGCCCAGACAATCCTCCCCGACAGCGATGGCGCCATCGATGGGCATCTCCGGGAAGTGGGGCTGACCTTCCACTTGCTTAAGGATGTGCCCGGCCTCATTTCCAAAAACATTGAAAAAAGCCTGAATGAGGCCTTCCAGCCTTTGGGCATCAAGGACTGGAACTCCATTTTCTGGATTGCACACCCTGGTGGGCCTGCAATCTTGGATCAAGTTGAGGAAAAATTAGCCCTAAAGCCCGAGAAGTTACGCTCCACACGACACGTCTTGAGCGAGTATGGTAACATGTCAAGTGCTTGCGTGTTGTTTATTTTGGACGAGATGAGGAGGAAGTCGGCTGAGGAAGGGCTGAAGACCACGGGTGAGGGGCTGGAAT-GGGGCGTGCTCTTCGGTTTCGGACCAGGGCTCACTGTTGAGACCGTGGTGCTCCACAGTGTGTCTACTTGAGGGACTAAAAAATATCTACTGTTTCCGCTTTACTTGCCTGATTTGGTTTTCCCCTTCTCTTGTTGG
		</sequence>
		<sequence>
			<taxon idref="030VAESTAR"/>
			TCCCATGTTCGAATTGGTTTCAGCAGCCCAGACAATCCTCCCCGACAGCGATGGCGCCATCGATGGGCATCTCCGGGAAGTGGGGCTGACCTTCCACTTACTTAAGGATGTGCCCGGCCTCATTTCCAAGAACATTGAAAAAAGCCTRAATGAGGCCTTCCAGCCTTTGGGCATCAAGGACTGGAACTCCATTTTCTGGATTGCACACCCTGGTGGGCCTGCAATCTTAGATCAAGTTGAGGAAAAATTAGCCCTAAAGCCCGAGAAGTTACGCTCCACACGACACGTCTTGAGCGAGTATGGTAACATGTCAAGTGCTTGCGTGTTGTTTATTTTGGACGAGATGAGGAGGAAGTCGGCTGAGGAAGGGCTGAAGACCACGGGTGAGGGGCTGGAAT-GGGGCGTGCTCTTCGGTTTCGGACCAGGGCTCACTGTTGAGACCGTGGTGCTCCACAGTGTGTCTACTTGAGGGACTAAAAAATATCTACTGTTTCYACTTTACTTGCCTGATTTGGTTTTCCCCTTCTCTTGTTGG
		</sequence>
		<sequence>
			<taxon idref="033VAESTLI"/>
			TCCCATGTTCGAATTGGTTTCAGCAGCCCAGACAATCCTCCCCGACAGCGATGGCGCCATCGATGGGCATCTCCGGGAAGTGGGGCTGACCTTCCACTTACTTAAGGATGTGCCCGGCCTCATTTCCAAGAACATTGAAAAAAGCCTGAATGAGGCCTTCCAGCCTTTGGGCATCAAGGACTGGAACTCCATTTTCTGGATTGCACACCCTGGTGGGCCTGCAATCTTAGATCAAGTTGAGGAAAAATTAGCCCTAAAGCCCGAGAAGTTACGCTCCACACGACACGTCTTGAGCGAGTATGGTAACATGTCAAGTGCTTGCGTGTTGTTTATTTTGGACGAGATGAGGAGGAAGTCGGCTGAGGAAGGGCTGAAGACCACGGGTGAGGGGCTGGAAT-GGGGCGTGCTCTTCGGTTTCGGACCAGGGCTCACTGTTGAGACCGTGGTGCTCCACAGTGTGTCTACTTGAGGGACTAAAAAATATCTACTGTTTCYACTTTACTTGCCTGATTTGGTTTTCCCCTTCTCTTGTTGG
		</sequence>
		<sequence>
			<taxon idref="044VAMURZU"/>
			TCCCATGTTCGAATTGGTTTCAGCAGCCCAGACAATCCTCCCCGACAGCGATGGCGCCATCGATGGGCATCTCCGGGAAGTGGGGCTGACCTTCCACTTACTTAAGGATGTGCCCGGCCTYATTTCCAAGAACATTGAAAAAAGCCTGAATGAGGCCTTCCAGCCTTTGGGCATCAAGGACTGGAACTCCATTTTCTGGATTGCACACCCTGGTGGGCCTGCAATCTTAGATCAAGTTGAGGAAAAATTAGCCCTAAAGCCCGAGAAGTTACGCTCCACACGACACGTCTTGAGCGAGTATGGTAACATGTCAAGTGCTTGCGTGTTGTTTATTTTGGACGAGATGAGGAGGAAGTCGGCCGAGGAAGGGCTGAAGACCACGGGTGAGGGGCTGGAAT-GGGGCGTTCTCTTCGGTTTCGGACCAGGGCTCACTGTTGAGACCGTGGTGCTCCACAGTGTGTCTACTTGAGGGACTAAAAAATATCTACTGTTTCCGCTTTACTTGCCTGATTTGGTTTTCCCCTTCTCTTGTTGG
		</sequence>
		<sequence>
			<taxon idref="049VARIZDV"/>
			TCCCATGTTCGAATTGGTTTCAGCAGCCCAGACAATCCTCCCCGACAGCGATGGCGCCATCGATGGGCATCTCCGGGAAGTGGGGCTGACCTTCCACTTACTTAAGGATGTGCCCGGCCTCATTTCCAAGAACATTGAAAAAAGCCTGAATGAGGCCTTCCAGCCTTTGGGCATCAAGGACTGGAACTCCATTTTCTGGATTGCACACCCTGGTGGGCCTGCAATCTTGGATCAAGTTGAGGAAAAATTAGCCCTAAAGCCTGAAAAGTTACGCTCCACACGACACGTCTTGAGCGAGTATGGTAACATGTCAAGTGCTTGCGTGTTGTTTATTTTGGACGAGATGAGGAGGAAGTCGGCTGAGGAAGGGCTGAAGACCACGGGTGAGGGGCTGGAAT-GGGGCGTGCTCTTCGGTTTCGGACCAGGGCTCACTGTTGAGACCGTGGTGCTCCACAGTGTGTCTACTTGAGGGACTAAAAAATATCTACTGTTTCCACTTTACTTGCCTGATTTGGTTTTCCCCTTCTCTTGTTGG
		</sequence>
		<sequence>
			<taxon idref="052VBASHBA"/>
			TCCCATGTTCGAATTGGTTTCAGCAGCCCAGACAATCCTCCCCGACAGCGATGGCGCCATCGATGGGCATCTCCGGGAAGTGGGGCTGACCTTCCACTTACTTAAGGATGTGCCCGGCCTCATTTCCAAGAACATTGAAAAAAGCCTGAATGAGGCCTTCCAGCCTTTGGGCATCAAGGACTGGAACTCCATTTTCTGGATTGCACACCCTGGTGGGCCTGCAATCTTGGATCAAGTTGAGGAAAAATTAGCCCTAAAGCCCGAGAAGTTACGCTCCACACGACACGTCTTGAGCGAGTATGGTAACATGTCGAGTGCTTGCGTGTTGTTTATTTTGGACGAGATGAGGAGGAAGTCGGCCGAGGAAGGGCTGAAGACCACGGGTGAGGGGCTGGAAT-GGGGCGTTCTCTTCGGTTTCGGACCAGGGCTCACTGTTGAGACCGTGGTGCTCCACAGTGTGTCTACTTGAGGGACTAAAAAATATCTACTGTTTCCGCTTTACTTGCCTGATTTGGTTTTCCCCTTCTCTTGTTGG
		</sequence>
		<sequence>
			<taxon idref="054VBELLME"/>
			TCCCATGTTCGAATTGGTTTCAGCAGCCCAGACAATCCTCCCCGACAGCGATGGCGCCATCGATGGGCATCTCCGGGAAGTGGGGCTGACCTTCCACTTACTTAAGGATGTGCCCGGCCTYATTTCCAAGAACATTGAAAAAAGCCTGAAYGAGGCCTTCCAGCCTTTGGGCATCAAGGACTGGAACTCCATTTTCTGGATTGCACACCCTGGTGGGCCTGCAATCTTRGATCAAGTTGAGGAAAAATTAGCCCTAAAGCCCGAGAAGTTRCGCTCCACACGACACGTCTTGAGCGAGTATGGTAACATGTCAAGTGCTTGCGTGTTGTTTATTTTGGACGAGATGAGGAGGAAGTCGGCCGAGGAAGGGCTGAAGACCACGGGTGAGGGGCTGGAATCGGGGCGTTCTCTTCGGTTTCGGACCAGGGCTCACTGTTGAGACCGTGGTGCTCCACAGTGTGTCTACTTGAGGGACTAAAAAATATCTACTGTTTCCGCTTTACTTGCCTGATTTGGTTTTCCCCTTCTCTTGTTGG
		</sequence>
		<sequence>
			<taxon idref="055VBETUDV"/>
			TCCCATGTTCGAATTGGTTTCAGCAGCCCAGACAATCCTCCCCGACAGCGATGGCGCCATCGATGGGCATCTCCGGGAAGTGGGGCTGACCTTCCACTTACTTAAGGATGTGCCCGGCCTYATTTCCAAGAACATTGAAAAAAGCCTGAATGAGGCCTTCCAGCCTTTGGGCATCAAGGACTGGAACTCCATTTTCTGGATTGCACACCCTGGTGGGCCTGCAATCTTGGATCAAGTTGAGGAAAAATTAGCCCTAAAGCCCGAGAAGTTACGCTCCACACGACACGTCTTGAGCGAGTATGGTAACATGTCAAGTGCTTGCGTGTTGTTTATTTTGGACGAGATGAGGAGGAAGTCGGCYGAGGAAGGGCTGAAGACCACGGGTGAGGGGCTGGAAT-GGGGCGTGCTCTTCGGTTTCGGACCAGGGCTCACTGTTGAGACCGTGGTGCTCCACAGTGTGTCTACTTGAGGGACTAAAAAATATCTACTGTTTCCACTTTACTTGCCTGATTTGGTTTTCCCCTTCTCTTGTTGG
		</sequence>
		<sequence>
			<taxon idref="057VBIFODV"/>
			TCCCATGTTCGAATTGGTTTCAGCAGCCCAGACAATCCTCCCCGACAGCGATGGCGCCATCGATGGGCATCTCCGGGAAGTGGGCCTGACCTTCCACTTACTTAAGGATGTGCCCGGCCTCATTTCCAAGAACATTGAAAAAAGCCTGAATGAGGCCTTCCAGCCTTTGGGCATCAAGGACTGGAACTCCATTTTCTGGATTGCACACCCTGGTGGGCCTGCAATCTTGGATCAAGTTGAGGAAAAATTAGCCCTAAAGCCYGAGAAGTTACGYTCCACACGACACGTCYTGAGCGAGTATGGTAACATGTCAAGTGCTTGCGTGTTGTTTATTTTRGACGAGATGAGGAGGAAGTCGGCTGAGGAAGGGCTGAAGACCACGGGTGAGGGGCTGGAAT-GGGGCGTGCTCTTCGGTTTCGGACCAGGGCTCACTGTTGAGACCGTGGTGCTCCACAGTGTGTCTACTTGAGGGACTWAAAAATATCTACTGTTTCCACTTTACTTGCCTGATTTGGTTTTCCCCTTCTCTTGTTGG
		</sequence>
		<sequence>
			<taxon idref="058VBLANDV"/>
			TCCCATGTTCGAATTGGTTTCAGCAGCCCAGACAATCCTCCCCGACAGCGATGGCGCCATCGATGGGCATCTCCGGGAAGTGGGGCTGACCTTCCACTTACTTAAGGATGTGCCCGGCCTCATTTCCAAGAACATTGAAAAAAGCCTGAATGAGGCCTTCCAGCCTTTGGGCATCAAGGACTGGAACTCCATTTTCTGGATTGCACACCCTGGTGGGCCTGCAATCTTGGATCAAGTTGAGGAAAAATTAGCCCTAAAGCCYGAGAAGTTACGCTCCACACGACACGTCTTGAGCGAGTATGGTAACATGTCAAGTGCTTGCGTGTTGTTTATTTTGGACGAGATGAGGAGGAAGTCGGCTGAGGAAGGGCTGAAGACCACGGGTGAGGGGCTGGAAT-GGGGCGTGCTCTTCGGTTTCGGACCAGGGCTCACTGTTGAGACCGTGGTGCTCCACAGTGTGTCTACTTGAGGGACTAAAAAATATCTACTGTTTCCACTTTACTTGCCTGATTTGGTTTTCCCCTTCTCTTGTTGG
		</sequence>
		<sequence>
			<taxon idref="059VBLOODV"/>
			TCCCATGTTCGAATTGGTTTCAGCAGCCCAGACAATCCTCCCCGACAGCGATGGCGCCATCGATGGGCATCTCCGGGAAGTGGGGCTGACCTTCCACTTACTTAAGGATGTGCCCGGCCTCATTTCCAAGAACATTGAAAAAAGCCTGAATGAGGCCTTCCAGCCTTTGGGCATCAAGGACTGGAACTCCATTTTCTGGATTGCACACCCTGGTGGGCCTGCAATCTTGGATCAAGTTGAGGAAAAATTAGCCCTAAAGCCCGAGAAGTTACGCTCCACACGACACGTCTTGAGCGAGTATGGTAACATGTCAAGTGCTTGCGTGTTGTTTATTTTGGACGAGATGAGGAGGAAGTCGGCTGAGGAAGGGCTGAAGACCACGGGTGAGGGGCTGGAAT-GGGGCGTGCTCTTCGGTTTCGGACCAGGGCTCACTGTTGAGACCGTGGTGCTCCACAGTGTGTCTACTTGAGGGATTAAAAAATATCTACTGTTTCCACTTTACTTGCCTGATTTGGTTTTCCCCTTCTCTTGTTGG
		</sequence>
		<sequence>
			<taxon idref="060ABREV58"/>
			TCCCATGTTCGAATTGGTTTCAGCGGCCCAGACAATCCTCCCCGACAGCGATGGCGCCATCGACGGGCATCTCCGGGAAGTGGGGCTGACCTTTCACTTGCTCAAGGATGTGCCCGGACTCATTTCCAAGAACATCGAAAAAAGCCTGAACGAGGCCTTCCAGCCTTTGGGCATCAAGGACTGGAACTCCATTTTCTGGATTGCACACCCTGGTGGGCCTGCAATCTTGGATCAAGTTGAGGAAAAGTTGGGCCTAAAGCCCGAGAAGTTACGCTCCACACGACACGTCCTGAGCGAATATGGTAACATGTCAAGTGCCTGCGTGTTGTTTATTTTGGACGAAATGAGGAGGAAGTCGGCTGAGGAAGGGCTGAAGACCACGGGTGAGGGGCTGGAAT-GGGGCGTGCTCTTTGGGTTCGGACCAGGGCTCACTGTTGAGACCGTGGTGCTCCACAGTGTGTCTACYTGAGGGACTAAAATATATCTACTGTTTCCACTTTGCTTGCCTGATTTGGTTTTCCCCTTCTCTTGTTGG
		</sequence>
		<sequence>
			<taxon idref="067VCALIDV"/>
			TCCCATGTTCGAATTGGTTTCAGCAGCCCAGACAATCCTCCCCGACAGCGATGGCGCCATCGATGGGCATCTCCGGGAAGTGGGGCTGACCTTCCACTTACTTAAGGATGTGCCCGGCCTCATTTCCAAGAACATTGAAAAAAGCCTGAATGAGGCCTTCCAGCCTTTGGGCATCAAGGACTGGAACTCCATTTTCTGGATTGCACACCCTGGTGGGCCTGCAATCTTGGATCAAGTTGAGGAAAAATTAGCCCTAAAGCCTGAGAAGTTACGCTCCACACGACACGTCTTGAGCGAGTATGGTAACATGTCAAGTGCTTGCGTGTTGTTTATTTTGGACGAGATGAGGAGGAAGTCGGCTGAGGAAGGGCTGAAGACCACGGGTGAGGGGCTGGAAT-GGGGCGTGCTCTTCGGTTTCGGACCAGGGCTCACTGTTGAGACCGTGGTGCTCCACAGTGTGTCTACTTGAGGGACTAAAAAATATCTACTGTTTCCACTTTACTTGCCTGATTTGGTTTTCCCCTTCTCTTGTTGG
		</sequence>
		<sequence>
			<taxon idref="076VCINE58"/>
			TCCCATGTTCGAATTGGTTTCAGCAGCCCAGACAATCCTCCCCGACAGCGATGGCGCCATCGATGGGCATCTCCGGGAAGTGGGGCTGACCTTCCACTTACTTAAGGATGTGCCCGGCCTCATTTCCAAGAACATTGAAAAAAGCCTGAATGAAGCCTTCCAGCCTTTGGGCATCAAGGACTGGAACTCCATTTTCTGGATTGCACACCCTGGTGGGCCTGCAATCTTGGATCAAGTTGAGGAAAAATTAGCCCTAAAGCCCGAGAAGTTACGCTCCACACGACACGTCTTGAGCGAGTATGGTAACATGTCAAGTGCTTGCGTGTTGTTTATTTTAGACGAGATGAGGAGGAAGTCGGCTGAGGAAGGGCTGAAGACCACGGGTGAGGGGCTGGAAT-GGGGSGTGCTCTTCGGTTTCGGACCAGGGCTCACTGTTGAGACCGTGGTGCTCCACAGTGTGTCTACTTGAGGGACTAAAAAATATCTACTGTTTCCACTTTACTTGCCTGATTTGGTTTTCCCCTTCTCTTGTTGG
		</sequence>
		<sequence>
			<taxon idref="088VCINEHE"/>
			TCCCATGTTCGAATTGGTTTCAGCAGCCCAGACAATCCTCCCCGACAGCGATGGCGCCATCGATGGGCATCTCCGGGAAGTGGGGCTGACCTTCCACTTACTTAAGGATGTGCCCGGCCTCATTTCCAAGAACATTGAAAAAAGCCTGAATGAGGCCTTCCAGCCTTTGGGCATCAAGGACTGGAACTCCATTTTCTGGATTGCACACCCTGGTGGGCCTGCAATCTTGGATCAAGTTGAGGAAAAATTAGCCCTAAAGCCYGAGAAGTTACGCTCCACACGACACGTCTTGAGCGAGTATGGTAACATGTCAAGTGCTTGCGTGTTGTTTATTTTGGACGAGATRAGGAGGAAGTCRGCTGAGGAAGGGCTGAAGACCACGGGTGAGGGGCTGGAAT-GGGGCGTGCTCTTCGGTTTCGGACCAGGGCTCACTGTTGAGACCGTGGTGCTCCACAGTGTGTCTACTTGAGGGACTTAAAAATATCTACTGTTTCCACTTTACTTGCCTGATTTGGTTTTCCCCTTCTCTTGTTGG
		</sequence>
		<sequence>
			<taxon idref="096LCOCCHi"/>
			--------------------------------------------------------------------------------------------------------------------------------------------------------------------------------------------------------------------------------------------------------------------------------------------------------------------------------------------------------------------------------------------------------------------------------------------------------------------------------------------------------------------------------------------------------
		</sequence>
		<sequence>
			<taxon idref="097VCOIG58"/>
			TCCCATGTTCGAATTGGTTTCAGCAGCCCAGACAATCCTCCCCGACAGCGATGGCGCCATCGATGGGCATCTCCGGGAAGTGGGGCTGACCTTCCACTTACTTAAGGATGTGCCCGGCCTCATTTCCAAGAACATTGAAAAAAGCCTGAATGAGGCCTTCCAGCCTTTGGGCATCAAGGACTGGAACTCCATTTTCTGGATTGCACACCCTGGTGGGCCTGCAATCTTRGATCAAGTTGAGGAAAAATTAGCCCTAAAGCCCGAGAAGTTACGCTCCACACGACACGTCTTGAGCGAGTATGGTAACATGTCAAGTGCTTGCGTGTTGTTTATTTTGGACGAGATGAGGAGGAAGTCGGCYGAGGAAGGGCTGAAGACCACGGGTGAGGGGCTGGAAT-GGGGYGTKCTCTTCGGTTTCGGACCAGGGCTCACTGTTGAGACCGTGGTGCTCCACAGTGTGTCTACTTGAGGGACTAAAAAATATCTACTGTTTCCRCTTTACTTGCCTGATTTGKTTTTCCCCTTCTCTTGTTGG
		</sequence>
		<sequence>
			<taxon idref="106VDAVITA"/>
			TCCCATGTTCGAATTGGTTTCAGCAGCCCAGACAATCCTCCCCGACAGCGATGGCGCCATCGATGGGCATCTCCGGGAAGTGGGSCTGACCTTCCACTTACTTAAGGATGTGCCCGGCCTCATTTCCAAGAACATTGAAAAAAGCCTGAATGARGCCTTCCAGCCTTTGGGCATCAAGGACTGGAACTCCATTTTCTGGATTGCACACCCTGGTGGGCCWGCAATCTTGGATCAAGTTGAGGAAAAATTAGCCCTAAAGCCCGAGAAGTTACGCTCCACACGACACGTCTTGAGCGAGTATGGTAACATGTCAAGTGCTTGCGTGTTGTTTATTTTGGACGAGATGAGGAGGAAGTCGGCTGAGGAAGGGCTGAAGACCACGGGTGAGGGGCTGGAAT-GGGGCGTGCTCTTCGGTTTCGGACCAGGGCTCACTGTTGAGACCGTGGTGCTCCACAGTGTGTCTACTTGAGGGACTWAAAAATATCTACTGTTTCCACTTTACTTGCCTGATTTGGTTTTCCCCTTCTCTTGTTGG
		</sequence>
		<sequence>
			<taxon idref="110VFICIDV"/>
			TCCCATGTTCGAATTGGTTTCAGCAGCCCAGACAATCCTCCCCGACAGCGATGGCGCCATCGATGGGCATCTCCGGGAAGTGGGGCTAACCTTCCACTTACTTAAGGATGTGCCCGGCCTCATTTCCAAGAACATTGAAAAAAGCCTGAATGAGGCCTTCCAGCCTTTGGGCATCAAGGACTGGAACTCCATTTTCTGGATTGCACACCCTGGTGGGCCTGCAATCTTGGATCAAGTTGAGGAAAAATTAGCCCTAAAGCCCGAGAAGTTACGCTCCACACGACACGTCTTGAGCGAGTATGGTAACATGTCAAGTGCTTGCGTGTTGTTTATTTTGGACGAGATGAGGAGGAAGTCGGCTGAGGAAGGGCTGAAGACCACGGGTGAGGGGCTGGAAT-GGGGCGTGCTCTTCGGTTTCGGACCAGGGCTCACTGTTGAGACCGTGGTGCTCCACAGTGTGTCTACTTGAGGGACTTAAAAATATCTACTGTTTCCACTTTACTTGCCTGATTTGGTTTTCCCCTTCTCTTGTTGG
		</sequence>
		<sequence>
			<taxon idref="111VFLEXDV"/>
			TCCCATGTTCGAATTGGTTTCAGCAGCCCAGACAATCCTCCCCGACAGCGATGGCGCCATCGATGGGCATCTCCGGGAAGTGGGGCTGACCTTCCACTTACTTAAGGATGTGCCCGGCCTCATTTCCAAGAACATTGAAAAAAGCCTGAATGAGGCCTTCCAGCCTTTGGGCATCAAGGACTGGAACTCCATTTTCTGGATTGCACAYCCTGGTGGGCCTGCAATCTTGGATCAAGTTGAGGAAAAATTAGCCCTAAAGCCYGARAAGTTACGCTCCACACGACACGTCTTGAGCGAGTATGGTAACATGTCAAGTGCTTGCGTGTTGTTTATTTTGGACGAGATGAGGAGGAAGTCGGCTGAGGAAGGGCTGAAGACCACGGGTGAGGGGCTGGAAT-GGGGCGTGCTCTTCGGTTTCGGACCAGGGCTCACTGTTGAGACCGTGGTGCTCCACAGTGTGTCTACTTGAGGGACTAAAAAATATCTACTGTTTCCACTTTACTTGCCTGATTTGGTTTTCCCCTTCTCTTGTTGG
		</sequence>
		<sequence>
			<taxon idref="114VGIRDDV"/>
			TCCCATGTTCGAATTGGTTTCAGCAGCCCAGACAATCCTCCCCGACAGCGATGGCGCCATCGATGGGCATCTCCGGGAAGTGGGGCTGACCTTCCACTTACTTAAGGATGTGCCCGGCCTCATTTCCAAGAACATTGAAAAAAGCCTGAATGAGGCCTTCCAGCCTTTGGGCATCAAGGACTGGAACTCCATTTTCTGGATTGCACACCCTGGTGGGCCTGCAATCTTGGATCAAGTTGAGGAAAAATTAGCCCTAAAGCCCGAGAAGTTACGCTCCACACGACACGTCTTGAGCGAGTATGGTAACATGTCAAGTGCTTGCGTGTTGTTTATTTTGGACGAGATGAGGAGGAAGTCGGCTGAGGAAGGGCTGAAGACCACGGGTGAGGGGCTGGAAT-GGGGCGTGCTCTTCGGTTTCGGACCAGGGCTCACTGTTGAGACCGTGGTGCTCCACAGTGTGTCTACTTGAGGGACTAAAAAATATCTACTGTTTCCACTTTACTTGCCTGATTTGGTTTTCCCCTTCTCTTGTTGG
		</sequence>
		<sequence>
			<taxon idref="117VHANCLI"/>
			TCCCATGTTCGAATTGGTTTCAGCAGCCCAGACAATCCTCCCCGACAGCGATGGCGCCATCGATGGGCATCTCCGSGAAGTGGGGCTGACCTTCCACTTACTTAAGGATGTGCCCGGCCTCATTTCCAAGAACATTGAAAAAAGCCTGAATGARGCCTTCCAGCCTTTGGGCATCAAGGACTGGAACTCCATTTTCTGGATTGCACACCCTGGTGGGCCTGCAATCTTGGATCAAGTTGAGGAAAAATTAGCCCTAAAGCCCGAGAAGTTACGCTCCACACGACACGTCTTGAGCGAGTATGGTAACATGTCAAGTGYTTGCGTGTTGTTTATTTTGGACGAGATGAGGAGGAAGTCGGCTGAGGAAGGGCTGAAGACCACGGGTGAGGGGCTGGAAT-GGGGCGTGCTCTTCGGTTTCGGACCAGGGCTCACTGTTGAGACCGTGGTGCTCCACAGTGTGTCTACTTGAGGGACTAAAAAATATCTACTGTTTCCACTTTACTTGCCTGACTTGGTTTTCCCCTTCTCTTGTTGG
		</sequence>
		<sequence>
			<taxon idref="127VJACQDV"/>
			TCCCATGTTCGAATTGGTTTCAGCAGCCCAGACAATCCTCCCCGACAGCGATGGCGCCATCGATGGGCATCTCCGGGAAGTGGGSCTGACCTTCCACTTACTTAAGGATGTGCCCGGCCTCATTTCCAAGAACATTGAAAAAAGCCTGAATGARGCCTTCCAGCCTTTGGGCATCAAGGACTGGAACTCCATTTTCTGGATTGCACACCCTGGTGGGCCWGCAATCTTGGATCAAGTTGAGGAAAAATTAGCCCTAAAGCCCGAGAAGTTACGCTCCACACGACACGTCTTGAGCGAGTATGGTAACATGTCAAGTGCTTGCGTGTTGTTTATTTTGGACGAGATGAGGAGGAAGTCGGCTGAGGAAGGGCTGAAGACCACGGGTGAGGGGCTGGAAT-GGGGCGTGCTCTTCGGTTTCGGACCAGGGCTCACTGTTGAGACCGTGGTGCTCCACAGTGTGTCTACTTGAGGGACTAAAAAATATCTACTGTTTCCACTTTACTTGCCTGATTTGGTTTTCCCCTTCTCTTGTTGG
		</sequence>
		<sequence>
			<taxon idref="129CJAPOP6"/>
			--------------------------------------------------------------------------------------------------------------------------------------------------------------------------------------------------------------------------------------------------------------------------------------------------------------------------------------------------------------------------------------------------------------------------------------------------------------------------------------------------------------------------------------------------------
		</sequence>
		<sequence>
			<taxon idref="134VLABR58"/>
			TCCCATGTTCGAATTGGTTTCAGCAGCCCAGACAATCCTCCCCGACAGCGATGGCGCCATCGATGGGCATCTCCGGGAAGTGGGGCTGACCTTCCACTTACTTAAGGATGTGCCCGGCCTCATTTCCAAGAACATTGAAAAAAGCCTGAATGAGGCCTTCCAGCCTTTGGGCATCAAGGACTGGAACTCCATTTTCTGGATTGCACACCCTGGTGGGCCTGCAATCTTAGATCAAGTTGAGGAAAAATTAGCCCTAAAGCCCGAGAAGTTACGCTCCACACGACACGTCTTGAGCGAGTATGGTAACATGTCRAGTGCTTGCGTGTTGTTTATTTTGGACGAGATGAGGAGGAAGTCGGCTGAGGAAGGGCTGAAGACCACGGGTGAGGGGCTGGAAT-GGGGCGTGCTCTTCGGTTTCGGACCAGGGCTCACTGTTGAGACCGTGGTGCTCCACAGTGTGTCTACTTGAGGGACTAAAAAATATCTACTGTTTCCACTTTACTTGCCTGATTTGGTTTTCCCCTTCTCTTGTTGG
		</sequence>
		<sequence>
			<taxon idref="138VLIUBLA"/>
			TCCCATGTTCGAATTGGTTTCAGCAGCCCAGACAATCCTCCCCGACAGCGATGGCGCCATCGATGGGCATCTCCGGGAAGTGGGGCTGACCTTCCACTTRCTTAAGGATGTGCCCGGCCTYATTTCCAARAACATTGAAAAAAGCCTGAATGAGGCCTTCCAGCCTTTGGGCATCAAGGACTGGAACTCCATTTTCTGGATTGCACACCCTGGTGGGCCTGCAATCTTRGATCAAGTTGAGGAAAAATTAGCCCTAAAGCCCGAGAAGTTRCGCTCCACACGACACGTCTTGAGCGAGTATGGTAACATGTCAAGTGCTTGCGTGTTGTTTATTTTGGACGAGATGAGGAGGAAGTCGGCYGAGGAAGGGCTGAAGACCACGGGTGAGGGGCTGGAAT-GGGGCGTKCTCTTCGGTTTCGGACCAGGGCTCACTGTTGAGACCGTGGTGCTCCACAGTGTGTCTACTTGAGGGACTAAAAAATATCTACTGTTTCCGCTTTACTTGCCTGATTTGGTTTTCCCCTTCTCTTGTTGG
		</sequence>
		<sequence>
			<taxon idref="145VMONTDV"/>
			TCCCATGTTCGAATTGGTTTCAGCAGCCCAGACAATCCTCCCCGACAGCGATGGCGCCATCGATGGGCATCTCCGGGAAGTGGGGCTGACCTTCCACTTACTTAAGGATGTGCCCGGCCTCATTTCCAAGAACATTGAAAAAAGCCTGAATGAGGCCTTCCAGCCTTTGGGCATCAAGGACTGGAACTCCATTTTCTGGATTGCACACCCTGGTGGGCCTGCAATCTTGGATCAAGTTGAGGAAAAATTAGCCCTAAAGCCTGAGAAGTTACGCTCCACACGACACGTCTTGAGCGAGTATGGTAACATGTCAAGTGCTTGCGTGTTGTTTATTTTGGACGAGATGAGGAGGAAGTCGGCTGAGGAAGGGCTGAAGACCACGGGTGAGGGGCTGGAAT-GGGGCGTGCTCTTCGGTTTCGGACCAGGGCTCACTGTTGAGACCGTGGTGCTCCACAGTGTGTCTACTTGAGGGACTAAAAAATATCTACTGTTTCCACTTTACTTGCCTGATTTGGTTTTCCCCTTCTCTTGTTGG
		</sequence>
		<sequence>
			<taxon idref="150VMUSTDV"/>
			TCCCATGTTCGAATTGGTTTCAGCAGCCCAGACAATCCTCCCCGACAGCGATGGCGCCATCGATGGGCATCTCCGGGAAGTGGGGCTGACCTTCCACTTACTTAAGGATGTGCCCGGCCTCATTTCCAAGAACATTGAAAAAAGCCTGAATGAGGCCTTCCAGCCTTTGGGCATCAAGGACTGGAACTCCATTTTCTGGATTGCACACCCTGGTGGGCCTGCAATCTTAGATCAAGTTGAGGAAAAATTAGCCCTAAAGCCCGAGAAGTTACGCTCCACACGACACGTCTTGAGCGAGTATGGTAACATGTCAAGTGCTTGCGTGTTGTTTATTTTGGACGAGATGAGGAGGAAGTCGGCTGAGGAAGGGCTGAAGACCACGGGTGAGGGGCTGGAAT-GGGGCGTGCTCTTCGGTTTCGGACCAGGGCTCACTGTTGAGACCGTGGTGCTCCACAGTGTGTCTACTTGAGGGACTAAAAAATATCTACTGTTTCCACTTTACTTGCCTGATTTGGTTTTCCCCTTCTCTTGTTGG
		</sequence>
		<sequence>
			<taxon idref="151VNESBDV"/>
			TCCCATGTTCGAATTGGTTTCAGCAGCCCAGACAATCCTCCCCGACAGCGATGGCGCCATCGATGGGCATCTCCGGGAAGTGGGGCTGACCTTCCACTTACTTAAGGATGTGCCCGGCCTCATTTCCAAGAACATTGAAAAAAGCCTGAATGAGGCCTTCCAGCCTTTGGGCATCAAGGACTGGAACTCCATTTTCTGGATTGCACACCCTGGTGGGCCTGCAATCTTGGATCAAGTTGAGGAAAAATTAGCCCTAAAGCCTGAGAAGTTACGCTCCACACGACACGTCTTGAGCGAGTATGGTAACATGTCAAGTGCTTGCGTGTTGTTTATTTTGGACGAGATGAGGAGGAAGTCGGCTGAGGAAGGGCTGAAGACCACGGGTGAGGGGCTGGAAT-GGGGCGTGCTCTTCGGTTTCGGACCAGGGCTCACTGTTGAGACCGTGGTGCTCCACAGTGTGTCTACTTGAGGGACTTAAAAATATCTACTGTTTCCACTTTACTTGCCTGATTTGGTTTTCCCCTTCTCTTGTTGG
		</sequence>
		<sequence>
			<taxon idref="155VPALMDV"/>
			TCCCATGTTCGAATTGGTTTCAGCAGCCCAGACAATCCTCCCCGACAGCGATGGCGCCATCGATGGGCATCTCCGGGAAGTGGGGCTGACCTTCCACTTACTTAAGGATGTGCCCGGCCTCATTTCCAAGAACATTGAAAAAAGCCTGAATGAAGCCTTCCAGCCTTTGGGCATCAAGGACTGGAACTCCATTTTCTGGATTGCACACCCTGGTGGGCCTGCAATCTTGGATCAAGTTGAGGAAAAATTAGCCCTAAAGCCYGAGAAGTTACGCTCCACACGACACGTCTTGAGCGAGTATGGTAACATGTCAAGTGCTTGCGTGTTGTTTATTTTRGACGAGATGAGGAGGAAGTCGGCTGAGGAAGGGCTGAAGACCACGGGTGAGGGGCTGGAAT-GGGGCGTGCTCTTCGGTTTCGGACCAGGGCTCACTGTTGAGACCGTGGTGCTCCACAGTGTGTCTACTTGAGGGACTAAAAAATATCTACTGTTTCCACTTTACTTGCCTGATTTGGTTTTCCCCTTCTCTTGTTGG
		</sequence>
		<sequence>
			<taxon idref="166VPIASGA"/>
			TCCCATGTTCGAATTGGTTTCAGCAGCCCAGACAATCCTCCCCGACAGCGATGGCGCCATCGATGGGCATCTCCGGGAAGTGGGGCTGACCTTCCACTTACTTAAGGATGTGCCCGGCCTYATTTCCAAGAACATTGAAAAAAGCCTGAATGAGGCCTTCCAGCCTTTGGGCATCAAGGACTGGAACTCCATTTTCTGGATTGCACACCCTGGTGGGCCTGCAATCTTAGATCAAGTTGAGGAAAAATTAGCCCTAAAGCCCGAGAAGTTACGCTCCACACGACACGTCTTGAGMGAGTATGGTAACATGTCAAGTGCTTGCGTGTTGTTTATTTTGGACGAGATGAGGAGGAAGTCGGCCGAGGAAGGGCTGAAGACCACGGGTGAGGGGCTGGAAT-GGGGCGTTCTCTTCGGTTTCGGACCAGGGCTCACTGTTGAGACCGTGGTGCTCCACAGTGTGTCTACTTGAGGGACTAAAAAATATCTACTGTTTCCGCTTTACTTGCCTGATTTGGTTTTCCCCTTCTCTTGTTGG
		</sequence>
		<sequence>
			<taxon idref="172VPIASLI"/>
			TCCCATGTTCGAATTGGTTTCAGCAGCCCAGACAATCCTCCCCGACAGCGATGGCGCCATCGATGGGCATCTCCGGGAAGTGGGGCTGACCTTCCACTTACTTAAGGATGTGCCCGGCCTYATTTCCAAGAACATTGAAAAAAGCCTGAATGAGGCCTTCCAGCCTTTGGGCATCAAGGACTGGAACTCCATTTTCTGGATTGCACACCCTGGTGGGCCTGCAATCTTGGATCAAGTTGAGGAAAAATTAGCCCTAAAGCCCGAGAAGTTACGCTCCACACGACACGTCTTGAGYGAGTATGGTAACATGTCAAGTGCTTGCGTGTTGTTTATTTTGGACGAGATGAGGAGGAAGTCGGCTGAGGAAGGGCTGAAGACCACGGGTGAGGGGCTGGAAT-GGGGCGTGCTCTTCGGTTTCGGACCAGGGCTCACTGTTGAGACCGTGGTGCTCCACAGTGTGTCTACTTGAGGGACTAAAAAATATCTACTGTTTCCACTTTACTTGCATGATTTGGTTTTCCCCTTCTCTTGTTGG
		</sequence>
		<sequence>
			<taxon idref="174VPOPEDV"/>
			TCCCATGTTCGAATTGGTTTCAGCAGCCCAGACAATCCTCCCCGACAGCGATGGCGCCATCGATGGGCATCTCCGGGAAGTGGGGCTGACCTTCCACTTACTTAAGGATGTGCCCGGCCTCATTTCCAAGAACATTGAAAAAAGCCTGAATGAGGCCTTCCAGCCTTTGGGCATCAAGGACTGGAACTCCATTTTCTGGATTGCACACCCTGGTGGGCCTGCAATCTTAGATCAAGTTGAGGAAAAATTAGCCCTAAAGCCCGAGAAGTTACGCTCCACACGACACGTCTTGAGCGAGTATGGTAACATGTCAAGTGCTTGCGTGTTGTTTATTTTGGACGAGATGAGGAGGAAGTCGGCTGAGGAAGGGCTGAAGACCACGGGTGAGGGGCTGGAAT-GGGGCGTGCTCTTCGGTTTCGGACCAGGGCTCACTGTTGAGACCGTGGTGCTCCACAGTGTGTCTACTTGAGGGACTAAAAAATATCTACTGTTTCCACTTTACTTGCCTGATTTGGTTTTCCCCTTCTCTTGTTGG
		</sequence>
		<sequence>
			<taxon idref="183VPSEUSH"/>
			TCCCATGTTCGAATTGGTTTCAGCAGCCCAGACAATCCTCCCCGACAGCGATGGCGCCATCGATGGGCATCTCCGGGAAGTGGGGCTGACCTTCCACTTACTTAAGGATGTGCCCGGCCTCATTTCCAAGAACATTGAAAAAAGCCTGAATGAGGCCTTCCAGCCTTTGGGCATCAAGGACTGGAACTCCATTTTCTGGATTGCACACCCTGGTGGGCCTGCAATCTTGGATCAAGTTGAGGAAAAATTAGCCCTAAAGCCCGAGAAGTTACGCTCCACACGACACGTCTTGAGCGAGTATGGTAACATGTCAAGTGCTTGCGTGTTGTTTATTTTGGACGAGATGAGGAGGAAGTCGGCCGAGGAAGGGCTGAAGACCACGGGTGAGGGGCTGGAAT-GGGGCGTTCTCTTCGGTTTCGGACCAGGGCTCACTGTTGAGACCGTGGTGCTCCACAGTGTGTCTACTTGAGGGACTAAAAAATATCTACTGTTTCCGCTTTACTTGCCTGATTTGGTTTTCCCCTTCTCTTGTTGG
		</sequence>
		<sequence>
			<taxon idref="185VQINLLU"/>
			TCCCATGTTCGAATTGGTTTCAGCAGCCCAGACAATCCTCCCCGACAGCGATGGCGCCATCGATGGGCATCTCCGGGAAGTGGGGCTGACCTTCCACTTACTTAAGGATGTGCCCGGCCTCATTTCCAAGAACATTGAAAAAAGCCTGAATGAGGCCTTCCAGCCTTTGGGCATCAAGGACTGGAACTCCATTTTCTGGATTGCACACCCTGGTGGGCCTGCAATCTTGGATCAAGTTGAGGAAAAATTAGCCCTAAARCCCGAGAAGTTACGCTCCACACGACACGTCTTGAGCGAGTATGGTAACATGTCAAGTGCTTGCGTGTTGTTTATTTTGGACGAGATGAGGAGGAAGTCGGCTGAGGAAGGGCTGAAGACCACGGGTGAGGGGCTGGAAT-GGGGCGTGCTCTTCGGTTTCGGACCAGGGCTCACTGTTGAGACCGTGGTGCTCCACAGTGTGTCTACTTGAGGGACTTAAAAATATCTACTGTTTCCACTTTACTTGCCTGATTTGGTTTTCCCCTTCTCTTGTTGG
		</sequence>
		<sequence>
			<taxon idref="191VQUINSH"/>
			TCCCATGTTCGAATTGGTTTCAGCAGCCCAGACAATCCTCCCCGACAGCGATGGCGCCATCGATGGGCATCTCCGGGAAGTGGGGCTGACCTTCCACTTACTTAAGGATGTGCCCGGCCTTATTTCCAAGAACATTGAAAAAAGCCTGAATGAGGCCTTCCAGCCTTTGGGCATCAAGGACTGGAACTCCATTTTCTGGATTGCACACCCTGGTGGGCCTGCAATCTTAGATCAAGTTGAGGAAAAATTAGCCCTAAAGCCCGAGAAGTTACGCTCCACACGACACGTCTTGAGCGAGTATGGTAACATGTCAAGTGCTTGCGTGTTGTTTATTTTGGACGAGATGAGGAGGAAGTCGGCCGAGGAAGGGCTGAAGACCACGGGTGAGGGGCTGGAAT-GGGGCGTTCTCTTCGGTTTCGGACCAGGGCTCACTGTTGAGACCGTGGTGCTCCACAGTGTGTCTACTTGAGGGACTAAAAAATATCTACTGTTTCCGCTTTACTTGCCTGATTTGGTTTTCCCCTTCTCTTGTTGG
		</sequence>
		<sequence>
			<taxon idref="200VRIPA58"/>
			TCCCATGTTCGAATTGGTTTCAGCAGCCCAGACAATCCTCCCCGACAGCGATGGCGCCATCGATGGGCATCTCCGGGAAGTGGGGCTGACCTTCCACTTACTTAAGGATGTGCCCGGCCTCATTTCCAAGAACATTGAAAAAAGCCTGAATGAGGCCTTCCAGCCTTTGGGCATCAAGGACTGGAACTCCATTTTCTGGATTGCACACCCTGGTGGGCCTGCAATCTTGGATCAAGTTGAGGAAAAATTAGCCCTAAAGCCTGARAAGTTACGCTCCACACGACACGTCTTGAGCGAGTATGGTAACATGTCAAGTGCTTGCGTGTTGTTTATTTTGGACGAGATGAGGAGGAAGTCGGCTGAGGAAGGGCTGAAGACCACGGGTGAGGGGCTGGAAT-GGGGCGTGCTCTTCGGTTTCGGACCAGGGCTCACTGTTGAGACCGTGGTGCTCCACAGTGTGTCTACTTGAGGGACTAAAAAATATCTACTGTTTCCACTTTACTTGCCTGATTTGGTTTTCCCCTTCTCTTGTTGG
		</sequence>
		<sequence>
			<taxon idref="213VROMAJI"/>
			TCCCATGTTCGAATTGGTTTCAGCAGCCCAGACAATCCTCCCCGACAGCGATGGCGCCATCGATGGGCATCTCCGGGAAGTGGGGCTGACCTTCCACTTACTTAAGGATGTGCCCGGCCTCATTTCCAAGAACATTGAAAAAAGCCTGAATGAGGCCTTCCAGCCTTTGGGCATCAAGGACTGGAACTCCATTTTCTGGATTGCACACCCTGGTGGGCCTGCAATCTTGGATCAAGTTGAGGAAAAATTAGCCCTAAAGCCCGAGAAGTTACGCTCCACACGACACGTCTTGAGCGAGTATGGTAACATGTCAAGTGCTTGCGTGTTGTTTATTTTGGACGAGATGAGGAGGAAGTCGGCYGAGGAAGGGCTGAAGACCACGGGTGAGGGGCTGGAAT-GGGGCGTKCTCTTCGGTTTCGGACCAGGGCTCACTGTTGAGACCGTGGTGCTCCACAGTGTGTCTACTTGAGGGACTAAAAAATATCTACTGTTTCCRCTTTACTTGCCTGATTTGGTTTTCCCCTTCTCTTGTTGG
		</sequence>
		<sequence>
			<taxon idref="221VROTUDV"/>
			TCCCATGTTCGAATTGGTTTCAGCAGCCCAGACAATCCTCCCCGACAGCGATGGCGCCATCGATGGGCATCTCCGGGAAGTGGGSCTGACCTTCCACTTACTTAAGGATGTGCCCGGCCTCATTTCCAAGAACATTGAAAAAAGCCTGAATGAGGCCTTCCAGCCTTTGGGCATCAAGGACTGGAACTCCATTTTCTGGATTGCACACCCTGGTGGGCCTGCAATCTTGGATCAAGTTGAGGAAAAATTAGCCCTAAAGCCCGAGAAGTTACGCTCCACACGACACGTCTTGAGCGAGTATGGTAACATGTCAAGCGCCTGCGTGTTGTTTATTTTGGACGAGATGAGGAGGAAGTCGGCCGAGGAAGGGCTGAAGACCACGGGTGAGGGGCTGGAAT-GGGGCGTGCTCTTCGGTTTCGGGCCAGGGCTCACTGTTGAGACCGTGGTGCTCCACAGTGTGTCTACTTGAGGGACTAAAAAATATCTACTGTTTCCACTTTACTTGCCTGATTTGGTTTTCCCCTTCTCTTGTTGG
		</sequence>
		<sequence>
			<taxon idref="224VROTUMU"/>
			TCCCATGTTCGAATTGGTTTCAGCAGCCCAGACAATCCTCCCCGACAGCGATGGCGCCATCGATGGGCATCTCCGGGAAGTGGGGCTGACCTTCCACTTACTGAAGGATGTGCCCGGCCTCATTTCCAAGAACATTGAAAAAAGCCTGAATGAGGCCTTCCAGCCTTTGGGCATCAAGGACTGGAACTCCATTTTCTGGATTGCACACCCTGGTGGGCCTGCAATCTTGGATCAAGTTGAGGAAAAGTTAGCCCTAAAGCCCGAGAAGTTACGCTCCACACGACACGTCTTGAGCGAGTATGGTAACATGTCAAGCGCCTGCGTGTTGTTTATTTTGGACGAGATGAGGAGGAAGTCGGCCGAGGAAGGGCTGAAGACCACGGGTGAGGGGCTGGAAT-GGGGCGTGCTCTTCGGTTTCGGGCCAGGGCTCACTGTTGAGACCGTGGTGCTCCACAGTGTGTCTACTTGAGGGACTAAAAAATATCTACTGTTTCCACTTTACTTGCCTGATTTGGTTTTCCCCTTCTCTTGTTGG
		</sequence>
		<sequence>
			<taxon idref="229VRUPE58"/>
			TCCCATGTTCGAATTGGTTTCAGCAGCCCAGACAATCCTCCCCGACAGCGATGGCGCCATCGATGGGCATCTCCGGGAAGTGGGGCTGACCTTCCACTTACTTAAGGATGTGCCCGGCCTCATTTCCAAGAACATTGAAAAAAGCCTGAATGAGGCCTTCCAGCCTTTGGGCATCAAGGACTGGAACTCCATTTTCTGGATTGCACACCCTGGTGGGCCTGCAATCTTGGATCAAGTTGAGGAAAAATTAGCCCTAAAGCCTGAAAAGTTACGCTCCACACGACACGTCTTGAGCGAGTATGGTAACATGTCAAGTGCTTGCGTGTTGTTTATTTTGGACGAGATGAGGAGGAAGTCGGCTGAGGAAGGGCTGAAGACCACGGGTGAGGGGCTGGAAT-GGGGCGTGCTCTTCGGTTTCGGACCAGGGCTCACTGTTGAGACCGTGGTGCTCCACAGTGTGTCTACTTGAGGGACTAAAAAATATCTACTGTTTCCACTTTACTTGCCTGATTTGGTTTTCCCCTTCTCTTGTTGG
		</sequence>
		<sequence>
			<taxon idref="234VSHENME"/>
			TCCCATGTTCGAATTGGTTTCAGCAGCCCAGACAATCCTCCCCGACAGCGATGGCGCCATCGATGGGCATCTCCGGGAAGTGGGGCTGACCTTCCACTTACTTAAGGATGTGCCCGGCCTYATTTCCAAGAACATTGAAAAAAGCCTGAATGAGGCCTTCCAGCCTTTGGGCATCAAGGACTGGAACTCCATTTTCTGGATTGCACACCCTGGTGGGCCTGCAATCTTRGATCAAGTTGAGGAAAAATTAGCCCTAAAGCCCGAGAAGTTACGCTCCACACGACACGTCTTGAGCGAGTATGGTAACATGTCAAGTGCTTGCGTGTTGTTTATTTTGGACGAGATGAGGAGGAAGTCGGCYGAGGAAGGGCTGAAGACCACGGGTGAGGGGCTGGAAT-GGGGCGTKCTCTTCGGTTTCGGACCAGGGCTCACTGTTGAGACCGTGGTGCTCCACAGTGTGTCTACTTGAGGGACTAAAAAATATCTACTGTTTCCRCTTTACTTGCCTGATTTGGTTTTCCCCTTCTCTTGTTGG
		</sequence>
		<sequence>
			<taxon idref="242VSHUTDV"/>
			TCCCATGTTCGAATTGGTTTCAGCAGCCCAGACAATCCTCCCCGACAGCGATGGCGCCATCGATGGGCATCTCCGGGAAGTGGGGCTGACCTTCCACTTACTTAAGGATGTGCCCGGCCTCATTTCCAAGAACATTGAAAAAAGCCTGAATGAGGCCTTCCAGCCTTTGGGCATCAAGGACTGGAACTCCATTTTCTGGATTGCACACCCTGGTGGGCCTGCAATCTTAGATCAAGTTGAGGAAAAATTAGCCCTAAAGCCCGAGAAGTTACGCTCCACACGACACGTCTTGAGCGAGTATGGTAACATGTCAAGTGCTTGCGTGTTGTTTATTTTGGACGAGATGAGGAGGAAGTCGGCTGAGGAAGGGCTGAAGACCACGGGTGAGGGGCTGGAAT-GGGGCGTGCTCTTCGGTTTCGGACCAGGGCTCACTGTTGAGACCGTGGTGCTCCACAGTGTGTCTACTTGAGGGACTAAAAAATATCTACTGTTTCCACTTTACTTGCCTGATTTGGTTTTCCCCTTCTCTTGTTGG
		</sequence>
		<sequence>
			<taxon idref="247PSPP588"/>
			--------------------------------------------------------------------------------------------------------------------------------------------------------------------------------------------------------------------------------------------------------------------------------------------------------------------------------------------------------------------------------------------------------------------------------------------------------------------------------------------------------------------------------------------------------
		</sequence>
		<sequence>
			<taxon idref="267VSYLVDV"/>
			TCCCATGTTCGAATTGGTTTCAGCAGCCCAGACAATCCTCCCCGACAGCGATGGCGCCATCGATGGGCATCTCCGGGAAGTGGGCCTGACCTTCCACTTACTTAAGGATGTGCCCGGCCTCATTTCCAAGAACATTGAAAAAAGCCTGAATGARGCCTTCCAGCCTTTGGGCATCAAGGACTGGAACTCCATTTTCTGGATTGCACACCCTGGTGGGCCWGCAATCTTRGATCAAGTTGAGGAAAAATTAGCCCTAAAGCCCGAGAAGTTACGCTCCACACGACACGTCTTGAGCGAGTATGGTAACATGTCAAGTGCTTGCGTGTTGTTTATTTTGGACGAGATGAGGAGGAAGTCGGCYGAGGAAGGGCTGAAGACCACGGGTGAGGGGCTGGAAT-GGGGCGTKCTCTTCGGTTTCGGACCAGGGCTCACTGTTGAGACCGTGGTGCTCCACAGTGTGTCTACTTGAGGGACTAAAAAATATCTACTGTTTCCRCTTTACTTGCCTGATTTGGTTTTCCCCTTCTCTTGTTGG
		</sequence>
		<sequence>
			<taxon idref="271VTILIDV"/>
			TCCCATGTTCGAATTGGTTTCAGCAGCCCAGACAATCCTCCCCGACAGCGATGGCGCCATCGATGGGCATCTCCGGGAAGTGGGCCTGACCTTCCACTTACTTAAGGATGTGCCCGGCCTCATTTCCAAGAACATTGAAAAAAGCCTGAATGAAGCCTTCCAGCCTTTGGGCATCAAGGACTGGAACTCCATTTTCTGGATTGCACACCCTGGTGGGCCWGCAATCTTGGATCAAGTTGAGGAAAAATTAGCCCTAAAGCCYGAGAAGTTACGCTCCACACGACACGTCTTGAGCGAGTATGGTAACATGTCAAGTGCTTGCGTGTTGTTTATTTTGGACGAGATGAGGAGGAAGTCRGCTGAGGAAGGGCTGAAGACCACGGGTGAGGGGCTGGAAT-GGGGCGTGCTCTTCGGTTTCGGACCAGGGCTCACTGTTGAGACCGTGGTGCTCCACAGTGTGTCTACTTGAGGGACTWAAAAATATCTACTGTTTCCACTTTACTTGCCTGATTTGGTTTTCCCCTTCTCTTGTTGG
		</sequence>
		<sequence>
			<taxon idref="276VTRELDV"/>
			TCCCATGTTCGAATTGGTTTCAGCAGCCCAGACAATCCTCCCCGACAGCGATGGCGCCATCGATGGGCATCTCCGGGAAGTGGGGCTGACCTTCCACTTACTTAAGGATGTGCCCGGCCTCATTTCCAAGAACATTGAAAAAAGCCTGAATGAGGCCTTCCAGCCTTTGGGCATCAAGGACTGGAACTCCATTTTCTGGATTGCACAYCCTGGTGGGCCTGCAATCTTGGATCAAGTTGAGGAAAAATTAGCCCTAAAGCCYGARAAGTTACGCTCCACACGACACGTCTTGAGCGAGTATGGTAACATGTCAAGTGCTTGCGTGTTGTTTATTTTGGACGAGATGAGGAGGAAGTCGGCTGAGGAAGGGCTGAAGACCACGGGTGAGGGGCTGGAAT-GGGGCGTGCTCTTCGGTTTCGGACCAGGGCTCACTGTTGAGACCGTGGTGCTCCACAGTGTGTCTACTTGAGGGACTWAAAAATATCTACTGTTTCCACTTTACTTGCCTGATTTGGTTTTCCCCTTCTCTTGTTGG
		</sequence>
		<sequence>
			<taxon idref="287VVINICH"/>
			TCCCATGTTCGAATTGGTTTCAGCAGCCCAGACAATCCTCCCCGACAGCGATGGCGCCATCGATGGGCATCTCCGGGAAGTGGGSCTGACCTTCCACTTACTTAAGGATGTGCCCGGCCTCATTTCCAAGAACATTGAAAAAAGCCTGAATGARGCCTTCCAGCCTTTGGGCATCAAGGACTGGAACTCCATTTTCTGGATTGCACACCCTGGTGGGCCWGCAATCTTRGATCAAGTTGAGGAAAAATTAGCCCTAAAGCCCGAGAAGTTACGCTCCACACGACACGTCTTGAGCGAGTATGGTAACATGTCAAGTGCTTGCGTGTTGTTTATTTTGGACGAGATGAGGAGGAAGTCGGCYGAGGAAGGGCTGAAGACCACGGGTGAGGGGCTGGAAT-GGGGCGTKCTCTTCGGTTTCGGACCAGGGCTCACTGTTGAGACCGTGGTGCTCCACAGTGTGTCTACTTGAGGGACTAAAAAATATCTACTGTTTCCRCTTTACTTGCCTGATTTGGTTTTCCCCTTCTCTTGTTGG
		</sequence>
		<sequence>
			<taxon idref="301VVULPDV"/>
			TCCCATGTTCGAATTGGTTTCAGCAGCCCAGACAATCCTCCCCGACAGCGATGGCGCCATCGATGGGCATCTCMGGGAAGTGGGGCTGACCTTCCACTTACTTAAGGATGTGCCCGGCCTCATTTCCAAGAACATTGAAAAAAGCCTGAATGAGGCCTTCCAGCCTTTGGGCATCAAGGACTGGAACTCCATTTTCTGGATTGCACACCCTGGTGGGCCTGCAATCTTGGATCAAGTTGAGGAAAAATTAGCCCTAAAGCCTGAGAAGTTACGCTCCACACGACACGTCTTGAGCGAGTATGGTAACATGTCAAGTGCTTGCGTGTTGTTTATTTTGGACGAGATGAGGAGGAAGTCGGCTGAGGAAGGGCTGAAGACCACGGGTGAGGGGCTGGAAT-GGGGCGTGCTCTTCGGTTTCGGACCAGGGCTCACTGTTGAGACCGTGGTGCTCCACAGTGTGTCTACTTGAGGGACTWAAAAATATCTACTGTTTCCACTTTACTTGCCTGATTTGGTTTTCCCCTTCTCTTGTTGG
		</sequence>
		<sequence>
			<taxon idref="304VWELSWA"/>
			TCCCATGTTCGAATTGGTTTCAGCAGCCCAGACAATCCTCCCCGACAGCGATGGCGCCATCGATGGGCATCTCCGGGAAGTGGGGCTGACCTTCCACTTACTTAAGGATGTGCCCGGCCTCATTTCCAAGAACATTGAAAAAAGCCTGAATGAGGCCTTCCAGCCTTTGGGCATCAAGGACTGGAACTCCATTTTCTGGATTGCACACCCTGGTGGGCCTGCAATCTTGGATCAAGTTGAGGAAAAATTAGCCCTAAAGCCYGAGAAGTTACGCTCCACACGACACGTCTTGAGCGAGTATGGTAACATGTCAAGTGCTTGCGTGTTGTTTATTTTGGACGAGATGAGGAGGAAGTCGGCTGAGGAAGGGCTGAAGACCACGGGTGAGGGGCTGGAAT-GGGGCGTGCTCTTCGGTTTCGGACCAGGGCTCACTGTTGAGACCGTGGTGCTCCACAGTGTGTCTACTTGAGGGACTWAAAAATATCTACTGTTTCCACTTTACTTGCCTGATTTGGTTTTCCCCTTCTCTTGTTGG
		</sequence>
		<sequence>
			<taxon idref="309VYENSYA"/>
			TCCCATGTTCGAATTGGTTTCAGCAGCCCAGACAATCCTCCCCGACAGCGATGGCGCCATCGATGGGCATCTCCGGGAAGTGGGGCTGACCTTCCACTTACTTAAGGATGTGCCCGGCCTCATTTCCAAGAACATTGARAAAAGCCTGAATGAGGCCTTCCAGCCTTTGGGCATCAAGGACTGGAACTCCATTTTCTGGATTGCACACCCTGGTGGGCCTGCAATCTTAGATCAAGTTGAGGAAAAATTAGCCCTAAAGCCCGAGAAGTTACGCTCCACACGACACGTCTTGAGCGAGTATGGTAACATGTCAAGTGCTTGCGTGTTGTTTATTTTGGACGAGATGAGGAGGAAGTCGGCCGAGGAAGGGCTGAAGACCACGGGTGAGGGGCTGGAAT-GGGGCGTTCTCTTCGGTTTCGGACCAGGGCTCACTGTTGAGACCGTGGTGCTCCACAGTGTGTCTACTTGAGGGACTAAAAAATATCTACTGTTTCCGCTTTACTTGCCTGATTTGGTTTTCCCCTTCTCTTGTTGG
		</sequence>
	</alignment>

	<!-- The sequence alignment (each sequence refers to a taxon above).         -->
	<!-- ntax=53 nchar=481                                                       -->
	<alignment id="alignment6" dataType="nucleotide">
		<sequence>
			<taxon idref="002VACER58"/>
			TGAAAACTGACCCCAAGGACGAGTTCCTTGCAATATTGAGAGCCACTGTGAAGTGCTTGACCCGCCCAGAGAAGTACTTTGAGAAGGTTCTCAGGCTGGCAATCAACAAGCGAGGCACAGATGAAGGGGCTCTCACTAGAGTTGTCACTACAAGGGCTGAGATTGACATGAAGATCATAAAGGAGGAGTACCACAAAAGGAACAGCGTCACTCTGGATCATGCCATTGGCAAGGACACCACTGGAGACTATGAAAAAATGCTTCTGGCCCTGATAGGACACGGAGATGCTTGAGCTCGTTATTTCTT-CATGACATTTGCTTCTGATGGTGTCTATATATATAA---CTTATATARTCTGCC----ATGTTTTCAAATGGTTGCATGTTGTGGAATGGRTTATCCTGGTTTTGYGTG--TGG-TCCTTAATAATCAGTCTTATGGCTATTGCGTGTCTTGGAAGACTTCAGTGTGATCAGA
		</sequence>
		<sequence>
			<taxon idref="009VADENXI"/>
			TGAAAACTGACCCCAAGGACGAGTTCCTTGCAATATTGAGAGCCACTGTGAAGTGCTTGACCCGCCCAGAGAAGTACTTTGAGAAGGTTCTCAGGCTGGCMATCAACAAGCGAGGCACAGATGAAGGGGCTCTCACTAGAGTTGTCACTACAAGGGCTGAGATTGACATGAAGATCATAAAGGAGGAGTACCATAAAAGGAACAGCGTCACTCTGGATCATGCCATTGGCAAGGACACCACTGGAGACTATGAAAAAATGCTTCTGGCCCTGATAGGACACGGAGATGCTTGACCTCGTTATTTCTT-CATGACATTTGCTTCTGATGGTGTCTATATATATAA---CTTATATAGTCTGCC----ATGTTTTCAAATGGTTGCATGTTGTGGAATGGGTTATCCTGGGTTTGTGTG--TGG-TCCTTAATAATCAGTCTTATGGCTATTGCGTGTCTTGGAAGACTTCAGTGTGATCAGA
		</sequence>
		<sequence>
			<taxon idref="011VADSTAN"/>
			TGAAAACTGACCCCAAGGACGAGTTCCTTGCAATATTGAGAGCCACTGTGAAGTGCTTGACCCGCCCAGAGAAGTACTTTGAGAAGGTTCTCAGGCTGGCAATCAACAAACGAGGCACAGATGAAGGGGCTCTCACTAGAGTTGTCACTACAAGGGCTGAGATTGACATGAAGATCATAAAGGAGGAGTACCACAAAAGGAACAGCGTCACTCTGGATCATGCCATTGGCAAGGACACCACTGGAGACTATGAAAAAATGCTTCTGGCCCTGATAGGACACGGAGATGCTTGAGCTCATTATTTCTT-CATGACATTTGCTTCTGATGGTGTCTATATATATAA---CTTATATAGTCTGCC----ATGTTTTCAAATGGTTGCATGTTGTGGAATGGGTTAACCTGGTTTTGTGTG--TGG-TCCTTAATAATCAGTCTTATGGCTATTGCGTGTCTTGGAAGACTTCAGTGTGATCAGA
		</sequence>
		<sequence>
			<taxon idref="030VAESTAR"/>
			TGAAAACTGACCCCAAGGACGAGTTCCTTGCAATATTGAGAGCCACTGTGAAGTGCTTGACCCGCCCAGAGAAGTACTTTGAGAAGGTTCTYAGGCTGGCAATCAACAAGCGAGGCACAGATGAAGGGGCTCTCACTAGAGTTGTCACTACAAGGGCTGAGATTGACATGAAGATCATAAAGGAGGAGTACCACAAAAGGAACAGCGTCACTCTGGATCATGCCATTGGCAAGGACACCACTGGAGACTATGAAAAAATGCTTCTGGCCCTGATAGGACACGGAGATGCTTGAGCTCGTTATTTCTT-CATGACATTTGCTTCTGATGGTGTCTATATATATAA---CTTATATAGTCTGCC----ATGTTTTCAAATGGTTGCATGTTGTGGAATGGGTTRTCCTGGTTTTGTGTG--TGG-TCCTTAAKAATCAGTCTTATGGCTATTGCGTGTCTTGGAAGACTTCAGTGTGATCAGA
		</sequence>
		<sequence>
			<taxon idref="033VAESTLI"/>
			TGAAAACTGACCCCAAGGACGAGTTCCTTGCAATATTGAGAGCCACTGTGAAGTGCTTGACCCGCCCAGAGAAGTACTTTGAGAAGGTTCTTAGGCTGGCAATCAACAAGCGAGGCACAGATGAAGGGGCTCTCACTAGAGTTGTCACTACAAGGGCTGAGATTGACATGAAGATCATAAAGGAGGAGTACCACAAAAGGAACAGCGTCACTCTGGATCATGCCATTGGCAAGGACACCACTGGAGACTATGAAAAAATGCTTCTGGCCCTGATAGGACACGGAGATGCTTGAGCTCGTTATTTCTT-CATGACATTTGCTTCTGATGGTGTCTATATATATAA---CTTATATAGTCTGCC----ATGTTTTCAAATGGTTGCATGTTGTGGAATGGGTTGTCCTGGTTTTGTGTG--TGG-TCCTTAAGAATCAGTCTTATGGCTATTGCGTGTCTTGGAAGACTTCAGTGTGATCAGA
		</sequence>
		<sequence>
			<taxon idref="044VAMURZU"/>
			TGAAAACTGACCCCAAGGACGAGTTCCTTGCAATATTGAGAGCCACTGTGAAGTGCTTGACCCGCCCAGAGAAGTACTTTGAGAAGGTTCTTAGGCTGGCAATCAACAAGCAAGGCACAGATGAAGGGGCTCTCACTAGAGTTGTCACTACAAGGGCTGAGATTGACATGAAGATCATAAAGGAGGAGTACCACAAAAGGAACAGCGTCACTCTGGATCATGCCATTGGCAAGGACACCACTGGAGACTATGAAAAAATGCTTCTGGCCCTGATAGGACACGGAGATGCTTGAGCTCGTTATTTCTT-CATGACATTTGCTTCTGATGGTGTCTATATATATAA---CTTATATAGTCTGCC----ATGTTTTCAAATGGTTGCATGTTGTGGAATGGGTTATCCTGGCTTTGTGTG--TGG-TCCTTAACAATCAGTCTTATGGCTATTGCGTGTCTTGGAAGACTTCAGTGTGATCAGA
		</sequence>
		<sequence>
			<taxon idref="049VARIZDV"/>
			TGAAAACTGACCCCAAGGACGAGTTCCTTGCAATATTGAGAGCCACTGTGAAGTGCTTGACCCGCCCAGAGAAGTACTTTGAGAAGGTTCTCAGGCTGGCAATCAACAAGCGAGGCACAGATGAAGGGGCTCTCACTAGAGTTGTCACTACAAGGGCTGAGATTGACATGAAGATCATAAAGGAGGAGTACCACAAAAGGAACAGCGTCACTCTGGATCATGCCATTGGCAAGGACACCACTGGAGACTATGAAAAAATGCTTCTGGCCCTGATAGGACACGGAGATGCTTGAGCTCGTTATTTCTT-CATGACATTTGCTTCTGATGGTGTCTATATATATAA---CTTATATARTCTGCC----ATGTTTTCAAATGGTTGCATGTTGTGGAATGGGTTATCCTGGTTTTGTGTG--TGG-TCCTTAATAATCAGTCTTGTGGCTATTGCGTGTCTTGGAAGACTTCAGTGTGATCAGA
		</sequence>
		<sequence>
			<taxon idref="052VBASHBA"/>
			TGAAAACTGACCCCAAGGACGAGTTCCTTGCAATATTGAGAGCCACTGTGAAGTGCTTGACCCGCCCAGAGAAGTACTTTGAGAAGGTTCTCAGGCTGGCAATCAACAAGCGAGGCACAGATGAAGGGGCTCTCACTAGAGTTGTCACTACAAGGGCTGAGATTGACATGAAGATCATAAAGGAGGAGTACCATAAAAGGAACAGCGTCACTCTGGATCATGCCATTGGCAAGGACACCACTGGAGACTATGAAAAAATGCTTCTGGCCCTGATAGGACACGGAGATGCTTGAGCTCGTTATTTCTT-CATGACATTTGCTTCTGATGGTGTCTATATATATAA---CTTATATAGTCTGCC----ATGTTTTCAAATGGTTGCATGTTGTGGAATGGGTTATCCTGGTTTTGTGTG--TGG-TCCTTAATAATCAGTCTTATGGCTATTGCGTGTCTTGGAAGACTTCAGTGTGATCAGA
		</sequence>
		<sequence>
			<taxon idref="054VBELLME"/>
			TGAAAACTGACCCCAAGGACGAGTTCCTTGCAATATTGAGAGCCACTGTGAAGTGCTTGACCCGCCCAGAGAAGTACTTTGAGAAGGTTCTYAGGCTGGCAATCAACAARCGAGGCACAGATGAAGGGGCTCTCACTAGAGTTGTCACTACAAGGGCTGAGATTGACATGAAGATCATAAAGGAGGAGTACCAYAAAAGGAACAGCGTCACTCTGGATCATGCCATTGGCAAGGACACCAMTGGAGACTATGAAAAAATGCTTCTGGCCCTGATAGGACACGGAGATGCTTGAGCTCGTTATTTCTT-CATGACATTTGCTTCTGATGGTGTCTATRTATATAA---CTTATATAGTCTGCC----ATGTTTTCAAATGGTTGCATGTTGTGGAATGGGTTATCCTGGTTTTGTGTG--TGG-TCCTTAATAATCAGTCTTATGGCTATTGCGTGTCTTGGAAGACTTCAGTGTGATCAGA
		</sequence>
		<sequence>
			<taxon idref="055VBETUDV"/>
			TGAAAACTGACCCCAAGGACGAGTTCCTTGCAATATTGAGAGCCACTGTGAAGTGCTTGACCCGCCCAGAGAAGTACTTTGAGAAGGTTCTTAGGCTGGCAATCAACAAGCAAGGCACAGATGAAGGGGCTCTCACTAGAGTTGTCACTACAAGGGCTGAGATTGACATGAAGATCATAAAGGAGGAGTACCACAAAAGGAACAGCGTCACTCTGGATCATGCCATTGGCAAGGACACCACTGGAGACTATGAAAAAATGCTTCTGGCCCTGATAGGACACGGAGATGCTTGAGCTCGTTATTTCTT-CATGACATTTGCTTCTGATGGTGTCTATATATATAA---CTTATATAGTCTGCC----ATGTTTTCAAATGGTTGCATGTTGTGGAATGGGTTATCCTGGTTTTGTGTG--TGG-TCCTTAATAATCAGTCTTATGGCTATTGCGTGTCTTGGAAGACTTCAGTGTGATCAGA
		</sequence>
		<sequence>
			<taxon idref="057VBIFODV"/>
			TGAAAACTGACCCCAAGGACGAGTTCCTTGCAATATTGAGAGCCACTGTGAAGTGCTTGACCCGCCCAGAGAAGTACTTTGAGAAGGTTCTCAGGCTGGCAATCAACAAGCGAGGCACAGATGAAGGGGCTCTCACTAGAGTTGTCACTACAAGGGCTGAGATTGACATGAAGATCATAAAGGAGGAGTACCACAAAAGGAACAGCGTCACTCTGGATCATGCCATTGGCAAGGACACCACTGGAGACTATGAAAAAATGCTTCTGGCCCTGATAGGACACGGAGATGCTTGAGCTCGTTTTTTCTT-CATGACATTTGCTTCTGATGGTGTCTATATATATAA---CTTATATAGTCTGCC----ATGTTTTCAAATGGTTGCATGTTGTGGAATGGGTTATCCTGGTTTTGTGTG--TGG-TCCTTAATAATCAGTCTTGTGGCTATTGCGTGTCTTGGAAGACTTCAGTGTGATCAGA
		</sequence>
		<sequence>
			<taxon idref="058VBLANDV"/>
			TGAAAACTGACCCCAAGGACGAGTTCCTTGCAATATTGAGAGCCACTGTGAAGTGCTTGACCCGCCCAGAGAAGTACTTTGAGAAGGTTCTTAGGCTGGCAATCAACAAGCGAGGCACAGATGAAGGGGCTCTCACTAGAGTTGTCACTACAAGGGCTGAGATTGACATGAAGATCATAAAGGAGGAGTACCACAAAAGGAACAGCGTCACTCTGGATCATGCCATTGGCAAGGACACCACTGGAGACTATGAAAAAATGCTTCTGGCCCTGATAGGACACGGAGATGCTTGAGCTCGTTATTTCTT-CATGAAATTTGCTTCTGATGGTGTCTATATATATAA---CTTATATAGTCTGCC----ATGTTTTCAAATGGTTGCATGTTGTGGAATGGGTTATCCTGGTTTTGTGTG--TGG-TCCTTAATAATCAGTCTTGTGGCTATTGCGTGTCTTGGAAGACTTCAGTGTGATCAGA
		</sequence>
		<sequence>
			<taxon idref="059VBLOODV"/>
			TGAAAACTGACCCCAAGGACGAGTTCCTTGCAATATTGAGAGCCACTGTGAAGTGCTTGACCCGCCCAGAGAAGTACTTTGAGAAGGTTCTTAGGCTGGCAATCAACAAGCGAGGCACAGATGAAGGGGCTCTCACTAGAGTTGTCACTACAAGGGCTGAGATTGACATGAAGATCATAAAGGAGGAGTACCACAAAAGGAACAGCGTCACTCTGGATCATGCCATTGGCAAGGACACCACTGGAGACTATGAAAAAATGCTTCTGGCCCTGATAGGACGCGGAGATGCTTGAGCTCGTTATTTCTT-CATGAAATTTGCTTCTGATGGTGTCTATATATATAA---CTTATATAGTCTGCC----ATGTTTTCAAATGGTTGCATGTTGTGGAATGGGTTATCCTGGTTTTGTGTG--TGG-TCCTTAATAATCAGTCTTGTGGCTATTGCGTGTCTTGGAAGACTTCAGTGTGATCAGA
		</sequence>
		<sequence>
			<taxon idref="060ABREV58"/>
			-------------------------------------------------------------------------------------------------------------------------------------------------------------------------------------------------------------------------------------------------------------------------------------------------------------------------------------------------------------------------------------------------------------------------------------------------------------------------------------------------
		</sequence>
		<sequence>
			<taxon idref="067VCALIDV"/>
			TGAAAACTGACCCCAAGGACGAGTTCCTTGCAATATTGAGAGCCACTGTGAAGTGCTTGACCCGCCCAGAGAAGTACTTTGAGAAGGTTCTCAGGCTGGCAATCAACAAGCGAGGCACAGATGAAGGGGCTCTCACTAGAGTTGTCACTACAAGGGCTGAGATTGACATGAAGATCATAAAGGAGGAGTACCACAAAAGGAACAGCGTCACTCTGGATCATGCCATTGGCAAGGACACCACTGGAGACTATGAAAAAATGCTTCTGGCCCTGATAGGACACGGAGATGCTTGAGCTCGTTATTTCTT-CATGACATTTGCTTCTGATGGTGTCTATATATATAA---CTTATATAGTCTGCCTGCCATGTTTTCAAATGGTTGCATGTTGTGGAATGGGTTATCCTGGTTTTGTGTG--TGG-TCCTTAATAATCAGTCTTATGGCTATTGCGTGTCTTGGAAGACTTCAGTGTGATCAGA
		</sequence>
		<sequence>
			<taxon idref="076VCINE58"/>
			TGAAAACTGACCCCAAGGACGAGTTCCTTGCAATATTGAGAGCCACTGTGAAGTGCTTGACCCGCCCAGAGAAGTACTTTGAGAAGGTTCTCAGGCTGGCAATCAACAAGCGAGGCACAGATGAAGGGGCTCTCACTAGAGTTGTCACTACAAGGGCTGAGATTGACATGAAGATCATAAAGGAGGAGTACCACAAAAGGAACAGCGTCACTCTGGATCATGCCATTGGCAAGGACACCACTGGAGACTATGAAAAAATGCTTCTGGCCCTGATAGGACACGGAGATGCTTGAGCTCGTTTTTTCTT-CATGACATTTGCTTCTGATGGTGTCTATATATATAA---CTTATATAGTCTGCC----ATGTTTTCAAATGGTTGCATGTTGTGGAATGGGTTATCCTGGTTTTGTGTG--TGG-TCCTTAATAATCAGTCTTGTGGCTATTGCGTGTCTTGGAAGACTTCAGTGTGATCAGA
		</sequence>
		<sequence>
			<taxon idref="088VCINEHE"/>
			TGAAAACTGACCCCAAGGACGAGTTCCTTGCAATATTGAGAGCCACTGTGAAGTGCTTGACCCGCCCAGAGAAGTACTTTGAGAAGGTTCTCAGGCTGGCAATCAACAAGCGAGGCACAGATGAAGGGGCTCTCACTAGAGTTGTCACTACAAGGGCTGAGATTGACATGAAGATCATAAAGGAGGAGTACCACAAAAGGAACAGCGTCACTCTGGATCATGCCATTGGCAAGGACACCACTGGAGACTATGAAAAAATGCTTCTGGCCCTGATAGGACACGGAGATGCTTGAGCTCGTTTTTTCTT-CATGACATTTGCTTCTGATGGTGTCTATATATATAA---CTTATATAGTCTGCC----ATGTTTTCAAATGGTTGCATGTTGTGGAATGGGTTATCCTGGTTTTGTGTG--TGG-TCCTTAATAATCAGTCTTGTGGCTATTGCGTGTCTTGGAAGACTTCAGTGTGATCAGA
		</sequence>
		<sequence>
			<taxon idref="096LCOCCHi"/>
			-------------------------------------------------------------------------------------------------------------------------------------------------------------------------------------------------------------------------------------------------------------------------------------------------------------------------------------------------------------------------------------------------------------------------------------------------------------------------------------------------
		</sequence>
		<sequence>
			<taxon idref="097VCOIG58"/>
			TGAAAACTGACCCCAAGGACGAGTTCCTTGCAATATTGAGAGCCACTGTGAAGTGCTTGACCCGCCCAGAGAAGTACTTTGAGAAGGTTCTCAGGCTGGCAATCAACAAGCAAGGCACAGATGAAGGGGCTCTCACTAGAGTTGTCACTACAAGGGCTGAGATTGACATGAAGATCATAAAGGAGGAGTACCACAAAAGGAACAGCGTCACTCTGGATCATGCCATTGGCAAGGACACCACTGGAGACTATGAAAAAATGCTTCTGGCCCTGATAGGACACGGAGATGCTTGAGCTCGTTATTTCTT-CATGACATTTGCTTCTGATGGTGTCWATAYATATAA---CTTATATAGTCTGCC----ATGTTTTCAAATGGTTGCATGTTGTGGAATGGGTTATCCTGGTTTTGTGTG--TGG-TCCTTAATAATCAGTCTTRTGGCTATTGCGTGTCTTGGAAGACTTCAGTGTGATCAGA
		</sequence>
		<sequence>
			<taxon idref="106VDAVITA"/>
			TGAAAACTGACCCCAAGGACGAGTTCCTTGCAATATTGAGAGCCACTGTGAAGTGCTTGACCCGCCCAGAGAAGTACTTTGAGAAGGTTCTCAGGCTGGCAATCAACAAACGAGGCACAGATGAAGGGGCTCTCACTAGAGTTGTCACTACAAGGGCTGAGATTGACATGAAGATCATAAAGGAGGAGTACCATAAAAGGAACAGCGTCACTCTGGATCATGCCATTGGCAARGACACCACTGGAGACTATGAAAAAATGCTTCTGGCCCTGATAGGACACGGAGATGCTTGAGCTCGTTATTTCTT-CATGACATTTGCTTCTGATGGTGTCTATATATATAA---CTTATATAGTCTGCC----ATGTTTTCAAATGGTTGCATGTTGTGGAATGGGTTATCCTGGTTTTGTGTG--TGG-TCCTTAATAATCAGTCTTATGGCTATTGCGTGTCTTGGAAGACTTCAGTGTGATCAGA
		</sequence>
		<sequence>
			<taxon idref="110VFICIDV"/>
			TGAAAACTGACCCCAAGGACGAGTTCCTTGCAATATTGAGAGCCACTGTGAAGTGCTTGACCCGCCCAGAGAAGTACTTTGAGAAGGTTCTCAGGCTGGCAATCAACAAACGAGGCACAGATGAAGGGGCTCTCACTAGAGTTGTCACTACAAGGGCTGAGATTGACATGAAGATCATAAAGGAGGAGTACCACAAAAGGAACAGCGTCACTCTGGATCATGCCATTGGCAAGGACACCACTGGAGACTATGAAAAAATGCTTCTGGCCCTGATAGGACACGGAGATGCTTGAGCTCATTATTTCTT-CATGACATTTGCTTCTGATGGTGTCTATATATATAA---CTTATATAGTCTGCC----ATGTTTTCAAATGGTTGCATGTTGTGGAATGGGTTATCCTGGTTTTGCGTG--TGG-TCCTTAATAATCAGTCTTATGGCTATTGCGTGTCTTGGAAGACTTCAGTGTGATCAGA
		</sequence>
		<sequence>
			<taxon idref="111VFLEXDV"/>
			TGAAAACTGACCCCAAGGACGAGTTCCTTGCAATATTGAGAGCCACTGTGAAGTGCTTGACCCGCCCAGAGAAGTACTTTGAGAAGGTTCTYAGGCTGGCAATCAACAAGCGAGGCACAGATGAAGGGGCTCTCACTAGAGTTGTCACTACAAGGGCTGAGATTGACATGAAGATCATAAAGGAGGAGTACCACAAAAGGAACAGYGTCACTCTGGATCATGCCATTGGCAAGGACACCACTGGAGACTATGAAAAAATGCTTCTGGCCCTGATAGGACACGGAGATGCTTGAGCTCGTTATTTCTT-CATGACATTTGCTTCTGATGGTGTCTATRTATATAA---CTTATATARTCTGCC----ATGTTTTCAAATGGTTGCATGTTGTGGAATGGGTTATCCTGGTTTTGTGTG--TGG-TCCTTAATAATCAGTCTTRTGGCTATTGCGTGTCTTGGAAGACTTCAGTGTGATCAGA
		</sequence>
		<sequence>
			<taxon idref="114VGIRDDV"/>
			TGAAAACTGACCCCAAGGACGAGTTCCTTGCAAYATTGAGAGCCACTGTGAAGTGCTTGACCCGCCCAGAGAAGTACTTTGAGAAGGTTCTCAGGCTGGCAATCAACAAGCGAGGCACAGATGAAGGGGCTCTCACTAGAGTTGTCACTACAAGGGCTGAGATTGACATGAAGATCATAAAGGAGGAGTACCACAAAAGGAACAGCGTCACTCTGGATCATGCCATTGGCAAGGACACCACTGGAGACTATGAAAAAATGCTTCTGGCCCTGATAGGACACGGAGATGCTTGAGCTCGTTATTTCTT-CATGACATTTGCTTCTGATGGTGTCTATATATATAA---CTTATATARTCTGCC----AWGTTTTCAAATGGTTGCATGTTGTGGAATGGRTTATCCTGGTTTTGTGTG--TGG-TCCTTAATAATCAGTCTTRTGGCTATKGCGTGTCTTGGAAGACTTCAGTGTGATCAGA
		</sequence>
		<sequence>
			<taxon idref="117VHANCLI"/>
			TGAAAACTGACCCCAAGGACGAGTTCCTTGCAATATTGAGAGCCACTGTGAAGTGCTTGACCCGCCCAGAGAAGTACTTTGAGAAGGTTCTCAGGCTGGCAATCAACAAACGAGGCACAGATGAAGGGGCTCTCACTAGAGTTGTCACTACAAGGGCTGAGATTGACATGAAGATCATAAAGGAGGAGTACCACAAAAGGAACAGCGTCACTCTGGATCATGCCATTGGCAAGGACACCACTGGAGACTATGAAAAAATGCTTCTGGCCCTGATAGGACACGGAGATGCTTGAGCTCATTATTTCTT-CATGACATTTGCTTCTGATGGTGTCTATATATATAA---CTTATATAGTCTGCC----ATGTTTTCAAATGGTTGCATGTTGTGGAATGGGTTATCCTGGTTTTGTGTG--TGG-TCCTTAATAATCAGTCTTATGGCTATTGCGTGTCTTGGAAGACTTCAGTGTGATCAGA
		</sequence>
		<sequence>
			<taxon idref="127VJACQDV"/>
			TGAAAACTGACCCCAAGGACGAGTTCCTTGCAATATTGAGAGCCACTGTGAAGTGCTTGACCCGCCCAGAGAAGTACTTTGAGAAGGTTCTCAGGCTGGCAATCAACAAGCGAGGCACAGATGAAGGGGCTCTCACTAGAGTTGTCACTACAAGGGCTGAGATTGACATGAAGATCATAAAGGAGGAGTACCATAAAAGGAACAGCGTCACTCTGGATCATGCCATTGGCAAGGACACCACTGGAGACTATGAAAAAATGCTTCTGGCCCTGATAGGACACGGAGATGCTTGAGCTCRTTATTTCTT-CATGACATTTGCTTCTGATGGTRTCTATATATATAA---CTTATATAGTCTGCCTGCCATGTTTTCAAATGGTTGCATGTTGTGGAATGGGTTATCCTGGTTTTGTGTG--TGG-TCCTTAATAATCAGTCTTATGGCTATTGCGTGTCTTGGAAGACTTCAGTGTGATCAGA
		</sequence>
		<sequence>
			<taxon idref="129CJAPOP6"/>
			-------------------------------------------------------------------------------------------------------------------------------------------------------------------------------------------------------------------------------------------------------------------------------------------------------------------------------------------------------------------------------------------------------------------------------------------------------------------------------------------------
		</sequence>
		<sequence>
			<taxon idref="134VLABR58"/>
			TGAAAACTGACCCCAAGGACGAGTTCCTTGCAATATTGAGAGCCACTGTGAAGTGCTTGACCCGCCCAGAGAAGTACTTTGAGAAGGTTCTCAGGCTGGCAATCAACAAGCGAGGCACAGATGAAGGGGCTCTCACTAGAGTTGTCACTACAAGGGCTGAGATTGACATGAAGATCATAAAGGAGGAGTACCACAAAAGGAACAGCGTCACTCTGGATCATGCCATTGGCAAGGACACCACTGGAGACTATGAAAAAATGCTTCTGGCCCTGATAGGACACGGAGATGCTTGAGCTCGTTATTTCTT-CATGACATTTGCTTCTGATGGTGTCTATATATATAA---CTTATATAGTCTGCC----ATGTTTTCAAATGGTTGCATGTTGTGGAATGGGTTATCCTGGTTTTGTGTG--TGG-TCCTTAAKAATCAGTCTTATGGCTATTGCGTGTCTTGGAAGACTTCAGTGTGATCAGA
		</sequence>
		<sequence>
			<taxon idref="138VLIUBLA"/>
			TGAAAACTGACCCCAAGGACGAGTTCCTTGCAATATTGAGAGCCACTGTGAAGTGCTTGACCCGCCCAGAGAAGTACTTTGAGAAGGTTCTCAGGCTGGCAATCAACAARCGAGGCACAGATGAAGGGGCTCTCACTAGAGTTGTCACTACAAGGGCTGAGATTGACATGAAGATCATAAAGGAGGAGTACCACAAAAGGAACAGCGTCACTCTGGATCATGCCATTGGCAAGGACACCACTGGAGACTATGAAAAAATGCTTCTGGCCCTGATAGGACACGGAGATGCTTGAGCTCRTTATTTCTT-CATGACATTTGCTTCTGATGGTGTCTATATATATAA---CTTATATAGTCTGCC----ATGTTTTCAAATGGTTGCATGTTGTGGAATGGGTTATCCTGGTTTTGTGTG--TGG-TCCTYAATAATCAGTCTTATGGCTATTGCGTGTCTTGGAAGACTTCAGTGTGATCAGA
		</sequence>
		<sequence>
			<taxon idref="145VMONTDV"/>
			TGAAAACTGACCCCAAGGACGAGTTCCTTGCAAYATTGAGAGCCACTGTGAAGTGCTTGACCCGCCCAGAGAAGTACTTTGAGAAGGTTCTCAGGCTGGCAATCAACAAGCGAGGCACAGATGAAGGGGCTCTCACTAGAGTTGTCACTACAAGGGCTGAGATTGACATGAAGATCATAAAGGAGGAGTACCACAAAAGGAACAGCGTCACTCTGGATCATGCCATTGGCAAGGACACCACTGGAGACTATGAAAAAATGCTTCTGGCCCTGATAGGACACGGAGATGCTTGAGCTCGTTATTTCTT-CATGACATTTGCTTCTGATGGTGTCTATATATATAA---CTTATATAGTCTGCC----ATGTTTTCAAATGGTTGCATGTTGTGGAATAGGTTATCCTGGTTTTGTGTG--TGG-TCCTTAATAATCAGTCTTATGGCTATGGCGTGTCTTGGAAGACTTCAGTGTGATCAGA
		</sequence>
		<sequence>
			<taxon idref="150VMUSTDV"/>
			TGAAAACTGACCCCAAGGACGAGTTCCTTGCAATATTGAGAGCCACTGTGAAGTGCTTGACCCGCCCAGAGAAGTACTTTGAGAAGGTTCTTAGGCTGGCAATCAACAAGCGAGGCACAGATGAAGGGGCTCTYACTAGAGTTGTCACTACAAGGGCTGAGATTGACATGAAGATCATAAAGGAGGAGTACCACAAAAGGAACAGCGTCACTCTGGATCATGCCATTGGCAAGGACACCACTGGAGACTATGAAAAAATGCTTCTGGCCYTGATAGGACACGGAGATGCTTGAGCTCGTTATTTCTT-CATGACATTTGCTTCTGATGGTGTCTATATATATAA---CTTATATAGTCTGCC----ATGTTTTCAAATGGTTGCATGTTGTGGAATGGGTTATCCTGGTTTTGTGTG--TGG-TCCTTAATAATCAGTCTTATGGCTATTGCGTGTCTTGGAAGACTTCAGTGTGATCAGA
		</sequence>
		<sequence>
			<taxon idref="151VNESBDV"/>
			TGAAAACTGACCCCAAGGACGAGTTCCTTGCAATATTGAGAGCCACTGTGAAGTGCTTGACCCGCCCAGAGAAGTACTTTGAGAAGGTTCTTAGGCTGGCAATCAACAAGCGAGGCACAGATGAAGGGGCTCTCACTAGAGTTGTCACTACAAGGGCTGAGATTGACATGAAGATCATAAAGGAGGAGTACCACAAAAGGAACAGCGTCACTCTGGATCATGCCATTGGCAAGGACACCACTGGAGACTATGAAAAAATGCTTCTGGCCCTGATAGRACACGGAGATGCTTGAGCTCGTTATTTCTT-CATGACATTTGCTTCTGATGGTGTCTATGTATATAA---CTTATATAGTCTGCC----ATGTTTTCAAATGGTTGCATGTTGTGGAATGGGTTATCCTGGTTTTGTGTG--TGG-TCCTTAATAATCAGTCTTGTGGCTATTGCGTGTCTTGGAAGACTTCAGTGTGATCAGA
		</sequence>
		<sequence>
			<taxon idref="155VPALMDV"/>
			TGAAAACTGACCCCAAGGACGAGTTCCTTGCAATATTGAGAGCCACTGTGAAGTGCTTGACCCGCCCAGAGAAGTACTTTGAGAAGGTTCTYAGGCTGGCAATCAACAAGCGAGGCACAGATGAAGGGGCTCTCACTAGAGTTGTCACTACAAGGGCTGAGATTGACATGAAGATCATAAAGGAGGAGTACCACAAAAGGAACAGCGTCACTCTGGATCATGCCATTGGCAAGGACACCACTGGAGACTATGAAAAAATGCTTCTGGCCCTGATAGGACACGGAGATGCTTGAGCTCGTTWTTTCTT-CATGACATTTGCTTCTGATGGTGTCTATATATATAATAACTTATATAGTCTGCC----GTGTTTTCAAATGGTTGCATGTTGTGGAATGGGTTATCCTGGTTTTGTGTG--TGG-TCCTTAATAATCAGTCTTGTGGCTATTGCGTGTCTTGGAAGACTTCAGTGTGATCAGA
		</sequence>
		<sequence>
			<taxon idref="166VPIASGA"/>
			TGAAAACTGACCCCAAGGACGAGTTCCTTGCAATATTGAGAGCCACTGTGAAGTGCTTGACCCGCCCAGAGAAGTACTTTGAGAAGGTTCTTAGGCTGGCAATCAACAAGCAAGGCACAGATGAAGGGGCTCTCACTAGAGTTGTCACTACAAGGGCTGAGATTGACATGAAGATCATAAAGGAGGAGTACCACAAAAGGAACAGCGTCACTCTGGATCATGCCATTGGCAAGGACACCACTGGAGACTATGAAAAAATGCTTCTGGCCCTGATAGGACACGGAGATGCTTGAGCTCGTTATTTCTT-CATGACATTTGCTTCTGATGGTGTCTATATATATAA---CTTATATAGTCTGCC----ATGTTTTCAAATGGTTGCATGTTGTGGAATGGGTTATCCTGGTTTTGTGTG--TGG-TCCTTAATAATCAGTCTTATGGCTATTGCGTGTCTTGGAAGACTTCAGTGTGATCAGA
		</sequence>
		<sequence>
			<taxon idref="172VPIASLI"/>
			TGAAAACTGACCCCAAGGACGAGTTCCTTGCAATATTGAGAGCCACTGTGAAGTGCTTGACCCGCCCAGAGAAGTACTTTGAGAAGGTTCTTAGGCTGGCAATCAACAAGCAAGGCACAGATGAAGGGGCTCTCACTAGAGTTGTCACTACAAGGGCTGAGATTGACATGAAGATCATAAAGGAGGAGTACCACAAAAGGAACAGCGTCACTCTGGATCATGCCATTGGCAAGGACACCACTGGAGACTATGAAAAAATGCTTCTGGCCCTGATAGGACACGGAGATGCTTGAGCTCGTTATTTCTT-CATGACATTTGCTTCTGATGGTGTCTATATATATAA---CTTATATAGTCTGCC----ATGTTTTCAAATGGTTGCATGTTGTGGAATGGGTTATCCTGGTTTTGTGTG--TGG-TCCTTAATAATCAGTCTTATGGCTATTGCGTGTCTTGGAAGACTTCAGTGTGATCAGA
		</sequence>
		<sequence>
			<taxon idref="174VPOPEDV"/>
			TGAAAACTGACCCCAAGGACGAGTTCCTTGCAATATTGAGAGCCACTGTGAAGTGCTTGACCCGCCCAGAGAAGTACTTTGAGAAGGTTCTTAGGCTGGCAATCAACAAGCGAGGCACAGATGAAGGGGCTCTCACTAGAGTTGTCACTACAAGGGCTGAGATTGACATGAAGATCATAAAGGAGGAGTACCACAAAAGGAACAGYGTCACTCTGGATCATGCCATTGGCAAGGACACCACTGGAGACTATGAAAAAATGCTTCTGGCCCTGATAGGACACGGAGATGCTTGAGCTCGTTATTTCTT-CATGACATTTGCTTCTGATGGTGTCTATRTATATAA---CTTATATAGTCTGCC----ATGTTTTCAAATGGTTGCATGTTGTGGAATGGGTTATCCTGGTTTTGTGTG--TGG-TCCTTAATAATCAGTCTTATGGCTATTGCGTGTCTTGGAAGACTTCAGTGTGATCAGA
		</sequence>
		<sequence>
			<taxon idref="183VPSEUSH"/>
			TGAAAACTGACCCCAAGGACGAGTTCCTTGCAATATTGAGAGCCACTGTGAAGTGCTTGACCCGCCCAGAGAAGTACTTTGAGAAGGTTCTCAGGCTGGCAATCAACAAACGAGGCACAGATGAAGGGGCTCTCACTAGAGTTGTCACTACAAGGGCTGAGATTGACATGAAGATCATAAAGGAGGAGTACCACAAAAGGAACAGCGTCACTYTGGATCATGCCATTGGCAAGGACACCACTGGAGACTATGAAAAAATGCTTCTGGCCCTGATAGGACACGGAGATGCTTGAGCTCATTATTTCTT-CATGACATTTGCTTCTGATGGTGTCTATATATATAA---CTTATATAGTCTGCC----ATGTTTTCAAATGGTTGCATGTTGTGGAATGGGTTATCCTGGTTTTGTGTG--TGG-TCCTTAATAATCAGTCTTATGGCTATTGCGTGTCTTGGAAGACTTCAGTGTGATCAGA
		</sequence>
		<sequence>
			<taxon idref="185VQINLLU"/>
			TGAAAACTGACCCCAAGGACGAGTTCCTTGCAATATTGAGAGCCACTGTGAAGTGCTTGACCCGCCCAGAGAAGTACTTTGAGAAGGTTCTCAGGCTGGCAATCAACAAACGAGGCACAGATGAAGGGGCTCTCACTAGAGTTGTCACTACAAGGGCTGAGATTGACATGAAGATCATAAAGGAGGAGTACCAYAAAAGGAACAGCGTCACTCTGGATCATGCCATTGGCAAGGACACCACTGGAGACTATGAAAAAATGCTTCTGGCCCTGATAGGACACGGAGATGCTTGAGCTCGTTATTTCTT-CATGACATTTGCTTCTGATGGTGTCTATATATATAA---CTTATATAGTCTGCC----ATGTTTTCAAATGGTTGCATGTTGTGGAATGGGTTATCCTGGTTTTGTGTG--TGG-TCCTTAATAATCAGTCTTATGGCTATTGCGTGTCTTGGAAGACTTCAGTGTGATCAGA
		</sequence>
		<sequence>
			<taxon idref="191VQUINSH"/>
			TGAAAACTGACCCCAAGGACGAGTTCCTTGCAATATTGAGAGCCACTGTGAAGTGCTTGACCCGCCCAGAGAAGTACTTTGAGAAGGTTCTCAGGCTGGCAATCAACAAGCGAGGCACAGATGAAGGGGCTCTCACTAGAGTTGTCACTACAAGGGCTGAGATTGACATGAAGATCATAAAGGAGGAGTACCATAAAAGGAACAGCGTCACTCTGGATCATGCCATTGGCAAGGACACCACTGGAGACTATGAAAAAATGCTTCTGGCCCTGATAGGACACGGAGATGCTTGAGCTCRTTATTTCTT-CATGACATTTGCTTCTGATGGTGTCTATATATATAA---CTTATATAGTCTGCC----ATGTTTTCAAATGGTTGCATGTTGTGGAATGGGTTATCCTGGTTTTGTGTG--TGG-TCCTTAATAATCAGTCTTATGGCTATTGCGTGTCTTGGAAGACTTCAGTGTGATCAGA
		</sequence>
		<sequence>
			<taxon idref="200VRIPA58"/>
			TGAAAACTGACCCCAAGGACGAGTTCCTTGCAATATTGAGAGCCACTGTGAAGTGCTTGACCCGCCCAGAGAAGTACTTTGAGAAGGTTCTCAGGCTGGCAATCAACAAGCGAGGCACAGATGAAGGGGCTCTCACTAGAGTTGTCACTACAAGGGCTGAGATTGACATGAAGATCATAAAGGAGGAGTACCACAAAAGGAACAGCGTCACTCTGGATCATGCCATTGGCAAGGACACCACTGGAGACTATGAAAAAATGCTTCTGGCCCTGATAGGACACGGAGATGCTTGAGCTCGTTATTTCTT-CATGACATTTGCTTCTGATGGTGTCTATATATATAA---CTTATATAGTCTGCC----ATGTTTTCAAATGGTTGCATGTTGTGGAATGGGTTATCCTGGTTTTGTGTG--TGG-TCCTTAATAATCAGTCTTGTGGCTATTGCGTGTCTTGGAAGACTTCAGTGTGATCAGA
		</sequence>
		<sequence>
			<taxon idref="213VROMAJI"/>
			TGAAAACTGACCCCAAGGACGAGTTCCTTGCAATATTGAGAGCCACTGTGAAGTGCTTGACCCGCCCAGAGAAGTACTTTGAGAAGGTTCTCAGGCTGGCAATCAACAAGCGAGGCACAGATGAAGGGGCTCTCACTAGAGTTGTCACTACAAGGGCTGAGATTGACATGAAGATCATAAAGGAGGAGTACCATAAAAGGAACAGCGTCACTCTGGATCATGCCATTGGCAAGGACACCACTGGAGACTATGAAAAAATGCTTCTGGCCCTGATAGGACACGGAGATGCTTGAGCTCGTTATTTCTT-CATGACATTTGCTTCTGATGGTGTCTATATATATAA---CTTATATAGTCTGCC----ATGTTTTCAAATGGTTGCATGTTGTGGAATGGGTTATCCTGGTTTTGTGTG--TGG-TCCTTAATAATCAGTCTTATGGCTATTGCGTGTCTTGGAAGACTTCAGTGTGATCAGA
		</sequence>
		<sequence>
			<taxon idref="221VROTUDV"/>
			TGAAAACTGACCCCAAGGACGAGTTCCTTGCAATATTGAGAGCCACTGTGAAGTGCTTGACCCGCCCAGAGAAGTACTTTGAGAAGGTTCTCAGGCTGGCAATCAACAAGCGAGGCACTGATGAAGGGGCTCTCACTAGAGTTGTCACTACAAGGGCTGAGATTGACATGAAGATCATAAAGGAGGAGTACCACAAAAGGAACAGCGTCACTCTGGATCATGCCATTGGYAAGGACACCACTGGAGACTATGAAAAAATGCTTCTGGCCCTGATAGGACRCGGAGATGCTTGAGCYCGTTATTTCTT-CAGGACATTTGCTTCTGATGGTGTCTATATATATAA---CTTATATAGTCTGCC----CTGTTTTCAAATGGTTGCATGTTGTGGAATGGGTCATCCTGGTTTTGTGTG--TGG-TCCTTAATAATCAGTCTTATGGCTATTGCGTGTCTTGGAAGACTTCAGTGTGATCAGA
		</sequence>
		<sequence>
			<taxon idref="224VROTUMU"/>
			TGAAAACTGACCCCAAGGACGAGTTCCTTGCAATATTGAGAGCCACTGTGAAGTGCTTGACCCGCCCAGAGAAGTACTTTGAGAAGGTTCTCAGGCTGGCAATCAACAAGCGAGGCACTGATGAAGGGGCTCTCACTAGARTTGTCACTACAAGGGCTGAGATTGACATGAAGATCATAAAGGAGGAGTACCACAAAAGGAACAGCGTCACTCTGGATCATGCCATTGGCAAGGACACCACTGGAGACTATGAAAAAATGCTTCTGGCCCTGATAGGACACGGAGATGCTTGAGCCCGTTATTTCTT-CAGGACATTTGCTTCTGATGGTGTCTATATATATAA---CTTATATAGTCTGCC----CTGTTTTCAAATGGTTGCATGTTGTGGAATGGGTCATCCTGGTTTTGTGTG--TGG-TCCTTAATAATCAGTCTTATGGCTATTGCGTGTCTTGGAAGACTTCAGTGTGATCAGA
		</sequence>
		<sequence>
			<taxon idref="229VRUPE58"/>
			TGAAAACTGACCCCAAGGACGAGTTCCTTGCAATATTGAGAGCCACTGTGAAGTGCTTGACCCGCCCAGAGAAGTACTTTGAGAAGGTTCTCAGGCTGGCAATCAACAAGCGAGGCACAGATGAAGGGGCTCTCACTAGAGTTGTCACTACAAGGGCTGAGATTGACATGAAGATCATAAAGGAGGAGTACCACAAAAGGAACAGCGTCACTCTGGATCATGCCATTGGCAAGGACACCACTGGAGACTATGAAAAAATGCTTCTGGCCCTGATAGGACACGGAGATGCTTGAGCTCGTTATTTCTT-CATGACATTTGCTTCTGATGGTGTCTATATATATAA---CTTATATAATCTGCC----ATGTTTTCAAATGGTTGCATGTTGTGGAATGGGTTATCCTGGTTTTGTGTG--TGG-TCCTTAATAATCAGTCTTGTGGCTATTGCGTGTCTTGGAAGACTTCAGTGTGATCAGA
		</sequence>
		<sequence>
			<taxon idref="234VSHENME"/>
			TGAAAACTGACCCCAAGGACGAGTTCCTTGCAATATTGAGAGCCACTGTGAAGTGCTTGACCCGCCCAGAGAAGTACTTTGAGAAGGTTCTYAGGCTGGCAATCAACAAGCRAGGCACAGATGAAGGGGCTCTCACTAGAGTTGTCACTACAAGGGCTGAGATTGACATGAAGATCATAAAGGAGGAGTACCACAAAAGGAACAGCGTCACTCTGGATCATGCCATTGGCAAGGACACCACTGGAGACTATGAAAAAATGCTTCTGGCCCTGATAGGACACGGAGATGCTTGAGCTCGTTATTTCTT-CATGACATTTGCTTCTGATGGTGTCTATATATATAA---CTTATATAGTCTGCC----ATGTTTTCAAATGGTTGCATGTTGTGGAATGGGTTATCCTGGTTTTGTGTG--TGG-TCCTTAATAATCAGTCTTATGGCTATTGCGTGTCTTGGAAGACTTCAGTGTGATCAGA
		</sequence>
		<sequence>
			<taxon idref="242VSHUTDV"/>
			TGAAAACTGACCCCAAGGACGAGTTCCTTGCAATATTGAGAGCCACTGTGAAGTGCTTGACCCGCCCAGAGAAGTACTTTGAGAAGGTTCTTAGGCTGGCAATCAACAAGCGAGGCACAGATGAAGGGGCTCTCACTAGAGTTGTCACTACAAGGGCTGAGATTGACATGAAGATCATAAAGGAGGAGTACCACAAAAGGAACAGCGTCACTCTGGATCATGCCATTGGCAAGGACACCACTGGAGACTATGAAAAAATGCTTCTGGCCCTGATAGGACACGGAGATGCTTGAGCTCGTTATTTCTT-CATGACATTTGCTTCTGATGGTGTCTATATATATAA---CTTATATAGTCTGCC----ATGTTTTCAAATGGTTGCATGTTGTGGAATGAGTTATCCTGGTTTTGTGTG--TGG-TCCTTAATAATCAGTCTTATGGCCATTGCGTGTCTTGGAAGACTTCAGTGTGATCAGA
		</sequence>
		<sequence>
			<taxon idref="247PSPP588"/>
			TGAAAACTGACCCCAAGGACGAGTTCCTTGCAATATTGAGAGCCACAGTGAAGTGCTTGACCCGCCCAGAGAAGTACTTTGAGAAGGTTCTCAGGCTGGCAATCAACAAGCGAGGCACAGAAGAAGGGGCTCTCACTAGAGTTGTCACTACAAGGGCTGAGATTGACATGAAGATCATAAAGGAGGAGTACCACAAAAGGAACAGTGTCACTCTGGATCATGCCATTAGCAAGGACACCACTGGAGACTATGAAAAAATGCTTCTGGCCCTGATAGGACATGGAGATGCTTGAGCTCCTTATATATA-TATATATATATA-------------TATATATATAATAACTTATATAGTCCACC----ATCTTTGCGAATGGTTGCATGTTGTGAAATGGGTTATCCTGGTTTTGTGTGTGTGG-TCCTTAATAATCCGTCTTATGGCTGTTGAGTCTCTTGGAAGACTTCAGTGTGATCAGA
		</sequence>
		<sequence>
			<taxon idref="267VSYLVDV"/>
			TGAAAACTGACCCCAAGGACGAGTTCCTTGCAATATTGAGAGCCACTGTGAAGTGCTTGACCCGCCCAGAGAAGTACTTTGAGAAGGTTCTCAGGCTGGCAATCAACAAGCGAGGCACAGATGAAGGGGCTCTCACTAGAGTTGTCACTACAAGGGCTGAGATTGACATGAAGATCATAAAGGAGGAGTACCATAAAAGGAACAGCGTCACTCTGGATCATGCCATTGGCAAGGACACCACTGGAGACTATGAAAAAATGCTTCTGGCCCTGATAGGACACGGAGATGCTTGAGCTCGTTATTTCTT-CATGACATTTGCTTCTGATGGTATCTATATATATAA---CTTATATAGTCTGCCTGCCATGTTTTCAAATGGTTGCATGTTGTGGAATGGGTTACCCTGGTTTTGTGTG--TGG-TCCTTAATAATCAGTCTTATGGCTATTGCGTGTCTTGGAAGACTTCAGTGTGATCAGA
		</sequence>
		<sequence>
			<taxon idref="271VTILIDV"/>
			TGAAAACTGACCCCAAGGACGAGTTCCTTGCAATATTGAGAGCCACTGTGAAGTGCTTGACCCGCCCAGAGAAGTACTTTGAGAAGGTTCTCAGGCTGGCAATCAACAAGCGAGGCACAGATGAAGGGGCTCTCACTAGAGTTGTCACTACAAGGGCTGAGATTGACATGAAGATCATAAAGGAGGAGTACCAYAAAAGGAACAGCGTCACTCTGGATCAYGCCATTGGCAAGGACACCACTGGAGACTATGAAAAAATGCTTCTGGCCCTGATAGGACACGGAGATGCTTGAGCTCGTTWTTTCTT-CATGACATTTGCTTCTGATGGTGTCTATATATATAA---CTTATATAGTCTGCC----ATGTTTTCAAATGGTTGCATGTTGTGGAATGGGTTATCCTGGTTTTGTGTG--TGG-TCCTTAATAATCAGTCTTRTGGCTATTGCGTGTCTTGGAAGACTTCAGTGTGATCAGA
		</sequence>
		<sequence>
			<taxon idref="276VTRELDV"/>
			TGAAAACTGACCCCAAGGACGAGTTCCTTGCAATATTGAGAGCCACTGTGAAGTGCTTGACCCGCCCAGAGAAGTACTTTGAGAAGGTTCTYAGGCTGGCAATCAACAAGCGAGGCACAGATGAAGGGGCTCTCACTAGAGTTGTCACTACAAGGGCTGAGATTGACATGAAGATCATAAAGGAGGAGTACCACAAAAGGAACAGYGTCACTCTGGATCATGCCATTGGCAAGGACACCACTGGAGACTATGAAAAAATGCTTCTGGCCCTGATAGGACACGGAGATGCTTGAGCTCGTTATTTCTT-CATGACATTTGCTTCTGATGGTGTCTATRTATATAA---CTTATATARTCTGCC----ATGTTTTCAAATGGTTGCATGTTGTGGAATGGGTTATCCTGGTTTTGTGTG--TGG-TCCTTAATAATCAGTCTTRTGGCTATTGCGTGTCTTGGAAGACTTCAGTGTGATCAGA
		</sequence>
		<sequence>
			<taxon idref="287VVINICH"/>
			TGAAAACTGACCCCAAGGACGAGTTCCTTGCAATATTGAGAGCCACTGTGAAGTGCTTGACCCGCCCAGAGAAGTACTTTGAGAAGGTTCTCAGGCTGGCAATCAACAAGCGAGGCACAGATGAAGGGGCTCTCACTAGAGTTGTCACTACAAGGGCTGAGATTGACATGAAGATCATAAAGGAGGAGTACCATAAAAGGAACAGCGTCACTCTGGATCATGCCATTGGCAAGGACACCACTGGAGACTATGAAAAAATGCTTCTGGCCCTGATAGGACACGGAGATGCTTGAGCTCGTTATTTCTT-CATGACATTTGCTTCTGATGGTATCTATATATATAA---CTTATATAGTCTGCCTGCCATGTTTTCAAATGGTTGCATGTTGTGGAATGGGTTACCCTGGTTTTGTGTG--TGG-TCCTTAATAATCAGTCTTATGGCTATTGCGTGTCTTGGAAGACTTCAGTGTGATCAGA
		</sequence>
		<sequence>
			<taxon idref="301VVULPDV"/>
			TGAAAACTGACCCCAAGGACGAGTTCCTTGCAAYATTGAGAGCCACTGTGAAGTGCTTGACCCGCCCAGAGAAGTACTTTGAGAAGGTTCTCAGGCTGGCAATCAACAAGCGAGGCACAGATGAAGGGGCTCTCACTAGAGTTGTCACTACAAGGGCTGAGATTGACATGAAGATCATAAAGGAGGAGTACCACAAAAGGAACAGCGTCACTCTGGATCATGCCATTGGCAAGGACACCACTGGAGACTATGAAAAAATGCTTCTGGCCCTGATAGGACACGGAGATGCTTGAGCTCGTTATTTCTT-CATGACATTTGCTTCTGATGGTGTCTATATATATAA---CTTATATAGTCTGCC----AAGTTTTCAAATGGTTGCATGTTGTGGAATGGGTTATCCTGGTTTTGTGTG--TGG-TCCTTAATAATCAGTCTTATGGCTATKGCGTGTCTTGGAAGACTTCAGTGTGATCAGA
		</sequence>
		<sequence>
			<taxon idref="304VWELSWA"/>
			TGAAAACTGACCCCAAGGACGAGTTCCTTGCAATATTGAGAGCCACTGTGAAGTGCTTGACCCGCCCAGAGAAGTACTTTGAGAAGGTTCTYAGGYTGGCAATCAACAAGCGAGGCACAGATGAAGGGGCTCTCACTAGAGTTGTCACYACAAGGGCTGAGATTGACATGAAGATCATAAAGGAGGAGTACCAYAAAAGGAACAGCGTCACTCTGGATCATGCCATTGGCAAGGACACCACTGGAGACTATGAAAAAATGCTTCTGGCCCTGATAGGACACGGAGATGCTTGAGCTCGTTATTTCTT-CATGACATTTGCTTCTGATGGTGTCTATATATATAA---CTTATATAGTCTGCC----ATGTTTTCAAATGGTTGCATGTTGTGGAATGGGTTATCCTGGTTTTGCGTG--TGG-TCCTTAATAATCAGTCTTATGGCTATTGCGTGTCTTGGAAGACTTCAGTGTGATCAGA
		</sequence>
		<sequence>
			<taxon idref="309VYENSYA"/>
			TGAAAACTGACCCCAAGGACGAGTTCCTTGCAATATTGAGAGCCACTGTGAAGTGCTTGACCCGCCCAGAGAAGTACTTTGAGAAGGTTCTYAGGCTGGCAATCAACAAGCRAGGCACAGATGAAGGGGCTCTCACTAGAGTTGTCACTACAAGGGCTGAGATTGACATGAAGATCATAAAGGAGGAGTACCACAAAAGGAACAGCGTCACTCTGGATCATGCCATTGGCAAGGACACCACTGGAGACTATGAAAAAATGCTTCTGGCCCTGATAGGACACGGAGATGCTTGAGCTCGTTATTTCTT-CATGACATTTGCTTCTGATGGTGTCTATATATATAA---CTTATATAGTCTGCC----ATGTTTTCAAATGGTTGCATGTTGTGGAATGGGTTATCCTGGTTTTGTGTG--TGG-TCCTTAAYAATCAGTCTTATGGCTATTGCGTGTCTTGGAAGACTTCAGTGTGATCAGA
		</sequence>
	</alignment>

	<!-- The sequence alignment (each sequence refers to a taxon above).         -->
	<!-- ntax=53 nchar=650                                                       -->
	<alignment id="alignment7" dataType="nucleotide">
		<sequence>
			<taxon idref="002VACER58"/>
			CACAGCGAAACTGGAGCTGTTGAAGAGCTTGGGAGCTGATTTGACGATTGACTACASTAAGGWGAACTTTGAAGATTTGGCAGAGAAATTCGATGTAGTTTATGATGCAGTTGGTAAGATCTTGTGTTTAKTGCTCATTGT-GAGGAGTCACTTATTGCACTATTGTCCTTTGTAGCTTATT-GAAATTTAATTCCCCAGCTCCATATTTGTTTGGGCCTGGTTTGATA-GAGTAAATTGATGGTGGATGAACAC----WACTTTTT-CCTTTCTACATTAACAGGGCAGTGTGATAAGGCAGTGAAGGTAGTGAAAGAAGGAGGCAGCGTGGTGGCATTAACAGGTGCCGTGACACCTCCTGGTTTCAGATTTGTAGTAACTTCAAATGGAGAGGTGTTGAAGAAACTGAACCCATATTTGGAGAGCGGGAAGGTGAAGCCAGTGGTTGATCCCAAGGGACCATTTCCATTTTCTCAGGTTGTTGAAGCTTTCTCCTACGTTGAAACAAGCCGAGCCACTGGAAAGATAGTTATACATCCGATTCCATGAGAGAAGAGACACAGTAAAACTCGGTCACTATGGA----GATGTATGATTGGAATGAAACCTGAGAAATTTTCAGTTTGATGTATAAATATTAAATATAT
		</sequence>
		<sequence>
			<taxon idref="009VADENXI"/>
			CACAGCGAAACTGGAGCTGTTGAAGAGCTTGGGAGCTGATTTGACGATTGACTACACTAAGGAGAACTTTGAAGATTTGGCAGAGAAATTCGATGTAGTTTATGATGCAGTTGGTAAGTTCTTGTGTTTATTGCTCATTTT-GAGGAGTCACTTATTGCACTATTGTCCTTTGTAGCTTATT-GAAATTTAATTCCCCAGCTCCATATTTGTTTGGGCCTGGTTTGATA-RAGTAAATTGATGGTGGATGAACAC----AACTTTTT-CCTTTCTACATTAACAGGGCAGTGTGATAAGGCAGTGAAGGTAGTGAAAGAAGGAGGCAGCGTGGTGGCATTAACAGGTGCCGTGACGCCTCCTGGTTTCAGATTTGTAGTAACTTCAAATGGAGAGGTGTTGAAGAAACTGAACCCATATTTGGAGAGCGGGAAGGTGAAGCCAGTGGTTGATCCCAAGGGACCATTTCCATTTTCTCAGGTTGTTGAAGCTTTCTCCTATGTTGAAACAAGCCGAGCCACTGGAAAGATAGTTATACATCCGATTCCATGAGAGAAGAG----AGTAAAACTCGGTCACTATGGA----GATGTATGATTGGAATGAAACCTGAGAAATTTTCAGTTTGATGTATAAATATTCAATATAT
		</sequence>
		<sequence>
			<taxon idref="011VADSTAN"/>
			CACAGCGAAACTGGAGCTGTTGAAGAGCTTGGGAGCTGATTTGACGATTGACTACACTAAGGAGAACTTTGAAGATTTGGCAGAGAAATTCGATGTAGTTTATGATGCAGTTGGTAAGTTCTTGTGTTTATTGCTCATTTT-GAGGAGTCACTTATTGCACTATTGTCCTTTGTAGCTTATT-GAAATTTAATTCCCCAGCTCCATATTTGTTTGGGCCTGGTTTGATA-GAGTAAATTGATGGTGGATGAACAC----AACTTTTT-CCTTTCTACATTAACAGGGCAGTGTGATAAGGCAGTGAAGGTAGTGAAAGAAGGAGGCAGCGTGGTGGCATTAACAGGTGCCGTGACGCCTCCTGGTTTCAGATTTGTAGTAACTTCAAATGGAGAGGTGTTGAAGAAACTGAACCCATATTTGGAGAGCGGGAAGGTGAAGCCAGTGGTTGATCCCAAGGGACCATTTCCATTTTCTCAGGTTGTTGAAGCTTTCTCCTACGTTGAAACAAGCCGAGCCACTGGAAAGATAGTTATACATCCGATTCCATGAGAGAAGAG----AGTAAAACTTGGTCACTATGGA----GATGTATGATTGGAATGAAACCTAAGAAATTTTCAGTTTGATATATAAATATTCAATATAT
		</sequence>
		<sequence>
			<taxon idref="030VAESTAR"/>
			CACAGCGAAACTGGAGCTGTTGAAGAGCTTGGGAGCTGATTTGACGATTGACTACACTAAGGAGAACTTTGAAGATTTGGCAGAGAAATTCGATGTAGTTTATGATGCAGTTGGTAAGTTCTTGTGTTTATTGCTCATTKT-GAGGAGTCACTTATTGCACTATTGTCCTTTGTAGCTTATT-GAAATTTAATTCCCCAGCTCCATATTTGTTTGGGCCTGGTTTGATA-GAGTAAATTGATGGTGGATGAACAC----WACTTTTT-CCTTTCTACATTAACAGGGCAGTGTGATAAGGCAGTGAAGGTAGTGAAAGAAGGAGGCAGCGTGGTGGCATTAACAGGTGCCGTGACACCTCCTGGTTTCAGATTTGTAGTAACTTCAAATGGAGAGGTGTTGAAGAAACTGAACCCATATTTGGAGAGCGGGAAGGTGAAGCCAGTGGTTGATCCCAAGGGACCATTTCCATTTTCTCAGGTTGTTGAAGCTTTCTCCTACGTTGAAACAAGCCGAGCCACTGGAAAGATAGTTATACATCCGATTCCATGAGAGAAGAGACACAGTAAAACTCGGTCACTATGGA----GATGTATGATTGGAATGAAACCTGAGAAATTTTCAGTTTGATGTATAAATATTAAATATAT
		</sequence>
		<sequence>
			<taxon idref="033VAESTLI"/>
			CACAGCGAAACTGGAGCTGTTGAAGAGCTTGGGAGCTGATTTGACGATTGACTACACTAAGGAGAACTTTGAAGATTTGGCAGAGAAGTTCGATGTAGTTTATGATGCAGTTGGTAAGTTCTTGTGTTTATTGCTCATTTT-GAGGAGTCACTTATTGCACTATTGTCCTTTGTAGCTTATT-GAAATTTAATTCCCCAGCTCCATATTTGTTTGGGCCTGGTTTGATA-GAGTAAATTGATGGTGGATGAACAC----TACTTTTT-CCTTTCTACATTAACAGGGCAGTGTGATAAGGCAGTGAAGGTAGTGAAAGAAGGAGGCAGCGTGGTGGCATTAACTGGTGCCGTGACACCTCCTGGTTTCAGATTTGTAGTAACTTCAAATGGAGAGGTGTTGAAGAAACTGAACCCATATTTGGAGAGCGGGAAGGTGAAGCCAGTTGTTGATCCCAAGGGACCATTTCCATTTTCTCAGGTTGTTGAAGCTTTCTCCTACGTTGAAACAAGCCGAGCCACTGGAAAGATAGTTATACATCCGATTCCATGAGGGAAGAGACACAGTAAAACTCTGTCACTATGGA----GATGTATGATTGGAATGAAACCTGAGAAATTTTCAGTTTGATGTATAAATATTAAATGTAT
		</sequence>
		<sequence>
			<taxon idref="044VAMURZU"/>
			CACAGCGAAACTGGAGCTGTTGAAGAGCTTGGGAGCTGATTTGACGATTGACTACACTAAGGAGAACTTTGAAGATTTGGCAGAGAAATTCGATGTAGTTTATGATGCAGTTGGTAAGTTCTTGTGTTTATTGCTCATTTT-GAGGAGTCACTTATTGCACTATTGTCCTTTGTAGCTTATT-GAAATTTAATTCCCCAGCTCCATATTTGTTTGGGCCTGGTTTGATA-GAGTAAATTGATGGTGGATGAACAC----WACTTTTT-CCTTTCTACATTAACAGGGCAGTGTGATAAGGCAGTGAAGGTAGTGAAAGAAGGAGGCAGCGTGGTGGCATTAACAGGTGCCGTGACACCTCCTGGTTTCAGATTTGTAGTAACTTCAAATGGAGAGGTGTTGAAGAAACTGAACCCATATTTGGAGAGCGGGAAGGTGAAGCCAGTGGTTGATCCCAAGGGACCATTTCCATTTTCTCAGGTTGTTGAAGCTTTCTCCTACGTTGAAACAAGCCGAGCCACTGGAAAGATAGTTATACATCCGATTCCATGAGAGAAGAG----AGTAAAACTCGGTCACTATGGA----GATGTATGATGGGAATGAAACCTGAGAAATTTTCAGTTTGATGTATAAATATTCAATATAT
		</sequence>
		<sequence>
			<taxon idref="049VARIZDV"/>
			CACAGCGAAACTGGAGCTGTTGAAGAGCTTGGGAGCTGATTTGACGATTGACTACACTAAGGAGAACTTTGAAGATTTGGCAGAGAAATTCGATGTAGTTTATGATGCAGTTGGTAAGTTCTTGTGTTTATTGCTCATTTT-GAGGAGTCACTTATTGCACTATTGTCGTTTGTAGCTTATT-GAAATTTAATTCCCCAGCTCCATATTTGTTTGGGCCTGGTTTGATA-GAGTAAATTGATGGTGGATGAACAC----AACTTTTT-CCTTTCTACATTAACAGGGCAGTGTGATAAGGCAGTGAAGGTAGTGAAAGAAGGAGGCAGCGTGGTGGCATTAACAGGTGCCGTGACACCTCCTGGTTTCAGATTTGTAGTAACTTCAAATGGAGAGGTGTTGAAGAAACTGAACCCATATTTGGAGAGCGGGAAGGTGAAGCCAGTGGTTGATCCCAAGGGACCATTTCCATTTTCTCAGGTTGTTGAAGCTTTCTCCTACGTTGAAACAAGCCGAGCCACTGGAAAGATAGTTATACATCCGATTCCATGAGAGAAGAGACACAGTAAAACTCGGTCACTATGGA----GATGTATGATTGGAATGAAACCTGAGAAATTTTCAGTTTGATGTATAAATATTAAATATAT
		</sequence>
		<sequence>
			<taxon idref="052VBASHBA"/>
			CACAGCGAAACTGGAGCTGTTGAAGAGCTTGGGAGCTGATTTGACGATTGACTACACTAAGGAGAACTTYGAAGATTTGGCAGAGAAATTCGATGTAGTTTATGATGCAGTTGGTAAGATCTTGTGTTTATTGCTCATTGT-GAGGAGTCACTTATTGCACTATTGTCCTTTGTAGCTTATT-GAAATTTAATTCCCCAGCTCCATATTTGTTTGGGCCYGGTTTGATA-GAGTAAATTGATGGTGGATGAACAC----WACTTTTT-CCTTTCTACATTAACAGGGCAGTGTGATAAGGCAGTGAASGTAGTGAAAGAAGGAGGCAGCGTGGTGGCATTAACAGGTGCCGTGACGCCTCCTGGTTTCAGATTTGTAGTAACTTCAAATGGAGAGGTGTTGAAGAAACTGAACCCATATTTGGAGAGCGGGAAGGTGAAGCCAGTGGTTGATCCCAAGGGACCATTTCCATTTTCTCAGGTTGTTGAAGCTTTCTCCTACGTTGAAACAAGCCGAGCCACTGGAAAGATAGTTATACATCCGATTCCATGAGAGAAGAG----AGTAAAACTCGGTCACTATGGA----GATGTATGATTGGAATGAAACCTGAGAAATTTTCAGTTTGATGTATAAATATTCAATATAT
		</sequence>
		<sequence>
			<taxon idref="054VBELLME"/>
			CACAGCGAAACTGGAGCTGTTGAAGAGCTTGGGAGCTGATTTGACGATTGACTACACTAAGGAGAACTTTGAAGATTTGGCAGAGAAATTCGATGTAGTTTATGATGCAGTTGGTAAGATCTTGTGTTTATTGCTCATTGT-GAGGAGTCACTTATTGCACTATTGTCCTTTGTAGCTTWTT-GAAATTTAATTCCCCAGCTCCATATTTGTTTGGGCCTGGTTTGATA-GAGTAAATTGATGGTGGATGAACAC----WACTTTTT-CCTTTCTACATTAACAGGGCAGTGTGATAAGGCAGTGAAGGTAGTGAAAGAAGGAGGCAGCGTGGTGGCATTAACAGGTGCCGTGACRCCTCCTGGTTTCAGATTTGTAGTAACTTCAAATGGAGAGGTGTTGAAGAAACTGAACCCATATTTGGAGAGCGGGAAGGTGAAGCCAGTGGTTGATCCCAAGGGACCATTTCCATTTTCTCAGGTTGTTGAAGCTTTCTCCTACGTTGAAACAAGCCGAGCCACTGGAAAGATAGTTATACATCCGATTCCATGAGAGAAGAG----AGTAAAACTCGGTCACTATGGA----GATGTATGATTGGAATGAAACCTGAGAAATTTTCAGTTTGATGTATAAATATTCAATATAT
		</sequence>
		<sequence>
			<taxon idref="055VBETUDV"/>
			CACAGCGAAACTGGAGCTGTTGAAGAGCTTGGGAGCTGATTTGACGATTGACTACACTAAGGAGAACTTTGAAGATTTGGCAGAGAAATTCGATGTAGTTTATGATGCAGTTGGTAAGATCTTGTGTTTATTGCTCATTGT-GAGGAGTCACTCATTGCACTATTGTCCTTTGTAGCTTATT-GAAATTTAATTCCCCAGCTCCATATTTGTTTGGGCCTGGTTTGATA-GAGTAAATTGATGGTGGATGAACAC----TACTTTTT-CCTTTCTACATTAACAGGGCAGTGTGATAAGGCAGTGAAGGTAGTGAAAGAAGGAGGCAGCGTGGTGGCATTAACAGGTGCCGTGACGCCTCCTGGTTTCAGATTTGTAGTAACTTCAAATGGAGAGGTGTTGAAGAAACTGAACCCATATTTGGAGAGCGGGAAGGTGAAGCCAGTGGTTGATCCCAAGGGACCATTTCCATTTTCTCAGGTTGTTGAAGCTTTCTCCTACGTTGAAACAAGCCGAGCCACTGGAAAGATAGTTATACATCCGATTCCATGAGAGAAGAG----AGTAAAACTCGATCACTATGGA----GATGTATGATTGGAATGAAACCTGAGAAATTTTCAGTTTGATGTATAAATATTAAATATAT
		</sequence>
		<sequence>
			<taxon idref="057VBIFODV"/>
			CACAGCGAAACTGGAGCTGTTGAAGAGCTTGGGAGCTGATTTGACGATTGACTACACTAAGGAGAACTTTGAAGATTTGGCAGAGAAATTCGATGTAGTTTATGATGCAGTTGGTAAGTTCTTGTGTTTATTGCTCATTTT-GAGGAGTCACTTATTGCACTATTGTCCTTTGTAGCTTATT-GAAATTTAATTCCCCAGCYCCATATTTGTTTGGGCCTGGTTTGATA-GAGTAAATTGATGGTGGATGAACAC----TACTTTTT-CCTTTCTACATTAACAGGGCAGTGTGATAAGGCAGTGAAGGTAGTGAAAGAAGGAGGCAGCGTGGTGGCATTAACAGGTGCCGTGACACCTCCTGGTTTCAGATTTGTAGTAACTTCAAATGGAGAGGTGTTGAAGAAACTGAACCCATATTTGGAGAGCGGGAAGGTGAAGCCAGTGGTTGATCCCAAGGGACCATTTCCATTTTCTCAGGTTGTTGAAGCTTTCTCCTACGTTGAAACAAGCCGAGCCACTGGAAAGATAGTTATACATCCGATTCCATGAGAGAAGAG----AGTAAAACTCGGTCACTATGGA----GATGTATGATTGGAATGAAACCTGAGAAATTTTCAGTTTGATGTATAAATATTMAATATAT
		</sequence>
		<sequence>
			<taxon idref="058VBLANDV"/>
			CACAGCGAAACTGGAGCTGTTGAAGAGCTTGGGAGCTGATTTGACGATTGACTACACTAAGGAGAACTTTGAAGATTTGGCAGAGAAATTCGATGTAGTTTATGATGCAGTTGGTAAGTTCTTGTGTTTATTGCTCATTTT-GAGGAGTCACTTATTGCACTATTGTCCTTTGTAGCTTATT-GAAATTTAATTCCCCAGCTCCATATTTGTTTGGGCCTGGTTTGATA-GAGTAAATTGATGGTGGATGAACAC----TACTTTTT-CCTTTCTACATTAACAGGGCAGTGTGATAAGGCAGTGAAGGTAGTGAAAGAAGGAGGCAGCGTGGTGGCATTAACAGGTGCCGTGACACCTCCTGGTTTCAGATTTGTTGTAACTTCAAATGGAGAGGTGTTGAAGAAACTGAACCCATATTTGGAGAGCGGGAAGGTGAAGCCAGTGGTTGATCCCAAGGGACCATTTCCATTTTCTCAGGTTGTTGAAGCTTTCTCCTACGTTGAAACAAGCCGAGCCACTGGAAAGATAGTTATACATCCGATTCCATGAGAGAAGAG----AGTAAAACTCGGTCACTATGGA----GATGTATGATTGGAATGAAACCTGAGAAATTTTCAGTTTGATGTATAAATATTCAATATAT
		</sequence>
		<sequence>
			<taxon idref="059VBLOODV"/>
			CACAGCGAAACTGGAGCTGTTGAAGAGCTTGGGAGCTGATTTGACGATTGACTACACTAAGGAGAACTTTGAAGATTTGGCAGAGAAATTCGATGTAGTTTATGATGCAGTTGGTAAGTTCTTGTGTTTATTGCTCATTTT-GAGGAGTCACTTATTGCACTATTGTCGTTTGTAGCTTATT-GAAATTTAATTCCCCAGCTCCATATTTGTTTGGGCCTGGTTTGATA-GAGTAAATTGATGGTGGATGAACAC----AACTTTTT-CCTTTCTACATTAACAGGGCAGTGTGATAAGGCAGTGAAGGTAGTGAAAGAAGGAGGCAGCGTGGTGGCATTAACAGGTGCCGTGACACCTCCTGGTTTCAGATTTGTAGTAACTTCAAATGGAGAGGTGTTGAAGAAACTGAACCCATATTTGGAGAGCGGGAAGGTGAAGCCAGTGGTTGATCCCAAGGGACCATTTCCATTTTCTCAGGTTGTTGAAGCTTTCTCCTACGTTGAAACAAGCCGAGCCACTGGAAAGATAGTTATACATCCGATTCCATGAGAGAAGAGACACAGTAAAACTCGGTCACTATGGA----GATGTATGATTGGAATGAAACCTGAGAAATTTTCAGTTTGATGTATAAATATTAAATATAT
		</sequence>
		<sequence>
			<taxon idref="060ABREV58"/>
			--------------------------------------------------------------------------------------------------------------------------------------------------------------------------------------------------------------------------------------------------------------------------------------------------------------------------------------------------------------------------------------------------------------------------------------------------------------------------------------------------------------------------------------------------------------------------------------------------------------------------------------------------------------------------
		</sequence>
		<sequence>
			<taxon idref="067VCALIDV"/>
			CACAGCGAAACTGGAGCTGTTGAAGAGCTTGGGAGCTGATTTGACGATTGACTACACTAAGGAGAACTTTGAAGATTTGGCAGAGAAATTCGATGTAGTTTATGATGCAGTTGGTAAGTTCTTGTGTTTATTGCTCATTTT-GAGGAGTCACTTATTGCACTATTGTCCTTTGTAGCTTATT-GAAATTTAATTCCCCAGCTCCATATTTGTTTGGGCCTGGTTTGATA-GAGTAAATTGATGGTGGATGAACAC----AACTTTTT-CCTTTCTACATTAACAGGGCAGTGTGATAAGGCAGTGAAGGTAGTGAAAGAAGGAGGCAGCGTGGTGGCATTAACAGGTGCCGTGACGCCTCCTGGTTTCAGATTTGTAGTAACTTCAAATGGAGAGGTGTTGAAGAAACTGAACCCATATTTGGAGAGCGGGAAGGTGAAGCCAGTGGTTGATCCCAAGGGACCATTTCCATTTTCTCAGGTTGCTGAAGCTTTCTCCTACGTTGAAACAAGCCGAGCCACTGGAAAGATAGTTATACATCCGATTCCATGAGAG--GAGACACAGTAAAACTCGGTCACTTTGGA----GATGTATGTTTAGAATGAAACCTGAGAAATTTTCAGTTTGATGTATAAATATTAAATGTAT
		</sequence>
		<sequence>
			<taxon idref="076VCINE58"/>
			CACAGCGAAACTGGAGCTGTTGAAGAGCTTGGGAGCTGATTTGACGATTGACTACACTAAGGAGAACTTTGAAGATTTGGCAGAGAAATTCGATGTAGTTTATGATGCAGTTGGTAAGTTCTTGTGTTTATTGCTCATTTT-GAGGAGTCACTTATTGCACTATTGTCCTT-GTAGCTTATT-GAAATTTAATTCCCCAGCTCCATATTTGTTTGGGCCTGGTTTGATA-GAGTAAATTGATGGTGGATGAACAC----TACTTTTT-CCTTTCTACATTAACAGGGCAGTGTGATAAGGCAGTGAAGGTAGTGAAAGAAGGAGGCAGCGTGGTGGCATTAACAGGTGCCGTGACACCTCCTGGTTTCAGATTTGTAGTAACTTCAAATGGAGAGGTGTTGAAGAAACTGAACCCATATTTGGAGAGCGGGAAGGTGAAGCCAGTGGTTGATCCCAAGGGACCATTTCCATTTTCTCAGGTTGTTGAAGCTTTCTCCTACGTTGAAACAAGCCGAGCCACTGGAAAGATAGTTATACATCCGATTCCATGAGAGAAGAGACACAGTAAAACTCGGTCACTATGGA----GATGYATGATTGGAATGARACCTGAGAAATTTTCAGTTTGATGTATAAATATTAAATATAT
		</sequence>
		<sequence>
			<taxon idref="088VCINEHE"/>
			CACAGCGAAACTGGAGCTGTTGAAGAGCTTGGGAGCTGATTTGACGATTGACTACACTARGGAGAACTTTGAAGATTTGGCAGAGAAATTCGATGTAGTTTATGATGCAGTTGGTAAGTTCTTGTGTTTATTGCTCATTTT-GAGGAGTCACTTATTGCACTATTGTCCTTTGTAGCTTATT-GAAATTTAATTCCCCAGCTCCATATTTGTTTGGKCCTGGTTTGATA-GAGTAAATTGATGGTGGATGAACAC----TACTTTTT-CCTTTCTACATTAACAGGGCAGTGTGATAAGGCAGTGAAGGTAGTGAAAGAAGGAGGCAGCGTGGTGGCATTAACAGGTGCCGTGACACCTCCTGGTTTCAGATTTGTAGTAACTTCAAATGGAGAGGTGTTGAAGAAACTGAACCCATATTTGGAGAGCGGGAAGGTGAAGCCAGTGGTTGATCCCAAGGGACCATTTCCATTTTCTCAGGTTGTTGAAGCTTTCTCCTACGTTGAAACAAGCCGAGCCACTGGAAAGATAGTTATACATCCGATTCCATGAGAGAAGAG----AGTAAAACTCGGTCACTATGGA----GATGTATGATTGGAATGAAACCTGAGAAATTTTCAGTTTGATGTATAAATATTAAATATAT
		</sequence>
		<sequence>
			<taxon idref="096LCOCCHi"/>
			--------------------------------------------------------------------------------------------------------------------------------------------------------------------------------------------------------------------------------------------------------------------------------------------------------------------------------------------------------------------------------------------------------------------------------------------------------------------------------------------------------------------------------------------------------------------------------------------------------------------------------------------------------------------------
		</sequence>
		<sequence>
			<taxon idref="097VCOIG58"/>
			CACAGCGAAACTGGAGCTGTTGAAGAGCTTGGGAGCTGATTTGACSATTGACTACACTAAGGAGAACTTTGAAGATTTGGCAGAGAAATTCGATGTAGTTTATGATGCAGTTGGTAAGWTCTTGTGTTTATTGCTCATTKT-GAGGAGTCACTTATTGCRCTATTGTCCTTTGTAGCTTATT-GAAATTTAATTCCCCAGCTCCATATTTGTTTGGGCCTGGTTTGATA-GAGTAAATTGATGGTGGATGAACAC----WACTTTTT-CCTTTCTACATTAACAGGGCAGTGTGATAAGGCAGTGAAGGTAGTGAAAGAAGGAGGCAGCGTGGTGGCATTAACAGGTGCCGTGACACCTCCTGGTTTCAGATTTGTAGTAACTTCAAATGGAGAGGTGTTGAAGAAACTGAACCCATATTTGGAGAGCGGGAAGGTGAAGCCAGTGGTTGATCCCAAGGGACCATTTCCATTTTCTCAGGTTGTTGAAGCTTTCTCCTACGTTGAAACAAGCCGAGCCACTGGAAAGATAGTTATACATCCGATTCCATGAGAGAAGAG----AGTAAAACTCGGTCACTATGGA----GATGTATGATTGGAATGAAACCTGAGAAATTTTCAGTTTGATGTATAAATATTCAATATAT
		</sequence>
		<sequence>
			<taxon idref="106VDAVITA"/>
			CACAGCGAAACTGGAGCTGTTGAAGAGCTTGGGAGCTGATTTGACGATTGACTACACTAAGGAGAACTTTGAAGATTTGGYAGAGAAATTCGATGTAGTTTATGATGCAGTTGGTAAGTTCTTGTGTTTATTGCTCATTTT-GAGGAGTCACTTATTGCACTATTGTCCTTTGTAGCTTATT-GAAATTTAATTCCCCAGCTCCATATTTGTTTGGGCCTGGTTTGATA-GAGTAAATTGATGGTGGATGAACAC----AACTTTTT-CCTTTCTACATTAACAGGGCAGTGTGATAAGGCRGTGAAGGTAGTGAAAGAAGGAGGCAGCGTGGTGGCATTAACAGGTGCCGTGACGCCTCCTGGTTTCAGATTTGTAGTAACTTCAAATGGAGAGGTGTTGAAGAAACTGAACCCATATTTGGAGAGCGGGAAGGTGAAGCCAGTGGTTGATCCCAAGGGACCATTTCCATTTTCTCAGGTTGTTGAAGCTTTCTCCTACGTTGAAACAAGCCGAGCCACTGGAAAGATAGTTATACATCCGATTCCATRAGAGAAGAG----AGTAAAACTCGGTCACTATGGA----GATGTATGATTGGAATGAAACCTGAGAAAWTTTCAGTTTGATGTATAAATATTMAATRTAT
		</sequence>
		<sequence>
			<taxon idref="110VFICIDV"/>
			CAAAGCGAAACTGGAGCTGTTGAAGAGCTTGGGAGCTGATTTGACGATTGACTACACTAAGGAGAACTTTGAAGATTTGGCAGAGAAATTCGATGTAGTTTATGATGCAGTTGGTAAGTTCTTGTGTTTATTGCTCATTTT-GAGGAGTCACTTATTGCACTATTGTCCTTTGTAGCTTATT-GAAATTTAATTCCCCAGCTCCATATTTGTTTGGGCCTGGTTTGATA-GAGTAAATTGATGGTGGATGAACAC----AACTTTTT-CCTTTCTACATTAACAGGGCAGTGTGATAAGGCAGTGAAGGTAGTGAAAGAAGGAGGCAGCGTGGTGGCATTAACAGGTGCCGTGACGCCTCCTGGTTTCAGATTTGTAGTAACTTCAAATGGAGAGGTGTTGAAGAAACTGAACCCATATTTGGAGAGCGGGAAGGTGAAGCCAGTGGTTGATCCCAAGGGACCATTTCCATTTTCTCAGGTTGTTGAAGCTTTCTCCTACGTTGAAACAAGCCGAGCCACTGGAAAGATAGTTATACATCCGATTCCATGAGAGAAGAG----AGTAAAACTCGGTCACTATGGA----GATGTATGATTGGAATGAAACCTGAGAAATTTTCAGTTTGATGTATAAATATTCAATATAT
		</sequence>
		<sequence>
			<taxon idref="111VFLEXDV"/>
			CACAGCGAAACTGGAGCTGTTGAAGAGCTTGGGAGCTGATTTGACGATTGACTACACTAAGGAGAACTTTGAAGATTTGGCAGAGAAATTCGATGTAGTTTATGATGCAGTTGGTAAGTTCTTGTGTTTATTGCTCATTTT-GAGGAGTCACTTATTGCACTATTGTCCTTTGTAGCTTATT-GAAATTTAATTCCCCAGCTCCATATTTGTTTGGGCCTGGTTTGATA-GAGTAAATTGATGGTGGATGAACAC----YACTTTTT-CCTTTCTACATTAACAGGGCAGTGTGATAAGGCAGTGAAGGTAGTGAAAGAAGGAGGCAGCGTGGTGGCATTAACAGGTGCCGTGACRCCTCCTGGTTTCAGATTTGTAGTAACTTCAAATGGAGAGGTGTTGAAGAAACTGAACCCATATTTGGAGAGCGGGAAGGTGAAGCCAGTGGTTGATCCCAAGGGACCATTTCCATTTTCTCAGGTTGTTGAAGCTTTCTCCTACGTTGAAACAAGCCGAGCCACTGGAAAGATAGTTATACATCCGATTCCATGAGAGAAGAGACACAGTAAAACTCGGTCACTATGGA----GATGYATGATTGGAATGAAACCTGAGAAATTTTCAGTTTGATGTATAAATATTAAATRTAT
		</sequence>
		<sequence>
			<taxon idref="114VGIRDDV"/>
			CACAGCGAAACTGGAGCTGTTGAAGAGCTTGGGAGCTGATTTGACGATTGACTACACTAAGGAGAACTTTGAAGATTTGGCAGAGAAATTCGATGTAGTTTATGATGCAGTTGGTAAGATCTTGTGTTTATTGCTCATTGT-GAGGAGTCACTTATTGCACTATTGTCCTTTGTAGCTTATT-GAAATTTAATTCCCCAGCTCCATATTTGTTTGGGCCTGGTTTGATA-GAGTAAATTGATGGTGGATGAACAC----TACTTTTT-CCTTTCTACATTAACAGGGCAGTGTGATAAGGCAGTGAAGGTAGTGAAAGAAGGAGGCAGCGTGGTGGCATTAACAGGTGCCGTGACACCTCCTGGTTTCAGATTTGTAGTAACTTCAAATGGAGAGGTGTTGAAGAAACTGAACCCATATTTGGAGAGCGGGAAGGTGAAGCCAGTGGTTGATCCCAAGGGACCATTTCCATTTTCTCAGGTTGTTGAAGCTTTCTCCTACGTTGAAACAAGCCGAGCCACTGGAAAGATAGTTATACATCCGATTCCATGAGAGAAGAG----AGTAAAACTCGGTCACTATGGA----GATGTATGATTGGAATGAAACCTGAGAAATTTTCAGTTTGATGTATRAATATTCAATRTAT
		</sequence>
		<sequence>
			<taxon idref="117VHANCLI"/>
			CACAGCGAAACTGGAGCTGTTGAAGAGCTTGGGAGCTGATTYGACGATTGACTACACTAAGGAGAACTTTGAAGATTTGGCAGAGAAATTCGATGTAGTTTATGATGCAGTTGGTAAGTTCTTGTGTTTATTGCTCATTTT-GAGGAGTCACTTATTGCACTATTGTCCTTTGTAGCTTATT-GAAATTTAATTCCCCAGCTCCATATTTGTTTGGGCCTGGTTTGATA-GAGTAAATTGATGGTGGATGAACAC----AACTTTTT-CCTTTCTACATTAACAGGGCAGTGTGATAAGGCAGTGAAGGTAGTGAAAGAAGGAGGCAGCGTGGTGGCATTAACAGGTGCCGTGACGCCTCCTGGTTTCAGATTTGTAGTAACTTCAAATGGAGAGGTGTTGAAGAAACTGAACCCATATTTGGAGAGCGGGAAGGTGAAGCCAGTGGTTGATCCCAAGGGACCATTTCCATTTTCTCAGGTTGTTGAAGCTTTCTCCTACGTTGAAACAAGCCGAGCCACTGGAAAGATAGTTATACATCCGATTCCATGAGAGAAGAG----AGTAAAACTCGGTCACTATGGA----GATGTATGATTGGAATGAAACCTGAGAAATTTTCAGTTTGAYGTATAAATATTCAATATAT
		</sequence>
		<sequence>
			<taxon idref="127VJACQDV"/>
			CACAGCGAAACTGGAGCTGTTGAAGAGCTTGGGAGCTGATTTGACGATTGACTACACTAAGGAGAACTTTGAAGATTTGGCAGAGAARTTCGATGTAGTTTATGATGCAGTTGGTAAGATCTTGTGTTTATTGCTCATTKT-GAGGAGTCACTTATTGCACTATTGTCCTTTGTAGCTTATT-GAAATTTAATTCCCCAGCTCCATATTTGTTTGGGCCTGGTTTGATA-GAGTAAATTGATGGTGGATGAACAC----TACTTTTT-CCTTTCTACATTAACAGGGCAGTGTGATAAGGCAGTGAAGGTAGTGAAAGAAGGAGGCAGCGTGGTGGCATTAACAGGTGCCGTGACACCTCCTGGTTTCAGATTTGTAGTAACTTCAAATGGAGAGGTGTTGAAGAAACTGAACCCATATTTGGAGAGCGGGAAGGTGAAGCCAGTGGTTGATCCCAAGGGACCATTTCCATTTTCTCAGGTTGTTGAAGCTTTCTCCTACGTTGAAACAAGCCGAGCCACTGGAAAGATAGTTATWCATCCGATTCCATGAGAGAAGAG----AGTAAAACTCGGTCACTATGGA----GATGTATGATTGGAATGAAACCTGAGAAATTTTCAGTTTGATSTATAAATATTMAATATAT
		</sequence>
		<sequence>
			<taxon idref="129CJAPOP6"/>
			--------------------------------------------------------------------------------------------------------------------------------------------------------------------------------------------------------------------------------------------------------------------------------------------------------------------------------------------------------------------------------------------------------------------------------------------------------------------------------------------------------------------------------------------------------------------------------------------------------------------------------------------------------------------------
		</sequence>
		<sequence>
			<taxon idref="134VLABR58"/>
			CACAGCGAAACTGGAGCTGTTGAAGAGCTTGGGAGCTGATTTGACGATTGACTACACTAAGGAGAACTTTGAAGATTTGGCAGAGAAATTCGATGTAGTTTATGATGCAGTTGGTAAGTTCTTGTGTTTATTGCTCATTTT-GAGGAGTCACTTATTGCACTATTGTCCTTTGTAGCTTATT-GAAATTTAATTCCCCAGCTCCATATTTGTTTGGGCCTGGTTTGATA-GAGTAAATTGATGGTGGATGAACAC----TACTTTTT-CCTTTCTACATTAACAGGGCAGTGTGATAAGGCAGTGAAGGTAGTGAAAGAAGGAGGCAGCGTGGTGGCATTAACAGGTGCCGTGACACCTCCTGGTTTCAGATTTGTAGTAACTTCAAATGGAGAGGTGTTGAAGAAACTGAACCCATATTTGGAGAGCGGGAAGGTGAAGCCAGTGGTTGATCCCAAGGGACCATTTCCATTTTCTCAGGTTGTTGAAGCTTTCTCCTACGTTGAAACAAGCCGAGCCACTGGAAAGATAGTTATACATCCGATTCCATGAGAGAAGAG----AGTAAAACTCGGTCACTATGGA----GATGTATGATTGGAATGAAACCTGAGAAATTTTCAGTTTGATGTATAAATATTAAATATAT
		</sequence>
		<sequence>
			<taxon idref="138VLIUBLA"/>
			CACAGCGAAACTGGAGCTGTTGAAGAGCTTGGGAGCTGATTTGACGATTGACTACACTAAGGAGAACTTTGAAGATTTGGYAGAGAAATTCGATGTAGTTTATGATGCAGTTGGTAAGTTCTTGTGTTTATTGCTCATTTT-GAGGAGTCACTTATTGCACTATTGTCCTTTGTAGCTKATT-GAAATTTAATTCCCCAGCTCCATATTTGTTTGGGCCTGGTTTGATA-GAGTAAATTGATGGTGGATGAACAC----WACTTTTT-CCTTTCTACATTAACAGGGCAGTGTGATAAGGCRGTGAAGGTAGTGAAAGAAGGAGGCAGCGTGGTGGCATTAACAGGTGCCGTGACRCCTCCTGGTTTCAGATTTGTAGTAACTTCAAATGGAGAGGTGTTGAAGAAACTGAACCCATATTTGGAGAGCGGGAAGGTGAAGCCAGTGGTTGATCCCAAGGGACCATTTCCATTTTCTCAGGTTGTTGAAGCTTTCTCCTACGTTGAAACAAGCCGAGCCACTGGAAAGATAGTTATACATCCGATTCCATGAGAGAAGAG----AGTAAAACTSGGTCACTATGGA----GATGTATGATTGGAATGAAACCTGAGAAATTTTCAGTTTGATGTATAAATATTMAATRTAT
		</sequence>
		<sequence>
			<taxon idref="145VMONTDV"/>
			CACAGCGAAACTGGAGCTGTTGAAGAGCTTGGGAGCTGATTTGACGATTGACTACACTAAGGAGAACTTTGAAGATTTGGCAGAGAAATTCGATGTAGTTTATGATGCAGTTGGTAAGTTCTTGTGTTTATTGCTCATTTT-GAGGAGTCACTTATTGCACTATTGTCSTTTGTAGCTTATT-GAAATTTAATTCCCCAKCTCCATATTTGTTTGGGCCTGGTTTGATA-GAGTAAATTGATGGTGGATGAACAC----AACTTTTT-CCTTTCTACATTAACAGGGCAGTGTGATAAGGCAGTGAAGGYAGTGAAAGAAGGAGGYAGCGTGGTGGCATTAACAGGTGCCGTGACACCTCCTGGTTTCAGATTTGTAGTAACTTCAAATGGAGAGGTGTTGAAGAAACTGAACCCATATTTGGAGAGCGGGAAGGTGAAGCCAGTGGTTGATCCCAAGGGACCATTTCCATTTTCTCAGGTTGTTGAAGCTTTCTCCTACGTTGAAACAAGCCGAGCCACTGGAAAGATAGTTATACATCCGATTCCATGAGAGAAGAGACACAGTAAAACTCGGTCACTATGGA----GATGTATGATTGGAATGAAACCTGAGAAATTTTCAGTTTGATGTATAAATATTAAATATAT
		</sequence>
		<sequence>
			<taxon idref="150VMUSTDV"/>
			CACAGCGAAACTGGAGCTGTTGAAGAGCTTGGGAGCTGATTTGACGATTGACTACACTAAGGAGAACTTTGAAGATTTGGCAGAGAAATTCGATGTAGTTTATGATGCAGTTGGTAAGTTCTTGTGTTTATTGCTCATTTT-GAGGAGTCACTTATTGCACTATTGTCCTTTGTAGCTTATT-GAAATTTAATTCCCCAGCTCCATATTTGTTTGGGCCTGGTTTGATA-GAGTAAATTGATGGTGGATGAACAC----AACTTTTT-CCTTTCTACATTAACAGGGCAGTGTGATAAGGCAGTGAAGGCAGTGAAAGAAGGAGGCAGCGTGGTGGCATTAACAGGTGCCGTGACACCTCCTGGTTTCAGATTTGTAGTAACTTCAAATGGAGAGGTGTTGAAGAAACTGAACCCATATTTGGAGAGCGGGAAGGTGAAGCCAGTGGTTGATCCCAAGGGACCATTTCCATTTTCTCAGGTTGTTGAAGCTTTCTCCTACGTTGAAACAAGCCGAGCCACTGGAAAGATAGTTATACATCCGATTCCATGAGAGAAGAGACACAGTAAAACTCGGTCACTATGGA----GATGTATGATTGGAATGAAACCTGAGAAATTTTCAGTTTGATGTATAAATATTAAATATAT
		</sequence>
		<sequence>
			<taxon idref="151VNESBDV"/>
			CACAGCGAAACTGGAGCTGTTGAAGAGCTTGGGAGCTGATTTGACGATTGACTACACTAAGGAGAACTTTGAAGATTTGGCAGAGAAATTCGATGTAGTTTATGATGCAGTTGGTAAGTTCTTGTGTTTATTGCTCATTTT-GAGGAGTCACTTATTGCACTATTGTCGTTTGTAGCTTATT-GAAATTTAATTCCCCAGCTCCATATTTGTTTGGGCCTGGTTTGATA-GAGTAAATTGATGGTGGATGAACAC----AACTTTTT-CCTTTCTACATTAACAGGGCAGTGTGATAAGGCAGTGAAGGTAGTGAAAGAAGGAGGCAGCGTGGTGGCATTAACAGGTGCCGTGACACCTCCTGGTTTCAGATTTGTAGTAACTTCAAATGGAGAGGTGTTGAAGAAACTGAACCCATATTTGGAGAGCGGGAAGGTGAAGCCAGTGGTTGATCCCAAGGGACCATTTCCATTTTCTCAGGTTGTTGAAGCTTTCTCCTACGTTGAAACAAGCCGAGCCACTGGAAAGATAGTTATACATCCGATTCCATGAGAGAAGAGACACAGTAAAACTCGGTCACTATGGA----GATGTATGATTGGAATGAAACCTGAGAAATTTTCAGTTTGATGTATAAATATTMAATATAT
		</sequence>
		<sequence>
			<taxon idref="155VPALMDV"/>
			CACAGCGAAACTGGAGCTGTTGAAGAGCTTGGGAGCTGATTTGACGATTGACTACACTAAGGAGAACTTTGAAGATTTGGCAGAGAAATTCGATGTAGTTTATGATGCAGTTGGTAAGTTCTTGTGTTTATTGCTCATTTT-GAGGAGTCACTTATTGCACTATTGTCCTTTGTAGCTTATT-GAAATTTAATTCCCCAGCTCCATATTTGTTTGGGCCTGGTTTGATA-GAGTAAATTGATGGTGGATGAACAC----TACTTTTT-CCTTTCTACATTAACAGGGCAGTGTGATAAGGCAGTGAAGGTAGTGAAAGAAGGAGGCAGCGTGGTGGCATTAACAGGTGCCGTGACACCTCCTGGTTTCAGATTTGTAGTAACTTCAAATGGAGAGGTGTTGAAGAAACTGAACCCATATTTGGAGAGCGGGAAGGTGAAGCCAGTGGTTGATCCCAAGGGACCATTTCCATTTTCTCAGGTTGTTGAAGCTTTCTCCTACGTTGAAACAAGCCGAGCCACTGGAAAGATAGTTATACATCCGATTCCATGAGAGAAGAG----AGTAAAACTCGGTCACTATGGA----GATGYATGATTGGAATGAAACCTGAGAAATTTTCAGTTTGATGTATAAATATTAAATATAT
		</sequence>
		<sequence>
			<taxon idref="166VPIASGA"/>
			CACAGCGAAACTGGAGCTGTTGAAGAGCTTGGGAGCTGATTTGACSATTGACTACACTAAGGAGAACTTTGAAGATTTGGCAGAGAAATTCGATGTAGTTTATGATGCAGTTGGTAAGATCTTGTGTTTATTGCTCATTGT-GAGGAGTCACTCATTGCACTATTGTCCTTTGTAGCTTATT-GAAATTTAATTCCCCAGCTCCATATTTGTTTGGGCCTGGTTTGATA-GAGTAAATTGATGGTGGATGAACAC----TACTTTTT-CCTTTCTACATTAACAGGGCAGTGTGATAAGGCAGTGAAGGTAGTGAAAGAAGGAGGCAGCGTGGTGGCATTAACAGGTGCCGTGACGCCTCCTGGTTTCAGATTTGTAGTAACTTCAAATGGAGAGGTGTTGAAGAAACTGAACCCATATTTGGAGAGCGGGAAGGTGAAGCCAGTGGTTGATCCCAAGGGACCATTTCCATTTTCTCAGGTTGTTGAAGCTTTCTCCTACGTTGAAACAAGCCGAGCCACTGGAAAGATAGTTATACATCCGATTCCATGAGAGAAGAG----AGTAAAACTCGATCACTATGGA----GATGTATGATTGGAATGAAACCTGAGAAATTTTCAGTTTGATGTATAAATATTCAATATAT
		</sequence>
		<sequence>
			<taxon idref="172VPIASLI"/>
			CACAGCGAAACTGGAGCTGTTGAAGAGCTTGGGAGCTGATTTGACGATTGACTACACTAAGGAGAACTTTGAAGATTTGGCAGAGAAATTCGATGTAGTTTATGATGCAGTTGGTAAGTTCTTGTGTTTATTGCTCATTTT-GAGGAGTCACTTATTGCACTATTGTCCTTTGTAGCTTATT-GAAATTTAATTCCCCAGCTCCATATTTGTTTGGGCCTGGTTTGATA-GAGTAAATTGATGGTGGATGAACAC----AACTTTTT-CCTTTCTACATTAACAGGGCAGTGTGATAAGGCAGTGAAGGTAGTGAAAGAAGGAGGCAGCGTGGTGGCATTAACAGGTGCCGTGACRCCTCCTGGTTTCAGATTTGTAGTAACTTCAAATGGAGAGGTGTTGAAGAAACTGAACCCATATTTGGAGAGCGGGAAGGTGAAGCCAGTGGTTGATCCCAAGGGACCATTTCCATTTTCTCAGGTTGTTGAAGCTTTCTCCTACGTTGAAACAAGCCGAGCCACTGGAAAGATAGTTATACATCCGATTCCATGAGAGAAGAG----AGTAAAACTCGGTCACTATGGA----GATGTATGATTGGAATGAAACCTGAGAAATTTTCAGTTTGATGTATAAATATTCAATATAT
		</sequence>
		<sequence>
			<taxon idref="174VPOPEDV"/>
			CACAGCGAAACTGGAGCTGTTGAAGAGCTTGGGAGCTGATTTGACGATTGACTACACTAAGGAGAACTTTGAAGATTTGGCAGAGAAATTCGATGTAGTTTATGATGCAGTTGGTAAGTTCTTGTGTTTATTGCTCATTTT-GAGGAGTCACTTATTGCACTATTGTCCTTTGTAGCTTATT-GAAATTKAATTCCCCAGCTCCATATTTGTTTGGGCCTGGTTTGATA-GRGTAAATTGATGGTGGATGAACAC----WACTTTTT-CCTTTCTACATTAACAGGGCAGTGTGATAAGGCAGTGAAGGTAGTGAAAGAAGGAGGCAGCGTGGTGGCATTAACAGGTGCCGTGACRCCTCCTGGTTTCAGATTTGTAGTAACTTCAAAYGGAGAGGTGTTGAAGAAACTGAACCCATATTTGGAGAGCGGGAAGGTGAAGCCAGTGGTTGATCCCAAGGGACCATTTCCATTTTCTCAGGTTGTTGAAGCTTTCTCCTACGTTGAAACAAGCCGAGCCACTGGAAAGATAGTTATACATCCGATTCCATGAGAGAAGAG----AGTAAAACTCGGTCACTATGGA----GATGTATGATTGGAATGAAACCTGAGAAATTTTCAGTTTGATGTATAAATATTMAATATAT
		</sequence>
		<sequence>
			<taxon idref="183VPSEUSH"/>
			CACAGCGAAACTGGAGCTGTTGAAGAGCTTGGGAGCTGATTTGACGATTGACTACACTAAGGAGAACTTTGAAGATTTGGCAGAGAAATTCGATGTAGTTTATGATGCAGTTGGTAAGATCTTGTGTTTATTGCTCATTGT-GAGGAGTCACTTATAGCACTATTGTCCTTTGTAGCTTATT-GAAATTTAATTCCCCAGCTCCATATTTGTTTGGGCCTGGTTTGATA-GAGTAAATTGATGGTGGATGAACAC----TACTTTTT-CCTTTCTACATTAACAGGGCAGTGTGATAAGGCAGTGAAGGTAGTGAAAGAAGGAGGCAGCGTGGTGGCATTAACAGGTGCCGTGACACCTCCTGGTTTCAGATTTGTAGTAACTTCAAATGGAGAGGTGTTGAAGAAACTGAACCCATATTTGGAGAGCGGGAAGGTGAAGCCAGTGGTTGATCCCAAGGGACCATTTCCATTTTCTCAGGTTGTTGAAGCTTTCTCCTACGTTGAAACAAGCCGAGCCACTGGAAAGATAGTTATACATCCGATTCCATGAGAGAAGAG----AGTAAAACTCGGTCACTATGGA----GATGTATGATTGGAATGAAACCTAAGAAATTTTCAGTTTGATGTATAAATATTCAATATAT
		</sequence>
		<sequence>
			<taxon idref="185VQINLLU"/>
			CACAGCGAAACTGGAGCTGTTGAAGAGCTTGGGAGCTGATTTGACGATTGACTACACTAAGGAGAACTTTGAAGATTTGGCAGAGAAATTCGATGTAGTTTATGATGCAGTTGGTAAGTTCTTGTGTTTATTGCTCATTTT-GAGGAGTCACTTATTGCACTATWGTCCTTTGTAGCTTATT-GAAATTTAATTCCCCAGCTCCATATTTGTTTGGGCCTGGTTTGATA-GAGTAAATTGATGGTGGATGAACAC----AACTTTTT-CCTTTCTACATTAACAGGGCAGTGTGATAAGGCAGTGAAGGTAGTGAAAGAAGGAGGCAGCGTGGTGGCATTAACAGGTGCCGTGACGCCTCCTGGTTTCAGATTTGTAGTAACTTCAAATGGAGAGGTGTTGAAGAAACTGAACCCATATTTGGAGAGCGGGAAGGTGAAGCCAGTGGTTGATCCCAAGGGACCATTTCCATTTTCTCAGGTTGTTGAAGCTTTCTCCTACGTTGAAACAAGCCGAGCCACTGGAAAGATAGTTATACATCCGATTCCATGAGAGAAGAG----AGTAAAACTCGGTCACTATGGA----GATGTATGATTGGAATGAAACCTGAGAAATTTTCAGTTTGATGTATAAATATTCAATATAT
		</sequence>
		<sequence>
			<taxon idref="191VQUINSH"/>
			CACAGCGAAACTGGAGCTGTTGAAGAGCTTGGGAGCTGATTTGACGATTGACTACACTAAGGAGAACTTTGAAGATTTGGCAGAGAAATTCGATGTAGTTTATGATGCAGTTGGTAAGATCTTGTGTTTATTGCTCATTGT-GGGGAGTCACTTATTGCACTATTGTCCTTTGTAGCTTATT-GAAATTTAATTCCCCAGCTCCATATTTGTTTGGGCCTGGTTTGATA-GAGTAAATTGATGGTGGATGAACAC----TACTTTTT-CCTTTCTACATTAACAGGGCAGTGTGATAAGGCAGTGAAGGTAGTGAAAGAAGGAGGCAGCGTGGTGGCATTAACAGGTGCCGTGACACCTCCTGGTTTCAGATTTGTAGTAACTTCAAATGGAGAGGTGTTGAAGAAACTGAACCCATATTTGGAGAGCGGGAAGGTGAAGCCAGTGGTTGATCCCAAGGGACCATTTCCATTTTCTCAGGTTGTTGAAGCTTTCTCCTACGTTGAAACAAGCCGAGCCACTGGAAAGATAGTTATACATCCGATTCCATGAGAGAAGAG----AGTAAAACTCGGTCACTATGGA----GATGTATGATTGGAATGAAACCTGAGAAATTTTCAGTTTGATGTATAAATATTCAATATAT
		</sequence>
		<sequence>
			<taxon idref="200VRIPA58"/>
			CACAGCGAAACTGGAGCTGTTGAAGAGCTTGGGAGCTGATTTGACGATTGACTACACTAAGGAGAACTTTGAAGATTTGGCAGAGAAATTCGATGTAGTTTATGATGCAGTTGGTAAGWTCTTGTGTTTAKTGCTCATTKT-GAGGAGTCACTTATTGCACTATTGTCCTTTGTAGCTTATT-GAAATTTAATTCCCCAGCTCCATATTTGTTTGGGCCTGGTTTGATA-GAGTAAATTGATGGTGGATGAACAC----WACTTTTT-CCTTTCTACATTAACAGGGCAGTGTGATAAGGCAGTGAAGGTAGTGAAAGAAGGAGGCAGCGTGGTGGCATTAACAGGTGCCGTGACACCTCCTGGTTTCAGATTTGTAGTAACTTCAAATGGAGAGGTGTTGAAGAAACTGAACCCATATTTGGAGAGCGGGAAGGTGAAGCCAGTGGTTGATCCCAAGGGACCATTTCCATTTTCTCAGGTTGTTGAAGCTTTCTCCTACGTTGAAACAAGCCGAGCCACTGGAAAGATAGTTATACATCCGATTCCATGAGAGAAGAGACACAGTAAAACTCGGTCACTATGGA----GATGTATGATTGGAATGAAACCTGAGAAATTTTCAGTTTGATGTATAAATATTAAATATAT
		</sequence>
		<sequence>
			<taxon idref="213VROMAJI"/>
			CACAGCGAAACTSGAGCTGTTGAAGAGCTTGGGAGCTGATTTGACGATTGACTACACTAAGGAGAACTTTGAAGATTTGGCAGAGAAATTCGATGTAGTTTATGATGCAGTTGGTAAGATCTTGTGTTTATTGCTCATTGT-GAGGAGTCACTYATTGCACTATTGTCCTTTGTAGCTTATT-GAAATTTAATTCCCCAGCTCCATATTTGTTTGGGCCTGGTTTGATA-GAGTAAATTGATGGTGGATGAACAC----TACTTTTT-CCTTTCTACATTAACAGGGCAGTGTGATAAGGCAGTGAAGGTAGTGAAAGAAGGAGGCAGCGTGGTGGCATTAACAGGTGCCGTGACACCTCCTGGTTTCAGATTTGTAGTAACTTCAAATGGAGAGGTGTTGAAGAAACTGAACCCATATTTGGAGAGCGGGAAGGTGAAGCCAGTGGTTGATCCCAAGGGACCATTTCCATTTTCTCAGGTTGTTGAAGCTTTCTCCTACGTTGAAACAAGCCGAGCCACTGGAAAGATAGTTATACATCMGATTCCATGAGAGAAGAG----AGTAAAACTCGGTCACTATGGA----GATGTATGATTGGAATGAAACCTGAGAAATTTTCAGTTTGATGTATAAATATTCAATATAT
		</sequence>
		<sequence>
			<taxon idref="221VROTUDV"/>
			CACAGCGAAACTGGAGCTGTTGAAGAGCTTGGGAGCTGATTTGACGATTGACTACACTAAGGAGAACTTTGAAGATATGGCAGAGAAATTCGATGTAGTTTATGATGCAGTTGGTAAGTTCTTGTGTTTATTGCTCATTTT-GAGGAGTCACTTATTGCACTAYTGTCCTTTGTAGCTTATT-GAAATTTAATTCCCCKGCTYCATATTTGTTTGGGCCTGGTTTGATAAGAGTAAATTGATGGTGGATGAACAC----AACTTTTT-CCTTTTTACATTAACAGGGCAGTGTGATAAGGCAGTGAAGGTAGTGAAAGAAGGAGGCAGCGTGGTGGCATTAACAGGTGCCGTGACACCTCCTGGTTTCAGATTTGTAGTAACTTCAAATGGAGAGGTGTTGAAGAAACTGAACCCATATTTGGAGAGCGGGAAGGTGAAGCCAGTGGTTGATCCCAAGGGACCATTTCCATTTTCTCAGGTTGTTGAAGCTTTCTCCTACGTTGAAACMAGCCGAGCCACTGGAAAGATAGTTATACATCCGATTCCATGAGAGAAGAGACACAGTAAAACTCGGTCACTTTGGA----GATGTATGATTATAACGAAACCTGAGAAATTTTCAGTTTGATGCATAAATATTAAATATAT
		</sequence>
		<sequence>
			<taxon idref="224VROTUMU"/>
			CACAGCGAAACTGGAGCTGTTGAAGAGCTTGGGAGCTGATTTGACCATTGACTACACTAAGGAGAACTTTGAAGATWTGGCAGAGAAATTCGATGTAGTTTATGATGCAGTTGGTAAGTTCTTGTGTTTATTGCTCATTTT-GAGGAGTCACTTATTGCACYAYTGTCCTTTGTAGCTTATT-GAAATTTAATTCCCCRGCTYCATATTTGTTTGGGCCTGGTTTGATAAGAGTAAATTGATGGTGGATGAACAC----AACTTTTT-CCTTTYTACATTAACAGGGCAGTGTGATAAGGCAGTGAAGGTAGTGAAAGAAGGAGGCAGCGTGGTGGCATTAACAGGTGCCGTGACACCTCCTGGTTTCAGATTTGTAGTAACTTCAAATGGAGAGGTGTTGAAGAAACTGAAGCCATATTTGGAGAGCGGGAAGGTGAAGCCAGTGGTTGATCCCAAGGGACCATTTCCATTTTCTCAGGTTGTTGAAGCTTTCTCCTACGTTGAAACMAGCCGAGCCACTGGAAAGATAGTTATACATCCGATTCCATGAGAGAAGAGACACAGTAAAACTCGGTCACTTTGGW----GATGTATGATTATAACGAAACCTGAGAAATTTTCAGTTTGATGCATAAATATTAAATATAT
		</sequence>
		<sequence>
			<taxon idref="229VRUPE58"/>
			CACAGCGAAACTGGAGCTGTTGAAGAGCTTGGGAGCTGATTTGACGATTGACTACACTAAGGAGAACTTTGAAGATTTGGCAGAGAAATTCGATGTAGTTTATGATGCAGTTGGTAAGWTCTTGTGTTTATTGCTCATTTT-GAGGAGTCACTTATTGCACTATTGTCSTTTGTAGCTTATT-GAAATTTAATTCCCCAGCTCCATAYTTGTTTGGGCCTGGTTTGATA-GAGTAAATTGATGGTGGATGAACAC----AACTTTTT-CCTTTCTACATTAACAGGGCAGTGTGATAAGGCAGTGAAGGTAGTGAAAGAAGGAGGCAGCGTGGTGGCATTAACAGGTGCCGTGACACCTCCTGGTTTCAGATTTGTAGTAACTTCAAATGGAGAGGTGTTGAAGAAACTGAACCCATATTTGGAGAGCGGGAAGGTGAAGCCAGTGGTTGATCCCAAGGGACCATTTCCATTTTCTCAGGTTGTTGAAGCTTTCTCCTACGTTGAAACAAGCCGAGCCACTGGAAAGATAGTTATACATCCGATTCCATGAGAGAAGAGACACAGTAAAACTCGGTCACTATGGA----GATGTATGATTGGAATGAAACCTGAGAAATTTTCAGTTTGATGTATAAATATTAAATATAT
		</sequence>
		<sequence>
			<taxon idref="234VSHENME"/>
			CACAGCGAAACTGGAGCTGTTGAAGAGCTTGGGAGCTGATTTGACGATTGACTACACTAAGGAGAACTTTGAAGATTTGGCAGAGAAATTCGATGTAGTTTATGATGCAGTTGGTAAGWTCTTGTGTTTATTGCTCATTKT-GAGGAGTCACTTATTGCACTATTGTCCTTTGTAGCTTATT-GAAATTTAATTCCCCAGCTCCATATTTGTTTGGGCCTGGTTTGATA-GAGTAAATTGATGGTGGATGAACAC----WACTTTTT-CCTTTCTACATTAACAGGGCAGTGTGATAAGGCAGTGAAGGTAGTGAAAGAAGGAGGCAGCGTGGTGGCATTAACAGGTGCCGTGACACCTCCTGGTTTCAGATTTGTAGTAACTTCAAATGGAGAGGTGTTGAAGAAACTGAACCCATATTTGGAGAGCGGGAAGGTGAAGCCAGTGGTTGATCCCAAGGGACCATTTCCATTTTCTCAGGTTGTTGAAGCTTTCTCCTACGTTGAAACAAGCCGAGCCACTGGAAAGATAGTTATACATCCGATTCCATGAGAGAAGAG----AGTAAAACTCGGTCACTATGGA----GATGTATGATTGGAATGAAACCTGAGAAATTTTCAGTTTGATGTATAAATATTCAATATAT
		</sequence>
		<sequence>
			<taxon idref="242VSHUTDV"/>
			CACAGCGAAACTGGAGCTGTTGAAGAGCTTGGGAGCTGATTTAACGATTGACTACACTAAGGAGAACTTTGAAGATTTGGCAGAGAAATTCGATGTAGTTTATGATGCAGTTGGTAAGTTCTTGTGTTTATTGCTCATTTT-GAGGAGTCACTTATTGCACTATTGTCCTTTGTAGCTTATT-GAAATTTAATTCCCCAGCTCCATATTTGTTTGGGCCTGGTTTGATA-GAGTAAATTGATGGTGGATGAACAC----TACTTTTT-CCTTTCTACCTTAACAGGGCAGTGTGATAAGGCAGTGAAGGTAGTGAAAGAAGGAGGCAGCGTGGTGGCATTAACAGGTGCCGTGACACCTCCTGGTTTCAGATTTGTAGTAACTTCAAATGGAGAGGTGTTGAAGAAACTGAACCCATATTTGGAGAGCGGGAAGGTGAAGCCAGTGGTTGATCCCAAGGGACCATTTCCATTTTCTCAGGTTGTTGAAGCTTTCTCCTACGTTGAAACAAGCCGAGCCACTGGAAAGATAGTTATACATCCGATTCCATGAGAGAAGAG----AGTAAAACTCGGTCACTATGGA----GATGTATGATTGGAATGAAACCTGAGAAATTTTCAGTTTGATGTATAAATATTAAATATAT
		</sequence>
		<sequence>
			<taxon idref="247PSPP588"/>
			CACAGCGAAACTGGAGCTGTTGAAGAGCTTGGGAGCTGATTTGGCCATTGACTACACTAAGGAGAACTTTGAAGATTTGGCAGAGAAATTCGATGTAGTATATGATGCAGTTGGKAAGTTCTTGTATTTMTTGCTCATTTT-GAGGAGTCACTTATTGCACTGWTGTCCTTCATAGCTTATT-GAAATTTAATTCCCCAGCTCCATATTTGTTT-----------GATA-GAGTAAATTGATGGTGGATGAACWCATATAWCTTTTT-CCTTTCCACATTAACAGGGCAGTGTGATAAGGCAGTGAAGGTAGTGAAAGAAGGAGGCAGCGTGGTGGCCTTAACAGGTGCCGTCACGCCACCTGGTTTCAGATTTGTGGTAACTTCAAATGGAGAGGTGTTGAAGAAACTGAACCCATATTTGGAGAGCGGGAAGGTGAAGCCAGTGGTTGATCCCAAGGGACCATTTCCATTTTCTCAGGTTGTTGAAGCTTTCTCCTACGTTGAAACAAGCCGAGCCACTGGAAAGATAGTTATACATCCAATTCCATGAGAGAAGAAACCCAWTAAAACTAGTTCATTTTGGA----GATGTATTTAACGGGTTGTATAATTAGAACGAAACCTGAGAAATATCCAGCTTGATGTAT-
		</sequence>
		<sequence>
			<taxon idref="267VSYLVDV"/>
			CACAGCGAAACTGGAGCTCTTGAAGAGCTTGGGAGCTGATTTGACGATTGACTACACTAAGGAGAACTTTGAAGATTTGGCAGAGAAATTCGATGTAGTTTATGATGCAGTTGGTAAGTTCTTGTGTTTATTGCTCATTTT-GAGGAGTCACTTATTGCACTATTGTCCTTTGTAGCTTATT-GAAATTGAATTCCCCAGCTCCATATTTGTTTGGGCCTGGTTTGATA-GGGTAAATTGATGGTGGATGAACAC----AACTTTTT-CCTTTCTACATTAACAGGGCAGTGTGATAAGGCAGTGAAGGTAGTGAAAGAAGGAGGCAGCGTGGTGGCATTAACAGGTGCCGTGACGCCTCCTGGTTTCAGATTTGTAGTAACTTCAAACGGAGAGGTGTTGAAGAAACTGAACCCATATTTGGAGAGCGGGAAGGTGAAGCCAGTGGTTGATCCCAAGGGACCATTTCCATTTTCTCAGGTTGTTGAAGCTTTCTCCTACGTTGAAACAAGCCGAGCCACTGGAAAGATAGTTATACATCCGATTCCATGAGAGAAGAG----AGTAAAACTCGGTCACTATGGA----GATGTATGATTGGAATGAAACCTGAGAAATTTTCAGTTTGATGTATAAATATTCAATATAT
		</sequence>
		<sequence>
			<taxon idref="271VTILIDV"/>
			CACAGCGAAACTGGAGCTGTTGAAGAGCTTGGGAGCTGATTTGACGATTGACTACACTAAGGAGAACTTTGAAGATTTGGYAGAGAAATTCGATGTAGTTTATGATGCAGTTGGTAAGTTCTTGTGTTTATTGCTCATTTT-GAGGAGTCACTTATTGCACTATTGTCCTTTGTAGCTTATT-GAAATTTAATTCCCCAGCTCCATATTTGTTTGGGCCTGGTTTGATA-GAGTAAATTGATGGTGGATGAACAC----WACTTTTT-CCTTTCTACATTAACAGGGCAGTGTGATAAGGCRGTGAAGGTAGTGAAAGAAGGAGGCAGCGTGGTGGCATTAACAGGTGCCGTGACRCCTCCTGGTTTCAGATTTGTAGTAACTTCAAATGGAGAGGTGTTGAAGAAACTGAACCCATATTTGGAGAGCGGGAAGGTGAAGCCAGTGGTTGATCCCAAGGGACCATTTCCATTTTCTCAGGTTGTTGAAGCTTTCTCCTACGTTGAAACAAGCCGAGCCACTGGAAAGATAGTTATACATCCGATTCCATGAGAGAAGAG----AGTAAAACTCGGTCACTATGGA----GATGTATGATTGGAATGAAACCTGAGAAATTTTCAGTTTGATGTATAAATATTAAATRTAT
		</sequence>
		<sequence>
			<taxon idref="276VTRELDV"/>
			CACAGCGAAACTGGAGCTGTTGAAGAGCTTGGGAGCTGATTTGACGATTGACTACACTAAGGAGAACTTTGAAGATTTGGCAGAGAAATTCGATGTAGTTTATGATGCAGTTGGTAAGTTCTTGTGTTTATTGCTCATTTT-GAGGAGTCACTTATTGCACTATTGTCCTTTGTAGCTTATT-GAAATTTAATTCCCCAGCTCCATATTTGTTTGGGCCTGGTTTGATA-GAGTAAATTGATGGTGGATGAACAC----YACTTTTT-CCTTTCTACATTAACAGGGCAGTGTGATAAGGCAGTGAAGGTAGTGAAAGAAGGAGGCAGCGTGGTGGCATTAACAGGTGCCGTGACRCCTCCTGGTTTCAGATTTGTAGTAACTTCAAATGGAGAGGTGTTGAAGAAACTGAACCCATATTTGGAGAGCGGGAAGGTGAAGCCAGTGGTTGATCCCAAGGGACCATTTCCATTTTCTCAGGTTGTTGAAGCTTTCTCCTACGTTGAAACAAGCCGAGCCACTGGAAAGATAGTTATACATCCGATTCCATGAGAGAAGAGACACAGTAAAACTCGGTCACTATGGA----GATGTATGATTGGAATGAAACCTGAGAAATTTTCAGTTTGATGTATAAATATTCAATATAT
		</sequence>
		<sequence>
			<taxon idref="287VVINICH"/>
			CACAGCGAAACTGGAGCTSTTGAAGAGCTTGGGAGCTGATTTGACGATTGACTACACTAAGGAGAACTTTGAAGATTTGGCAGAGAAATTCGATGTAGTTTATGATGCAGTTGGTAAGTTCTTGTGTTTATTGCTCATTTT-GAGGAGTCACTTATTGCACTATTGTCCTTTGTAGCTTATT-GAAATTKAATTCCCCAGCTCCATATTTGTTTGGGCCTGGTTTGATA-GRGTAAATTGATGGTGGATGAACAC----WACTTTTT-CCTTTCTACATTAACAGGGCAGTGTGATAAGGCAGTGAAGGTAGTGAAAGAAGGAGGCAGCGTGGTGGCATTAACAGGTGCCGTGACRCCTCCTGGTTTCAGATTTGTAGTAACTTCAAAYGGAGAGGTGTTGAAGAAACTGAACCCATATTTGGAGAGCGGGAAGGTGAAGCCAGTGGTTGATCCCAAGGGACCATTTCCATTTTCTCAGGTTGTTGAAGCTTTCTCCTACGTTGAAACAAGCCGAGCCACTGGAAAGATAGTTATWCATCCGATTCCATGAGAGAAGAG----AGTAAAACTCGGTCACTATGGA----GATGTATGATTGGAATGAAACCTGAGAAATTTTCAGTTTGATGTATAAATATTCAATATAT
		</sequence>
		<sequence>
			<taxon idref="301VVULPDV"/>
			CACAGCGAAACTGGAGCTGTTGAAGAGCTTGGGAGCTGATTTGACGATTGACTACACTAAGGAGAACTTTGAAGATTTGGCAGAGAAATTCGATGTAGTTTATGATGCAGTTGGTAAGTTCTTGTGTTTATTGCTCATTTT-GAGGAGTCACTTATTGCACTATTGTCCTTTGTAGCTTATT-GAAATTTAATTCSCCAGCTCCATATTTGTTTGGGCCTGGTTTGATA-GAGTAAATTGATGGTGGATGAACAC----TACTTTTT-CCTTTCTACATTAACAGGGCAGTGTGATAAGGCAGTGAAGGTAGTGAAAGAAGGAGGCAGCGTGGTGGCATTAACAGGTGCCGTGACACCTCCTGGTTTCAGATTTGTAGTAACTTCAAATGGAGAGGTGTTGAAGAAACTGAACCCATATTTGGAGAGCGGGAAGGTGAAGCCAGTGGTTGATCCCAAGGGACCATTTCCATTTTCTCAGGTTGTTGAAGCTTTCTCCTACGTTGAAACAAGCCGAGCCACTGGAAAGATAGTTATACATCCGATTCCATGAGAGAAGAG----AGTAAAACTCGGTCACTATGGA----GATGTATGATTGGAATGAAACCTGAGAAATTTTCAGTTTGATGTATAAATATTCAATATAT
		</sequence>
		<sequence>
			<taxon idref="304VWELSWA"/>
			CACAGCGAAACTGGAGCTGTTGAAGAGCTTGGGAGCTGATTTGACGATTGACTACACTAAGGAGAACTTTGAAGATTTGGCAGAGAAATTCGATGTAGTTTATGATGCAGTTGGTAAGWTCTTGTGTTTAKTGCTCATTKT-GAGGAGTCACTTATTGCACTATTGTCCTTTGTAGCTTATT-GAAATTTAATTCCCCAGCTCCATATTTGTTTGGGCCTGGTTTGATA-GAGTAAATTGATGGTGGATGAACAC----AACTTTTT-CCTTTCTACATTAACAGGGCAGTGTGATAAGGCAGTGAAGGTAGTGAAAGAAGGAGGCAGCGTGGTGGCATTAACAGGTGCCGTGACACCTCCTGGTTTCAGATTTGTAGTAACTTCAAATGGAGAGGTGTTGAAGAAACTGAACCCATATTTGGAGAGCGGGAAGGTGAAGCCAGTGGTTGATCCCAAGGGACCATTTCCATTTTCTCAGGTTGTTGAAGCTTTCTCCTACGTTGAAACAAGCCGAGCCACTGGAAAGATAGTTATACATCCGATTCCATGAGAGAAGAG----AGTAAAACTCGGTCACTATGGA----GATGTATGATTGGAATGAAACCTGAGAAATTTTCAGTTTGATGTATAAATATTAAATATAT
		</sequence>
		<sequence>
			<taxon idref="309VYENSYA"/>
			CACAGCGAAACTGGAGCTGTTGAAGAGCTTGGGAGCTGATTTGACGATTGACTACACTAAGGAGAACTTTGAAGATTTGGCAGAGAAATTCGATGTAGTTTATGATGCAGTTGGTAAGWTCTTGTGTTTATTGCTCATTKT-GAGGAGTCACTTATTGCACTATTGTCYTTTGTAGCTTATT-GAAATTTAATTCCCCAGCTCCWTATTTGTTTGGGCCTGGTTTGATA-GAGTAAATTGATGGTGGATGAACAC----WACTTTTT-CCTTTCTACATTAACAGGGCAGTGTGATAAGGCAGTGAAGGTAGTGAAAGAAGGAGGCAGCGTGGTGGCATTAACAGGTGCCGTGACRCCTCCTGGTTTCAGATTTGTAGTAACTTCAAATGGAGAGGTGTTGAAGAAACTGAACCCATATTTGGAGAGCGGGAAGGTGAAGCCAGTGGTTGATCCCAAGGGACCATTTCCATTTTCTCAGGTTGTTGAAGCTTTCTCCTACGTTGAAACAAGCCGAGCCACTGGAAAGATAGTTATACATCCGATTCCATGAGAGAAGAG----AGTAAAACTCGGTCACTATGGA----GATGTATGATTGGAATGAAACCTGAGAAATTTTCAGTTYGATGTATAAATATTCAATATAT
		</sequence>
	</alignment>

	<!-- The sequence alignment (each sequence refers to a taxon above).         -->
	<!-- ntax=53 nchar=420                                                       -->
	<alignment id="alignment8" dataType="nucleotide">
		<sequence>
			<taxon idref="002VACER58"/>
			TCTGGTTGAGAGGAGCTTTGGCCACCATGGATAGAGACTATGGAATTCTTAACAAGGTTTTCCATCATATAACGGATACTCATGTGGCACACCATTTGTTCTCAACAATGCCGCATTATCATGCAATGGAGGCTACAAAGGCCATAAAGCCAGTATTAGGAGATTATTATCAGTTTGATGGGACTCCATTTTACAAGGCAATGTGGAGAGAGGCAAAGGAGTGTGTCTATGTCCAGTCGGATGGTGACAAGAGCAAAGGTGTTTTCTGGTACCAGAATAAGTTTTGATGACTTAAACTGGTGATGTTTGTTTCGGAATGTTCTAGTTTCTTCTT---AGGATTTTAGC-TTCCCGTTA-T--TGTTAACTTAGCCATGTCTGTGC---------TTGTACCTCGAATCTTGGTTGCATTA
		</sequence>
		<sequence>
			<taxon idref="009VADENXI"/>
			TCTGGTTGAGAGGAGCTTTGGCCACCATGGATAGAGACTATGGAATTCTTAACAAGGTTTTCCATCATATAACGGATACTCATGTGGCACACCATTTGTTCKCAACAWTRCCGCATTATCATGCAATGGAGGCTACAAAGGCCATAAAGCCAGTATTAGGAGATTATTATCAGTTTGATGGGACTCCATTTTACAAGGCAATGTGGAGAGAGGCAAAGGAGTGTGTCTATGTCCAGTCGGATGGTGACAAGAGCAAAGGTGTTTTCTGGTACCAGAATAAGTTTTGATGACTTAAACTGGTGATGTTT--------------------CTTCTT---CGGATTTTAGC-TTCCCGTTA-T--TGTTAACTTAGCCATGTCTGTGC---------TTGTACCTCGAATCTTGGTTGCATTA
		</sequence>
		<sequence>
			<taxon idref="011VADSTAN"/>
			TCTGGTTGAGAGGAGCTTTGGCCACCATGGATAGAGACTATGGAATTCTTAACAAGGTTTTCCATCATATAACGGATACTCATGTGGCACACCATTTGTTCTCAACATTGCCGCATTATCATGCAATGGAGGCTACAAAGGCCATAAAGCCAGTATTAGGAGATTATTATCAGTTTGATGGGACTCCATTTTACAAGGCAATGTGGAGAGAGGCAAAGGAGTGTGTCTATGTCCAGTCGGATGGTGACAAGAGCAAAGGTGTTTTCTGGTACCAGAATAAGTTTTGATGACTTAAACTGGTGATGTTTGTTTCGGAATGTTCTAGTTTCTTCTG---AGGATTTTAGC-TTCCCGTTA-T--TGTTAACTTAGCCATGTCTGTGC---------TTGTACCTCGAATCTTGGTTGCATTA
		</sequence>
		<sequence>
			<taxon idref="030VAESTAR"/>
			TCTGGTTGAGAGGAGCTTTGGCCACCATGGATAGAGACTATGGAATTCTTAACAAGGTTTTCCATCATATAACGGATACTCATGTGGCACACCATTTGTTCTCAACAATSCCGCATTATCATGCAATGGAGGCTACAAAGGCCATAAAGCCAGTATTAGGAGATTATTATCAGTTTGATGGGACTCCATTTTACAAGGCAATGTGGAGAGAGGCAAAGGAGTGTGTCTATGTCCAGTCGGATGGTGACAAGAGCAAAGGTGTTTTCTGGTACCAGAATAAGTTTTGATGACTTRAACTGGTGATGTTTGTTTCGGAATGTTCTAGTTTCTT-----AAGGATTTTAGC-TTCCCGTTA-T--TGTTAACTTAGCCATGTCTGTGC---------TTGTACCTCGAATCTTGGTTGCATTA
		</sequence>
		<sequence>
			<taxon idref="033VAESTLI"/>
			TCTGGTTGAGAGGAGCTTTGGCCACCATGGATAGAGACTATGGAATTCTTAACAAGGTTTTCCATCATATAACGGATACTCATGTGGCACACCATTTGTTCTCAACAATGCCGCATTATCATGCAATGGAGGCTACAAAGGCCATAAAGCCAGTATTAGGAGATTATTATCAGTTTGATGGGACTCCATTTTACAAGGCAATGTGGAGAGAGGCAAAGGAGTGTGTCTATGTCCAGTCGGATGGTGACAAGAGCAAAGGTGTTTTCTGGTACCAGAATAAGTTTTGATGACTTGAACTGGTGATGTTTGTTTCGGAATGTTCTAGTTTCTT-----AAGGATTTTAGC-YTCCCGTTA-T--TGTTAACTTAGCCATGTCTGTGC---------TTGTACCTCGAATCTTGGTTGCATTA
		</sequence>
		<sequence>
			<taxon idref="044VAMURZU"/>
			TCTGGTTGAGAGGAGCTTTGGCCACCATGGATAGAGACTATGGAATTCTTAACAAGGTTTTCCATCATATAACGGATACTCATGTGGCACACCATTTGTTCTCAACAATGCCGCATTATCATGCAATGGAGGCTACAAAGGCCATAAAGCCAGTATTAGGAGATTATTATCAGTTTGATGGGACTCCATTTTACAAGGCAATGTGGAGAGAGGCAAAGGAGTGTGTCTATGTCCAGTCGGATGGTGACAAGAGCAAAGGTGTTTTCTGGTACCAGAATAAGTTTTGATGACTTAAACTGGTGATGTTTGTTTCGGAATGTTMTAGTTTCTTCWT---AGGATTTTAGC-TTCCCGTTA-T--TGTTAACTTAGCCATGTCTGTGC---------TTGTACCTCGAATCTTGGTTGCATTA
		</sequence>
		<sequence>
			<taxon idref="049VARIZDV"/>
			TCTGGTTGAGAGGAGCTTTGGCCACCATGGATAGAGACTATGGAATTCTTAACAAGGTTTTCCATCATATAACGGATACTCATGTGGCACACCATTTGTTCTCAACAATGCCGCATTATCATGCAATGGAGGCTACAAAGGCCATAAAGCCAGTATTAGGAGATTATTATCAGTTTGATGGGACTCCATTTTACAAGGCAATGTGGAGAGAGGCAAAGGAGTGTGTCTATGTCCAGTCGGATGGTGACAAGAGCAAAGGTGTTTTCTGGTACCAGAATAAGTTTTGATGACTTAAACTGGTGATGTTTGTTTCGGAATGTTCTAGTTTCTTCTT---AGGATTTTAGC-TTCCCGTTA-T--TGTTAACTTAGCCATGTCTGTGC---------TTGTACCTCGAATCTTGGTTGCATTA
		</sequence>
		<sequence>
			<taxon idref="052VBASHBA"/>
			TCTGGTTGAGAGGAGCTTTGGCCACCATGGATAGAGACTATGGAATTCTTAACAAGGTTTTCCATCATATAACRGATACTCATGTGGCACACCATTTGTTCTCAACAATGCCGCATTATCATGCAATGGAGGCTACAAAGGCCATAAARCCAGTATTAGGAGATTATTATCAGTTTGATGGGACTCCATTTTACAAGGCAATGTGGAGAGAGGCAAAGGAGTGTGTCTATGTCCAGTCGGATGGTGACAAGAGCAAAGGTGTTTTCTGGTACCAGAATAAGTTTTGATGACTTAAACTGGTGATGTTTGTTTCGGAATGTTCTAGTTTCTTCTT---AGGATTTTAGC-TTCCCGTTA-T--CGTTAACTTAGCCATGTCTGTGC---------TTGTACCTCGAATCTTGGTTGCATTA
		</sequence>
		<sequence>
			<taxon idref="054VBELLME"/>
			TCTGGTTGAGAGGAGCTTTGGCCACCATGGATAGAGACTATGGAATTCTTAACAAGGTTTTCCATCATATAACGGATACTCATGTGGCACACCATTTGTTCTCAACAATGCCGCATTATCATGCAATGGAGGCTACAAAGGCCATAAAGCCAGTATTAGGAGATTATTATCAGTTTGATGGGACTCCATTTTACAAGGCAATGTGGAGAGAGGCAAAGGAGTGTGTCTATGTCCAGTCGGATGGTGACAAGAGCAAAGGTGTTTTCTGGTACCAGAATAAGTTTTGATGACTTAAACTGGTGATGTTTGTTTCGGAATGTTCTAGTTTCTTCTT---AGGATTTTAGC-TTCCCGTTA-T--TGTTAACTTAGCCATGTCTGTGC---------TTGTACCTCRAATCTTGGTTGCATTA
		</sequence>
		<sequence>
			<taxon idref="055VBETUDV"/>
			TCTGGTTGAGAGGAGCTTTGGCCACCATGGATAGAGACTATGGAATTCTTAACAAGGTTTTCCATCATATAACGGATACTCATGTGGCACACCATTTGTTCTCAACAATGCCGCATTATCATGCAATGGAGGCTACAAAGGCCATAAAGCCAGTATTAGGAGATTATTATCAGTTTGATGGGACTCCATTTTACAAGGCAATGTGGAGAGAGGCAAAGGAGTGTGTCTATGTCCAGTCGGATGGTGACAAGAGCAAAGGTGTTTTCTGGTACCAGAATAAGTTTTGATGACTTAAACTGGTGATGTTTGTTTCGGAATGTTCTAGTTTCTTCTT---AGGATTTTAGC-TTCCCGTTA-T--TGTTAACTTARCCATGTCTGTGC---------TTGTACCTCGAATCTTGGTTGCATTA
		</sequence>
		<sequence>
			<taxon idref="057VBIFODV"/>
			TCTGGTTGAGAGGAGCTTTGGCCACCATGGATAGAGACTATGGAATTCTTAACAAGGTTTTCCATCATATAACGGATACTCATGTGGCACACCATTTGTTCTCAACAATGCCGCATTATCATGCAATGGAGGCTACAAAGGCCATAAAGCCARTATTAGGAGATTATTATCAGTTTGATGGGACTCCATTTTACAAGGCAATGTGGAGAGAGGCAAAGGAGTGTGTCTATGTCCAGTCGGATGGTGACAAGAGCAAAGGTGTTTTCTGGTACCAGAATAAGTTTTGATGACTTRAACTGGTGATGTTTGTTTCGGAATGTTCTAGTTTCTT-----AAGGATTTTAGC-TTCCCGTTA-T--TGTTAACTTAGCCATGTCTGTGC---------TTGTACCTCGAATCTTGGTTGCATTA
		</sequence>
		<sequence>
			<taxon idref="058VBLANDV"/>
			TCTGGTTGAGAGGAGCTTTGGCCACCATGGATAGAGACTATGGAATTCTTAACAAGGTTTTCCATCATATAACGGATACTCATGTGGCACACCATTTGTTCTCAACAATGCCGCATTATCATGCAATGGAGGCTACAAAGGCCATAAAGCCAGTATTAGGAGATTATTATCAGTTTGATGGGACTCCATTTTACAAGGCAATGTGGAGAGAGGCAAAGGAGTGTGTCTATGTCCAGTCGGATGGTGACAAGAGCAAAGGTGTTTTCTGGTACCAGAATAAGTTTTGATGACTTAAACTGGTGATGTTTGTTTCGGAATGTTCTAGTTTCTTCTT---AGGATTCTAGC-TTCCCGTTA-T--TGTTAACTTAGCCATGTCTGTGC---------TTGTACCTCGAATCTTGGTTGCATTA
		</sequence>
		<sequence>
			<taxon idref="059VBLOODV"/>
			TCTGGTTGAGAGGAGCTTTGGCCACCATGGATAGAGACTATGGAATTCTTAACAAGGTTTTCCATCATATAACGGATACTCATGTGGCACACCATTTGTTCTCAACAATGCCGCATTATCATGCAATGGAGGCTACAAAGGCCATAAAGCCAGTRTTAGGAGATTATTATCAGTTTGATGGGACTCCATTTTACAAGGCAATGTGGAGAGAGGCAAAGGAGTGTGTCTATGTCCAGTCGGATGGTGACAAGAGCAAAGGTGTTTTCTGGTACCAGAATAAGTTTTGATGACTTAAACTGGTGATGTTTGTTTCGGAATGTTCTARTTTCTTCTT---AGGATTTTAGC-TTCCCGTTA-T--TGTTAACTTAGCCATGYCTGTGC---------TTGTACCTCGAATCTTGGTTGCATTA
		</sequence>
		<sequence>
			<taxon idref="060ABREV58"/>
			TCTGGTTGAGAGGAGCTTTGGCCACCATGGATAGAGACTACGGAATTCTTAACAAGGTTTTCCATAATATAACAGATACTCATGTGGCACACCATCTGTTCTCAACTATGCCGCATTATCATGCAATGGAGGCTACAAAGGCGATAAAACCAGTATTAGGAGATTATTATCAGTTTGATGGGACTCCATTTTACAAGGCAATGTGGAGAGAGGCAAAGGAGTGTATCTACGTTGAGTCGGATGGTAACCAGAACAAAGGTGTTTTCTGGTACCAGAACAAGTTCTGA-GATTACAACTAGAGTTCTTTGTGTCGGAATGTTCTAGTTTCTTCTTCTTAGGGATTTAGC-TTCCCTTTC-T--CGGTAACTTAGCTATGTCTGTGC---------TTGTACCTCGAATCTTGGTTGCATTA
		</sequence>
		<sequence>
			<taxon idref="067VCALIDV"/>
			TCTGGTTGAGAGGAGCTTTGGCCACCATGGATAGAGACTATGGAATTCTTAACAAGGTTTTCCATCATATAACGGATACTCATGTGGCACACCATTTGTTCTCAACAATGCCGCATTATCATGCAATGGAGGCTACAAAGGCCATAAAACCAGTATTAGGAGATTATTATCAGTTTGATGGGACTCCATTTTACAAGGCAATGTGGAGAGAGGCAAAGGAGTGTGTCTATGTCCAGTCGGATGGTGACAAGAGCAAAGGTGTTTTCTGGTACCAGAATAAGTTTTGATGACTTAAACTGGTGATGTTTGTTTCGGAATGTTCTAGTTTCTTCTT---AGGATTTTAGC-TTCCCGTGA-T--TGTTAACTTAGCCATGTCTGTGC---------TTGTACCTCGAATCTTGGTTGCATTA
		</sequence>
		<sequence>
			<taxon idref="076VCINE58"/>
			TCTGGTTGAGAGGAGCTTTGGCCACCATGGATAGAGACTATGGAATTCTTAACAAGGTTTTCCATCATATAACGGATACTCATGTGGCACACCATTTGTTCTCAACAATGCCGCATTATCATGCAATGGAGGCTACAAAGGCCATAAAGCCARTATTAGGAGATTATTATCAGTTTGATGGGACTCCATTTTACAAGGCAATGTGGAGAGAGGCAAAGGAGTGTGTCTATGTCCAGTCGGATGGTGACAAGAGCAAAGGTGTTTTCTGGTACCAGAATAAGTTTTGATGACTTGAACTGGTGATGTTTGTTTCGGAATGTTCTAGTTTCTT-----AAGGATTTTAGC-TTCCCGTTA-T--TGTTAACTTAGCCATGTCYGTGC---------TTGTACCTCGAATCTTGGTTGCATTA
		</sequence>
		<sequence>
			<taxon idref="088VCINEHE"/>
			TCTGGTTGAGAGGAGCTTTGGCCACCATGGATAGAGACTATGGAATTCTTAACAAGGTTTTCCATCATATAACGGATACTCATGTGGCACACCATTTGTTCTCAACAATGCCGCATTATCATGCAATGGAGGCTACAAAGGCCATAAAGCCAATATTAGGAGATTATTATCAGTTTGATGGGACTCCATTTTACAAGGCAATGTGGAGAGAGGCAAAGGAGTGTGTCTATGTCCAGTCGGATGGTGACAAGAGCAAAGGTGTTTTCTGGTACCAGAATAAGTTTTGATGACTTGAACTGGTGATGTTTGTTTCGGAATGTTCTAGTTTCTT-----AAGGATTTTAGC-TTCCCGTTA-T--TGTTAACTTAGCCATGTCTGTGC---------TTGTACCTCGAATCTTGGTTGCATTA
		</sequence>
		<sequence>
			<taxon idref="096LCOCCHi"/>
			TCTGGTTGAGAGGAGCTTTGGCCACCATGGATAGAGACTATGGAATTCTTAACAAGGTTTTCCATCATATAACGGATACTCATGTGGCACACCATTTGTTCTCAACAATGCCGCATTATCATGCAATGGAGGCTACAAAGGCCATAAAGCCAGTATTAGGAGATTATTATCAGTTTGATGGGACTCCATTTTACAAGGCAATGTGGAGAGAGGCAAAGGAGTGTGTCTATGTCCAGTCGGATGGTGACAAGAGCAAAGGTGTTTTCTGGTACCAGAATAAGTTTTGATGACTTAAACTGGTGATGTTTGTTTCGGAATGTTCTAGTTTCTTCTT---AGGATTTTAGC-TTCCCGTTA-T--TGTTAACTTRGCCATGTCTRTGC---------TTGTACCTCGAATCTTGGTTGCATTA
		</sequence>
		<sequence>
			<taxon idref="097VCOIG58"/>
			TCTGGTTGAGAGGAGCTTTGGCCACCATGGATAGAGACTATGGAATTCTTAACAAGGTTTTCCATCATATAACRGATACTCATGTGGCACACCATTTGTTCTCAACARTGCCGCATTATCATGCAATGGAGGCTACAAAGGCCATAAARCCAGTATTAGGAGATTATTATCAGTTTGATGGGACTCCATTTTACAAGGCAATGTGGAGAGAGGCAAAGGAGTGTGTCTATGTCCAGTCGGATGGTGACAAGAGCAAAGGTGTTTTCTGGTACCAGAATAAGTTTTGATGACTTAAACTGGTGATGTTTGTTTCGGAATGTTCTAGTTTCTTCTT---AGGATTTTAGC-TTCCCGTTA-T--TGTTAACTTRGCCATGTCTRTGG---------TTGTACCTCGAATCTTGGTTGCATTA
		</sequence>
		<sequence>
			<taxon idref="106VDAVITA"/>
			TCTGGTTGAGAGGAGCTTTGGCCACCATGGATAGAGACTATGGAATTCTTAACAAGGTTTTCCATCATATAACGGATACTCATGTGGCACACCATTTGTTCTCAACAATGCCGCATTATCATGCAATGGAGGCTACAAWGGCCATAAAGCCAGTATTAGGAGATTATTATCAGTTTGATGGGACTCCATTTTACAAGGCAATGTGGAGAGAGGCAAAGGAGTGTGTCTATGTCCAGTCGGATGGTGACAAGAGCAAAGGTGTTTTCTGGTACCAGAATAAGTTTTGATGACTTAAACTGGTGATGTTTGTTTCGGAATGTTCTAGTTTCTTCTT---AGGATTTTAGC-TTCCCGTTA-T--TSTTAACTTAGCCATGTCTGTGC---------TTGTACCTCGAATCTTGGTTGCATTA
		</sequence>
		<sequence>
			<taxon idref="110VFICIDV"/>
			TCTGGTTGAGAGGAGCTTTGGCCACCATGGATAGAGACTATGGAATTCTTAACAAGGTTTTCCATCATATAACGGATACTCATGTGGCACACCATTTGTTCTCAACAWTGCCGCATTATCATGCAATGGAGGCTACAAAGGCCATAAAGCCAGTATTAGGAGATTATTATCAGTTTGATGGGACTCCATTTTACAAGGCAATGTGGAGAGAGGCAAAGGAGTGTGTCTATGTCCAGTCGGATGGTGACAAGAGCAAAGGTGTTTTCTGGTACCAGAATAAGTTTTGATKACTTAAACTGGTGATGTTTGTTTCGGAATGTTCTAGTTTCTTCTT---MGGATTTTAGC-TTCCCGTTA-T--TGTTAACTTAGCCATGTCTGTGC---------TTGTACCTCGAATCTTGGTTGCATTA
		</sequence>
		<sequence>
			<taxon idref="111VFLEXDV"/>
			TCTGGTTGAGAGGAGCTTTGGCCACCATGGATAGAGACTATGGAATTCTTAACAAGGTTTTCCATCATATAACGGATACTCATGTGGCACACCATTTGTTCTCAACAATGCCGCATTATCATGCAATGGAGGCTACAAAGGCCATAAAGCCAGTATTAGGAGATTATTATCAGTTTGATGGGACTCCATTTTACAAGGCAATGTGGAGAGAGGCAAAGGAGTGTGTCTATGTCCAGTCGGATGGTGACAAGAGCAAAGGTGTTTTCTGGTACCAGAATAAGTTTTGATGACTTAAACTGGTGATGTTTGTTTCGGAATGTTCTAGTTTCTTCTT---AGGATTTTWGC-TTCCCGTTA-T--TGTTAACTTAGCCATGTCTGTGC---------TTGTACCTCGAATCTTGGTTGCATTA
		</sequence>
		<sequence>
			<taxon idref="114VGIRDDV"/>
			TCTGGTTGAGAGGAGCTTTGGCCACCATGGATAGAGACTATGGAATTCTTAACAAGGTTTTCCATCATATAACGGATACTCATGTGGCACACCATTTGTTCTCAACAATGCCGCATTATCATGCAATGGAGGCTACAAAGGCCATAAAGCCAGTATTAGGAGATTATTATCAGTTTGATGGGACTCCATTTTACAAGGCAATGTGGAGAGAGGCAAAGGAGTGTGTCTATGTCCAGTCGGATGGTGACAAGAGCAAAGGTGTTTTCTGGTACCAGAATAAGTTTTGATGACTTAAACTGGTGATGTTTGTTTCGGAATGTTCTAGTTTCTTCTT---AGGATTTTAGC-TTCCCGTTA-T--TGTTAACTTAGCCATGTCTGTGC---------TCGTACCTCGAATCTTGGTTGCATTA
		</sequence>
		<sequence>
			<taxon idref="117VHANCLI"/>
			TCTGGTTGAGAGGAGCTTTGGCCACCATGGATAGAGACTATGGAATTCTTAACAAGGTTTTCCATCATATAACGGATACTCATGTGGCACACCATTTGTTCTCAACAATGCCGCATTATCATGCAATGGAGGCTACAAAGGCCATAAAGCCAGTATTAGGAGATTATTATCAGTTTGATGGGACTCCATTTTACAAGGCAATGTGGAGAGAGGCAAAGGAGTGTGTCTATGTCCAGTCGGATGGTGACAAGAGCAAAGGTGTTTTCTGGTACCAAAATAAGTTTTGATGACTTAAACTGGTGATGTTTGTTTCGGAATGTTCTAGTTTCTTCTT---GGGATTTTAGC-TTCCCGTTA-T--TGTTAACTTAGCCATGTCTGTGC---------TTGTACCTCGAATCTTGGTTGCATTA
		</sequence>
		<sequence>
			<taxon idref="127VJACQDV"/>
			TCTGGTTGAGAGGAGCTTTGGCCACCATGGATAGAGACTATGGAATTCTTAACAAGGTTTTCCATCATATAACGGATACTCATGTGGCACACCATTTGTTCTCAACAATGCCGCATTATCATGCAATGGAGGCTACAAAGGCCATAAAGCCAGTATTAGGAGATTATTATCAGTTTGATGGGACTCCATTTTACAAGGCAATGTGGAGAGAGGCAAAGGAGTGTGTCTATGTCCAGTCGGATGGTGACAAGAGCAAAGGTGTTTTCTGGTACCAGAATAAGTTTTGATGACTTAAACTGGTGATGTTTGTTTCGGAATGTTCKAGTTTCTTCTT---AGGATTTTAGC-TTCCCGTTA-T--TGTTRACTTAGCCATGTCTGTGC---------TTGTACCTCGAATCTTGGTTGCATTA
		</sequence>
		<sequence>
			<taxon idref="129CJAPOP6"/>
			TCTGGTTGAGAGGAGCTTTGGCCACCATGGATAGAGACTATGGAATTCTTAACAAGGTTTTCCATCATATAACGGATACTCATGTGGCACACCATTTGTTCTCAACAATGCCGCATTATCATGCAATGGAGGCTACAAAGGCCATAAAGCCAGTATTAGGAGATTATTATCAGTTTGATGGGACTCCATTTTACAAGGCAATGTGGAGAGAGGCAAAGGAGTGTGTCTATGTCCAGTCGGATGGTGACAAGAGCAAAGGTGTTTTCTGGTACCAGAATAAGTTTTGATGACTTAAACTGGTGATGTTTGTTTCGGAATGTTCTAGTTTCTTCTT---AGGATTTTAGC-TTCCCGTTA-T--TGTTAACTTAGCCATGTCTGTGC---------TTGTACCTCGAATCTTGGTTGCATTA
		</sequence>
		<sequence>
			<taxon idref="134VLABR58"/>
			TCTGGTTGAGAGGAGCTTTGGCCACCATGGATAGAGACTATGGAATTCTTAACAAGGTTTTCCATCATATAACGGATACTCATGTGGCACACCATTTGTTCTCAACAATGCCGCATTATCATGCAATGGAGGCTACAAAGGCCATAAAGCCAGTATTAGGAGATTATTATCAGTTTGATGGGACTCCATTTTACAAGGCAATGTGGAGAGAGGCAAAGGAGTGTGTCTATGTCCAGTCGGATGGTGACAAGAGCAAAGGTGTTTTCTGGTACCAGAATAAGTTTTGATGACTTAAACTGGTGATGTTTGTTTCGGAATGTTCTAGTTTCTT-----AAGGATTTTAGC-TTCCCGTTA-T--TGTTAACTTAGCCATGTCTGTGC---------TTGTACCTCGAATCTTGGTTGCATTA
		</sequence>
		<sequence>
			<taxon idref="138VLIUBLA"/>
			TCTGGTTGAGAGGAGCTTTGGCCACCATGGATAGAGACTATGGAATTCTTAACAAGGTTTTCCATCATATAACGGATACTCATGTGGCACACCATTTGTTCTCAACATTGCCGCATTATCATGCAATGGAGGCTACAAAGGCCATAAAGCCAGTATTAGGAGATTATTATCAGTTTGATGGGACTCCATTTTACAAGGCAATGTGGAGAGAGGCAAAGGAGTGTGTCTATGTCCAGTCGGATGGTGACAAGAGCAAAGGTGTTTTCTGGTACCAGAATAAGTTTTGATGACTTAAACTGGTGATGTTTGTTTCGGAATGTTCTAGTTTCTTCTK---MGGATTTTAGC-TTCCCGTTA-T--TGTTAACTTAGCCATGTCTGTGC---------TTGTACCTCGAATCTTGGTTGCATTA
		</sequence>
		<sequence>
			<taxon idref="145VMONTDV"/>
			TCTGGTTGAGAGGAGCTTTGGCCACCATGGATAGAGACTATGGAATTCTTAACAAGGTTTTCCATCATATAACGGATACTCATGTGGCACACCATTTGTTCTCAACAATGCCGCATTATCATGCAATGGAGGCTACAAAGGCCATAAAGCCAGTATTAGGAGATTATTATCAGTTTGATGGGACTCCATTTTACAAGGCAATGTGGAGAGAGGCAAAGGAGTGTGTCTATGTCCAGTCGGATGGTGACAAGAGCAAAGGTGTTTTCTGGTACCAGAATAAGTTTTGATGACTTAAACTGGTGATGTTTGTTTCGGAATGTTCTAGTTTCTTCTT---AGGATTTTAGC-TTCCCGTTA-T--TGTTAACTTAGCCATGTCTGTGC---------TTGTACCTCGAATCTTGGTTGCATTA
		</sequence>
		<sequence>
			<taxon idref="150VMUSTDV"/>
			TCTGGTTGAGAGGAGCTTTGGCCACCATGGATAGAGACTATGGAATTCTTAACAAGGTTTTCCATCATATAACAGACACTCATGTGGCACACCATTTGTTCTCAACAATGCCGCATTATCATGCAATGGAGGCTACAAAGGCCATAAAACCAGTATTAGGAGATTATTATCAGTTTGATGGGACTCCCTTTTACAAGGCAATGTGGAGAGAGGCAAAGGAGTGTGTCTATGTCCAGTCGGATGGTGACAAGAGCAAAGGTGTTTTCTGGTACCAGAATAAGTTTTGATGACTTAAACTGGTGATGTTTGTTTCGGAATGTTCTAGTTTCTT-----AAGGATTTTAGC-TTCCCGTTA-T--TGTTAACTTAGCCATGTCTGTGS---------TTGTACCTCGAATCTTGGTTGCATTA
		</sequence>
		<sequence>
			<taxon idref="151VNESBDV"/>
			TCTGGTTGAGAGGAGCTTTGGCCACCATGGATAGAGACTATGGAATTCTTAACAAGGTTTTCCATCATATAACGGATACTCATGTGGCACACCATTTGTTCTCAACAATGCCGCATTATCATGCAATGGAGGCTACAAAGGCCATAAAGCCAGTATTAGGAGATTATTATCAGTTTGATGGGACTCCATTTTACAAGGCAATGTGGAGAGAGGCAAAGGAGTGTGTCTATGTCCAGTCGGATGGTGACAAGAGCAAAGGTGTTTTCTGGTACCAGAATAAGTTTTGATGACTTAAACTGGTGATGTTTGTTTCGGAATGTTCTAGTTTCTTCTT---AGGATTTTAGC-TTCCCGTTA-T--TGTTAACTTAGCCATGTCTGTGC---------TTGTACCTCGAATCTTGGTTGCATTA
		</sequence>
		<sequence>
			<taxon idref="155VPALMDV"/>
			TCTGGTTGAGAGGAGCTTTGGCCACCATGGATAGAGACTATGGAATTCTTAACAAGGTTTTCCATCATATAACGGATACTCATGTGGCACACCATTTGTTCTCAACAATGCCGCATTATCATGCAATGGAGGCTACAAAGGCCATAAAGCCARTATTAGGAGATTATTATCAGTTTGATGGGACTCCATTTTACAAGGCAATGTGGAGAGAGGCAAAGGAGTGTGTCTATGTCCAGTCGGATGGTGACAAGAGCAAAGGTGTTTTCTGGTACCAGAATAAGTTTTGATGACTTRAACTGGTGATGTTTGTTTCGGAATGTTCTAGTTTCTTCTT--AAGGATTTTAGC-TTCCCGTTA-T--TGTTAACTTAGCCATGTCTGTGC---------TTGTACCTCGAATCTTGGTTGCATTA
		</sequence>
		<sequence>
			<taxon idref="166VPIASGA"/>
			TCTGGTTGAGAGGAGCTTTGGCCACCATGGATAGAGACTATGGAATTCTTAACAAGGTTTTCCATCATATAACGGATACTCATGTGGCACACCATTTGTTCTCAACAATGCCGCATTATCATGCAATGGAGGCTACAAAGGCCATAAAGCCAGTATTAGGAGATTATTATCAGTTTGATGGGACTCCATTTTACAAGGCAATGTGGAGAGAGGCAAAGGAGTGTGTCTATGTCCAGTCGGATGGTGACAAGAGCAAAGGTGTTTTCTGGTACCAGAATAAGTTTTGATGACTTAAACTGGTGATGTTTGTTTCGGAATGTTCTAGTTTCTTCTT---AGGATTTTAGC-TTCCCGTTA-T--TGTTAACTTAGCCATGTCTGTGC---------TTGTACCTCGAATCTTGGTTGCATTA
		</sequence>
		<sequence>
			<taxon idref="172VPIASLI"/>
			TCTGGTTGAGAGGAGCTTTGGCCACCATGGATAGAGACTATGGAATTCTTAACAAGGTTTTCCATCATATAACGGATACTCATGTGGCACACCATTTGTTCTCAACAATGCCGCATTATCATGCAATGGAGGCTACAAAGGCCATAAAGCCAGTATTAGGAGATTATTATCAGTTTGATGGGACTCCATTTTACAAGGCAATGTGGAGAGAGGCAAAGGAGTGTGTCTATGTCCAGTCGGATGGTGACAAGAGCAAAGGTGTTTTCTGGTACCAGAATAAGTTCTGATGACTTAAACTGGTGATGTTTGTTTCGGAATGCTCTAGTTTCTTCTT---ARGATTTTAGC-TTCCCGTTA-T--TGTTAACTTAGCCATGTCTGTGC---------TTGTACCTCGAATCTTGGTTGCATTA
		</sequence>
		<sequence>
			<taxon idref="174VPOPEDV"/>
			TCTGGTTGAGAGGAGCTTTGGCCACCATGGATAGAGACTATGGAATTCTTAACAAGGTTTTCCATCATATAACGGATACTCATGTGGCACACCATTTGTTCTCAACAATGCCGCATTATCATGCAATGGAGGCTACAAAGGCCATAAAGCCAGTATTAGGAGATTATTATCAGTTTGATGGGACTCCATTTTACAAGGCAATGTGGAGAGAGGCAAAGGAGTGTGTCTATGTCCAGTCGGATGGTGACAAGAGCAAAGGTGTTTTCTGGTACCAGAATAAGTTTTGATGACTTGAACTGGTGATGTTTGTTTCGGAATGTTCTAGTTTCTT-----AAGGATTTTAGC-TTCCCGTTA-T--TGTTAACTTAGCCATGTCTGTGC---------TGGTACCTCGAATCTTGGTTGCATTA
		</sequence>
		<sequence>
			<taxon idref="183VPSEUSH"/>
			TCTGGTTGAGAGGAGCTTTGGCCACCATGGATAGAGACTATGGAATTCTTAACAAGGTTTTCCATCATATAACGGATACTCATGTGGCACACCATTTGTTCTCAACAWTGCCGCATTATCATGCAATGGAGGCTACAAAGGCCATAAAGCCAGTATTAGGARATTATTATCAGTTTGATGGGACTCCATTTTACAAGGCAATGTGGAGAGAGGCAAAGGAGTGTGTCTATGTCCAGTCGGATGGTGACAAGAGCAAAGGTGTTTTCTGGTACCAGAATAAGTTTTGATGACTTAAACTGGTGATGTTTGTTTCGGAATGTTCTAGTTTCTTCTT---CGGATTTTAGCCTTCCCGTTA-T--TGTTAACTTAGCCATGTCTGTGC---------TTGTACCTCGAATCTTGGTTGCATTA
		</sequence>
		<sequence>
			<taxon idref="185VQINLLU"/>
			TCTGGTTGAGAGGAGCTTTGGCCACCATGGATAGAGACTATGGAATTCTTAACAAGGTTTTCCATCATATAACGGATACTCATGTGGCACACCATTTGTTCTCAACAATGCCGCATTATCATGCAATGGAGGCTACAAAGGCCATAAAGCCAGTATTAGGAGATTATTATCAGTTTGATGGGACTCCATTTTACAAGGCAATGTGGAGAGAGGCAAAGGAGTGYGTCTATGTCCAGTCGGATGGTGACAAGAGCAAAGGTGTTTTCTGGTACCAGAATAAGTTTTGATGACTTAAACTGGTGATGTTTGTTTCGGAATGTTCTAGTTTCTTCTT---AGGATTTTAGC-TTCCCGTTA-T--TSTTAACTTAGCCATGTCTGTGC---------TTGTACCTCGAATCTTGGTTGCATTA
		</sequence>
		<sequence>
			<taxon idref="191VQUINSH"/>
			TCTGGTTGAGAGGAGCTTTGGCCACCATGGATAGAGACTATGGAATTCTTAACAAGGTTTTCCATCATATAACGGATACTCATGTGGCACACCATTTGTTCTCAACAATGCCGCATTATCATGCAATGGAGGCTACAAAGGCCATAAAGCCAGTATTAGGAGATTATTATCAGTTTGATGGGACTCCATTTTACAAGGCAATGTGGAGAGAGGCAAAGGAGTGTGTYTATGTCCAGTCGGATGGTGACAAGAGCAAAGGTGTTTTCTGGTACCAGAATAAGTTTTGATGACTTAAACTGGTGATGTTT--------------------CTTCTT---CGGATTTTAGC-TTCCCGTTAAT--TGTTAACTTAGCCATGTCTGTGC---------TTGTACCTCGAATCTTGGTTGCATTA
		</sequence>
		<sequence>
			<taxon idref="200VRIPA58"/>
			TCTGGTTGAGAGGAGCTTTGGCCACCATGGATAGAGACTATGGAATTCTTAACAAGGTTTTCCATCATATAACGGATACTCATGTGGCACACCATTTGTTCTCAACAATGCCGCATTATCATGCAATGGAGGCTACAAAGGCCATAAAGCCAGTATTAGGAGATTATTATCAGTTTGATGGGACTCCATTTTACAAGGCAATGTGGAGAGAGGCAAAGGAGTGTGTCTATGTCCAGTCGGATGGTGACAAGAGCAAAGGTGTTTTCTGGTACCAGAATAAGTTTTGATGACTTAAACTGGTGATGTTTGTTTCGGAATGTTCTAGTTTCTTCTT---AGGATTTTAGC-TTCCCGTTA-T--TGTTAACTTRGCCATGTCTRTGC---------TTGTACCTCGAATCTTGGTTGCATTA
		</sequence>
		<sequence>
			<taxon idref="213VROMAJI"/>
			TCTGGTTGAGAGGAGCTTTGGCCACCATGGATAGAGACTATGGAATTCTTAACAAGGTTTTCCATCATATAACGGATACTCATGTGGCACACCATTTGTTCTCAACAATGCCGCATTATCATGCAATGGAGGCTACAAAGGCCATAAAGCCAGTATTAGGAGATTATTATCAGTTTGATGGGACTCCATTTTACAAGGCAATGTGGAGAGAGGCAAAGGAGTGTGTCTATGTCCAGTCGGATGGTGACAAGAGCAAAGGTGTTTTCTGGTACCAGAATAAGTTCTGATGACTTAAACTGGTGATGTTTGTTTCGGAATGCTCTAGTTTCTTCTT---AAGATTTTAGC-TTCCCGTTA-T--TGTTAACTTAGCCATGTCTGTGC---------TTGTACCTCGAATCTTGGTTGCATTA
		</sequence>
		<sequence>
			<taxon idref="221VROTUDV"/>
			TCTGGTTGAGAGGAGCTTTGGCCACCATGGATAGAGACTATGGAATTCTTAACAAGGTTTTCCATCATATAACAGATACTCATGTGGCACACCATTTGTTCTCAACAATGCCGCATTATCATGCAATGGAGGCTACAGMGGCCATAAAGCCAGTATTAGGAGATTATTATCAGTTTGATGGGACTCCATTTTACAAGGCAATGTGGAGAGAGGCAAAGGAGTGTATCTATGTCCAGTCGGATGGTGACAA---CAAAGGTGTTTTCTGGTACCAGAATAAGTTTTGAGGACTTAAACTGGTGATGTTTGTGTCGGAATGTTCTAGTTTCTTCTG---AGGATTTTAGC-TWCCCTTTA-T--TGTTAACTTAGCCATGTCTGTGC---------TTGTCCCTCGAATCTTGGTTGCATTA
		</sequence>
		<sequence>
			<taxon idref="224VROTUMU"/>
			TCTGGTTGAGAGGAGCTTTGGCCACCATGGATAGAGACTATGGAATTCTTAACAAGGTTTTCCATCATATAACAGATACTCATGTGGCACACCATTTGTTCTCAACAATGCCGCATTATCATGCAATGGAGGCTACAGMGGCCATAAARCCAGTATTAGGAGAYTATTATCAGTTTGATGGGACTCCATTTTACAAGGCAATGTGGAGAGAGGCAAAGGAGTGTATCTATGTCCAGTCGGATGGTGACAA---CAAAGGTGTTTTCTGGTACCAGAATAAGTTTTGAGGACTTAAACTGGTGATGTTTGTGTCGGAATGTTCTAGTTTCTTCTG---AGGATTTTAGC-TACCCTTTA-T--TGTTAACTTAGCCATGTCTGTGC---------TTGTCCCTCGAATCTTGGTTGCATTA
		</sequence>
		<sequence>
			<taxon idref="229VRUPE58"/>
			TCTGGTTGAGAGGAGCTTTGGCCACCATGGATAGAGACTATGGAATTCTTAACAAGGTTTTCCATCATATAACGGATACTCATGTGGCACACCATTTGTTCTCAACAATGCCGCATTATCATGCAATGGAGGCTACAAAGGCCATAAAGCCAGTATTAGGAGATTATTATCAGTTTGATGGGACTCCATTTTACAAGGCAATGTGGAGAGAGGCAAAGGAGTGTGTCTATGTCCAGTCGGATGGTGACAAGAGCAAAGGTGTTTTCTGGTACCAGAATAAGTTTTGATGACTTAAACTGGTGATGTTTGTTTCGGAATGTTCTAGTTTCTTCTT---AGGATTTTAGC-TTCCCGTTA-T--TGTTAACTTAGCCATGTCTGTGC---------TTGTACCTCGAATCTTGGTTGCATTA
		</sequence>
		<sequence>
			<taxon idref="234VSHENME"/>
			TCTGGTTGAGAGGAGCTTTGGCCACCATGGATAGAGACTATGGAATTCTTAACAAGGTTTTCCATCATATAACGGATACTCATGTGGCACACCATTTGTTCTCAACAWTGCCGCATTATCATGCAATGGAGGCTACAAAGGCCATAAAGCCAGTATTAGGAGATTATTATCAGTTTGATGGGACTCCATTTTACAAGGCAATGTGGAGAGAGGCAAAGGAGTGTGTCTATGTCCAGTCGGATGGTGACAAGAGCAAAGGTGTTTTCTGGTACCAGAATAAGTTTTGATGACTTAAACTGGTGATGTTTGTTTCGGAATGTTCTAGTTTCTTCTT---AGGATTTTAGC-TTCCCGTTA-T--TGTTAACTTAGCCATGTCTGTGC---------TTGTACCTCGAATCTTGGTTGCATTA
		</sequence>
		<sequence>
			<taxon idref="242VSHUTDV"/>
			TCTGGTTGAGAGGAGCTTTGGCCACCATGGATAGAGACTATGGAATTCTTAACAAGGTTTTCCATCATATAACAGACACTCATGTGGCACACCATTTGTTCTCAACAATGCCGCATTATCATGCRATGGAGGCTACAAAGGCCATAAAACCAGTATTAGGAGATTATTATCAGTTTGATGGGACTCCCTTTTACAAGGCAATGTGGAGAGAGGCAAAGGAGTGTGTCTATGTCCAGTCGGATGGTGACAAGAGCAAAGGTGTTTTCTGGTACCAGAATAAGTTTTGATGACTTAAACTGGTGATGTTTGTTTCGGAATGTTCTAGTTTCTT-----AAGGATTTTAGC-TTCCCGTTA-T--TGTTAACTTAGCCATGTCTGTGC---------TTGTACCTCGAATCTTGGTTGCATTA
		</sequence>
		<sequence>
			<taxon idref="247PSPP588"/>
			TCTGGTTGAGAGGAGCTTTGGCCACCATGGATAGAGACTATGGAATTCTTAACAAGGTTTTCCATCATATAACGGATACTCATGTGGCACACCATTTGTTCTCAACAATGCCGCATTATCATGCRATGGAGGCTACAAAGGCGATAAAACCGGTATTRGGAGATTATTATCAGTTTGATGGGACTCCATTTTACAAGGCAATGTGGAGAGAGGCAAAGGAGTGTATCTATGTSGAGTCGGATGGTGACCAGAACGAAGGTGTTTTCTGGTACAAAAATAAGTTTTGATGAYTTAAACTAATGATGTTTGTGTCGGAATGTTCTAGTTTCTTCTT---AAGGATTTAGC-TTCCC--TM-TCTYGGTAACTTAGCTATGTCT--GCTTTGTGGGATTGTACCTCGAATCTTGGTTGCATTA
		</sequence>
		<sequence>
			<taxon idref="267VSYLVDV"/>
			TCTGGTTGAGAGGAGCTTTGGCCACCATGGATAGAGACTATGGAATTCTTAACAAGGTTTTCCATCATATAACGGATACTCATGTGGCACACCATTTGTTCTCAACAATGCCGCATTATCATGCAATGGAGGCTACAAAGGCCATAAAGCCAGTATTAGGAGATTATTATCAGTTTGATGGGACTCCATTTTACAAGGCAATGTGGAGAGAGGCAAAGGAGTGTGTCTATGTCCAGTCGGATGGTGACAAGAGCAAAGGTGTTTTCTGGTACCAGAATAAGTTTTGATGACTTAAACTGGTGATGTTTGTTTCGGAATGTTCKAGTTTCTTCTT---AGGATTTTAGC-TTCCCGTTA-T--TGTTAACTTAGCCATGTCTGTGC---------TTGTACCTCGAATCTTGGTTGCATTA
		</sequence>
		<sequence>
			<taxon idref="271VTILIDV"/>
			TCTGGTTGAGAGGAGCTTTGGCCACCATGGATAGAGACTATGGAATTCTTAACAAGGTTTTCCATCATATAACGGATACTCATGTGGCACACCATTTGTTCTCAACAWTGCCGCATTATCATGCAATGGAGGCTACAAAGGCCATAAAGCCAGTATTAGGAGATTATTATCAGTTTGATGGGACTCCATTTTACAAGGCAATGTGGAGAGAGGCAAAGGAGTGTGTCTATGTCCAGTCGGATGGTGACAAGAGCAAAGGTGTTTTCTGGTACCAGAATAAGTTTTGATGACTTAAACTGGTGATGTTTGTTTCGGMATGTTCTAGTTTCTTCTT---AGGATTTTAGC-TTCCCGTTA-T--TGTTAACTTAGCCATGTCTGTGC---------TTGTACCTCGAATCTTGGTTGCATTA
		</sequence>
		<sequence>
			<taxon idref="276VTRELDV"/>
			TCTGGTTGAGAGGAGCTTTGGCCACCATGGATAGAGACTATGGAATTCTTAACAAGGTTTTCCATCATATAACGGATACTCATGTGGCACACCATTTGTTCTCAACAATGCCGCATTATCATGCAATGGAGGCTACAAAGGCCATAAAGCCAGTATTAGGAGATTATTATCAGTTTGATGGGACTCCATTTTACAAGGCAATGTGGAGAGAGGCAAAGGAGTGTGTCTATGTCCAGTCGGATGGTGACAAGAGCAAAGGTGTTTTCTGGTACCAGAATAAGTTTTGATGACTTAAACTGGTGATGTTTGTTTCGGAATGTTCTAGTTTCTTCTT---AGGATTTTWGC-TTCCCGTTA-T--TGTTAACTTAGCCATGTCTGTGC---------TTGTACCTCGAATCTTGGTTGCATTA
		</sequence>
		<sequence>
			<taxon idref="287VVINICH"/>
			TCTGGTTGAGAGGAGCTTTGGCCACCATGGATAGAGACTATGGAATTCTTAACAAGGTTTTCCATCATATAACGGATACTCATGTGGCACACCATTTGTTCTCAACAWTGCCGCATTATCATGCAATGGAGGCTACAAAGGCCATAAAGCCAGTATTAGGAGATTATTATCAGTTTGATGGGACTCCATTTTACAAGGCAATGTGGAGAGAGGCAAAGGAGTGTGTCTATGTCCAGTCGGATGGTGACAAGAGCAAAGGTGTTTTCTGGTACCAGAATAAGTTTTGATGACTTAAACTGGTGATGTTTGTTTCGGMATGTTCTAGTTTCTTCTT---AGGATTTTAGC-TTCCCGTTA-T--TGTTAACTTAGCCATGTCTGTGC---------TTGTACCTCGAATCTTGGTTGCATTA
		</sequence>
		<sequence>
			<taxon idref="301VVULPDV"/>
			TCTGGTTGAGAGGAGCTTTGGCCACCATGGATAGAGACTATGGAATTCTTAACAAGGTTTTCCATCATATAACRGATACTCATGTGGCACACCATTTGTTCTCAACAATGCCGCAYTATCATGCAATGGAGGCTACAAAGGCCATAAARCCARTATTAGGAGATTATTATCAGTTTGATGGGACTCCATTTTACAAGGCAATGTGGAGAGAGGCAAAGGAGTGTGTCTATGTCCAGTCGGATGGTGACAAGAGCAAAGGTGTTTTCTGGTACCAGAATAAGTTTTGATGACTTRAACTGGTGATGYTTGTTTCGGAATGTTCTAGTTTCTTCTC--AAGGATTTTAGC-TTCCCGTTA-T--TGTTAACTTAGCCATGTCTGTGC---------TTGTACCTCGAATCTTGGTTGCATTA
		</sequence>
		<sequence>
			<taxon idref="304VWELSWA"/>
			TCTGGTTGAGAGGAGCTTTGGCCACCATGGATAGAGACTATGGAATTCTTAACAAGGTTTTCCATCATATAACGGATACTCATGTGGCACACCATTTGTTCTCAACAATGCCGCATTATCATGCAATGGAGGCTACAAAGGCCATAAAGCCAGTATTAGGAGATTATTATCAGTTTGATGGGACTCCATTTTACAAGGCAATGTGGAGAGAGGCAAAGGAGTGTGTCTATGTCCAGTCGGATGGTGACAAGAGCAAAGGTGTTTTCTGGTACCAGAATAAGTTTTGATGACTTGAACTGGTGATGTTTGTTTCGGAATGTTCTAGTTTCTT-----AAGGATTTTAGC-TTCCCGTTA-T--TGTTAACTTAGCCATGTCTGTGC---------TTGTACCTCRAATCTTGGTTGCATTA
		</sequence>
		<sequence>
			<taxon idref="309VYENSYA"/>
			TCTGGTTGAGAGGAGCTTTGGCCACCATGGATAGAGACTATGGAATTCTTAACAAGGTTTTCCATCATATAACGGATACTCATGTGGCACACCATTTGTTCTCAACAWTGCCGCATTATCATGCAATGGAGGCTACAAAGGCCATAAAGCCAGTATTAGGAGATTAYTATCAGTTTGATGGGACTCCATTTTACAAGGCAATGTGGAGAGAGGCAAAGGAGTGTGTCTATGTCCAGTCGGATGGTGACAAGAGCAAAGGTGTTTTCTGGTACCAGAATAAGTTTTGATGACTTAAACTGGTGATGTTTGTTTCGGAATGTTCTAGTTTCTTCTT---MGGATTTTAGC-TTCCCGTTA-T--TGTTAACTTAGCCATGTCTGTGC---------TTGTACCTCGAATCTTGGTTGCATTA
		</sequence>
	</alignment>

	<!-- The sequence alignment (each sequence refers to a taxon above).         -->
	<!-- ntax=53 nchar=365                                                       -->
	<alignment id="alignment9" dataType="nucleotide">
		<sequence>
			<taxon idref="002VACER58"/>
			ATATCATTCCATGGCCAACCAA-GC---GGAATCAGCTGGGGGAATCACATTGAAACCTCAGAAGCAGCAGCGATTCTGGACATGGCTAATAGAGAACTA----TGAAGCAGAGAGCTGCTGCT---CTGGACTAGTGGTTCAACCC-ATCTGCTACTT-CAGCCAATTTTGCCATTACCC-CTCTGTCCACCATTC-CCTCTGGTATCAGCTT-CCATCTTCAAAAAAAA--TGATGCTTCCGCTTTCAGCTTTT-AGCTTTTGGCTTTTTGCTTTT-----------------------------------GGATGTAAATGAATGAGATTCTCTATTGGGTTTTGCTTAGTATTGTTATTGA
		</sequence>
		<sequence>
			<taxon idref="009VADENXI"/>
			ATATCATTCCATGGCCAACCAA-GC---GGAATCAGCTGGGGGAATCACATTGAAACCKCAGAAGCAGCAGCGATTCTGGCCATGGCTAATGGAGAACTA----CGAAGCAGAGAGCTGCTGCT---CTGGACTAGTGGTTCGACCC-ATCTGCTACTT-CAGCGAATTTTGCCATTACCC-CTCTGTTCAYCATTC-CCTCTGGTACCAGCTT-CCATCTTCAAAAAAA---TGATGCTWCCGCTTTCTGCTTTT-AGCTTTTRGCTTTTGGCTTTT-----------------------------------GGATGTAAATGAATGAGATTCTCTATTGGGTTTTGCTTAGTATTGTTATTGA
		</sequence>
		<sequence>
			<taxon idref="011VADSTAN"/>
			ATATCATTCCATGGCCAACCAA-GC---GGAATCAGCTGGGGGAATCACATTGAAACCGCMGAAGCAGCAGCGATTCTGGCYATGGCTAATAGAGAACTA----YGAAGCAGAGAGCTGCTGCT---CTGGACTAGTGGTTCAACCC-ATCTGCTACTT-CAGCCAATTTTGSCATTACCC-CTCTGTTCACCATTC-CCTCTGGTACCAGCTT-CCATCTTCAAAAAAA---TGATGCKTCMGCTTYCTGCTTTT-RGCTTTTGGCTTTTGGCTTTTTGCTTTT----------------------------GGATGTAAATGAATGAGATTCTCTATTGGGTTTTGCTTAGTATTGTTATTGA
		</sequence>
		<sequence>
			<taxon idref="030VAESTAR"/>
			ATATCATTCCATGGCCAACCAA-GC---GGAATCAGCTGGGGGAATCACATTGAAAYCGCAGAAGCAGCARCGATTCTGGMCATGGCTAATAGAGAACTA----TGAAGCAGAGAGCTGCTGCT---CTGGACTAGTGGTTCAACCC-ATCTGCTACTT-CAGCCAATTTTGCCATTACCC-CTCTGTTCACCATTC-CCTCTGGCATCAGCTT-CCATCTTCAAAAAAA---TGATGCTTCCGCTTTCTGCTTTT-AGCTTTTGGCTTTTTGCTTTT-----------------------------------GGATGTAAAGGAATGAGATTCTCTATTGGGTTTTGCTTAGTATTGTTATTGA
		</sequence>
		<sequence>
			<taxon idref="033VAESTLI"/>
			ATATCATTCCATGGCCAACCAA-GC---GGAATCAGCTGGGGGAATCACATTGAAACCGCAGAAGCAGCAGCGATTCTGGMCATGGCTAATAGAGAACTA----YGAAGCAGAGAGCTGCTGCT---CTGGACTAGTGGTTCAACCC-ATCTGCTACTT-CAGCCAATTTTGCCATCACCC-CTCTGTTCACCATTC-CCTCTGGCATCATCTT-CCATCTTCAAAAAAA---TGATGCTTCCGCTTTCTGCTTTT-AGCTTTTGGCTTTTTGCTTTT-----------------------------------GGATGTAAAGGAATGAGATTCTCTATTGGGTTTTGCTTAGTATTGTTATTGA
		</sequence>
		<sequence>
			<taxon idref="044VAMURZU"/>
			ATATCATTCCATGGCCAACCAA-GC---GGAATCAGCTGGGGGAATCACATTGAAACCGCCGAAGCAGCAGCGATTCTGGCCATGGCTAATAGAGAACTA----CGAAGCAGAGAGCTGCTGCT---CTGGACTAGTGGTTCGACCC-ATCTGCTACTT-CAGCCAATTTTGCCATTACCC-CTCTGTTCACCATTC-CCTCTGGTACCAGCTT-CCATCTTCAAAAAAA---TGATGCTTCCGCTTTCTGCTTTT-AGCTTTTGGCTTTTGGCTTTTGGCTTTT----------------------------GGATGTAAATGAATGAGATTCTCTATTGGGTTTTGCTTAGTATTGTTATTGA
		</sequence>
		<sequence>
			<taxon idref="049VARIZDV"/>
			ATATCATTCCATGGCCAACCAA-GC---GGAATCAGCTGGGGGAATCACATTGAAACCGCAGAAGCAGCAGCRATTCTGGCCAYGGCTAATAGAGAACTA----YGAAGCAGAGAGCTGCTGCT---CTGGACTAGTGRTTCAACCC-ATCTGCTACTTACAGCCAATTTTGCCATTACCC-CTCTGTTCACCATTC-CCTCTGGTACCAGCTT-CCATCTTCAAAAAAA---TGATGCTTCCGCTTTCWGCTTTT-AGCTTTTGGCTTTTTGCTTTT-----------------------------------GGATGTAAAGGAATGAGATTCTCTATTGGGTTTTGCTTAGTATTGTTATTGA
		</sequence>
		<sequence>
			<taxon idref="052VBASHBA"/>
			ATATCATTCCATGGCCAACCAA-GC---GGAATCAGCTGGGGGAATCACATTGAAACCGCCGAAGCAGCAGCGATTCTGGCCATGGCTAATAGAGAACTA----CGAAGCAGAGAGCTGCTGCT---CTGGACTAGTGGTTCAACCC-ATCTGCTACTT-CAGCCAATTTTGCCATTACCC-CTCTGTTCACCATTC-CCTCTGGTACCAGCTT-CCATCTTCAAAAAAA---TGATGCTTCCGCTTTCTGCTTTT-AGCTTTTGGCTTTTGGCTTTT-----------------------------------GGATGTAAATGAATGAGATTCTCTATTGGGTTTTGCTTAGTATTGTTATTGA
		</sequence>
		<sequence>
			<taxon idref="054VBELLME"/>
			ATATCATTCCATGGCCAACCAA-GC---GGAATCAGCTGGGGGAATCACATTGAAACCGCCGAAGCAGCAGCGATTCTGGCCATGGCTAATAGAGAACTA----TGAAGCAGAGAGCTGCTGCT---CTGGACTAGTGGTTCAATCC-ATCTGCTACTT-CAGCCAATTTTGCCATTACCC-CTCTGTTCACCATTC-CCTCTGGTACCAGCTT-CCATCTTCAAAAAAA---TGATGCTTCCGCTTTCTGCTTTT-AGCTTTTGGCTTTTGGCTTTTGGCTTTT----------------------------GGATGTAAATGAATGAGATTCTCTATTGGGTTTTGCTTAGTATTGTTATTGA
		</sequence>
		<sequence>
			<taxon idref="055VBETUDV"/>
			ATATCATTCCATGGCCAACCAA-GC---GGAATCAGCTGGGGGAATCACATTGAAACCGCCGAAGCAGCAGCGATTCTGGCCATGGCTAATAGAGAACTA----CGAAGCAGAGAGCTGCTGCT---CTGGACTAGTGGTTCAACCC-ATCTGCTACTT-CAGCCAATTTTGCCATTACCC-CTCTGTTCACCATTC-CCTCTGGTACCAGCTT-CCATCTTCAAAAAAA---TGATGCTTCCGCTTTCTGCTTTT-AGCTTTTGGCTTTTGGCTTTT-----------------------------------GGATGTAAATGAATGAGATTCTCTATTGGGTTTTGCTTAGTATTGTTATTGA
		</sequence>
		<sequence>
			<taxon idref="057VBIFODV"/>
			ATATCATTCCATGGCCAACCAA-GC---GGAATCAGCTGGGGGAATCACATTGAAACCGCAGAAGCAGCAGCGATTCTGGACATGGCTAATAGAGAACTA----TGAAGCAGAGAGCTGCTGCT---CTGGACTAGTGGTTCAACCC-ATCTGCTACTT-CAGCCAATTTTGCCATYACCC-CTCTGTTCACCATTC-CCTCTGGYAYCAGCTT-CCATCTTCAAAAAAA---TGATGCTTCYGCTTTCTGCTTTT-AGCTTTTGGCTTTTTGCTTTT-----------------------------------GGATGTAAAGGAATGAGATTCTCTATTGGGTTTTGCTTAGTATTGTTATTGA
		</sequence>
		<sequence>
			<taxon idref="058VBLANDV"/>
			ATATCATTCCATGGCCAACCAA-GC---GGAATCAGCTGGGGGAATCACATTGAAACCGCAGAAGCAGCAGCAATTCTGGCCATGGCTAATAGAGAACTA----CGAAGCAGAGAGCTGCTGCT---CTGGACTAGTGGTTCAACCC-ATCTGCTACTT-CAGCCAATTTTGCCATTACCC-CTCTGTTCACCATTC-CCTCTGGTACCAGCTT-CCATCTTCAAAAAAA---TGATGCTTCCGCTTTCTGCTTTT-AGCTTTTGGCTTTTTGCTTTT-----------------------------------GGATGTAAAGGAATGAGATTCTCTATTGGGTTTTGCTTAGTATTGTTATTGA
		</sequence>
		<sequence>
			<taxon idref="059VBLOODV"/>
			ATATCATTCCATGGCCAACCAA-GC---GGAATCAGCTGGGGGAATCACATTGAAACCGCAGAAGCAGCAGCAATTCTGGCCATGGCTAATAGAGAACTA----CGAAGCAGAGAGCTGCTGCT---CTGGACTAGTGGTTCAACCC-ATCTGCTACTT-CAGCCAATTTTGCCATTACCC-CTCTGTTCACCATTC-CCTCTGGTACCAGCTT-CCATCTTCAAAAAAA---TGATGCTTCCGCTTTCTGCTTTT-AGCTTTTGGCTTTTTGCTTTT-----------------------------------GGATGTAAAGGAATGAGATTCTCTATTGGGTTTTGCTTAGTATTGTTATTGA
		</sequence>
		<sequence>
			<taxon idref="060ABREV58"/>
			ATATCATTCCATGGCCAACCWAAGGAAAGGAATCAGCTGGGGGAATCACATTGAAACCGAGCAAGCCACGGCCATTCTGGCCATGGCTAATAGAGAACTA----TGAAGCAGAGGGTTGCTGCT---CTGGACCATTGGTTCAACCCCAGCTGCTACTT-CAGCGAATTGTGCCATTACCC-CTCTGTTCACCATTG-CCTCTGGTATCAGCTT-CCATCTTCAAAAAAAAAATGATGCTTCTGCTTTCTGCTTTT-GGCTTTTGGCTTTTGGATTTT-----------------------------------GGATGTAAATAAGTGAGATTCTCTATTGGGTTTTGCTTAGTATTGTTATTGA
		</sequence>
		<sequence>
			<taxon idref="067VCALIDV"/>
			ATATCATTCCATGGCCAACCAA-GC---GGAATCAGCTGGGGGAATCACATTGAAACCGCAGAAGCAGCAACGATTCTGGCCATGGCTGATAGAGAACTA----TGAAGCAGAGAGCTGCTGCT---CTGGACTAGTGGTTCAACCC-ATCTGCTACTT-CAGCCAATTTTGCCATTACCC-CTCTGTTCACCATTC-CCTCTGGCATCAGCTT-CCATCTTCAAAAAAA---TGATGCTTCCGCTTTCTGCTTTT-AGCTTTTGGCTTTTTGCTTTT-----------------------------------GGATGTAAAGGAATGAGATTCTCCATTGGGTTTTGCTTAGTATTGTTATTGA
		</sequence>
		<sequence>
			<taxon idref="076VCINE58"/>
			ATATCATTCCATGGCCAACCAA-GC---GGAATCAGCTGGGGGAATCACATTGAAACCGCAGAAGCAGCAGCGATTCTGGACATGGCTAATAGAGAACTA----YGAAGCAGAGAGCTGCTGCT---CTGGACTAGTGGTTCAACCC-ATCTGCTACTT-CAGCCAATTTTGCCATCACCC-CTCTGTTCACCATTC-CCTCTGGYAYCAGCTT-CCATCTTCAAAAAAA---TGATGCTTCCGCTTTCWGCTTTT-AGCTTTTRGCTTTTKGCTTTTTGCTTTT----------------------------GGATGTAAAGGAATGAGATTCTCTATTGGGTTTTGCTTAGTATTGTTATTGA
		</sequence>
		<sequence>
			<taxon idref="088VCINEHE"/>
			ATATCATTCCATGGCCAACCAA-GC---GGAATCAGCTGGGGGAATCACATTGAAACCGCAGAAGCAGCAGCGATTCTGGACATGGCTAATAGAGAACTA----TGAAGCAGAGAGCTGCTGCT---CTGGACTAGTGRTTCAACCC-ATCWGCTACTTACAGCCAATTTTKCCATTACCC-CTCTGTTCACCATTC-CCTCTGGCATCAGCTT-CCRTCTTCAAAAAAA---TGATGCTTCCGCTTTCAGCTTTT-AGCTTTTGGCTTTTTGCTTTT-----------------------------------GGATGTAAAGGAATGAGATTCTCTATTGGGTTTTGCTTAGTATTGTTATTGA
		</sequence>
		<sequence>
			<taxon idref="096LCOCCHi"/>
			-----------------------------------------------------------------------------------------------------------------------------------------------------------------------------------------------------------------------------------------------------------------------------------------------------------------------------------------------------------------------------
		</sequence>
		<sequence>
			<taxon idref="097VCOIG58"/>
			ATATCATTCCATGGCCAACCAA-GC---GGAATCAGCTGGGGGAATCACATTGAAACCGCAGAAGCAGCAGCGATTCTGGCCAYGGCTAATAGAGAACTA----YGAAGCAGAGAGCTGCTGCT---CTGGACTAGTGRTTCRACCC-ATCTGCTACTTACAGCCAATTTTGCCATTACCC-CTCTGTTCACCATTG-CCTCTGGTACCAGCTT-CCATCTTCAAAAAAAA--TGATGCTTCCGCTTTCTGCTTTT-AGCTTTTGGCTTTTGGCTTTT-----------------------------------GGATGTAAATGAATGAGATTCTCCATTGGGTTTTGCTTAGTATTGTTATTGA
		</sequence>
		<sequence>
			<taxon idref="106VDAVITA"/>
			ATATCATTCCATGGCCAACCAA-GC---GGAATCAGCTGGGGAAATCACATTGAAACCGCAGAAGCAGCAGCGATTCTGGCCATGGCTAATAGAGAACTA----CGAAGCAGAGAGCTGCTGCT---CTGGACTAGTGGTTCGACCC-ATCTGCTACTT-CAGCCAATTTTGCCATTACCC-CTCTGTTCACCATTC-CCTCTGGTACCAGCTT-CCATCTTCAAAAAAA---TGATGCTTCCGCTTTCTGCTTTT-AGCTTTTGGCTTTTGGCTTTTGGCTTTT----------------------------GGATGTAAATGAATGAGATTCTCTATTGGGTTTTGCTTAGTATTGTTATTGA
		</sequence>
		<sequence>
			<taxon idref="110VFICIDV"/>
			ATATCATTCCATGGCCAACCAA-GC---GGAATCAGCTGGGGGAATCACATTGAAACCGCAGAAGCAGCAGCGATTCTGGCCATGGCTAATAGAGAACTA----CGAAGCAGAGAGCTGCTGCT---CTGGACTAGTGGTTCGACCC-ATCTGCTACTT-CAGCCAATTTTGCCATTACCC-CTCTGGT-ACCA----------------GCTT-CCATCTTCAAAAAAA---TGATGCTTCCGCTTTCTGCTTTT-AGCTTTTGGCTTTTGGCTTTTGGCTTTT----------------------------GGATGTAAATGAATGAGATTCTCTATTGGGTTTTGCTTAGTATTGTTATTGA
		</sequence>
		<sequence>
			<taxon idref="111VFLEXDV"/>
			ATATCATTCCATGGCCAACCAA-GC---GGAATCAGCTGGGGGAATCACATTGAAACCGCAGAAGCAGCAACGATTCTGGCCATGGCTAATAGAGAACTA----TGAAGCAGAGAGCTGCTGCT---CTGGACTAGTGRTTCAACCC-ATCTGCTACTT-CAGCCAATTTTGCCATTACCC-CTCTGTTCACCATTCGCCTCTGGTATCAGCTT-CCATCTTCAAAAAAA---TGATGCTTCCGCTTTCTGCTTTT-AGCTTTTGGCTTTTTGCTTTTTGCTTTT----------------------------GGATGTAAAGGAATGAGATTCTCTATTGGGTTTTGCTTAGTATTGTTATTGA
		</sequence>
		<sequence>
			<taxon idref="114VGIRDDV"/>
			ATATCATTCCATGGCCAACCAA-GC---GGAATCAGCTGGGGGAATCACATTGAAACCGCAGAAGCAGCAACGATTCTGGCCATGGCTGATAGAGAACTA----TGAAGCAGAGAGCTGCTGCT---CTGGACTAGTGGTTCAACCC-ATCTGCTACTT-CAGCCAATTTTGCCATTACCC-CTCTGTTCACCATTC-CCTCTGGCATCAGCTT-CCATCTTCAAAAAAA---TGATGCTTCCGCTTTCTGCTTTT-AGCTTTTGGCTTTTTGCTTTT-----------------------------------GGATGTAAAGGAATGAGATTCTCCATTGGGTTTTGCTTAGTATTGTTATTGA
		</sequence>
		<sequence>
			<taxon idref="117VHANCLI"/>
			ATATCATTCCATGGCCAACCAA-GC---GGAATCAGCTGGGGGAATCACATTGAAACCGCAGAAGCAGCAGCGATTCTGGCCATGGCTAATAGAGAACTA----CGAAGCAGAGAGCTGCTGCT---CTGGACTAGTGGTTCGACCC-ATCTGCTACTT-CAGCCAATTTTGCCATTACCC-CTCTGTTCACCATTC-CCTCTGGTACCAGCTT-CCATCTTCAAAAAAA---TGATGCTTCCGCTTTCTGCTTTT-AGCTTTTGGCTTTTGGCTTTT-----------------------------------GGATGTAAATGAATGAGATTCTCTATTGGGTTTTGCTTAGTATTGTTATTGA
		</sequence>
		<sequence>
			<taxon idref="127VJACQDV"/>
			ATATCATTCCATGGCCAACCAA-GC---GGAA-------------TCACATTGAAACCGCAGAAGCAGCAGCGATTCTGGCCATGGCTAATAGAGAACTA----CGAAGCAGAGAGCTGCTGCT---CTGGACTAGTGGTTCGACCC-ATCTGCTACTT-CAGCCAATTTTGCCATTACCC-CTCTGTTCACCATTC-CCTCTGGTACCAGCTT-CCATCTTCAAAAAAA---TGATGCTTCCGCTTTCTGCTTTT-AGCTTTTGGCTTTTGGCTTTT-----------------------------------GGATGTAATTGAATGAGATTCTCTATTGGGTTTTGCTTAGTATTGTTATTGA
		</sequence>
		<sequence>
			<taxon idref="129CJAPOP6"/>
			-----------------------------------------------------------------------------------------------------------------------------------------------------------------------------------------------------------------------------------------------------------------------------------------------------------------------------------------------------------------------------
		</sequence>
		<sequence>
			<taxon idref="134VLABR58"/>
			ATATCATTCCATGGCCAACCAA-GC---GGAATCAGCTGGGGGAATCACATTGAAACCGCAGAAGCAGCAGCAATTCTGGACATGGCTAATAGAGAACTA----TGAAGCAGAGAGCTGCTGCT---CTGGACTAGTGGTTCAACCC-ATCTGCTACTT-CAGCCAATTTTGCCATTACCC-CTCTGTTCACCATTC-CCTCTGGTACCAGCAT-CCATCTTCAAAAAAA---TGATGCTTCCGCTTTCTGCTTTT-AGCTTTTGGCTTTTTGCTTTT-----------------------------------GGATGTAAAGGAATGAGATTCTCTATTGGGTTTTGCTTAGTATTGTTATTGA
		</sequence>
		<sequence>
			<taxon idref="138VLIUBLA"/>
			ATATCATTCCATGGCCAACCAA-GC---GGAATCAGCTGGGGGAATCACATTGAAACCGCCGAAGCAGCAGCGATTCTGGCCATGGCTAATAGAGAACTA----CGAAGCAGAGAGCTGCTGCT---CTGGACTAGTGGTTCRACCC-ATCTGCTACTT-CAGCCAATTTTGCCATTACCC-CTCTGTTYACCATTC-CCTCTGGTACCAGCTT-CCATCTTCAAAAAAA---TGATGCTTCCGCTTTCTGCTTTT-RGCTTTTGGCTTTTGGCTTTT-----------------------------------GGATGTAAATGAATGAGATTCTCTATTGGGTTTTGCTTAGTATTGTTATTGA
		</sequence>
		<sequence>
			<taxon idref="145VMONTDV"/>
			ATATCATTCCATGGCCAACCAA-GC---GGAATCAGCTGGGGGAATCACATTGAAACAGCAGAAGCAGCAGCGATTCTGGCCATGGCTAATAGAGAACTA----CGAAGCAGAGAGCTGCTGCT---CTGGACTAGTGGTTCAACCC-ATCTGCTACTT-CAGCCAATTTTGCCATCACCC-CTCTGTTCACCATTC-CCTCTGGCATCAGCTT-CCATCTTCAAAAAAA---TGATGCTTCCGCTTTCTGCTTTT-AGCTTTTGGCTTTTTGCTTTT-----------------------------------GGATGTAAAGGAATGAGATTCTCTATTGGGTTTTGCTTAGTATTGTTATTGA
		</sequence>
		<sequence>
			<taxon idref="150VMUSTDV"/>
			ATATCATTCCATGGCCAACCAA-GC---GGAATCAGCTGGGGGAATCACATTGAAACCGCCGAAGCAGCAGCGATTCTGGCCATGGATGATAGAGAACTA----TGAAGCAGAGAGCTGCTGCT---CTGGACTAGTGATTCAACCC-AGCTGCTACTTACAGCCAATTTTGCCATTACCC-CTCTGTTCACCATTG-CCTCTGGTACCAGCTT-CCATCTTCAAAAAAAATATGATGCTTCCGCTTTCAGCTTTT-AGCTTTTGGCTTTTTGCTTTT-----------------------------------GGATGTAAATGAATGAGATTCTCTATTGGGTTTTGCTTAGTATTGTTATTGA
		</sequence>
		<sequence>
			<taxon idref="151VNESBDV"/>
			ATATCATTCCATGGCCAACCAA-GC---GGAATCAGCTGGGGGAATCACATTGAAACCGCAGAAGCAGCAGCAATTCTGGCCATGGCTAATAGAGAACTA----CGAAGCAGAGAGCTGCTGCT---CTGGACTAGTGGTTCAACCC-ATCTGCTACTT-CAGCCAATTTTGCCATTACCC-CTCTGTTCACCATTC-CCTCTGGTACCAGCTT-CCATCTTCAAAAAAA---TGATGCTTCCGCTTTCTGCTTTT-AGCTTTTGGCTTTTTGCTTTT-----------------------------------GGATGTAAAGGAATGAGATTCTCTATTGGGTTTTGCTTAGTATTGTTATTGA
		</sequence>
		<sequence>
			<taxon idref="155VPALMDV"/>
			ATATCATTCCATGGCCAACCAA-GC---GGAATCAGCTGGGGGAATCACATTGAAACCGCMGAAGCARCAGCGATTCTGKCCATGGCTAATAGAGAACTA----TGAAGCAGAGAGCTGCTGCT---CTGGACTAGTGGTTCAACCC-ATCTGCTACTT-CAGCCAATTTTGCCATYACCC-CTCTGTTCACCATTS-CCTCTGGTAYCAGCTT-CYATCTTCAAAAAAAA--TGATGCTTCCGCTTTCAGCTTTT-AGCTTTTGGCTTTTGGCTTTTGGCTTTT----------------------------GGATGTAAATGAATGAGATTCTCTATTGGGTTTTGCTTAGTATTGTTATTGA
		</sequence>
		<sequence>
			<taxon idref="166VPIASGA"/>
			ATATCATTCCATGGCCAACCAA-GC---GGAATCAGCTGGGGGAATCACATTGAAACCGCMGAAGCAGCAGCGATTCTGGCCATGGCTAATAGAGAACTA----YGAAGCAGAGASCTGCTGCT---CTGGACTAGTGGTTCRACCC-ATCTGCTACTT-CAGCCAATTTTGCCATTACCC-CTCTGTTCACCATTC-CCTCTGGTACCAGCTT-CCATCTTCAAAAAAA---TGATGCTTCCGCTTTCTGCTTTT-AGCTTTTGGCTTTTGGCTTTT-----------------------------------GGATGTAAATGAATGAGATTCTCTATTGGGTTTTGCTTAGTATTGTTATTGA
		</sequence>
		<sequence>
			<taxon idref="172VPIASLI"/>
			ATATCATTCCATGGCCAACCAA-GC---GGAATCAGCTGGGGGAATCACATTGAAACCGCMGAAGCAGCAGCGATTCTGGCCATGGCTAATAGAGAACTA----CGAAGCAGAGAGCTGCTGCT---CTGGACTAGTGGTTCRACCC-ATCTGCTACTT-CAGCCAATTTTGCCATTACCC-CTCTGTTCACCATTC-CCTCTGGTACCAGCTT-CCATCTTCAAAAAAA---TGATGCTTCCGCTTTCTGCTTTT-AGCTTTTGGCTTTTGGCTTTT-----------------------------------GGATGTAAATGAATGAGATTCTCTATTGGGTTTTGCTTAGTATTGTTATTGA
		</sequence>
		<sequence>
			<taxon idref="174VPOPEDV"/>
			ATATCATTCCATGGCCAACCAA-GC---GGAATCAGCTGGGGGAATCACATTGAAACCGCCGAAGCAGCAGCAATTCTGGCCATGGCTAATAGAGAACTA----TGAAGCAGAGAGCTGCTGCT---CTGGACTAGTGGTTCAACCC-ATCTGCTACTT-CAGCCAATTTTGCCATCACCC-CTCTGTTCACCATTC-CCTCTGGCATCAGCTT-CCATCTTCAAAAAAA---TGATGCTTCCGCTTTCTGCTTTT-AGCTTTTGGCTTTTTGCTTTT-----------------------------------GGATGTAAAGGAATGAGATTCTCTATTGGGTTTTGCTTAGTATTGTTATTGA
		</sequence>
		<sequence>
			<taxon idref="183VPSEUSH"/>
			ATATCATTCCATGGCCAACCAA-GC---GGAATCAGCTGGGGGAATCACATTGAAACCGCMGAAGCAGCAGCGATTCTGGCCATGGCTAATAGAGAACTA----CGAAGCAGAGAGCTGCTGCT---CTGGACTAGTGGTTCAACCC-ATCTGCTACTT-CAGCCAATTTTGCCATTACCC-CTCTGTTCACCATTC-CCTCTGGTACCAGCTT-CCATCTTCAAAAAAA---TGATGCTTCCGCTTYCTGCTTTT-RGCTTTTGGCTTTTKGCTTTTGGCTTTT----------------------------GGATGTAAATGAATGAGATTCTCTATTGGGTTTTGCTTAGTATTGTTATTGA
		</sequence>
		<sequence>
			<taxon idref="185VQINLLU"/>
			ATATCATTCCATGGCCAACCAA-GC---GGAATCAGCTGGGGGAATCACATTGAAACCGCAGAAGCAGCAGCGATTCTGGCCATGGCTAATAGAGAACTA----CGAAGCAGAGAGCTGCTGCT---CTGGACTAGTGGTTCGACCC-ATCTGCTACTT-CAGCCAATTTTGCCATTACCC-CTCTGTTCACCATTC-CCTCTGGTACCAGCTT-CCATCTTCAAAAAAA---TGATGCTTCCGCTTTCTGCTTTT-AGCTTTTGGCTTTTGGCTTTTGGCTTTTGGCTTTT---------------------GGATGTAAATGAATGAGATTCTCTATTGGGTTTTGCTTAGTATTGTTATTGA
		</sequence>
		<sequence>
			<taxon idref="191VQUINSH"/>
			ATATCATTCCATGGCCAACCAA-GC---GGAATCAGCTGGGGGAATCACATTGAAACCGCAGAAGCAGCAGCGATTCTGGCCATGGCTAATAGAGAACTA----CGAAGCAGAGAGCTGCTGCT---CTGGACTAGTGGTTCGACCC-ATCTGCTACTT-CAGCCAATTTTGCCATTACCC-CTCTGTTCACCATTC-CCTCTGGTACCAGCTT-CCATCTTCAAAAAAA---TGATGCTTCCGCTTTCTGCTTTTTAGCTTTTGGCTTTTGGCTTTTGGCTTTT----------------------------GGATGTAAATGAATGAGATTCTCTATTGGGTTTTGCTTAGTATTGTTATTGA
		</sequence>
		<sequence>
			<taxon idref="200VRIPA58"/>
			ATATCATTCCATGGCCAACCAA-GC---GGAATCAGCTGGGAGAATCACATTGAAACMGCAGAAGCAGCAGCGATTCTGGCCACGGCTAATAGAGAACTA----TGAAGCAGAGAGCTGCTGCT---CTGGACTAGTGATTCAACCC-AGCTGCTACTTACAGCCAATTTTGCCATTACCC-CTCTGTTCACCATTG-CCTCTGGTATCAGCTT-CCATCTTCAAAAAAAA--TGATGCTTCCGCTTTCAGCTTTT-AGCTTTTGGCTTTTTGCTTTT-----------------------------------GGATGTAAATGAATGAGATTCTCCATTGGGTTTTGCTTAGTATTGTTATTGA
		</sequence>
		<sequence>
			<taxon idref="213VROMAJI"/>
			ATATCATTCCATGGCCAACCAA-GC---GGAATCAGCTGGGGGAATCACATTGAAACCGCAGAAGCAGCAGCGATTCTGGCCATGGCTAATAGAGAACTA----CGAAGCAGAGAGCTGCTGCT---CTGGACTAGTGGTTCGACCC-ATCTGCTACTT-CAGCCAATTTTGCCATTACCC-CTCTGTTCACCATTC-CCTCTGGTACCAGCTT-CCATCTTCAAAAAAA---TGATGCTTCCGCTTTCTGCTTTT-AGCTTTTGGCTTTTGGCTTTTGGCTTTTGGCTTTT---------------------GGATGTAAATGAATGAGATTCTCTATTGGGTTTTGCTTAGTATTGTTATTGA
		</sequence>
		<sequence>
			<taxon idref="221VROTUDV"/>
			ATATCATTCCATGGCCAACCAA-GC---GGAATCAGCTGGGGGAATCACATTGAAACCGCAGAAGCAGCAGCGATTCTGGCCATGGCTAATAGAGAACTA----TGAAGCAGAGAGCTGCTGCT---CTGGACTAGTGGTTCAACCC-AGTTGCTACTT-CAGCCAATTTTGCCATTRCCC-CTCTGTTCACCATTG-CCTCTGGTATCAGCTT-CCATCTTCAAAAAAA---TGATGCTTCCGCTTTCTGCTTTT-AGCTTTTGGCTTTTGGCTTTTGGCTTTT----------------------------GGATGTAAATGAATGAGATTCTCCATTGGGTTTTGCTTAGTATTGTTATTGA
		</sequence>
		<sequence>
			<taxon idref="224VROTUMU"/>
			ATATCATTCCATGGCCAACCAA-GC---GGAATCAGCTGGGGGAATCACATTGAAACCGCAGAAGCAGCAGCGATTCTGGCCATGGCTAATAGAGRACTA----TGAAGCAGAGAGCTGCTGCT---CTGGACTAGTGGTTCAACCC-AGTTGCTACTT-CAGCCAATTTTGCCATTRCCC-CTCTGTTCACCATTG-CCTCTGGTATCAGCTT-CCATCTTCAAAAAAAA--TGATGCTTCCGCTTTCTGCTTTT-AGCTTTTGGCTTTTGGCTTTTGGCTTTT----------------------------GGATGTAAATGAATGAGATTCTCCATTGGGTTTTGCTTAGTATTGTTATTGA
		</sequence>
		<sequence>
			<taxon idref="229VRUPE58"/>
			ATATCATTCCATGGCCAACCAA-GC---GGAATCAGCTGGGAGAATCACATTGAAACCGCAGAAGCAGCAGCGATTCTGGCCACGGCTAATAGAGAACTA----TTAAGCAGAGAGCTGCTGCT---CTGGACTAGTGATTCAACCC-AGCTGCTACTTACAGCCAATTTTGCCATTACCC-CTCTGTTCACCATTG-CCTCTGGTATCAGCTT-CCATCTTCAAAAAAAA--TGATGCTTCCGCTTTCAGCTTTT-AGCTTTTGGCTTTTTGCTTTT-----------------------------------GGATGTAAATGAATGAGATTCTCCATTGGGTTTTGCTTAGTATTGTTATTGA
		</sequence>
		<sequence>
			<taxon idref="234VSHENME"/>
			ATATCATTCCATGGCCAACCAA-GC---GGAATCAGCTGGGGGAATCACATTGAAACCGCAGAAGCAGCAGCGATTCTGGCCATGGCTAATAGAGAACTA----CGAAGCAGAGAGCTGCTGCT---CTGGACTAGTGGTTCGACCC-ATCTGCTACTT-CAGCCAATTTTGCCATTACCC-CTCTGTTCACCATTC-CCTCTGGTACCAGCTT-CCATCTTCAAAAAAA---TGATGCTTCCGCTTTCTGCTTTT-AGCTTTTGGCTTTTGGCTTTTGGCTTTT----------------------------GGATGTAAATGAATGAGATTCTCTATTGGGTTTTGCTTAGTATTGTTATTGA
		</sequence>
		<sequence>
			<taxon idref="242VSHUTDV"/>
			ATATCATTCCATGGCCAACCAA-GC---GGAATCAGCTGGGGGAATCACATTGAAACCGCCGAAGCAGCAGCGATTCTGGCCATGGCTAATAGAGAACTA----CGAAGCAGAGAGCTGCTGCT---CTGGACTAGTGGTTCAACCC-ATCTGCTACTT-CAGCCAATTTTGCCATTACCC-CTCTGTTCACCATTG-CCTCTGGTATCAGCTT-CCATCTTCAAAAAAA---TGATGCTTCCGCTTTCTGCTTTT-AGCTTTTGGCTTTTGGCTTTT-----------------------------------GGATGTAAATGAATGAGATTCTCTATTGGGTTTTGCTTAGTATTGTTATTGA
		</sequence>
		<sequence>
			<taxon idref="247PSPP588"/>
			ATATCATTCCATGGCCAACCAA-GG---GGAATCAGCTGGGGGAATCACATTGAAACCCAACAAGCAGCAGCGATTCTGGCCATGGCTAATAGGGAACTA----TGAAGCAGAGGGCTGCTGCT---CTCGACCAGTCGCTCAACCC-TGCAGCTACTT-CAGCCAATTTTGCCATTACCC-CTCTGTTCACTATTG-CCTCTCGTATCAGCTT-CCATCTTAAAAAAAAAAATGATGTTTCTGCTTTTGGCTTTG-GGCTTTT-------------------------------------------------GGATGTAAATGGACAAAATTCTCTGTTGGGTTTTGCTTAGTATTGTTATTGA
		</sequence>
		<sequence>
			<taxon idref="267VSYLVDV"/>
			ATATCATTCCATGGCCAACCAA-GC---GGAATCAGCTGGGGGAATCACATTGAAACCGCMGAAGCAGCAGCGAKTCTGGCCATGGCTAATAGAGAACTA----CGAAGCAGAGAGCTGCTGCT---CTGGACTAGTGGTTCRACCC-ATCTGCTACTT-CAGCCAATTTTGCCATTACCC-CTCTGTTYACCATTC-CCTCTGGTACCAGCTT-CCATCTTCAAAAAAA---TGATGCTTCCGCTTTCTGCTTTT-AGCTTTTGGCTTTTTGCTTTT-----------------------------------GGATGTAAAGGAATGAGATTCTCTATTGGGTTTTGCTTAGTATTGTTATTGA
		</sequence>
		<sequence>
			<taxon idref="271VTILIDV"/>
			ATATCATTCCATGGCCAACCAA-GC---GGAATCAGCTGGGGGAATCACATTGAAACCGCMGAAGCAGCAGCRATTCTGGACATGGCTAATAGAGAACTA----YGAAGCAGAGAGCTGCTGCT---CTGGACTAGTGGTTCAACCC-ATCTGCTACTT-CAGCCAATTTTGCCATTACCC-CTCTGTTYACCATTC-CCTCTGGTACCAGCWT-CCATCTTCAAAAAAA---TGATGCTTCCGCTTTCTGCTTTT-AGCTTTTGGCTTTTTGCTTTT-----------------------------------GGATGTAAAGGAATGAGATTCTCTATTGGGTTTTGCTTAGTATTGTTATTGA
		</sequence>
		<sequence>
			<taxon idref="276VTRELDV"/>
			ATATCATTCCATGGCCAACCAA-GC---GGAATCAGCTGGGGGAATCACATTGAAACCGCMGAAGCAGCAGCGATTCTGGCCMTGGCTAATAGAGAACTA----TGAAGCAGAGAGCTGCTGCT---CTGGACTAGTGRTTCAACCC-ATCTGCTACTT-CAGCCAATTTTGCCATTACCC-CTCTGTTCACCATTCGCCTCTGGTAYCAGCTT-CCATCTTCAAAAAAAA--TGATGCTTCCGCTTTCTGCTTTT-AGCTTTTGGCTTTTGGCTTTTGGCTTTT----------------------------GGATGTAAAGGAATGAGATTCTCTATTGGGTTTTGCTTAGTATTGTTATTGA
		</sequence>
		<sequence>
			<taxon idref="287VVINICH"/>
			ATATCATTCCATGGCCAACCAA-GC---GGAATCAGCTGGGGGAATCACATTGAAACCGCCGAAGCAGCAGCGATTCTGGCCATGGCTAATAGAGAACTA----CGAAGCAGAGAGCTGCTGCT---CTGGACTAGTGGTTCAACCC-ATCTGCTACTT-CAGCCAATTTTGCCATTACCC-CTCTGTTTACCATTC-CCTCTGGTACCAGCTT-CCATCTTCAAAAAAA---TGATGCTTCCGCTTTCTGCTTTT-AGCTTTT-------------------------------------------------GGATGTAAAGGGATGAGATTCTCTATTGGGTTTTGCTTAGTATTGTTATTGA
		</sequence>
		<sequence>
			<taxon idref="301VVULPDV"/>
			ATATCATTCCATGGCCAACCAA-GC---GGAATCAGCTGGGGGAATCACATTGAAACCGCAGAAGCAGCAGCGATTCTGGMCATGGCTAATAGAGAACTA----YGAAGCAGAGAGCTGCTGCT---CTGGACTAGTGGTTCAACCC-ATCTGCTACTT-CAGCCAATTTTGCCATTACCC-CTCTGTTCACCATTC-CCTCTGGYAYCAGCTT-CCATCTTCAAAAAAA---TGATGCTTCCGCTTTCWGCTTTT-AGCTTTTRGCTTTTGGCTTTTTGCTTTT----------------------------GGATGTAAAGGAATGAGATTCTCTATTGGGTTTTGCTTAGTATTGTTATTGA
		</sequence>
		<sequence>
			<taxon idref="304VWELSWA"/>
			ATATCATTCCATGGCCAACCAA-GC---GGAATCAGCTGGGGGAATCACATTGAAACCGCCGAAGCAGCAGCGATTCTGGCCATGGCTAATAGAGAACTA----CGAAGCAGAGAGCTGCTGCT---CTGGACTAGTGGTTCAACCC-ATCTGCTACTT-CAGCCAATTTTGCCATTACCC-CTCTGTTTACCATTC-CCTCTGGTACCAGCTT-CCATCTTCAAAAAAA---TGATGCTTCCGCTTTCTGCTTTT-AGCTTTT-------------------------------------------------GGATGTAAAGGGATGAGATTCTCTATTGGGTTTTGCTTAGTATTGTTATTGA
		</sequence>
		<sequence>
			<taxon idref="309VYENSYA"/>
			ATATCATTCCATGGCCAACCAA-GC---GGAATCAGCTGGGGGAATCACATTGAAACCGCAGAAGCAGCAGCGWTTCTGGCCATGGCTAATAGAGAACTA----SGAAGCAGAGAGCTGCTGCT---CTGGACTAGTGGTTCGACCC-ATCTGCTACTT-CAGCCAATTTTGCCATTACCC-CTCTGTTCACCATTC-CCTCTGGTACCAGCTT-CCATCTTCAAAAAAA---TGATGCTTCCGCTTTCTGCTTTT-AGCTTTTGGCTTTTGGCTTTTGGCTTTT----------------------------GGATGTAAATGAATGAGATTCTCTATTGGGTTTTGCTTAGTATTGTTATTGA
		</sequence>
	</alignment>

	<!-- The sequence alignment (each sequence refers to a taxon above).         -->
	<!-- ntax=53 nchar=376                                                       -->
	<alignment id="alignment10" dataType="nucleotide">
		<sequence>
			<taxon idref="002VACER58"/>
			TTGGTCACTCCAGGAGAAGGAACCTCCAATCCAAAGTCTACAAGTAAAAGGAAGTTTATCGACACTGGCAGCTTTGCTGAGCAGGACAAATACTTGGAAATGTCGAAACGTGCATGCAAAGCTTCTAATTCCTACCTGGACTTGAATCTGCCTGTAGAGGAGTTGGAAGAAGATGTT---GATTCGGCAAATTGTGACAGTGATTCCCTCTCTGAAAGCTCAGAAGCTTGGTTGGAAGAGTTCTTAGATCAAATGGATGAAAAAGTGACTTTCAAGCCCTTCAATTTTGATGCAGTTGCTCAGAAGCTACTTAAGGAAATAAGCCTGAACTTCCAAAAGATTATCGGATCTGACATTCAGTTGGAGATTGACAGCG
		</sequence>
		<sequence>
			<taxon idref="009VADENXI"/>
			TTGGTCACTCCAGGAGAAGGAACCTCCAATCCARAGTCTACAAGTAAAAGGAAGTTTATCGACACTGGCAGCTTTGCTGAGCAGGACAAATACTTGGAAATGTCGAAACGTGCATGCAAAGCTTCTAATTCCTACCTGGACTTGAATCTGCCTGTAGAGGAGTTGGAAGAAGATGTT---GATTCGGCAAATTGTGACAGTGATTCCCTCTCTGAAAGCTCAGAAGCTTGGTTGGAAGAGTTCTTAGATCAAATGGATGAAAAAGTGACTTTCAAGCCCTTCAATTTTGATGCAGTTGCTCAGAAGCTACTTAAGGAAATAAGCCTGAACTTCCAAAAGATTATCGGATCTGACATTCAGTTGGAGATTGACAGCG
		</sequence>
		<sequence>
			<taxon idref="011VADSTAN"/>
			TTGGTCACTCCAGGAGAAGGAACCTCCAATCCAGAGTCTACAAGTAAAAGGAAGTTTATCGACACTGGCAGCTTTGCTGAGCAGGACAAATACTTGGAAATGTCGAAACGTGCATGCAAAGCTTCTAATTCCTACCTGGACTTGAATCTGCCTGTAGAGGAGTTGGAAGAAGATGTT---GATTCGGCAAATTGTGACAGTGATTCCCTCTCTGAAAGCTCAGAAGCTTGGTTGGAAGAGTTCTTAGATCAAATGGATGAAAAAGTGACTTTCAAGCCCTTCAATTTTGATGCAGTTGCTCAGAAGCTACTTAAGGAAATAAGCCTGAACTTCCAAAAGATTATCGGATCTGACATTCAGTTGGAGATTGACAGCG
		</sequence>
		<sequence>
			<taxon idref="030VAESTAR"/>
			TTGGTCACTCCAGGAGAAGGAACCTCCAATCCAAAGTCTACAAGTAAAAGGAAGTTTATCGACACTGGCAGCTTTGCTGAGCAGGACAAATACTTGGAAATGTCGAAACRTSCATGCAAAGCTTCTAATTCCTACCTGGACTTGAATCTGCCTGTAGAGGAGTTGGAAGAAGATGTT---GATTCGGCAAATTGTGACAGTGATTCCCTCTCTGAAAGCTCAGAAGCTTGGTTGGAAGAGTTCTTAGATCAAATGGATGAAAAAGTGACTTTCAAGCCCTTCAATTTTGATGCAGTTGCTCAGAAGCTACTTAAGGAAATAAGCCTGAACTTCCAAAAGATTATCGGATCTGACATTCAGTTGGAGATTGACAGCG
		</sequence>
		<sequence>
			<taxon idref="033VAESTLI"/>
			TTGGTCACTCCAGGAGAAGGAACCTCCAATCCAAAGTCTACAAGTAAAAGGAAGTTTATCGACACTGGCAGCTTTGCTGAGCAGGACAAATACTTGGAAATGTCGAAACGTGCATGCAAAGCTTCTAATTCCTACCTGGACTTGAATCTGCCTGTAGAGGAGTTGGAAGAAGATGTT---GATTCGGCAAATTGTGACAGTGATTCCCTCTCTGAAAGCTCAGAAGCTTGGTTGGAAGAGTTCTTAGATCAAATGGATGAAAAAGTGACTTTCAAGCCCTTCAATTTTGATGCAGTTGCTCAGAAGCTACTTAAGGAAATAAGCCTGAACTTCCAAAAGATTATCGGATCTGACATTCAGTTGGAGATTGACAGCG
		</sequence>
		<sequence>
			<taxon idref="044VAMURZU"/>
			TTGGTCACTCCAGGAGAAGGAACCTCCAATCCAAAGTCTACAAGTAAAAGGAAGTTTATCGACACTGGCAGCTTTGCTGAGCAGGACAAATACTTGGAAATGTCSAAACGTGCATGCAAAGCTTCTAATTCCTACCTGGACTTGAATCTGCCTGTAGAGGAGTTGGAAGAAGATGTT---GATTCGGCAAATTGTGACAGTGATTCCCTCTCTGAAAGCTCAGAAGCTTGGTTGGAAGAGTTCTTAGATCAAATGGATGAAAAAGTGACTTTCAAGCCCTTCAATTTTGATGCAGTTGCTCAGAAGCTACTTAAGGAAATAAGCCTGAACTTCCAAAAGATAATCGGATCTGACATTCAGTTGGAGATTGACAGCG
		</sequence>
		<sequence>
			<taxon idref="049VARIZDV"/>
			TTGGTCACTCCAGGAGAAGGAACCTCCAATCCAAAGTCTACAAGTAAAAGGAAGTTTATCGRCACTGGCAGCTTTGCTGAGCAGGACAAATACTTGGAAATGTCGAAACGTGCATGCAAAGCTTCTAATTCCTACCTGGACTTGAATCTGCCTGTAGAGGAGTTGGAAGAAGATGTT---GATTCGGCAAATTGTGACAGTGATTCCCTCTCTGAAAGCTCAGAAGYTTGGTTGGAAGAGTTCTTAGATCAAATGGATGAAAAAGTGACTTTCAAGCCCTTCAATTTTGATGCAGTTGCTCAGAAGCTACTTAAGGAAATAAGCCTGAACTTCCAAAAGATTATCGGATCTGACATTCAGTTGGAGATTGACAGCG
		</sequence>
		<sequence>
			<taxon idref="052VBASHBA"/>
			TTGGTCACTCCAGGAGAAGGAACCTCCAATCCAGAGTCTACAAGTAAAAGGAAGTTTATCGACACTGGCAGCTTTGCTGAGCAGGACAAATACTTGGAAATGTCGAAACGTGCATGCAAAGCTTCTAATTCTTACCTGGACTTGAATCTGCCTGTAGAGGAGTTGGAAGAAGATGTT---GATTCGGCAAATTGTGACAGTGATTCCCTCTCTGAAAGCTCAGAAGCTTGGTTGGAAGAGTTCTTAGATCAAATGGATGAAAAAGTGACTTTCAAGCCCTTCAATTTTGATGCAGTTGCTCAGAAGCTACTTAAGGAAATAAGCCTGAACTTCCAAAAGATTATCGGATCTGACATTCAGTTGGAGATTGACAGCG
		</sequence>
		<sequence>
			<taxon idref="054VBELLME"/>
			TTGGTCACTCCAGGAGAAGGAACCTCCAATCCAGAGTCTACAAGTAAAAGGAAGTTTATCGACACTGGCAGCTTTGCTGAGCAGGACAAATACTTGGAAATGTCGAAACGTGCATGCAAAGCTTCTAATTCCTACCTGGACTTGAATCTGCCTGTAGAGGAGTTGGAAGAAGATGTT---GATTCGGCAAATTGTGACAGTGATTCCCTCTCTGAAAGCTCAGAAGCTTGGTTGGAAGAGTTCTTAGATCAAATGGATGAAAAAGTGACTTTCAAGCCCTTCAATTTTGATGCAGTTGCTCAGAAGCTACTTAAGGAAATAAGCCTGAACTTCCAAAAGATTATCGGATCTGACATTCAGTTGGAGATTGACAGCG
		</sequence>
		<sequence>
			<taxon idref="055VBETUDV"/>
			TTGGTCACTCCAGGAGAAGGAACCTCCAATCCAAAGTCTACAAGTAAAAGGAAGTTTATCGACACTGGMAGCTTTGCTGAGCAGGACAAATACTTGGAAATGTCGAAACGTGCATGCAAAGCTTCTAATTCCTACCTGGACTTGAATCTGCCTGTAGAGGAGTTGGAAGAAGATGTT---GATTCGGCAAATTGTGACAGTGATTCCCTCTCTGAAAGCTCAGAAGCTTGGTTGGAAGAGTTCTTAGATCAAATGGATGAAAAAGTGACTTTCAAGCCCTTCAATTTTGATGCAGTTGCTCAGAAGCTACTTAAGGAAATAAGCCTGAACTTCCAAAAGATTATCGGATCTGACATTCAGTTGGAGATTGACAGCG
		</sequence>
		<sequence>
			<taxon idref="057VBIFODV"/>
			TTGGTCACTCCAGGAGAAGGAACCTCCAATCCAAAGTCTACAAGTAAAAGGAAGTTTATCGACACTGGCAGCTTTGCTGAGCAGGACAAATACTTGGAAATGTCGAAACGTGCATGCAAAGCTTCTAATTCCTACCTGGACTTGAATCTGCCTGTAGAGGAGTTGGAAGAAGATGTT---GATTCGGCAAATTGTGACAGTGATTCCCTCTCTGAAAGCTCAGAAGCTTGGTTGGAAGAGTTTTTAGATCAAATGGATGAAAAAGTGACTTTCAAGCCCTTCAATTTTGATGCAGTTGCTCAGAAGCTACTTAAGGAAATAAGCCTGAACTTCCAAAAGATTATCGGATCTGACATTCAGTTGGAGATTGACAGCG
		</sequence>
		<sequence>
			<taxon idref="058VBLANDV"/>
			TTGGTCACTCCAGGAGAAGGAACCTCCAATCCAAAGTCTACAAGTAAAAGGAAGTTTATCGGCACTGGCAGCTTTGCTGAGCAGGACAAATACTTGGAAATGTCGAAACGTGCATGCAAAGCTTCTAATTCCTACCTGGACTTGAATCTGCCTGTAGAGGAGTTGGAAGAAGATGTT---GATTCGGCAAATTGTGACAGTGATTCCCTCTCTGAAAGCTCAGAAGCTTGGTTGGAAGAGTTCTTAGATCAAATGGATGAAAAAGTGACTTTCAAGCCCTTCAATTTTGATGCAGTTGCTCAGAAGCTACTTAAGGAAATAAGCCTGAACTTCCAAAAGATTATCGGATCTGACATTCAGTTGGAGATTGACAGCG
		</sequence>
		<sequence>
			<taxon idref="059VBLOODV"/>
			TTGGTCACTCCAGGAGAAGGAACCTCCAATCCAAAGTCTACAAGTAAAAGGAAGTTTATCGGCACTGGCAGCTTTGCTGAGCAGGACAAATACTTGGAAATGTCGAAACGTGCATGCAAAGCTTCTAATTCCTACCTGGACTTGAATCTGCCTGTAGAGGAGTTGGAAGAAGATGTT---GATTCGGCAAATTGTGACAGTGATTCCCTCTCTGAAAGCTCAGAAGCTTGGTTGGAAGAGTTCTTAGATCAAATGGATGAAAAAGTGACTTTCAAGCCCTTCAATTTTGATGCAGTTGCTCAGAAGCTACTTAAGGAGATAAGCCTGAACTTCCAAAAGATTATCGGATCTGACATTCAGTTGGAGATTGACAGCG
		</sequence>
		<sequence>
			<taxon idref="060ABREV58"/>
			TTGGTCACTCCAGGAGAAGGAACCTCCAATCCARAGTCTACAARTAAAAGGAAGTTTATCGACACTGGCAGCTTTGCTGAGCAGGAYAAATACTTGGAAATGYCRAAACGTGCATGCAAAGCTTCTAATTCCTAYCTGGAYTTGAATCTGCCTGTAGAGGAGTTGGAAGAAGATGTT---GATTCRGCAAATTGTGAYAGTGATTCCCTMTCTGAAAGCTCAGAAGCTTGGTTGGAAGAGTTCTTAGATCAAATGGATGAAAAAGTGACTTTCAAGCCCTTCAATTTTGATGCAGTTGCTCAGAAGCTACTTAAGGAAATAAGCCTGAACTTCCAAAAGATTATCGGATCTGACATTCAGTTGGAGATTGACAGCG
		</sequence>
		<sequence>
			<taxon idref="067VCALIDV"/>
			TTGGTCACTCCAGGAGAAGGAACCTCCAATCCAAAGTCTACAAGTAAAAGGAAGTTTATCGACACTGGCAGCTTTGCTGAGCAGGACAAATACTTGGAAATGTCGAAACGTGCATGCAAAGCTTCTAATTCCTACCTGGACTTGAATCTGCCTGTRGAGGAGTTGGAAGAAGATGTT---GATTCGGCAAATTGTGACAGTGATTCCCTCTCTGAAAGCTCAGAAGCTTGGTTGGAAGAGTTCTTAGATCAAATGGATGAAAAAGTGACTTTCAAGCCCTTCAATTTTGATGCAGTTGCTCAGAAGCTACTTAAGGAAATAAGCCTGAACTTCCAAAAGATTATCGGATCTGACATTCAGTTGGAGATTGACAGCG
		</sequence>
		<sequence>
			<taxon idref="076VCINE58"/>
			TTGGTCACTCCAGGAGAAGGAACCTCCAATCCAAAGTCTACAAGTAAAAGGAAGTTTATCGACACTGGCAGCTTTGCTGAGCAGGACAAATACTTGGAAATGTCGAAACGTGSATGCAAAGCTTCTAATTCCTACCTGGACTTGAATCTGCCTGTAGAGGAGTTGGAAGAAGATGTT---GATTCGGCAAATTGTGACAGTGATTCCCTCTCTGAAAGCTCAGAAGCTTGGTTGGAAGAGTTTTTAGATCAAATGGATGAAAAAGTGACTTTCAAGCCCTTCAATTTTGATGYAGTTGCTCAGAAGCTACTTAAGGAAATAAGCCTGAACTTCCAAAAGATTATCGGATCTGACATTCAGTTGGAGATTGACAGCG
		</sequence>
		<sequence>
			<taxon idref="088VCINEHE"/>
			TTGGTCACTCCAGGAGAAGGAACCTCCAATCCAAAGTCTACAAGTAAAAGGAAGTTTATCGACACTGGCAGCTTTGCTGAGCAGGACAAATACTTGGAAATGTCGAMACGTGCATGCAAAGCTTCTAATTCCTACCTGGACTTGAATCTGCCTGTAGAGGAGTTGGAAGAAGATGTT---GATTCGGCAAATTGTGACAGTGATTCCCTCTCTGAAAGCTCAGAAGCTTGGTTGGAAGAGTTTTTAGATCAAATGGATGAAAAAGTGACTTTCAAGCCCTTCAATTTTGATGYAGTTGCTCAGAAGCTACTTAAGGAAATAAGCCTGAACTTCCAAAAGATTATCGGATCTGACATTCAGTTGGAGATTGACAGCG
		</sequence>
		<sequence>
			<taxon idref="096LCOCCHi"/>
			TTGGTCACTCCAGGAGAAGGAACCTCCACTCCCAAGTCTACAGCTAAAAGGAAGTTTATCGACACTGGCAGCTTTGCTGAGCAGGACAAATACTTGGAAATGTCGAAACGTGCATGCAAAGCTTCTAATTCCTACCTGGACTTGAATCTGCCTGTAGAGGAGTTGGAAGAAGATGTT---GATTCGGCAAATTGTGACAGTGATTCCCTCTCTGAAAGCTCAGAAGCTTGGTTGGAAGAGTTCTTAGATCAAATGGATGAAAAAGTGACTTTCAAGCCCTTCAATTTTGATGCAGTTGCTCAGAAGCTACTTAAGGAAATAAGCCTGAACTTCCAAAAGATTATCGGATCTGACATTCAGTTGGAGATTGACAGCG
		</sequence>
		<sequence>
			<taxon idref="097VCOIG58"/>
			TTGGTCACTCCAGGAGAAGGAACCTCCAATCCAAAGTCTACAAGTAAAAGGAAGTTTATCGACACTGGCAGCTTTGCTGAGCAGGACAAATACTTGGAAATGTCGAAACGTGCATGCAAAGCTTCTAATTCCTACCTGGACTTGAATCTGCCTGTAGAGGAGTTGGAAGAAGATGTT---GATTYGGCAAATTGYGACAGTGATTCCCTCTCTGAAAGCTCAGAAGCTTGGTTGGAAGAGTTCTTAGATCAAATGGATGAAAAAGTGACTTTCAAGCCCTTCAATTTTGATGCAGTTGCTCAGAAGCTACTTAAGGAAATAAGCCTGAACTTCCAAAAGATWATCGGATCTGACATTCAGTTGGAGATTGACAGCG
		</sequence>
		<sequence>
			<taxon idref="106VDAVITA"/>
			TTGGTCACTCCAGGAGAAGGAACCTCCAATCCAGAGTCTACGAGTAAAAGGAAGTTTATCGACACTGGCAGCTTTGCTGAGCAGGACAAATACTTGGAAATGTCGAAACGTGCATGCAAAGCTTCTAATTCCTACCTGGACTTGAATCTGCCTGTAGAGGAGTTGGAAGAAGATGTT---GATTCGGCAAATTGTGACAGTGATTCCCTCTCTGAAAGCTCAGAAGCTTGGTTGGAAGAGTTCTTAGATCAAATGGATGAAAAAGTGACTTTCAAGCCCTTCAATTTTGATGCAGTTGCTCAGAAGCTACTTAAGGAAATAAGCCTGAACTTCCAAAAGATTATCGGATCTGACATTCAGTTGGAGATTGACAGCG
		</sequence>
		<sequence>
			<taxon idref="110VFICIDV"/>
			TTGGTCACTCCAGGAGAAGGAACCTCCAATCCAAAGTCTACAAGTAAAAGGAAGTTTATCGACACTGGCAGCTTTGCTGAGCAGGACAAATACTTGGAAATGTCGAAACGTGCATGCAAAGCTTCTAATTCCTACCTGGACTTGAATCTGCCTGTAGAGGAGTTGGAAGAAGATGTT---GATTCGGCAAATTGTGACAGTGATTCCCTCTCTGAAAGCTCAGAAGCTTGGTTGGAAGAGTTCTTAGATCAAATGGATGAAAAAGTGACTTTCAAGCCCTTCAATTTTGATGCAGTTGCTCAGAAGCTACTTAAGGAAATAAGCCTGAACTTCCAAAAGATTATCGGATCTGACATTCAGTTGGAGATTGACAGCG
		</sequence>
		<sequence>
			<taxon idref="111VFLEXDV"/>
			TTGGTCACTCCAGGAGAAGGAACCTCCAATCCAAAGTCTACAAGTAAAAGGAAGTTTATCGACACTGGCAGCTTTGCTGAGCAGGACAAATACTTGGAAATGTCRAAACGTGCATGCAAAGCTTCTAATTCCTACCTGGACTTGAATCTGCCTGTAGAGGAGTTGGAAGAAGATGTT---GATTCGRCAAATTGTGACAGTGATTCCCTCTCTGAAAGCTCAGAAGCTTGGTTGGAAGAGTTCTTAGATCAAATGGATGAAAAAGTGACTTTCAAGCCCTTCAATTTTGATGCAGTTGCTCAGAAGCTACTTAAGGAAATAAGCCTGAACTTCCAAAAGATTATCGGATCTGACATTCAGTTGGAGATTGACAGCG
		</sequence>
		<sequence>
			<taxon idref="114VGIRDDV"/>
			TTGGTCACTCCAGGAGAAGGAACCYCCAATCCARAGTCTACAAGTAAAAGGAAGTTTATCGACACTGGCAGCTTTGCTRAGCAGGACAAATACTTGGAAATGTCGAAACGTGCATGCAAAGCTTCTAATTCCTACCTGGACTTGAATCTGCCTGTAGAGGAGTTGGAAGAAGATGTT---GATTCGGCAAATTGYGACAGTGATTCCCTCTCTGAAAGCTCAGAAGCTTGGTTGGAAGAGTTCTTAGATCAAATGGATGAAAAAGTGACTTTCAAGCCCTTCAATTTTGATGCAGTTGCTCAGAAGCTACTTAAGGAAATAAGCCTGAACTTCCAAAAGATTATCGGATCTGACATTCAGTTGGAGATTGACAGCG
		</sequence>
		<sequence>
			<taxon idref="117VHANCLI"/>
			TTGGTCACTCCAGGAGAAGGAACCTCCAATCCAGAGTCTACAAGTAAAAGGAAGTTTATCGACACTGGCAGCTTTGCTGAGCAGGACAAATACTTGGAAATGTCAAAACGTGCATGCAAAGCTTCTAATTCCTACCTGGACTTGAATCTGCCTGTAGAGGAGTTGGAAGAAGATGTT---GATTCGGCAAATTGTGACAGTGATTCCCTCTCTGAAAGCTCAGAAGCTTGGTTGGAAGAGTTCTTAGATCAAATGGATGAAAAAGTGACTTTCAAGCCCTTCAATTTTGATGCAGTTGCTCAGAAGCTACTTAAGGAAATAAGCCTGAACTTCCAAAAGATTATCGGATCTGACATTCAGTTGGAGATTGACAGCG
		</sequence>
		<sequence>
			<taxon idref="127VJACQDV"/>
			TTGGTCACTCCAGGAGAAGGAACCTCCAATCCAAAGTCTACAAGTAAAAGGAAGTTTATCGACACTGGCAGCTTTGCTGAGCAGGACAAATACTTGGAAATGTCGAAACGTGCATGCAAAGCTTCTAATTCCTACCTGGACTTGAATCTGCCTGTAGAGGAGTTGGAAGAAGATGTT---GATTCGGCAAATTGTGACAGTGATTCCCTCTCTGAAAGCTCAGAAGCTTGGTTGGAAGAGTTCTTAGATCAAATGGATGAAAAAGTGACTTTCAAGCCCTTCAATTTTGATGCAGTTGCTCAGAAGCTACTTAAGGAAATAAGCCTGAACTTCCAAAAGATTATCGGAGCTGACATTCAGTTGGAGATTGACAGCG
		</sequence>
		<sequence>
			<taxon idref="129CJAPOP6"/>
			----------------------------------------------------------------------------------------------------------------------------------------------------------------------------------------------------------------------------------------------------------------------------------------------------------------------------------------------------------------------------------------
		</sequence>
		<sequence>
			<taxon idref="134VLABR58"/>
			TTGGTCACTCCAGGAGAAGGAACCTCCAATCCAAAGTCTACAAGTAAAAGGAAGTTTATCGACACTGGCAGCTTTGCTGAGCAGGACAAATACTTGGAAATGTCGAAACATSCATGCAAAGCTTCTAATTCCTACCTGGACTTGAATCTGCCTGTAGAGGAGTTGGAAGAAGATGTT---GATTCGGCAAATTGTGACAGTGATTCCCTCTCTGAAAGCTCAGAAGCTTGGTTGGAAGAGTTCTTAGATCAAATGGATGAAAAAGTGACTTTCAAGCCCTTCAATTTTGATGCAGTTGCTCAGAAGCTACTTAAGGAAATAAGCCTGAACTTCCAAAAGATTATCGGATCTGACATTCAGTTGGAGATTGACAGCG
		</sequence>
		<sequence>
			<taxon idref="138VLIUBLA"/>
			TTGGTCACTCCAGGAGAAGGAACCTCCAATCCAGAGTCTACAAGTAAAAGGAAGTTTATCGACACTGGCAGCTTTGCTGAGCAGGACAAATACTTGGAAATRTCGAAACGTGCATGCAAAGCTTCTAATTCCTACCTGGACTTGAATCTGCCTGTAGAGGAGTTGGAAGAAGATGTT---GATTCGGCAAATTGTGACAGTGATTCCCTCTCTGAAAGCTCAGAAGCTTGGTTGGAAGAGTTCTTAGATCAAATKGATGAAAAAGTGACTTTCAAGCCCTTCAATTTTGATGCAGTTGCYCAGAAGCTACTTAAGGAAATAAGCYTGAACTTCCAAAAGATTATCGGATCTGACATTCAGTTGGAGATTGACAGCG
		</sequence>
		<sequence>
			<taxon idref="145VMONTDV"/>
			TTGGTCACTCCAGGAGAAGGAACCTCCAATCCAAAGTCTACAAGTAAAAGGAAGTTTATCGGCACTGGCAGCTTTGCTGAGCAGGACAAATACTTGGAAATGTCGAAACGTGCATGCAAAGCTTCTAATTCCTACCTGGACTTGAATCTGCCTGTAGAGGAGTTGGAAGAAGATGTT---GATTCGGCAAATTGTGACAGTGATTCCCTCTCTGAAAGCTCAGAAGYTTGGTTGGAAGAGTTCTTAGATCAAATGGATGAAAAAGTGACTTTCAAGCCCTTCAATTTTGATGCAGTTGCTCAGAAGCTACTTAAGGAAATAAGCCTGAACTTCCAAAAGATTATCGGATCTGACATTCAGTTGGAGATTGACAGCG
		</sequence>
		<sequence>
			<taxon idref="150VMUSTDV"/>
			TTGGTCACTCCAGGAGAAGGAACCTCCAATCCAAAGTCTACAAGTAAAAGGAAGTTTATCGACACTGGCAGCTTTGCTGAGCAGGACAAATACTTGGAAATGTCGAAACGTGCATGCAAAGCTTCTAATTCCTACCTGGACTTGAATCTGCCTGTAGAGGAGTTGGAAGAAGATGTT---GATTCGGCAAATTGTGACAGTGATTCCCTCTCTGAAAGCTCAGAAGCTTGGTTGGAAGAGTTCTTAGATCAAATGGATGAAAAAGTGACTTTCAAGCCCTTCAATTTTGATGCAGTTGCTCAGAAGCTACTTAAGGAAATAAGCCTGAACTTCCAAAAGATTATCGGATCTGACATTCAGTTGGAGATTGACAGCG
		</sequence>
		<sequence>
			<taxon idref="151VNESBDV"/>
			TTGGTCACTCCAGGAGAAGGAACCTCCAATCCAAAGTCTACAAGTAAAAGGAAGTTTATCGGCACTGGCAGCTTTGCTGAGCAGGACAAATACTTGGAAATGTCGAAACGTGCATGCAAAGCTTCTAATTCCTACCTGGACTTGAATCTGCCTGTAGAGGAGTTGGAAGAAGATGTT---GATTCGGCAAATTGTGACAGTGATTCCCTCTCTGAAAGCTCAGAAGCTTGGTTGGAAGAGTTCTTAGATCAAATGGATGAAAAAGTGACTTTCAAGCCCTTCAATTTTGATGCAGTTGCTCAGAAGCTACTTAAGGAAATAAGCCTGAACTTCCAAAAGATTATCGGATCTGACATTCAGTTGGAGATTGACAGCG
		</sequence>
		<sequence>
			<taxon idref="155VPALMDV"/>
			TTGGTCACTCCAGGAGAAGGAACCTCCAATCCAAAGTCTACAAGTAAAAGGAAGTTTATCGACACTGGCAGCTTTGCTGAGCAGGACAAATACTTGGAAATGTCGAAACGTGCATGCAAAGCTTCTAATTCCTACCTGGACTTGAATCTGCCTGTAGAGGAGTTGGAAGAAGATGTT---GATTCRGCAAATTGTGACAGTGATTCCCTCTCTGAAAGCTCAGAAGCTTGGTTGGAAGAGTTCTTAGATCAAATGGATGAAAAAGTGACTTTCAAGCCCTTCAATTTTGATGCAGTTGCTCAGRAGCTACTTAAGGAAATAAGCCTGAACTTCCAAAAGATTATCGGATCTGACATTCAGTTGGAGATTGACAGCG
		</sequence>
		<sequence>
			<taxon idref="166VPIASGA"/>
			TTGGTCACTCCAGGAGAAGGAACCTCCAATCCAAAGTCTACAAGTAAAAGGAAGTTTATCGACACTGGMAGCTTTGCTGAGCAGGACAAATACTTGGAAATGTCGAAACGTGCATGCAAAGCTTCTAATTCCTACCTGGACTTGAATCTGCCTGTAGAGGAGTTGGAAGAAGATGTT---GATTCGGCAAATTGTGACAGTGATTCCCTCTCTGAAAGCTCAGAAGCTTGGTTGGAAGAGTTCTTAGATCAAATGGATGAAAAAGTGACTTTCAAGCCCTTCAATTTTGATGCAGTTGCTCAGAAGCTACTTAAGGAAATAAGCCTGAACTTCCAAAAGATTATCGGATCTGACATTCAGTTGGAGATTGACAGCG
		</sequence>
		<sequence>
			<taxon idref="172VPIASLI"/>
			TTGGTCACTCCAGGAGAAGGAACCTCCAATCCAAAGTCTACAAGTAAAAGGAAGTTTATCGACACTGGCAGCTTTGCTGAGCAGGACAAATACTTGGAAATGTCGAAACGTGCATGCAAAGCTTCTAATTCCTACCTGGACTTGAATCTGCCTGTAGAGGAGTTGGAAGAAGATGTT---GATTCGGCAAATTGTGACAGTGATTCCCTCTCTGAAAGCTCAGAAGCTTGGTTGGAAGAGTTCTTAGATCAAATGGATGAAAAAGTGACTTTCAAGCCCTTCAATTTTGATGCAGTTGCTCAGAAGCTACTTAAGGAAATAAGCCTGAACTTCCAAAAGATTATCGGATCTGACATTCAGTTGGAGATTGACAGCG
		</sequence>
		<sequence>
			<taxon idref="174VPOPEDV"/>
			TTGGTCACTCCAGGAGAAGGAACCTCCAATCCAAAGTCTACAAGTAAAAGGAAGTTTATCGACACTGGCAGCTTTGCTGAGCAGGACAAATACTTGGAAATGTCGAAACGTGCATGCAAAGCTTCTAATTCCTACCTGGACTTGAATCTGCCTGTAGAGGAGTTGGAAGAAGATGTT---GATTCGGCAAATTGTGACAGTGATTCCCTCTCTGAAAGCTCAGAAGCTTGGTTGGAAGAGTTCTTAGATCAAATGGATGAAAAAGTGACTTTCAAGCCCTTCAATTTTGATGCAGTTGCTCAGAAGCTACTTAAGGAAATAAGCCTGAACTTCCAAAAGATTATCGGATCTGACATTCAGTTGGAGATTGACAGCG
		</sequence>
		<sequence>
			<taxon idref="183VPSEUSH"/>
			TTGGTCACTCCAGGAGAAGGAACCTCCAATCCAGAGTCTACAAGTAAAAGGAAGTTTATCGACACTGGCAGCTTTGCTGAGCAGGACAAATACTTGGAAATGTCGAAACGTGCATGCAAAGCTTCTAATTCCTACCTGGACTTGAATCTGCCTGTAGAGGAGTTGGAAGAAGATGTT---GATTCGGCAAATTGTGACAGTGATTCCCTCTCTGAAAGCTCAGAAGCTTGGTTGGAAGAGTTCTTAGATCAAATGGATGAAAAAGTGACTTTCAAGCCCTTCAATTTTGATGCAGTTGCTCAGAAGCTACTTAAGGAAATAAGCCTGAACTTCCAAAAGATTATCGGATCTGACATTCAGTTGGAGATTGACAGCG
		</sequence>
		<sequence>
			<taxon idref="185VQINLLU"/>
			TTGGTCACTCCAGGAGAAGGAACCTCCAATCCAGAGTCTACRAGTAAAAGGAAGTTTATCGACACTGGCAGCTTTGCTGAGCAGGACAAATACTTGGAAATGTCGAAACGTGCATGCAAAGCTTCTAATTCCTACCTGGACTTGAATCTGCCTGTAGAGGAGTTGGAAGAAGATGTT---GATTCGGCAAATTGTGACAGTGATTCCCTCTCTGAAAGCTCAGAAGCTTGGTTGGAAGAGTTCTTAGATCAAATGGATGAAAAAGTGACTTTCAAGCCCTTCAATTTTGATGCAGTTGCTCAGAAGCTACTTAAGGAAATAAGCCTGAACTTCCAAAAGATTATCGGATCTGACATTCAGTTGGAGATTGACAGCG
		</sequence>
		<sequence>
			<taxon idref="191VQUINSH"/>
			TTGGTCACTCCAGGAGAAGGAACCTCCAATCCAGAGTCTACAAGTAAAAGGAAGTTTATCGACACTGGCAGCTTTGCTGAGCAGGACAAATACTTGGAAATGTCGAAACGTGCATGCAAAGCTTCTAATTCCTACCTGGACTTGAATCTGCCTGTAGAGGAGTTGGAAGAAGATGTT---GATTCGGCAAATTGTGACAGTGATTCCCTCTCTGAAAGCTCAGAAGCTTGGTTGGAAGAGTTCTTAGATCAAATGGATGAAAAAGTGACTTTCAAGCCCTTCAATTTTGATGCAGTTGCTCAGAAGCTACTTAAGGAAATAAGCCTGAACTTCCAAAAGATTATCGGATCTGACRTTCAGTTGGAGATTGACAGCG
		</sequence>
		<sequence>
			<taxon idref="200VRIPA58"/>
			TTGGTCACTCCAGGAGAAGGAACCTCCAATCCAAAGTCTACAAGTAAAAGGAAGTTTATCGACACTGGCAGCTTTGCTGAGCAGGACAAATACTTGGAAATGTCGAAACGTGCATGCAAAGCTTCTAATTCCTACCTGGACTTGAATCTGCCTGTAGAGGAGTTGGAAGAAGATGTT---GATTTGGCAAATTGCGACAGTGATTCCCTCTCTGAAAGCTCAGAAGCTTGGTTGGAAGAGTTCTTAGATCAAATGGATGAAAAAGTGACTTTCAAGCCCTTCAATTTTGATGCAGTTGCTCAGAAGCTACTTAAGGAAATAAGCCTGAACTTCCAAAAGATTATCGGATCTGACATTCAGTTGGAGATTGACAGCG
		</sequence>
		<sequence>
			<taxon idref="213VROMAJI"/>
			TTGGTCACTCCAGGAGAAGGAACCTCCAATCCAGAGTCTACAAGTAAAAGGAAGTTTATCGACACTGACAGCTTTGCTGAGCAGGACAAATACTTGGGAATGTCGAAACGTGCATGCAAAGCTTCTAATTCCTACCTGGACTTGAATCTGCCTGTAGAGGAGTTGGAAGAAGATGTT---GATTCGGCAAATTGTGACAGTGATTCCCTCTCTGAAAGCTCAGAAGCTTGGTTGGAAGAGTTCTTAGATCAAATGGATGAAAAAGTGACTTTCAAGCCCTTCAATTTTGATGCAGTTGCTCAGAAGCTACTTAAGGAAATAAGCCTGAACTTCCAAAAGATTATCGGATCTGACATTCAGTTGGAGATTGACAGCG
		</sequence>
		<sequence>
			<taxon idref="221VROTUDV"/>
			TTGGTCACTCCAGGAGAAGGAACCTCCAATCCAGAGTCTACAAGTAAAAGGAAGTTTATCGACACTGGCAGCTTTGCTGAGCAGGACAAATACTTGGAAATGTCAAAACGTGCATGCAAAGCTTCTAATTCCTACCTGGACTTGAATCTGCCTGTAGAGGAGTTGGAAGAAGATGTT---GATTCAGCAAATTGTGACAGTGATTCCCTCTCTGAAAGCTCAGAAGCTTGGTTGGAAGAGTTCTTAGATCAAATGGATGAGAAAGTGACTTTCAAGCCCTTCAATTTTGATGCGGTTGCTCAGAATCTACTKAAGGAAATAAACCTGAACTTCCAAAAGATTATAGGATCTGACATTCAGTTGGAGATTGACAGCG
		</sequence>
		<sequence>
			<taxon idref="224VROTUMU"/>
			TTGGTCACTCCAGGAGAAGGAACCTCCAATCCAGAGTCTACAAGTAAAAGGAAGTTTATCGACACTGGCAGCTTTGCTGAGCATTACAAATACTTGGAAATGTCTAAACGTGCATGCAAAGCTTCTAATTCCTACCTGGACTTGAATCTGCCTGTAGAGGAGTTGGAAGAAGATGTT---GATTCAGCAAATTGTGACAGTGATTCCCTCTCTGAAAGCTCAGAAGCTTGGTTGGAAGAGTTCTTAGATCAAATGGATGAGAAAGTGACTTTCAAGCCCTTCAATTTTGATGCGGTTGCTCAGAATCTACTTAAGGAAATAAACCTGAACTTCCAAAAGATTATAGGATCTGACATTCAGTTGGAGATTGACAGCG
		</sequence>
		<sequence>
			<taxon idref="229VRUPE58"/>
			TTGGTCACTCCAGGAGAAGGAACCTCCAATCCAAAGTCTACAAGTAAAAGGAAGTTTATCGACACTGGCAGCTTTGCTGAGCAGGACAAATACTTGGAAATGTCGAAACGTGCATGCAAAGCTTCTAATTCCTACCTGGACTTGAATCTGCCTGTAGAGGAGTTGGAAGAAGATGTT---GATTCGGCAAATTGYGACAGTGATTCCCTCTCTGAAAGCTCAGAAGCTTGGTTGGAAGAGTWCTTAGATCAAATGGATGAAAAAGTGACTTTCAAGCCCTTCAATTTTGATGCAGTTGCTCAGAAGCTACTTAAGGAAATAAGCCTGAACTTCCAAAAGATTATCGGATCTGACATTCAGTTGGAGATTGACAGCG
		</sequence>
		<sequence>
			<taxon idref="234VSHENME"/>
			TTGGTCACTCCAGGAGAAGGAACCTCCAATCCARAGTCTACAAGTAAAAGGAAGTTTATCGACACTGRMAGCTTTGCTGAGCAGGACAAATACTTGGRAATGTCGAAACGTGCATGCAAAGCTTCTAATTCCTACCTGGACTTGAATCTGCCTGTAGAGGAGTTGGAAGAAGATGTT---GATTCGGCAAATTGTGACAGTGATTCCCTCTCTGAAAGCTCAGAAGCTTGGTTGGAAGAGTTCTTAGATCAAATGGATGAAAAAGTGACTTTCAAGCCCTTCAATTTTGATGCAGTTGCTCAGAAGCTACTTAAGGAAATAAGCCTGAACTTCCAAAAGATTATCGGATCTGACATTCAGTTGGAGATTGACAGCG
		</sequence>
		<sequence>
			<taxon idref="242VSHUTDV"/>
			TTGGTCACTCCAGGAGAAGGAACCTCCAATCCAAAGTCTACAAGTAAAAGGAAGTTTATCGACACTGGCAGCTTTGCTGAGCAGGACAAATACTTGGAAATGTCGAAACGTGCATGCAAAGCTTCTAATTCCTACCTGGACTTGAATCTGCCTGTAGAGGAGTTGGAAGAAGATGTT---GATTCGGCAAATTGTGACAGTGATTCCCTCTCTGAAAGCTCAGAAGCTTGGTTGGAAGAGTTCTTAGATCAAATGGATGAAAAAGTGACTTTCAAGCCCTTCAATTTTGATGCAGTTGCTCAGAAGCTACTTAAGGAAATAAGCCTGAACTTCCAAAAGATTATCGGATCTGACATTCAGTTGGAGATTGACAGCG
		</sequence>
		<sequence>
			<taxon idref="247PSPP588"/>
			TTGGTCACTCCAGGAGAAGGAACCTCCAATCCAGAGTCTACAAATAAAAGGAAGTTCATTGACACCAGCAACTTTGCTGAG---------------GAAATGCCAAAACATGCATGCAAAGCTTCTAATTCTTATCTGGATTTGAATCTGCCTGTAGAGGAGTTGGAAGAAGATGTT---GATTCGGCAAATTGTGACAGTGATTCCCTCTCTGAAAGCTCAGAAGCTTGGTTAGAAGAGTTCTTTGATCAAATGGATGAAAAAGTGACTTTCAAGCCCTTCAATTTTGATGCAGTTGCTCAGAATCTACTTAAGGAAATAAGCCTGAACTTCCAAAAGATTATTGGATCTGAGATTCAGTTGGAGATTGACAGCG
		</sequence>
		<sequence>
			<taxon idref="267VSYLVDV"/>
			TTGGTCACTCCAGGAGAAGGAACCTCCAATCCAAAGTCTACAAGTAAAAGGAAGTTTATCGACACTGGCAGCTTTGCTGAGCAGGACAAATACTTGGAAATGTCGAAACGTGCATGCAAAGCTTCTAATTCCTACCTGGACTTGAATCTGCCTGTAGAGGAGTTGGAAGAAGATGTT---GATTCGGCAAATTGTGACAGTGATTCCCTCTCTGAAAGCTCAGAAGCTTGGTTGGAAGAGTTCTTAGATCAAATGGATGAAAAAGTGACTTTCAAGCCCTTCAATTTTGATGCAGTTGCTCAGAAGCTACTGAAGGAAATAAGCCTGAACTTCCAAAAGATTATCGGATCTGACATTCAGTTGGAGATTGACAGCG
		</sequence>
		<sequence>
			<taxon idref="271VTILIDV"/>
			TTGGTCACTCCAGGAGAAGGAACCTCCAATCCAAAGTCTACAAGTAAAAGGAAGTTTATCGACACTGGCAGCTTTGCTGAGCAGGACAAATACTTGGAAATGTCGAAACRTGCATGCAAAGCTTCTAATTCCTACCTGGACTTGAATCTGCCTGTAGAGGAGTTGGAAGAAGATGTT---GATTCGGCAAATTGTGACAGTGATTCCCTCTCTGAAAGCTCAGAAGCTTGGTTGGAAGAGTTYTTAGATCAAATGGATGAAAAAGTGACTTTCAAGCCCTTCAATTTTGATGYAGTTGCTCAGAAGCTACTTAAGGAAATAAGCCTGAACTTCCAAAAGATTATCGGATCTGACATTCAGTTGGAGATTGACAGCG
		</sequence>
		<sequence>
			<taxon idref="276VTRELDV"/>
			TTGGTCACTCCAGGAGAAGGAACCTCCAATCCAAAGTCTACAAGTAAAAGGAAGTTTATCGACACTGGCAGCTTTGCTGAGCAGGACAAATACTTGGAAATGTCRAAACGTGCATGCAAAGCTTCTAATTCCTACCTGGACTTGAATCTGCCTGTAGAGGAGTTGGAAGAAGATGTT---GATTCGRCAAATTGTGACAGTGATTCCCTCTCTGAAAGCTCAGAAGCTTGGTTGGAAGAGTTCTTAGATCAAATGGATGAAAAAGTGACTTTCAAGCCCTTCAATTTTGATGCAGTTGCTCAGAAGCTACTTAAGGAAATAAGCCTGAACTTCCAAAAGATTATCGGATCTGACATTCAGTTGGAGATTGACAGCG
		</sequence>
		<sequence>
			<taxon idref="287VVINICH"/>
			TTGGTCACTCCAGGAGAAGGAACCTCCAATCCAAAGTCTACAAGTAAAAGGAAGTTTATYGACACTGGCAGCTTTGCTGAGCAGGACAAATACTTGGAAATGTCGAAACGTGCATGCAAAGCTTCTAATTCCTACCTGGACTTGAATCTGCCTGTAGAGGAGTTGGAAGAAGATGTT---GATTCGGCAAATTGTGACAGTGATTCCCTCTCTGAAAGCTCAGAAGCTTGGTTGGAAGAGTTCTTAGATCAAATGGATGAAAAAGTGACTTTCAAGCCCTTCAATTTTGATGCAGTTGCTCAGAAGCTACTTAAGGAAATAAGCCTGAACTTCCAAAWGATTATCGGAKCTGACATTCAGTTGGAGATTGACAGCG
		</sequence>
		<sequence>
			<taxon idref="301VVULPDV"/>
			TTGGTCACTCCAGGAGAAGGAACCTCCAATCCAAAGTCTACAAGTAAAAGGAAGTTTATCGACACTGGCAGCTTTGCTGAGCAGGACAAATACTTGGAAATGTCGAAACGTGCATGCAAAGCTTCTAATTCCTACCTGGACTTGAATCTGCCTGTAGAGGAGTTGGAAGAAGATGTT---GATTCGGCAAATTGTGACAGTGATTCYCTCTCTGAAAGCTCAGAAGCTTGGTTGGAAGAGTTCTTAGATCAAATGGATGAAAAAGTGACTTTCAAGCCCTTCAATTTTGATGCAGTTGCTCAGAAGCTACTTAAGGAAATAAGCCTGAACTTCCAAAAGATTATCGGATCTGACATTCAGTTGGAGATTGACAGCG
		</sequence>
		<sequence>
			<taxon idref="304VWELSWA"/>
			TTGGTCACTCCAGGAGAAGGAACCTCCAATCCAAAGTCTACAAGTAAAAGGAAGTTTATCGACACTGGCAGCTTTGCTGAGCAGGACAAATACTTGGAAATGTCGAAACGTGCATGCAAAGCTTCTAATTCCTACCTGGACTTGAATCTGCCTGTAGAGGAGTTGGAAGAAGATGTT---GATTCGGCAAATTGYGACAGTGATTCCCTCTCTGAAAGCTCAGAAGCTTGGTTGGAAGAGTTYTTAGATCAAATGGATGAAAAAGTGACTTTCAAGCCCTTCAATTTTGATGYAGTTGCTCAGAAGCTACTTAAGGAAATAAGCCTGAACTTCCAAAAGATTATCGGATCTGACATTCAGTTGGAGATTGACAGCG
		</sequence>
		<sequence>
			<taxon idref="309VYENSYA"/>
			TTGGTCACTCCAGGAGAAGGAACCTCCAATCCAGAGTCTACAAGTAAAAGGAAGTTTATCGACACTGGCAGCTTTGCTGAGCAGGACAAATACTTGGAAATGTCAAAACGTGCATGCAAAGCTTCTAATTCCTACCTGGACTTGAATCTGCCTGTAGAGGAGTTGGAAGAAGATGTT---GATTCGGCAAATTGTGACAGTGATTCCCTCTCTGAAAGCTCAGAAGCTTGGTTGGAAGAGTTCTTAGATCAAATGGATGAAAAAGTGACTTTCAAGCCCTTCAATTTTGATGCAGTTGCTCAGAAGCTACTCAAGGAAATAAGCCTGAACTTCCAAAAGATTATCGGATCTGACATTCAGTTGGAGATTGACAGCG
		</sequence>
	</alignment>

	<!-- The sequence alignment (each sequence refers to a taxon above).         -->
	<!-- ntax=53 nchar=570                                                       -->
	<alignment id="alignment11" dataType="nucleotide">
		<sequence>
			<taxon idref="002VACER58"/>
			AGCCATTGAAAAGCTTGGGCTGAGGCACAAGGAACACATTGCAGCTTATGGAGAAGGCAATGAACGCCGTCTCACTGGACGACATGAAACTGCTGACATCAACACATTCTTATGGGTAAAAATTACTGTTTCCATCAATTAAATAGAAGATCAAATCATTCAGAAAGTAA-TGTAGAT----------------------------------------------------RGAGGAACTTGGCAAGGAACTAGGGAGC--------------------------------------TATTAGCAATGATTTAACATATGCA-TTGAGAATTTGTAATTAGTTGAATCATAAGCCAGAAATCACCC-TTTTTTCGGGAATTTGGAT-AAGTTTCCCAGAATGCTGATCATCCGTCCTTCACATGTGGTTGATTTACAGGGAGTGGCAAACCGAGGAGCCTCCATTAGAGTTGGAAGAGACACAGAGAAAGCTGGGAAAGGATATTTTGAGGACAGAAGGCCTGCTTCAAACATGGATCCTTATGTGGTCACCTCCATGATTGCAGAAACTA
		</sequence>
		<sequence>
			<taxon idref="009VADENXI"/>
			AGCCATTGAAAAGCTTGGGCTGAGGCACAAGGAACACATTGCAGCTTATGGAGAAGGCAATGAACGCCGTCTCACTGGACGACATGAAACTGCTGACATCAACACATTCTTATGGGTAAAAATTACTGTTTCCATCAATYAAATAGAAGATCAAATCATTCAGAAAGTAA-TGTAGAT----------------------------------------------------GGAGGAACTTGGCAAGGAACTAGGGAGC--------------------------------------TATTAGCAATGATTTAACATATGCW-TTGAGAATTTGTAATTAGTTGAATCATAAGCCAGAAATCACCC-TTTTTTCGGGAATTTGGAT-AAGTTTCCCAGAATGCTGATCATCCGTCCTTCACATGTGGTTGATTTACAGGGAGTGGCAAACCGAGGAGCCTCCATTAGAGTTGGAAGAGACACAGAGAAAGCTGGGAAAGGATATTTTGAGGACAGAAGGCCTGCTTCAAACATGGATCCTTATGTGGTCACCTCCATGATTGCAGAAACTA
		</sequence>
		<sequence>
			<taxon idref="011VADSTAN"/>
			AGCCATTGAAAAGCTTGGGCTGAGGCACAAGGAACACATTGCAGCTTATGGAGAAGGCAATGAACGCCGTCTCACTGGACGACATGAAACTGCTGACATCAACACATTCTTATGGGTAAAAATTACTGTTTCCATCAATTAAATAGAAGATCAAATCATTCAGAAAGTAA-TGTAGAT----------------------------------------------------GGAGGAACTTGGCAAGGAACTAGGGAGC--------------------------------------TATTAGCA-TGATTTAACATATGCA-TTGAGAATTTGTAATTAGTTGAATCATAAGCCAGAAATCACCC-TTTTT-CGGGAATTTGGAK-AAGTTTCCCAGAATGCTGATCATCCGTCCTTCACATGTGGTTGATTTACAGGGAGTGGCAAACAGAGGAGCCTCCATTAGAGTTGGAAGAGACACAGAGAAAGCTGGGAAAGGATATTTTGAGGACAGAAGGCCTGCTTCAAACATGGATCCTTATGTGGTCACCTCCATGATTGCAGAAACTA
		</sequence>
		<sequence>
			<taxon idref="030VAESTAR"/>
			AGCCATTGAAAAGCTTGGGCTGAGGCACAAGGAACACATTGCAGCTTATGGAGAAGGCAATGARCGCCGTCTCACTGGACGACATGAAACTGCTGACATCAACACATTCTTATGGGTAAAAATTACTGTTTCCATCAATTAAATAGAAGATCAAATCATTCAGAAAGTAA-TGTAGAT----------------------------------------------------GGAGGAACTTGGCAAGGAACTAGGGAGC--------------------------------------TATTAGCAATGATTTAACATATGCA-TTGAGAATTTGTAATTAGTTGAATCATAAGCCAGAAATCACCT-TTTTTTCGGGAATTTGGAT-AAGTTTCCCAGAATGCTGATCATCCGTCCTTCACATGTGGTTGATTTACAGGGAGTGGCAAACCGAGGAGCCTCCATTAGAGTTGGAAGAGACACAGAGAAAGCTGGGAAAGGATATTTTGAGGACAGAAGGCCTGCTTCAAACATGGATCCTTATGTGGTCACCTCCATGATTGCAGAAACTA
		</sequence>
		<sequence>
			<taxon idref="033VAESTLI"/>
			AGCCATTGAAAAGCTTGGGCTKAGGCACAAGGAACACATTGCAGCTTATGGAGAAGGCAATGAACGCCGTCTCACTGGACGACATGAAACTGCTGACATCAACACATTCTTATGGGTAAAAATTACTGTTTCCATCAATTAAATAGAAGATCAAATCATTCAGAAAGTAA-TGTAGAT----------------------------------------------------GGAGGAACTTGGCAAGGAACTAGGGAGC--------------------------------------YATTAGCAATGATTTAACATATGCA-TTGAGAATTTGTAATTAGTTGAATCATAAGCCAGAAATCACCC-TTTTTTCGGGAATTTGGAT-AAGTTTCCCAGAATGCTGATCATCCGTCCTTCACATGTGGTTGATTTACAGGGAGTGGCAAACCGAGGAGCCTCCATTAGAGTTGGAAGAGACACAGAGAAAGCTGGGAAAGGATATTTTGAGGACAGAAGGCCTGCTTCAAACATGGATCCTTATGTGGTCACCTCCATGATTGCAGAAACTA
		</sequence>
		<sequence>
			<taxon idref="044VAMURZU"/>
			AGCCATTGAAAAGCTTGGGCTGAGGCACAAGGAACACATTGCAGCTTATGGAGAAGGCAATGAACGCCGTCTCACTGGACGACATGAAACTGCTGACATCAACACATTCTTATGGGTAAAAATTACTGTTTCCATCAATTAAATAGAAGATCAAATCATTCAGAAAGTAA-TGTAGAT----------------------------------------------------GGAGGAACTTGGCAAGGAACTAGGGAGC--------------------------------------TATTAGCAATGATTTAACATATGCA-TTGAGAATTTGTAATTAGTTGAATCATAAGCCAGAAATCACCC-TTTTTTCGGGAATTTGGAT-AAGTTTCCCAGAATGCTGATCATCCGTCCTTCACATGTGGTTGATTTACAGGGAGTGGCAAACCGAGGAGCCTCCATTAGAGTTGGAAGAGACACAGAGAAAGCTGGGAAAGGATATTTTGAGGACAGAAGGCCTGCTTCAAACATGGATCCTTATGTGGTCACCTCCATGATTGCAGAAACTA
		</sequence>
		<sequence>
			<taxon idref="049VARIZDV"/>
			AGCCATTGAAAAGCTTGGGCTGAGGCACAAGGAACACATTGCAGCTTATGGAGAAGGCAATGAACGCCGTCTCACTGGACGACATGAAACTGCTGACATCAACACATTCTTATGGGTAAAAATTACTGTTTCCATCAATTAAATAGAAGATCAAATCATTCAGAAAGTAA-TGTAGAT----------------------------------------------------GGAGGAACTTGGCAAGGAACTAGGGAGC--------------------------------------TATTAGCAATGATTTAACATATGCA-TTGAGAATTTGTAATTAGTTGAATCATAAGCCAGAAATCACCC-TTTTTTGGGGAATTTGGAT-AAGTTTCCCAGAATGCTGATCATCCGTCCTTCACATGTGGTTGATTTACAGGGAGTGGCAAACCGAGGAGCCTCCATTAGAGTTGGAAGAGACACAGAGAAAGCTGGGAAAGGATATTTTGAGGACAGAAGGCCTGCTTCAAACATGGATCCTTATGTGGTCACCTCCATGATTGCAGAAACTA
		</sequence>
		<sequence>
			<taxon idref="052VBASHBA"/>
			AGCCATTGAAAAGCTTGGGCTGAGGCACAAGGAACACATTGCAGCTTATGGAGAAGGCAATGAACGCCGTCTCACTGGACGACATGAAACTGCTGACATCAACACATTCTTATGGGTAAAAATTACTGTTTCCATCAATTAAATAGAAGATCAAATCATTCAGAAAGTAA-TGTAGAT----------------------------------------------------GGAGGAACTTGGCAAGGAACTAGGGAGC--------------------------------------TATTAGCAATGATTTAACATATGCA-TTGAGAATTTGTAATTAGTTGAATCATAAGCCAGAAATCACCC-TTTTTTCGGGAATTTGGAT-AAGTTTCCCAGAATGCTGATCATCCGTCCTTCACATGTGGTTGATTTACAGGGAGTGGCAAACCGAGGAGCCTCCATTAGAGTTGGAAGAGACACAGAGAAAGCTGGGAAAGGATATTTTGAGGACAGAAGGCCTGCTTCAAACATGGATCCTTATGTGGTCACCTCCATGATTGCAGAAACTA
		</sequence>
		<sequence>
			<taxon idref="054VBELLME"/>
			AGCCATTGAAAAGCTTGGGCTGAGGCACAAGGAACACATTGCAGCTTATGGAGAAGGCAATGAACGCCGTCTCACTGGACGACATGAAACTGCTGACATCAACACATTCTTATGGGTAAAAATTACTGTTTCCATCAATTAAATAGAAGATCAAATCATTCAGAAAGTAA-TGTAGAT----------------------------------------------------GGAGGAACTTGGCAAGGAACTAGGGAGC--------------------------------------TATTAGCAATGATTTAACATATGCA-TTGAGAATTTGTAATTAGTTGAATCATATGCCAGAAATCACCC-TTTTTTCGGGAATTTGGAT-AAGTTTCCCAGAATGCTGATCATCCGTCCTTCACATGTGGTTGATTTACAGGGAGTGGCAAACCGAGGAGCCTCCATTAGAGTTGGAAGAGACACAGAGAAAGCTGGGAAAGGATATTTTGAGGACAGAAGGCCTGCTTCAAACATGGATCCTTATGTGGTCACCTCCATGATTGCAGAAACTA
		</sequence>
		<sequence>
			<taxon idref="055VBETUDV"/>
			AGCCATTGAAAAGCTTGGGCTGAGGCACAAGGAACACATTGCAGCTTATGGAGAAGGCAATGAACGCCGTCTCACTGGACGACATGAAACTGCTGACATCAACACATTCTTATGGGTAAAAATTACTGTTTCCATCAATTAAATAGAAGATCAAATCATTCAGAAAGTAA-TGTAGAT----------------------------------------------------GGAGGAACTTGGCAAGGAACTAGGGAGC--------------------------------------TATTAGCAATGATTTAACATATGCA-TTGAGAATTTGTAATTAGTTGAATCATAAGCCAGAAATCACCC-TTTTTTCGGGAATTTGGAT-AAGTTTCCCAGAATGCTGATCATCCGTCCTTCACATGTGGTTGATTTACAGGGAGTGGCAAACCGAGGAGCCTCCATTAGAGTTGGAAGAGACACAGAGAAAGCTGGGAAAGGATATTTTGAGGACAGAAGGCCTGCTTCAAACATGGATCCTTATGTGGTCACCTCCATGATTGCAGAAACTA
		</sequence>
		<sequence>
			<taxon idref="057VBIFODV"/>
			AGCCATTGAAAAGCTTGGGCTGAGGCACAAGGAACACATTGCAGCTTATGGAGAAGGCAATGAACGCCGTCTCACTGGACGACATGAAACTGCKGACATCAACACATTCTTATGGGTAAAAATTACTGTTTCCATCAATTAAATAGAAGATCAAATCATTCAGAAAGTAA-TGTAGAT----------------------------------------------------GGAGGAACTTGGCAAGGAACTAGGGAGC--------------------------------------YATTAGCAATGATTTAACATATGCA-TTGAGAATTTGTAATTAGTTGAATCATAAGCCAGAAATCACCC-TTTTTTCSGGAATTTGGAT-AAGTTTCCCAGAATGCTGATCATCCGTCCTTCACATGTGGTTGATTTACAGGGAGTGGCAAACCGAGGAGCCTCCATTAGAGTTGGAAGAGACACAGAGAAAGCTGGGAAAGGATATTTTGAGGACAGAAGGCCTGCTTCAAACATGGATCCTTATGTGGTCACCTCCATGATTGCAGAAACTA
		</sequence>
		<sequence>
			<taxon idref="058VBLANDV"/>
			AGCCATTGAAAAGCTTGGGCTGAGGCACAAGGAACACATTGCAGCTTATGGAGAAGGCAATGAACGCCGTCTCACTGGACGACATGAAACTGCTGACATCAACACATTCTTATGGGTAAAAATTACTGTTTCCATCAATTAAATAGAAGATCAAATCATTCAGAAAGTAA-TGTAGAT----------------------------------------------------GGAGGAACTTGGCAAGGAACTAGGGAGC--------------------------------------TATTAGCAATGATTTAACATATGCA-TTGAGAATTTGTAATTAGTTGAATCATAAGCCAGAAATCACCC-TTTTTTCGGGAATTTGGAT-AAGTTTCCCAGAATGCTGATCATCCGTCCTTCACATGTGGTTGATTTACAGGGAGTGGCAAACCGAGGAGCCTCCATTAGAGTTGGAAGAGACACAGAGAAAGCTGGGAAAGGATATTTTGAGGACAGAAGGCCTGCTTCAAACATGGATCCTTATGTGGTCACCTCCATGATTGCAGAAACTA
		</sequence>
		<sequence>
			<taxon idref="059VBLOODV"/>
			AGCCATTGAAAAGCTTGGGCTGAGGCACAAGGAACACATTGCAGCTTATGGAGAAGGCAATGAACGCCGTCTCACTGGACGACATGAAACTGCTGACATCAACACATTCTTATGGGTAAAAATTACTGTTTCCATCAATTAAATAGAAGATCAAATCATTCAGAAAGTAA-TGTAGAT----------------------------------------------------GGAGGAACTTGGCAAGGAACTAGGGAGC--------------------------------------TATTAGCAATGATTTAACATATGCA-TTGAGAATTTGTAATTAGTTGAATCATAAGCCAGAAATCACCC-TTTTTTSGGGAATTTGGAT-AAGTTTCCCAGAATGCTGATCATCCGTCCTTCACATGTGGTTGATTTACAGGGAGTGGCAAACCGAGGAGCCTCCATTAGAGTTGGAAGAGACACAGAGAAAGCTGGGAAAGGATATTTTGAGGACAGAAGGCCTGCTTCAAACATGGATCCTTATGTGGTCACCTCCATGATTGCAGAAACTA
		</sequence>
		<sequence>
			<taxon idref="060ABREV58"/>
			AGCCATTGAAAAGCTTGGGCTGAGGCACAAGGAACACATTGCAGCTTATGGAGAAGGCAATGAACGCCGTCTCACTGGACGGCATGAAACTGCTGACATCAACACATTCTTATGGGTAAAAATTACTGTTTCCATCTATTACATAGAATATCAAATCATTCAGAAAGTAAATGTAGGTTTGGAATTATCGGACAAAAATATCGGATATAATCTCAAGTGAGCAAAAAAATGGAGGAACTTGGCAAAGAACTGGGGAAC--------------------------------------TACTAGAAATAATTCAACATATGCA-TTGAGAATTTGTAATTAGTTGAATCATAAGCCAGAAAACACCC-CTTTTTGGGGAATTTGGAG-AAGTTTCCCAGAATGCTGATTGTCATCCCTTTACATATGGTTGATTGACAGGGAGTGGCAAACCGAGGAGCCTCCATTAGAGTTGGAAGAGACACAGAGAAAGCTGGGAAAGGATATTTTGAGGACAGAAGGCCTGCTTCAAACATGGATCCTTATGTGGTCACCTCCATGATTGCAGAAACTA
		</sequence>
		<sequence>
			<taxon idref="067VCALIDV"/>
			AGCCATTGAAAAGCTTGGGCTGAGGCACAAGGAACACATTGCAGCTTATGGAGAAGGCAATGAACGCCGTCTCACTGGACGACATGAAACTGCTGACATCAACACATTCTTATGGGTAAAAATTACTGTTTCCATCAATTAAATAGAAGATCAAATCATTCAGAAAGTAA-TGTAGAT----------------------------------------------------GGAGGAACTTGGCAAGGAACTAGGGAGC--------------------------------------TATTAGCAATGATTTAACATATGCA-TTGAGAATTTGTAATTAGTTGAATCATAAGCCAGAAATCACCC-TTTTTTCGGGAATTTGGAT-AAGTTTCCCAGAATGCTGATCATCC-TCCTTCACATGTGGTTGATTTACAGGGAGTGGCAAACCGAGGAGCCTCCATTAGAGTTGGAAGAGACACAGAGAAAGCTGGGAAAGGATATTTTGAGGACAGAAGGCCTGCTTCAAACATGGATCCTTATGTGGTCACCTCCATGATTGCAGAAACTA
		</sequence>
		<sequence>
			<taxon idref="076VCINE58"/>
			AGCCATTGAAAAGCTTGGGCTGAGGCACAAGGAACACATTGCAGCTTATGGAGAAGGCAATGAACGCCGTCTCACTGGACGACATGAAACTGCTGACATCAACACATTCTTATGGGTAAAWATTACTGTTTCCATCAATTAAATAGAAGATCAAATCATTCAGAAAGTAA-TGTAGAT----------------------------------------------------GGAGGAACTTGGCAAGGAACTRGGGAGC--------------------------------------TATTAGCAATGATTTAACATATGCA-TTGAGAATTTGTAATTAGTTGAATCATAAGCCAGAAATCACCC-YTTTTTCGGGAATTTGGAT-AAGTTTYCCAGAATGCTGATCATCCGTCCTTCACATGTGGTTGATTTACAGGGAGTGGCAAACCGAGGAGCCTCCATTAGAGTTGGAAGAGACACAGAGAAAGCTGGGAAAGGATATTTTGAGGACAGAAGGCCTGCTTCAAACATGGATCCTTATGTGGTCACCTCCATGATTGCAGAAACTA
		</sequence>
		<sequence>
			<taxon idref="088VCINEHE"/>
			AGCCATTGAAAAGCTTGGGCTGAGGCACAAGGAACACATTGCAGCTTATGGAGAAGGCAATGAACGCCGTCTCACTGGACGACATGAAACTGCTGACATCAACACATTCTTATGGGTAAAAATTACTGTTTCCATCAATTAAATAGAAGATCAAATCATTCAGAAAGTAA-TGTAGAT----------------------------------------------------GGAGGAACTTGGCAAGGAACTAGGGAGC--------------------------------------TATTAGCAATGATTTAACATATGCA-TTGAGAATTTGTAATTAGTTGAATCATAAGCCAGAAATCACCC-TTTTTTCGGGAATTTGGAT-AAGTTTCCCAGAATGCTGATCATCCGTCCTTCACATGTGGTTGATTTACAGGGAGTGGCAAACCGAGGAGCCTCCATTAGAGTTGGAAGAGACACAGAGAAAGCTGGGAAAGGATATTTTGAGGACAGAAGGCCTGCTTCAAACATGGATCCTTATGTGGTCACCTCCATGATTGCAGAAACTA
		</sequence>
		<sequence>
			<taxon idref="096LCOCCHi"/>
			------------------------------------------------------------------------------------------------------------------------------------------------------------------------------------------------------------------------------------------------------------------------------------------------------------------------------------------------------------------------------------------------------------------------------------------------------------------------------------------------------------------------------------------------------------------------------------------
		</sequence>
		<sequence>
			<taxon idref="097VCOIG58"/>
			AGCCATTGAAAAGCTTGGGCTGAGGCACAAGGAACACATTGCAGCTTATGGAGAAGGCAATGAACGCCGTCTCACTGGACGACATGAAACTGCTGACATCAACACATTCTTATGGGTAAAAATTACTGTTTCCATCAATTAAATAGAAGATCAAATCATTCAGAAAGTAA-TGTAGAT----------------------------------------------------RGAGGAACTTGGCAAGGAACTAGGGAGC--------------------------------------TATTARCAATGATTTAACATATGCA-TTGAGAATTTGTAATTAGTTGAATCATAAGCCAGAAATCACCC-TTTTTTCGGGAATTTGGWT-AAGTTTCCCAGAATGCTGATCATCCGTCCTTCACATGTGGTTGATTTACAGGGAGTGGCAAACCGAGGAGCCTCCATTAGAGTTGGAAGAGACACAGAGAAAGCTGGGAAAGGATATTTTGAGGACAGAAGGCCTGCTTCAAACATGGATCCTTATGTGGTCACCTCCATGATTGCAGAAACTA
		</sequence>
		<sequence>
			<taxon idref="106VDAVITA"/>
			AGCCATTGAAAAGCTTGGGCTGAGGCACAAGGAACACATTGCAGCTTATGGAGAAGGCAATGAACGCCGTCTCACTGGACGACATGAAACTGCTGACATCAACACATTCTTATGGGTAAAAATTACTGTTTCCATCAATTAAATAGAAGATCAAATYATTCAGAAAGTAA-TGTAGAT----------------------------------------------------GGAGGAACTTGGCAAGGAACTAGGGAGC--------------------------------------TATTARCAATGATTTAACATATGCA-TTGAGAATTTGTAATTAGTTGAATCATAAGCCAGAAATCACCC-TTTTTTCGGGAATTTGGAT-AAGTTTCCCAGAATGCTGATCATCCGTCCTTCACATGTGGTTGATTTACAGGGAGTGGCAAACCGAGGAGCCTCCATTAGAGTTGGAAGAGACACAGAGAAAGCTGGGAAAGGATATTTTGAGGACAGAAGGCCTGCTTCAAACATGGATCCTTATGTGGTCACCTCCATGATTGCAGAAACTA
		</sequence>
		<sequence>
			<taxon idref="110VFICIDV"/>
			AGCCATTGAAAAGCTTGGGCTGAGGCACAAGGAACACATTGCAGCTTATGGAGAAGGCAATGAACGCCGTCTCACTGGACGACATGAAACTGCTGACATCAACACATTCTTATGGGTAAAAATTACTGTTTCCATCAATTAAATAGAAGATCAAATCATTCAGAAAGTAA-TGTAGAT----------------------------------------------------GGAGGAACTTGGCAAGGAACTAGGGAGC--------------------------------------TATTAGCAATGATTTAACATATGCA-TTGAGAATTTGTAATTAGTTGAATCATAAGCCAGAAATCACCC-TTTTTTCGAGAATTTGGTTTAAGTTTCCCAGAATGCTGATCATCCGTCCTTCACATGTGGTTGATTTACAGGGAGTGGCAAACCGAGGGGCCTCCATTAGAGTTGGAAGAGACACAGAGAAAGCTGGGAAAGGATATTTTGAGGACAGAAGGCCTGCTTCAAACATGGATCCTTATGTGGTCACCTCCATGATTGCAGAAACTA
		</sequence>
		<sequence>
			<taxon idref="111VFLEXDV"/>
			AGCCATTGAAAAGCTTGGGCTGAGGCACAAGGAACACATTGCAGCTTATGGAGAAGGCAATGAACGCCGTCTCACTGGACGACATGAAACTGCTGACATCAACACATTCTTATGGGTAAAAATTACTGTTTCCATCAATTAAATAGAAGATCAAATCATTCAGAAAGTAA-TGTAGAT----------------------------------------------------GGAGGAACTTGGCAAGGAACTAGGGAGC--------------------------------------TATTAGCAATGATTTAACATATGCA-TTGAGAATTTGTAATTAGTTGAATCATAAGCCAGAAATCACCC-TTTTTTCGGGAATTTGGAT-AAGTTTCCCAGAATGCTGATCATCCGTCCTTCACATGTGGTTGATTTACAGGGAGTGGCAAACCGAGGAGCCTCCATTAGAGTTGGAAGAGACACAGAGAAAGCTGGGAAAGGATATTTTGAGGACAGAAGGCCTGCTTCAAACATGGATCCTTATGTGGTCACCTCCATGATTGCAGAAACTA
		</sequence>
		<sequence>
			<taxon idref="114VGIRDDV"/>
			AGCCATTGAAAAGCTTGGGCTGAGGCACAAGGAACACATTGCAGCTTATGGGGAAGGCAATGAACGCCGTCTCACTGGACGACATGAAACTGCTGACATCAACACATTCTTATGGGTAAAAATTACTGTTTCCATCAATTAAATAGAAGATCAAATCATTCAGAAAGTAA-TGTAGAT----------------------------------------------------GGAGGAACTTGGCAAAGAACTAGGGAGC--------------------------------------TATTAGCAATGATTTAACATATGCA-TTGAGAATTTGTAATTAGTTGAATCATAAGCCAGAAATCACCC-TTTTTTCGGGAATTTGGAT-AAGTTTCCCAGAATGCTGATCATCCGTCCTTCACATGTGGTTGATTTACAGGGAGTGGCAAACCGAGGAGCCTCCATTAGAGTTGGAAGAGACACAGAGAAAGCTGGGAAAGGATATTTTGAGGACAGAAGGCCTGCTTCAAACATGGATCCTTATGTGGTCACCTCCATGATTGCAGAAACTA
		</sequence>
		<sequence>
			<taxon idref="117VHANCLI"/>
			AGCCATTGAAAAGCTTGGGCTGAGGCACAAGGAGCACATTGCAGCTTATGGAGAAGGCAATGAACGCCGTCTCACTGGACGACATGAAACTGCTGACATCAACACATTCTTATGGGTAAAAATTACTGTTTCCATCAATTAAATAGAAGATCAAATCATTCAGAAAGTAA-TGTAGAT----------------------------------------------------GGAGGAACTTGGCAAGGAACTAGGGAGC--------------------------------------TATTAGCAATGATTTAACATATGCA-TTGAGAATTTGTAATTAGTTGAATCATAAGCCAGAAATCACCC-TTTTTTCGGGAATTTGGAT-AAGTTTCCCAGAATGCTGATCATCCGTCCTTCACATGTGGTTGATTTACAGGGAGTGGCAAACCGAGGAGCCTCCATTAGAGTTGGAAGAGACACAGAGAAAGCTGGGAAAGGATATTTTGAGGACAGAAGGCCTGCTTCAAACATGGATCCTTATGTGGTCACCTCCATGATTGCAGAAACTA
		</sequence>
		<sequence>
			<taxon idref="127VJACQDV"/>
			AGCCATTGAAAAGCTTGGGCTGAGGCACAAGGAACACATTGCAGCTTATGGAGAAGGCAATGAACGCCGTCTCACTGGACGACATGAAACTGCTGACATCAACACATTCTTATGGGTAAAAATTACTGTTTCCATCAATTAAATAGAAGATCAAATYATTCAGAAAGTAA-TGTAGAT----------------------------------------------------GGAGGAACTTGGCAAGGAACTAGGGAGC--------------------------------------TATTAGCAATGATTTAACATATGCA-TTGAGAATTTGTAATTAGTTGAATCATAAGCCAGAAATCACCC-TTTTTTCGGGAATTTGGAT-AAGTTTCCCAGAATGCTGATCATCCGTCCTTCACATGTGGTTGATTTACAGGGAGTGGCAAACCGAGGAGCCTCCATTAGAGTTGGAAGAGACACAGAGAAAGCTGGGAAAGGATATTTTGAGGACAGAAGGCCTGCTTCAAACATGGATCCTTATGTGGTCACCTCCATGATTGCAGAAACTA
		</sequence>
		<sequence>
			<taxon idref="129CJAPOP6"/>
			------------------------------------------------------------------------------------------------------------------------------------------------------------------------------------------------------------------------------------------------------------------------------------------------------------------------------------------------------------------------------------------------------------------------------------------------------------------------------------------------------------------------------------------------------------------------------------------
		</sequence>
		<sequence>
			<taxon idref="134VLABR58"/>
			AGCCATTGAAAAGCTTGGGCTGAGGCACAAGGAACACATTGCAGCTTATGGAGAAGGCAATGARCGCCGTCTCACTGGACGACATGAAACTGCTGACATCAACACATTCTTATGGGTAAAAATTACTGTTTCCATCAATTAAATAGAAGATCAAATCATTCAGAAAGTAA-TGTAGAT----------------------------------------------------GGAGGAACTTGGCAAGGAACTAGGGAGC--------------------------------------TATTAGCAATGATTTAACATATGCA-TTGAGAATTTGTAATTAGTTGAATCATAAGCCAGAAATCACCT-TTTTTTCGGGAATTTGGAT-AAGTTTCCCAGAATGCTGATCATCCGTCCTTCACATGTGGTTGATTTACAGGGAGTGGCAAACCGAGGAGCCTCCATTAGAGTTGGAAGAGACACAGAGAAAGCTGGGAAAGGATATTTTGAGGACAGAAGGCCTGCTTCAAACATGGATCCTTATGTGGTCACCTCCATGATTGCAGAAACTA
		</sequence>
		<sequence>
			<taxon idref="138VLIUBLA"/>
			AGCCATTGAAAAGCTTGGGCTGAGGCACAAGGAACACATTGCAGCTTATGGAGAAGGCAATGAACGCCGTCTCACTGGACGACATGAAACTGCTGACATCAACACATTCTTATGGGTAAAAATTACTGTTTCCATCAATTAAATAGAAKATCAAATCATTCAGAAAGTAA-TGTAGAT----------------------------------------------------GGAGGAACTTRGCAAGGAACTAGGGAGC--------------------------------------TATTAGCAATGATTTAACATATGCA-TTGAGAATTTGTAATTAGTTGAATCATAAGCCAGAAATCACCC-TTTTTTYGGGAATTTGGWT-RAGTTTCCCAGAATGCTGATCATCCGTCCTTCACATGTGGTTGATTTACAGGGAGTGGCAAACCGAGGAGCCTCCATTAGAGTTGGAAGAGACACAGAGAAAGCTGGGAAAGGATATTTTGAGGACAGAAGGCCTGCTTCAAACATGGATCCTTATGTGGTCACCTCCATGATTGCAGAAACTA
		</sequence>
		<sequence>
			<taxon idref="145VMONTDV"/>
			AGCCATTGAAAAGCTTGGGCTGAGGCACAAGGAACACATTGCAGCTTATGGAGAAGGCAATGAACGCCGTCTCACTGGACGACATGAAACTGCTGACATCAACACATTCTTATGGGTAAAAATTACTGTTTCCATCAATTAAATAGAAGATCAAATCATTCAGAAAGTAA-TRTAGAT----------------------------------------------------RGAGGAACTTGGCAAGGAACTAGGGAGC--------------------------------------TATTAGCAATGATTTAACATATGCA-TTGAGAATTTGTAATTAGTTGAATCATAAGCCAGAAATCACCC-TTTTTTSGGGAATTTGGAT-AAGTTTCCCAGAATGCTGATCATCCGTCCTTCACATGTGGTTGATTTACAGGGAGTGGCAAACCGAGGAGCCTCCATTAGAGTTGGAAGAGACACAGAGAAAGCTGGGAAAGGATATTTTGAGGACAGAAGGCCTGCTTCAAACATGGATCCTTATGTGGTCACCTCCATGATTGCAGAAACTA
		</sequence>
		<sequence>
			<taxon idref="150VMUSTDV"/>
			AGCCATTGAAAAGCTTGGGCTGAGGCACAAGGAACACATTGCAGCTTATGGAGAAGGCAATGAACGCCGTCTCACTGGACGACATGAAACTGCTGACATCAACACATTCTTATGGGTAAAAATTACTGTTTCCATCAATTAAATAGAAGATCAAATCATCCAGAAAGTAA-TGTAGAT----------------------------------------------------GGAGGAACTTGGCAAGGAACTAGGGAGC--------------------------------------TATTAGCAATGATTTAACATATGCA-TTGAGAATTTGTAATTAGTTGAATCATAAGCCAGAAATCACCC-TTTTTTCGGGAATTTGGAT-AAGTTTCCCAGAATGCTGACCATCCGTCCTTCACATGTGGTTGATTTACAGGGAGTGGCAAACCGAGGAGCCTCCATTAGAGTTGGAAGAGACACAGAGAAAGCTGGGAAAGGATATTTTGAGGACAGAAGGCCTGCTTCAAACATGGATCCTTATGTGGTCACCTCCATGATTGCAGAAACTA
		</sequence>
		<sequence>
			<taxon idref="151VNESBDV"/>
			AGCCATTGAAAAGCTTGGGCTGAGGCACAAGGAACACATTGCAGCTTATGGAGAAGGCAATGAACGCCGTCTCACTGGACGACATGAAACTGCTGACATCAACACATTCTTATGGGTAAAAATTACTGTTTCCATCAATTAAATAGAAGATCAAATCATTCAGAAAGTAA-TGTAGAT----------------------------------------------------GGAGGAACTTGGCAAGGAACTAGGGAGC--------------------------------------TATTAGCAATGATTTAACATATGCA-TTGAGAATTTGTAATTAGTTGAATCATAAGCCAGAAATCACCC-TTTTTTCGGGAATTTGGAT-AAGTTTCCCAGAATGCTGATCATCCGTCCTTCACATGTGGTTGATTTACAGGGAGTGGCAAACCGAGGAGCCTCCATTAGAGTTGGAAGAGACACAGAGAAAGCTGGGAAAGGATATTTTGAGGACAGAAGGCCTGCTTCAAACATGGATCCTTATGTGGTCACCTCCATGATTGCAGAAACTA
		</sequence>
		<sequence>
			<taxon idref="155VPALMDV"/>
			AGCCATTGAAAAGCTTGGGCTGAGGCACAAGGAACACATTGCAGCTTATGGAGAAGGCAATGAACGCCGTCTCACTGGACGACATGAAACTGCTGACATCAACACATTCTTATGGGTAAAAATTACTGTTTCCATCAATTAAATAGAAGATCAAATCATTCAGAAAGTAA-TGTAGAT----------------------------------------------------GGAGGAACTTGGCAAGGAACTAGGGAGC--------------------------------------TATTAGCAATGATTTAACATATGCA-TTGAGAATTTGTAATTAGTTGAATCATAAGCCAGAAATCACCC-TTTTTTYGRGAATTTGGAT-AAGTTTCCCAGAATGCTGATCATCCGTCCTTCACATGTGGTTGATTTACAGGGAGTGGCAAACCGAGGAGCCTCCATTAGAGTTGGAAGAGACACAGAGAAAGCTGGGAAAGGATATTTTGAGGACAGAAGGCCTGCTTCAAACATGGATCCTTATGTGGTCACCTCCATGATTGCAGAAACTA
		</sequence>
		<sequence>
			<taxon idref="166VPIASGA"/>
			AGCCATTGAAAAGCTTGGGCTGAGGCACAAGGAACACATTGCAGCTTATGGAGAAGGCAATGAACGCCGTCTCACTGGACGACATGAAACTGCTGACATCAACACATTCTTATGGGTAAAAATTACTGTTTCCATCAATTAMATAGAAGATCAAATCATTCAGAAAGTAA-TGTAGAT----------------------------------------------------GGAGGAACTTGGCAAGGAACTAGGGAGC--------------------------------------TATTAGCAATGATTTAACATATGCA-TTGAGAATTTGTAATTAGTTGAATCATAAGCCAGAAATCACCC-TTTTTTCGGGAATTTGGAT-AAGTTTCCCAGAATGCTGATCATCCGTCCTTCACATGTGGTTGATTTACAGGGAGTGGCAAACCGAGGAGCCTCCATTAGAGTTGGAAGAGACACAGAGAAAGCTGGGAAAGGATATTTTGAGGACAGAAGGCCTGCTTCAAACATGGATCCTTATGTGGTCACCTCCATGATTGCAGAAACTA
		</sequence>
		<sequence>
			<taxon idref="172VPIASLI"/>
			AGCCATTGAAAAGCTTGGGCTGAGGCACAAGGAACACATTGCAGCTTATGGAGAAGGCAATGAACGCCGTCTCACTGGACGACATGAAACTGCTGACATCAACACATTCTTATGGGTAAAAATTACTGTTTCCATCAATTAAATAGAAGATCAAATCATTCAGAAAGTAA-TGTAGAT----------------------------------------------------GGAGGAACTTGGCAAGGAACTAGGGAGC--------------------------------------TATTAGCAATGATTTAACATATGCA-TTGAGAATTTGTAATTAGTTGAATCATAAGCCAGAAATCACCC-TTTTTTCGGGAATTTGGAT-AAGTTTCCCAGAATGCTGATCATCCGTCCTTCACATGTGGTTGATTTACAGGGAGTGGCAAACCGAGGAGCCTCCATTAGAGTTGGAAGAGACACAGAGAAAGCTGGGAAAGGATATTTTGAGGACAGAAGGCCTGCTTCAAACATGGATCCTTATGTGGTCACCTCCATGATTGCAGAAACTA
		</sequence>
		<sequence>
			<taxon idref="174VPOPEDV"/>
			AGCCATTGAAAAGCTTGGGCTKAGGCACAAGGAACACATTGCAGCTTATGGAGAAGGCAATGAACGCCGTCTCACTGGACGACATGAAACTGCTGACATCAACACATTCTTATGGGTAAAAATTACTGTTTCCATCAATTAAATAGAAGATCAAATCATTCAGAAAGTAA-TGTAGAT----------------------------------------------------GGAGGAACTTGGCAAGGAACTAGGGAGC--------------------------------------YATTAGCAATGATTTAACATAYGCA-TTGAGAATTTGTAATTAGTTGAATCATAAGCCAGAAATCACCC-TTTTTTCGGGAATTTGGAT-AAGTTTCCCAGAATGCTGATCATCCGTCCTTCACATGTGGTTGATTTACAGGGAGTGGCAAACCGAGGAGCCTCCATTAGAGTTGGAAGAGACACAGAGAAAGCTGGGAAAGGATATTTTGAGGACAGAAGGCCTGCTTCAAACATGGATCCTTATGTGGTCACCTCCATGATTGCAGAAACTA
		</sequence>
		<sequence>
			<taxon idref="183VPSEUSH"/>
			AGCCATTGAAAAGCTTGGGCTGAGGCACAAGGAACACATTGCAGCTTATGGAGAAGGCAATGAACGCCGTCTCACTGGACGACATGAAACTGCTGACATCAACACATTCTTATGGGTAAAAATTACTGTTTCCATCAATTAAATAGAAGATCAAATCATTCAGAAAGTAA-TGTAGAT----------------------------------------------------GGAGGAACTTGGCAAGGAACTAGGGAGC--------------------------------------TATTAGCAATGATTTAACATATGCA-TTGAGAATTTGTAATTAGTTGAATCATAAGCCMGAAATCACCC-TTTTTTCGGGAATTTGGAT-WAGTTTCCCAGAATGCTGATCATCCGTCCTTCACATGTGGTTGATTTACAGGGAGTGGCAAACCGAGGAGCCTCCATTAGAGTTGGAAGAGACACAGAGAAAGCTGGGAAAGGATATTTTGAGGACAGAAGGCCTGCTTCAAACATGGATCCTTATGTGGTCACCTCCATGATTGCAGAAACTA
		</sequence>
		<sequence>
			<taxon idref="185VQINLLU"/>
			AGCCATTGAAAAGCTTGGGCTGAGGCACAAGGAACACATTGCAGCTTATGGAGAAGGCAATGAACGCCGTCTCACTGGACGACATGAAACTGCTGACATCAACACATTCTTATGGGTAAAAATTACTGTTTCCATCAATTAAATAGAAGATCAAATCATTCAGAAAGTAA-TGTAGAT----------------------------------------------------GGAGGAACTTGGCAAGGAACTAGGGAGC--------------------------------------TATTARCAATGATTTAACATATGCA-TTGAGAATTTGTAATTAGTTGAATCATAAGCCAGAAATCACCCTTTTTTTCGGGAATTTGGWT-AAGTTTCCCAGAATGCTGATCATCCGTCCTTYACATGTGGTTGATTTACAGGGAGTGGCAAACCGAGGAGCCTCCATTAGAGTTGGAAGAGACACAGAGAAAGCTGGGAAAGGATATTTTGAGGACAGAAGGCCTGCTTCAAACATGGATCCTTATGTGGTCACCTCCATGATTGCAGAAACTA
		</sequence>
		<sequence>
			<taxon idref="191VQUINSH"/>
			AGCCATTGAAAAGCTTGGGCTGAGGCACAAGGAACACATTGCAGCTTATGGAGAAGGCAATGAACGCCGTCTCACTGGACGACATGAAACTGCTGACATCAACACATTCTTATGGGTAAAAATTACTGTTTCCATCAATTAAATAGAAGATCAAATCATTCAGAAAGTAA-TGTAGAT----------------------------------------------------GGAGGAACTTGGCAAGGAACTAGGGAGC--------------------------------------TATTAGCAATGATTTAACATATGCA-TTGAGAATTTGTAATTAGTTGAATCATAAGCCAGAAATCACCC-TTTTTTCGGGAATTTGGAT-AAGTTTCCCAGAATGCTGATCATCCGTCCTTCACATGTGGTTGATTTACAGGGAGTGGCAAACCGAGGAGCCTCCATTAGAGTTGGAAGAGACACAGAGAAAGCTGGGAAAGGATATTTTGAGGACAGAAGGCCTGCTTCAAACATGGATCCTTATGTGGTCACCTCCATGATTGCAGAAACTA
		</sequence>
		<sequence>
			<taxon idref="200VRIPA58"/>
			AGCCATTGAAAAGCTTGGGCTGAGGCACAAGGAACACATTGCAGCTTATGGAGAAGGCAATGAACGCCGTCTCACTGGACGACATGAAACTGCTGACATCAACACATTCTTATGGGTAAAAATTACTGTTTCCATCAATTAAATAGAAGATCAAATCATTCAGAAAGTAA-TATAGAT----------------------------------------------------AGAGGAACTTGGCAAGGAACTAGGGAGC--------------------------------------TATTAGCAATGATTTAACATATGCA-TTGAGAATTTGTAATTAGTTGAATCATAAGCCAGAAATCACCC-TTTTTTCGGGAATTTGGAT-AAGTTTCCCAGAATGCTGATCATCCGTCCTTCACATGTGGTTGATTTACAGGGAGTGGCAAACCGAGGAGCCTCCATTAGAGTTGGAAGAGACACAGAGAAAGCTGGGAAAGGATATTTTGAGGACAGAAGGCCTGCTTCAAACATGGATCCTTATGTGGTCACCTCCATGATTGCAGAAACTA
		</sequence>
		<sequence>
			<taxon idref="213VROMAJI"/>
			AGCCATTGAAAAGCTTGGGCTGAGGCACAAGGAACACATTGCAGCTTATGGAGAAGGCAATGAACGCCGTCTCACTGGACGACATGAAACTGCTGACATCAACACATTCTTATGGGTAAAAATTACTGTTTCCATCAATTAAATAGAAGATCAAATCATTCAGAAAGTAA-TGTAGAT----------------------------------------------------GGAGGAACTTGGCAAGGAACTAGGGAGC--------------------------------------TATTAGCAATGATTTAACATATGCA-TTGAGAATTTGTAATTAGTTGAATCATAAGCCAGAAATCACCC-TTTTTTCGGGAATTTGGAT-AAGTTTCCCAGAATGCTGATCATCCGTCCTTCACATGTGGTTGATTTACAGGGAGTGGCAAACCGAGGAGCCTCCATTAGAGTTGGAAGAGACACAGAGAAAGCTGGGAAAGGATATTTTGAGGACAGAAGGCCTGCTTCAAACATGGATCCTTATGTGGTCACCTCCATGATTGCAGAAACTA
		</sequence>
		<sequence>
			<taxon idref="221VROTUDV"/>
			AGCCATTGAAAAGCTTGGGCTGAGGCACAAGGAACACATTGCAGCTTATGGAGAAGGCAATGAACGCCGTCTCACTGGACGACATGAAACTGCTGACATCAACACATTCTTATGGGTAAAAATTACTGTTTCCATCAATTAAATAGAAGATCAAATCATTCAGAAAGTAA-TGTAGGTTTGGACTTACCTGACAAAAATGTTGGATATGTTCTCATGTGAGCAAAAAGATGGAGGAACTTGGCAAGGAACTAGGGAGC--------------------------------------TATTAGCAATGATTTAACATATGCA-TTGAGAATTTGTAATTAGTTCAATCATAAGCCAGAAATCACCC-TTTTTTCGGGAATTTGGAT-AAGTTTCCCAGAATGCTGATCATCCGTCCTTCACATGTGGTTGATTTACAGGGAGTGGCAAACCGAGGAGCCTCCATTAGAGTTGGAAGAGACACAGAGAAAGCTGGGAAAGGATATTTTGAGGACAGAAGGCCTGCTTCAAACATGGATCCTTATGTGGTCACCTCCATGATTGCAGAAACTA
		</sequence>
		<sequence>
			<taxon idref="224VROTUMU"/>
			AGCCATTGAAAAGCTTGGGCTGAGGCACAAGGAACACATTGCAGCTTATGGAGAAGGCAATGAACGCCGTCTCACTGGACGACATGAAACTGCTGACATCAACACATTCTTATGGGTAAAAATTACTGTTTCCATCAATTAAATAGAAGATCAAATCATTCAGAAAGTAA-TGTAGGTTTGGACTTACCTGACAAAAATGTTGGATATGTTCTCATGTGAGCAAAAAGATGGAGGAACTTGGCAAGGAACTAGGGAGC--------------------------------------TATTAGCAATGATTTAACATATGCA-TTGAGAATTTGTAATTAGTTCAATCATAAGCCAGAAATCACCC-TTTTTTCGGGAATTTGGAT-AAGTTTCCCAGAATGCTGATCATCCGTCCTTCACATGTGGTTGATTTACAGGGAGTGGCAAACCGAGGAGCCTCCATTAGAGTTGGAAGAGACACAGAGAAAGCTGGGAAAGGATATTTTGAGGACAGAAGGCCTGCTTCAAACATGGATCCTTATGTGGTCACCTCCATGATTGCAGAAACTA
		</sequence>
		<sequence>
			<taxon idref="229VRUPE58"/>
			AGCCATTGAAAAGCTTGGGCTGAGGCACAAGGAACACATTGCAGCTTATGGAGAAGGCAATGAACGCCGTCTCACTGGACGACATGAAACTGCTGACATCAACACATTCTTATGGGTAAAAATTACTGTTTCCATCAATTAAATAGAAGATCAAATCATTCAGAAAGTAA-TGTAGAT----------------------------------------------------AGAGGAACTTGGCAAGGAACTAGGGAGC--------------------------------------TATTAGCAATGATTTAACATATGCA-TTGAGAATKTGTAATTAGTTGAATCATAAGCCAGAAATCACCC-TTTTTTCGGGAATTTGGAT-AAGTTTCCCAGAATGCTGATCATCCGTCCTTCACATGTGGTTGATTTACAGGGAGTGGCAAACCGAGGAGCCTCCATTAGAGTTGGAAGAGACACAGAGAAAGCTGGGAAAGGATATTTTGAGGACAGAAGGCCTGCTTCAAACATGGATCCTTATGTGGTCACCTCCATGATTGCAGAAACTA
		</sequence>
		<sequence>
			<taxon idref="234VSHENME"/>
			AGCCATTGAAAAGCTTGGGCTGAGGCACAAGGAACACATTGCAGCTTATGGAGAAGGCAATGAACGCCGTCTCACTGGACGACATGAAACTGCTGACATCAACACATTCTTATGGGTAAAAATTACTGTTTCCATCAATTAAATAGAAGATCAAATCATTCAGAAAGTAA-TGTAGAT----------------------------------------------------GGAGGAACTTGGCAAGGAACTAGGGAGC--------------------------------------TATTAGCAATGATTTAACATATGCA-TTGAGAATTTGTAATTAGTTGAATCATAAGCCAGAAATCACCC-TTTTTTCGGGAATTTGGAT-AAGTTTCCCAGAATGCTGATCATCCGTCCTTCACATGTGGTTGATTTACAGGGAGTGGCAAACCGAGGAGCCTCCATTAGAGTTGGAAGAGACACAGAGAAAGCTGGGAAAGGATATTTTGAGGACAGAAGGCCTGCTTCAAACATGGATCCTTATGTGGTCACCTCCATGATTGCAGAAACTA
		</sequence>
		<sequence>
			<taxon idref="242VSHUTDV"/>
			AGCCATTGAAAAGCTTGGGCTGAGGCACAAGGAACACATTGCAGCTTATGGAGAAGGCAATGAACGCCGTCTCACTGGACGACATGAAACTGCTGACATCAACACATTCTTATGGGTAAAAATTACTGTTTCCATCAATTAAATAGAAGATCAAATCATTCAGAAAGTAA-TGTAGAT----------------------------------------------------GGAGGAACTTGGCAAGGAACTAGGGAGC--------------------------------------TATTAGCAATGATTTAACATATGCA-TTGAGAATTTGTAATTAGTTGAATCATAAGCCAGAAATCACCC-TTTTTTCGGGAATTTGGAT-AAGTTTCCCAGAATGCTGATCATCCGTCCTTCACATGTGGTTGATTTGCAGGGAGTGGCAAACCGAGGAGCCTCCATTAGAGTTGGAAGAGACACAGAGAAAGCTGGGAAAGGATATTTTGAGGACAGAAGGCCTGCTTCAAACATGGATCCTTATGTGGTCACCTCCATGATTGCAGAAACTA
		</sequence>
		<sequence>
			<taxon idref="247PSPP588"/>
			AGCCATTGAAAAGCTTGGGCTGAGGCACAAGGAACACATTGCAGCTTATGGAGAAGGCAATGAACGCCGTCTCACTGGACGACATGAAACTGCTGACATCAACACATTCTTATGGGTAAAAATTACTGTTTCCATCTATTAAATAGAAGATCAAATCATTCAGAAAGTAA-TGTGGGT----------------------------------------------------TTGGAAATGCCCAACAAAAATGTTGGATATGTTCTCATGTGAGCTAAAAAAATGGAGGGAACTAACTATTAGCAATAATTTAACATATGCA-TTGAGAATTTGTAATTAGTTGAATCATAAGCCAGAAAACACCC-CTTTTTCGGGAATTTGGAG-AAGTTTCCCAGAACGCTGATAATCTGCCCTTCACATATGGTTAATTTACAGGGAGTGGCAAACCGAGGAGCCTCCATTAGAGTTGGAAGAGACACAGAGAAAGCTGGGAAAGGATATTTTGAGGACAGAAGGCCTGCTTCAAACATGGATCCTTATGTGGTCACCTCCATGATTGCAGAAACTA
		</sequence>
		<sequence>
			<taxon idref="267VSYLVDV"/>
			AGCCATTGAAAAGCTTGGGCTGAGGCACAAGGAACACATTGCAGCTTATGGAGAAGGCAATGAACGCCGTCTCACTGGACGACATGAAACTGCTGACATCAACACATTCTTATGGGTAAAAATTACTGTTTCCATCAATTAAATAGAAGATCAAATYATTCAGAAAGTAA-TGTAGAT----------------------------------------------------GGAGGAACTTGGCAAGGAACTAGGGAGC--------------------------------------TATTAGCAATGATTTAACATATGCA-TTGAGAATTTGTAATTAGTTGAATCATAAGCCAGAAATCACCC-TTTTTTCGGGAATTTGGAT-AAGTTTCCCAGAATGCTGATCATCCGTCCTTCACATGTGGTTGATTTACAGGGAGTGGCAAACCGAGGAGCCTCCATTAGAGTTGGAAGAGACACAGAGAAAGCTGGGAAAGGATATTTTGAGGACAGAAGGCCTGCTTCAAACATGGATCCTTATGTGGTCACCTCCATGATTGCAGAAACTA
		</sequence>
		<sequence>
			<taxon idref="271VTILIDV"/>
			AGCCATTGAAAAGCTTGGGCTGAGGCACAAGGAACACATTGCAGCTTATGGAGAAGGCAATGAACGCCGTCTCACTGGACGACATGAAACTGCTGACATCAACACATTCTTATGGGTAAAAATTACTGTTTCCATCAATTAAATAGAAGATCAAATCATTCAGAAAGTAA-TGTAGAT----------------------------------------------------GGAGGAACTTGGCAAGGAACTAGGSAGC--------------------------------------TATTAGCAATGATTTAACATATGCA-TTGAGAATTTGTAATTAGTTGAATCATAAGCCAGAAATCACCY-TTTTTTYGGGAATTTGGAT-AAGTTTCCCAGAATGCTGATCATCCGTCCTTCACATGTGGTTGATTTACAGGGAGTGGCAAACCGAGGAGCCTCCATTAGAGTTGGAAGAGACACAGAGAAAGCTGGGAAAGGATATTTTGAGGACAGAAGGCCTGCTTCAAACATGGATCCTTATGTGGTCACCTCCATGATTGCAGAAACTA
		</sequence>
		<sequence>
			<taxon idref="276VTRELDV"/>
			AGCCATTGAAAAGCTTGGGCTGAGGCACAAGGAACACATTGCAGCTTATGGAGAAGGCAATGAACGCCGTCTCACTGGACGACATGAAACTGCTGACATCAACACATTCTTATGGGTAAAAATTACTGTTTCCATCAATTAAATAGAAGATCAAATCATTCAGAAAGTAA-TGTAGAT----------------------------------------------------GGAGGAACTTGGCAAGGAACTAGGGAGC--------------------------------------TATTAGCAATGATTTAACATATGCA-TTGAGAATTTGTAATTAGTTGAATCATAAGCCAGAAATCACCC-TTTTTTCGGGAATTTGGAT-AAGTTTCCCAGAATGCTGATCATCCGTCCTTCACATGTGGTTGATTTACAGGGAGTGGCAAACCGAGGAGCCTCCATTAGAGTTGGAAGAGACACAGAGAAAGCTGGGAAAGGATATTTTGAGGACAGAAGGCCTGCTTCAAACATGGATCCTTATGTGGTCACCTCCATGATTGCAGAAACTA
		</sequence>
		<sequence>
			<taxon idref="287VVINICH"/>
			AGCCATTGAAAAGCTTGGGCTGAGGCACAAGGAACACATTGCAGCTTATGGAGAAGGCAATGAACGCCGTCTCACTGGACGACATGAAACTGCTGACATCAACACATTCTTATGGGTAAAAATTACTGTTTCCATCAATTAAATAGAAGATCAAATTATTCAGAAAGTAA-TGTAGAT----------------------------------------------------GGAGGAACTTGGCAAGGAACTAGGGAGC--------------------------------------TATTAGCAATGATTTAACATATGCA-TTGAGAATTTGTAATTAGTTGAATCATAAGCCAGAAATCACCC-TTTTTTCGGGAATTTGGAT-AAGTTTCCCAGAATGCTGATCATCCGTCCTTCACATGTGGTTGATTTACAGGGAGTGGCAAACCGAGGAGCCTCCATTAGAGTTGGAAGAGACACAGAGAAAGCTGGGAAAGGATATTTTGAGGACAGAAGGCCTGCTTCAAACATGGATCCTTATGTGGTCACCTCCATGATTGCAGAAACTA
		</sequence>
		<sequence>
			<taxon idref="301VVULPDV"/>
			AGCCATTGAAAAGCTTGGGCTTAGGCACAAGGAACACATTGCAGCTTATGGAGAAGGCAATGAACGCCGTCTCACTGGACGACATGAAACTGCTRACATCAACACATTCTTATGGGTAAAAATTACTGTTTCCATCAATTAAATAGAAGATCAAATCATTCAGAAAGTAA-TGTAGAT----------------------------------------------------GGAGGAACTTGGCAAGGAACTAGGGAGC--------------------------------------CATTAGCAATGATTTAACATATGCA-TTGAGAATTTGTAATTAGTTGAATCATAAGCCASAAATCACCC-TTTTTTCGGGAATTTGGAT-AAGTTTCCCAGAATGCTGATCATCCGTCCTTCACATGTGGTTGATTTACAGGGAGTGGCAAACCGAGGAGCCTCCATTAGAGTTGGAAGAGACACAGAGAAAGCTGGGAAAGGATATTTTGAGGACAGAAGGCCTGCTTCAAACATGGATCCTTATGTGGTCACCTCCATGATTGCAGAAACTA
		</sequence>
		<sequence>
			<taxon idref="304VWELSWA"/>
			AGCCATTGAAAAGCTTGGGCTKAGGCACAAGGAACACATTGCAGCTTATGGAGAAGGCAATGAACGCCGTCTCACTGGACGACATGAAACTGCTGACATCAACACATTCTTATGGGTAAAAATTACTGTTTCCATCAATTAAATAGAAGATCAAATCATTCAGAAAGTAA-TGTAGAT----------------------------------------------------GGAGGAACTTGGCAAGGAACTAGGGAGC--------------------------------------TATTAGCAATGATTTAACATATGCA-TTGAGAATTTGTAATTAGTTGAATCATAAGCCAGAAATCACCC-TTTTTTCGGGAATTTGGAT-AAGTTTCCCAGAATGCTGATCATCCGTCCTTCACATGTGGTTGATTTACAGGGAGTGGCAAACCGAGGAGCCTCCATTAGAGTTGGAAGAGACACAGAGAAAGCTGGGAAAGGATATTTTGAGGACAGAAGGCCTGCTTCAAACATGGATCCTTATGTGGTCACCTCCATGATTGCAGAAACTA
		</sequence>
		<sequence>
			<taxon idref="309VYENSYA"/>
			AGCCATTGAAAAGCTTGGGCTGAGGCACAAGGAACACATTGCAGCTTATGGAGAAGGCAATGAACGCCGTCTCACTGGACGACATGAAACTGCTGACATCAACACATTCTTATGGGTAAAAATTACTGTTTCCATCAATTAAATAGAAGATCAAATCATTCAGAAAGTAA-TGTAGAT----------------------------------------------------GGAGGAACTTGGCAAGGAACTAGGGAGC--------------------------------------TATTAGCAATGATTTAACATATGCA-TTGAGAATTTGTAATTAGTTGAATCATAAGCCAGAAATCACCC-TTTTTTCGGGAATTTGGAT-AAGTTTCCCAGAATGCTGATCATCCGTCCTTCACATGTGGTTGATTTACAGGGAGTGGCAAACCGAGGAGCCTCCATTAGAGTTGGAAGAGACACAGAGAAAGCTGGGAAAGGATATTTTGAGGACAGAAGGCCTGCTTCAAACATGGATCCTTATGTGGTCACCTCCATGATTGCAGAAACTA
		</sequence>
	</alignment>

	<!-- The sequence alignment (each sequence refers to a taxon above).         -->
	<!-- ntax=53 nchar=366                                                       -->
	<alignment id="alignment12" dataType="nucleotide">
		<sequence>
			<taxon idref="002VACER58"/>
			CAGGATTAGAAGCTAAATTCGACATGTTGATTGCCAACATCATCATCGACTGTTTGATGAGCCACTCTAGCTACTTGGCAAGCAACATGTCGAATTTAGCTTCTAATCCTGAAMACAATGCCACAAAATCAGCCTATGAACATTGCTTCCTGCACTGTTCTGATGCAAAGACGGCGCTAAATTCAGCAGYTTTGGAGCTAAAGAATGGCAGCTATGATAGCGCTGAACTGTCCTTGCGCGAAGCAGCGCTATATCAAGGCACATGCCGATACGAGTTTGTGAGTTCAAATGAGACTTATGTGCCRCCTAATGTTTACTATGATCTGAAGGTCTTTGATATACTTACTGTGGCTGCCTTTAGAATTA
		</sequence>
		<sequence>
			<taxon idref="009VADENXI"/>
			CAGGATTAGAAGCTAAATTCGACATGTTGATTGCCAACATCATCATCGACTGTTTGATGAGCCACTCTAGCTACTTGGCAAGCAACATGTCGAATTTAGCTTCTAATCCTGAACACAATRCCACAAAATCAGCCTATGAACATTGCTTCCTGCACTGTTCTGATGCAAAGACGGCGCTAAATTCAGCAGCTTTGGAGCTAAAGAATGGCAGCTATGATAGCGCTGAACTGTCCTTGCGCGAAGCAGCGCTATATCAAGGCACATGCCGATACGAGTTTGTGAGTTCAAAKGAGACTTATGTGCCACCTAATGTTTACTATGATCTGAAGGTCTTTGATATACTTACTGTGGCTGCCTTTAGAATTA
		</sequence>
		<sequence>
			<taxon idref="011VADSTAN"/>
			CAGGATTAGAAGCTAAATTCGACATGTTGATTGCCAACATCATCATCGACTGTTTGATGAGCCACTCTAGCTACTTGGCAAGCAACATGTCGAATTTAGCTTCTAATCCTGAACACAATGCCACAAAATCAGCCTATGAACATTGCTTCCTGCACTGTTCTGATGCAAAGAMSGCGCTAAATTCAGCAGCTTTGGAGCTAAAGAATGGCAGCTATGATAGCGCTGAACTGTCCTTGCGCGAAGCAGCGCTATATCAAGGCACATGCCGATAYGAGTTTGTGAGTTCAAAYGAGACTTATGTGCCRCCTAATGTTTACTATGATCTGAAGGTCTTTGATATACTWACTGTGGCTGCCTTTAGAATTA
		</sequence>
		<sequence>
			<taxon idref="030VAESTAR"/>
			CAGGATTAGAAGCTAAATTCGACATGTTGATTGCCAACATCATCATCGACTGTTTGATGAGCCACTCTAGCTACTTGGCAAGCAACATGTCGAATTTAGCTTCTAATCCTGAACACAATGCCACAAAATCAGCCTATGAACATTGCTTCCTGCACTGTTCTGATGCAAAGACGGCGCTAAATTCAGCAGCTTTGGAGCTAAAGAATGGCAGCTATGATAGCGCTGAACTGTCCTTGCGYGAAGCAGCGCTATATCAAGGCACATGCCGATATGAGTTTGTGAGTTCAAACGAGACTTATGTGCCGCCTAATGTTTACTATGATCTGAAGGTCTTTGATATACTAACTGTGGCTGCCTTTAGAATTA
		</sequence>
		<sequence>
			<taxon idref="033VAESTLI"/>
			CAGGATTAGAAGCTAAATTCGACATGTTGATTGCCAACATCATCATCGACTGTTTGATGAGCCACTCTAGCTACTTGGCAAGCAACATGTCGAATTTAGCTTCTAATCCTGAACACAATGCCACAAAATCAGCCTATGAACATTGCTTCCTGCACTGTTCTGATGCAAAGACGGCGCTAAATTCAGCAGCTTTGGAGCTAAAGAATGGCAGCTATGATAGCGCTGAACTGTCCTTGCGCGAAGCAGCGCTATATCAAGGCACATGCCGATATGAGTTTGTGAGTTCAAACGAGACTTATGTGCCGCCTAATGTTTACTATGATCTGAAGGTCTTTGATATACTWACTGTGGCTGCCTTTAGAATTA
		</sequence>
		<sequence>
			<taxon idref="044VAMURZU"/>
			CAGGATTAGAAGCTAAATTCGACATGTTGATTGCCAACATCATCATCGACTGTTTGATGAGCCACTCTAGCTACTTGGCAAGCAACATGTCGAATTTAGCTTCTAATCCTGAACACAATGCCACAAAATCAGCCTATGAACATTGCTTCCTGCACTGTTCTGATGCAAAGACGGCGCTAAATTCAGCAGCTTTGGAGCTAAAGAATGGCAGCTATGATAGCGCTGAACTGTCCTTGCGCGAAGCAGCGCTATATCAAGGCACATGCCGATACGAGTTTGTGAGTTCAAATGAGACTTATGTGCCACCTAATGTTTACTATGATCTGAAGGTCTTTGATATACTTACTGTGGCTGCCTTTAGAATTA
		</sequence>
		<sequence>
			<taxon idref="049VARIZDV"/>
			CAGGATTAGAAGCTAAATTCGACATGTTGATTGCCAACATCATCATCGACTGTTTGATGAGCCACTCTAGCTACTTGGCAAGCAACATGTCGAATTTAGCTTCTAATCCTGAACACAATGCCACAAAATCAGCCTATGAACATTGCTTCCTGCACTGTTCTGATGCAAAGACGGCGCTAAATTCAGCAGYTTTGGAGCTAAAGAATGGCAGCTATGATAGCGCTGAACTGTCCTTGCGCGAAGCAGCGCTATATCAAGGCACATGCCGATACGAGTTTGWGAGTTCAAATGAGRCTTATGTGCCRCCTAATGTTTACTATGATCTGARGGTCTTTGATATACTTACTGTGGCTGCCTTTAGAATTA
		</sequence>
		<sequence>
			<taxon idref="052VBASHBA"/>
			CAGGATTAGAAGCTAAATTCGACATGTTGATTGCCAACATCATCATCGACTGTTTRATGAGCCACTCTAGCTACTTGGCAAGCAACATGTCGAATTTAGCTTCTAATCCTGAACACAATGCCACAAAATCAGCCTAYGAACATTGCTTCCTGCACTGTTCTGATGCAAAGACGGCGCTAAATTCAGCAGCTTTGRAGCTAAAGAATGGCAGCTATGATAGCGCTGAACTGTCCTTGCGCGAAGCAGCGCTATATCAAGGCACATGCCGATACGAGTTTGTGAGTTCAAATGAGACTTATGTGCCACCTAATGTTTACTATGATCTGAAGGTCTTTGATATACTTACTGTGGCTGCCTTTAGAATTA
		</sequence>
		<sequence>
			<taxon idref="054VBELLME"/>
			CAGGATTAGAAGCTAAATTCGACATGTTGATTGCCAACATCATCATCGACTGTTTGATGAGCCACTCTACCTACTTGGCAAGCAACATGTCGAATTTAGCTTCTAATCCTGAACACAATGCCACAAAATCAGCCTATGAACATTGCTTCCTGCACTGTTCTGATGCAAAGACGGCGCTAAATTCAGCAGCTTTGGAGCTAAAGAATGGCAGCTATGATAGCGCTGAACTGTCCTTGCGCRAAGCAGCGCTATATCAAGGCACATGCCGATAYGAGTTTGTGAGTTCAAAYGAGACTTATGTGCCGCCTAATGTTTACTATGATCTGAAGGTCTTTGATATACTWACTGTGGCTGCCTTTAGAATTA
		</sequence>
		<sequence>
			<taxon idref="055VBETUDV"/>
			CAGGATTAGAAGCTAAATTCGACATGTTGATTGCCAACATCATCATCGACTGTTTGATGAGCCACTCTAGCTACTTGGCAAGCAACATGTCGAATTTAGCTTCTAATCCTGAACACAATGCCACAAAATCAGCCTATGAACATTGCTTCCTGCACTGTTCTGATGCAAAGACGGCGCTAAATTCAGCAGCTTTGGAGCTAAAGAATGGCAGCTATGATAGCGCTGAACTGTCCTTGCGCGAAGCAGCGCTATATCAAGGCACATGCCGATACGAGTTTGTGAGTTCAAATGAGACTTATGTGCCACCTAATGTTTACTATGATCTGAAGGTCTTTGATATACTTACTGTGGCTGCCTTTAGAATTA
		</sequence>
		<sequence>
			<taxon idref="057VBIFODV"/>
			CAGGATTAGAAGCTAAATTCGACATGTTGATTGCCAACATCATCATCGACTGTTTGATGAGCCACTCTAGCTACTTGGCAAGCAACATGTCGAATTTAGCTTCTAATCCTGAACACAATGCCACAAAATCAGCCTATGAACATTGCTTCCTGCACTGTTCTGATGCAAAGACGGCGCTAAATTCAGCAGCTTTGGAGCTAAAGAATGGCAGCTATGATAGCGCTGAACTGTCCTTGCGCGAAGCAGCGCTATATCAAGGCACATGCCGATAYGAGTTTGTGAGTTCAAAYGAGACTTATGTGCCRCCTAATGTTTACTATGATCTGAAGGTCTTTGATATACTWACTGTGGCTGCCTTTAGAATTA
		</sequence>
		<sequence>
			<taxon idref="058VBLANDV"/>
			CAGGATTAGAAGCTAAATTCGACATGTTGATTGCCAACATCATCATCGACTGTTTGATGAGCCACTCTAGCTACTTGGCAAGCAACATGTCGAATTTAGCTTCTAATCCTGAACACAATGCCACAAAATCAGCCTATGAACATTGCTTCCTGCACTGTTCTGATGCAAAGACGGCGCTAAATTCAGCAGCTTTGGAGCTAAAGAATGGCAGCTATGATAGCGCTGAACTGTCCTTGCGCGAAGCAGCGCTATATCAAGGCACATGCCGATACGAGTTTGTGAGTTCAAATGAGACTTATGTGCCACCTAATGTTTACTATGATCTGAAGGTCTTTGATATACTTACTGTGGCTGCCTTTAGAATTA
		</sequence>
		<sequence>
			<taxon idref="059VBLOODV"/>
			CAGGATTAGAAGCTAAATTCGACATGTTGATTGCCAACATCATCATCGACTGTTTGATGAGCCACTCTAGCTACTTGGCAAGCAACATGTCGAATTTAGCTTCTAATCCTGAACACAATGCCACAAAATCAGCCTATGAACATTGCTTCCTGCACTGTTCTGATGCAAAGAMGGYGCTAAATTCAGCAGCTTTGGAGCTAAAGAATGGCAGCTATGATAGCGCTGAACTGTCCTTGCGCGAAGCAGCGCTATATCAAGGCACATGCCGATAYGAGTTTGTGAGTTCAAAYGAGACTTATGTGCCRCCTAATGTTTACTATGATCTGAAGGTCTTTGATATACTWACTGTGGCTGCCTTTAGAATTA
		</sequence>
		<sequence>
			<taxon idref="060ABREV58"/>
			CAGGATTAGAAGCTAAATTCGACATGTTGATTGCCAACATCATCATCGACTGTTTGATGAGCCACTCTAGCTACTTGGCAAGCAACATGTCGAATTTAGCGTCTAATCCTTCACACAAAACCACAAAATCAGCCTATGAAAATTGCTTCCAGCATTGCTCTGATGCAAAGAAGGCGCTAAATTCAGCAGCTTTGGAGATAAAGAACGGCAGCTATGATAGCGCTGAACTGTCCTTGCGTGAAGCAGCGTTGGATCAAGGCACATGCCGATATGAGTTTGTGAGTTCAAATGAGACTTATGTGCCGCCTAACGTTTACTATGATCTGAAGGTCTTTGATATACTTACTGTGGCTGCCTTTAGAATTA
		</sequence>
		<sequence>
			<taxon idref="067VCALIDV"/>
			CAGGATTAGAAGCTAAATTCGACATGTTGATTGCCAACATCATCATCGACTGTTTGATGAGCCACTCTAGCTACTTGGCAAGCAACATGTCGAATTTAGCTTCTAATCCTGAACACAATGCCACAAAATCAGCCTATGAACATTGCTTCCTGCACTGTTCTGATGCAAAGGCGGCGCTAAATTCAGCAGCTTTGGAGCTAAAGAATGGCAGCTATGATAGCGCTGAACTGTCCTTGCGCGAAGCAGCGCTATATCAAGGCACATGCCGATACGAGTTTGTGAGTTCAAATGAGACTTATGTGCCACCTAATGTTTACTATGATCTGAAGGTCTTTGATATACTTACTGTGGCTGCCTTTAGAATTA
		</sequence>
		<sequence>
			<taxon idref="076VCINE58"/>
			CAGGATTAGAAGCTAAATTCGACATGTTGATTGCCAACATCATCATCGACTGTTTGATGAGCCACTCTAGCTACTTGGCAAGCAACATGTCGAATTTAGCTTCTAATCCTGAACACAATGCCACAAAATCAGCCTATGAACATTGCTTCCTGCACTGTTCTGATGCAAAGACGGCGCTAAATTCAGCAGCTTTGGAGCTAAAGAATGGCAGCTATGATAGCGCTGAACTGTCCTTGCGTGAAGCAGCGCTATATCAAGGCACATGCCGATACGAGTTTGTGAGTTCAAATGAGACTTATGTGCCACCTAATGTTTACTATGATCTGAGGGTCTTTGATATACTTACTGTGGCTGCCTTTAGAATTA
		</sequence>
		<sequence>
			<taxon idref="088VCINEHE"/>
			CAGGATTAGAAGCTAAATTCGACATGTTGATTGCCAACATCATCATCGACTGTTTGATGAGCCACTCTAGCTACTTRGCAAGCAACATGTCGAATTTAGCTTCTAATCCTGAACACAATGCCACAAAATCAGCCTATGAACATTGCTTCCTGCACTGTTCTGATGCAAAGACGGCGCTAAATTCAGCAGCTTTGGAGCTAAAGAATGGCAGCTATGATAGCGCTGAACTGTCCTTGCGCGAAGCAGCGCTATATCAAGGCACATGCCGATAYGAGTTTGTGAGTTCAAACGAGACTTATGTGCCGCCTAATGTTTACTATGATCTGAAGGTCTTYGATATACTAACTGTGGCTGCCTTTAGAATTA
		</sequence>
		<sequence>
			<taxon idref="096LCOCCHi"/>
			------------------------------------------------------------------------------------------------------------------------------------------------------------------------------------------------------------------------------------------------------------------------------------------------------------------------------------------------------------------------------
		</sequence>
		<sequence>
			<taxon idref="097VCOIG58"/>
			CAGGATTAGAAGCTAAATTCGACATGTTGATTGCCAACATCATCATCGACTGTTTRATGAGCCACTCTAGCTACTTGGCAAGCAACATGTCGAATTTAGCTTCTAATCCTGAACACAATGCCACAAAATCAGCCTATGAACATTGCTTCCTGCACTGTTCTGATGCAAAGACGGCGCTAAATTCAGCAGYTTTGRAGCTAAAGAATGGCAGCTATGATAGCGCTGAACTGTCCTTGCGCGAAGCAGCGCTATATCAAGGCACATGCCGATACGAGTTTGTGAGTTCAAATGAGACTTATGTGCCRCCTAATGTTTACTATGATCTGAAGGTCTTTGATATACTTACTGTGGCTGCCTTTAGAATTA
		</sequence>
		<sequence>
			<taxon idref="106VDAVITA"/>
			CAGGATTAGAAGCTAAATTCGACATGTTGATTGCCAACATCATCATCGACTGTTTGATGAGCCACTCTAGCTACTTGGCAAGCAACATGTCGAATTTAGCTTCTAATCCTGAACACAATGCCACAAAATCAGCCTATGAACATTGCTTCCTGCACTGTTCTGATGCAAAGACGGCGCTAAATTCAGCAGCTTTGGAGCTAAAGAATGGCAGCTATGATAGCGCTGAACTGTCCTTGCGCGAAGCAGCGCTATATCAAGGCACATGCCGATACGAGTTTGTGAGTTCAAAKGAGACTTATGTKCCACCTAATGTTTACTATGATCTGAAGGTCTTTGATATACTTACTGTGGCTGCCTTTAGAATTA
		</sequence>
		<sequence>
			<taxon idref="110VFICIDV"/>
			CAGGATTAGAACCTAAATTCGACATGTTGATTGCCAACATCATCATCGACTGTTTGATGAGCCACTCTAGCTACTTGGCAAGCAACATGTCGAATTTAGCTTCTAATCCTGAACACAATGCCACAAAATCAGCCTATGAACATTGCTTCCTTCACTGTTCTGATGCAAAGACGGCGCTAAATTCAGCAGCTTTGGAGCTGAAGAATGGCAGCTATGATAGCGCTGAACTGTCCTTGCGCGAAGCAGCGCTATATCAAGGCACATGCCGATACGAGTTTGTGAGTTCAAAGGAGACTTATGTGCCACCTAATGTTTACTATGATCTGAAGGTCTTTGATATACTTACTGTGGCTGCCTTTAGAATTA
		</sequence>
		<sequence>
			<taxon idref="111VFLEXDV"/>
			CAGGATTAGAAGCTAAATTCGACATGTTGATTGCCAACATCATCATCGACTGTTTGATGAGCCACTCTAGCTACTTGGCAAGCAACATGTCGAATTTAGCTTCTAATCCTGAACACAATGCCACAAAATCAGCCTATGAACATTGCTTCCTGCACTGTTCTGATGCAAAGACGGCGCTAAATTCAGCAGCTTTGGAGCTAAAGAATGGCAGCTATGATAGCGCTGAACTGTCCTTGCGCGAAGCAGCGCTATATCAAGGCACATGCCGATACGAGTTTGTGAGTTCAAATGAGAYTTATGTGCCACCTAATGTTTACTATGATCTGAAGGTCTTTGATATACTTACTGTGGCTGCCTTTAGAATTA
		</sequence>
		<sequence>
			<taxon idref="114VGIRDDV"/>
			CAGGATTAGAAGCTAAATTCGACATGTTGATTGCCAACATCATCATCGACTGTTTGATGAGCCACTCTAGCTACTTGGCAAGCAACATGTCGAATTTAGCTTCTAATCCTGAACACAATGCCACAAAATCAGCCTATGAACATTGCTTCCTGCACTGTTCTGATGCAAAGACGGCGCTAAATTCAGCAGCTTTGGAGCTAAAGAATGGCAGCTATGATAGCGCTGAACTGTCCTTGCGCGAAGCAGCGCTATATCAAGGCACATGCCGATACGAGTTTGTGAGTTCAAATGAGGCTTATGTGCCACCTAATGTTTACTATGATCTGAGGGTCTTTGATATACTTACTGTGGCTGCCTTTAGAATTA
		</sequence>
		<sequence>
			<taxon idref="117VHANCLI"/>
			CAGGATTAGAAGCTAAATTCGACATGTTGATTGCCAACATCATCATCGACTGTTTAATGAGCCACTCTAGCTACTTGGCAAGCAACATGTCGAATTTAGCTTCTAATCCTGAACACAATGCCACAAAATCAGCCTATGAACATTGCTTCCTGCACTGTTCTGATGCAAAGACGGCGCTAAATTCAGCAGCTTTGGAGCTAAAGAATGGCAGCTATGATAGCGCTGAACTGTCCTTGCGCAAAGCAGCGCTATATCAAGGCACATGCCGATACGAGTTTGTGAGTTCAAATGAGACTTATGTGCCGCCTAATGTTTACTATGATCTGAAGGTCTTTGATATACTTACTGTGGCTGCCTTTAGAATTA
		</sequence>
		<sequence>
			<taxon idref="127VJACQDV"/>
			CAGGATTAGAASCTAAATTCGACATGTTGATTGCCAACATCATCATCGACTGTTTGATGAGCCACTCTAGCTACTTGGCAAGCAACATGTCGAATTTAGSTTCTAATCCTGAACACAATGCCACAAAATCAGCCTATGAACATTGCTTCCTGCACTGTTCTGATGCAAAGAAGGCGCTAAWTTCAGCAGCTTTGGAGCTAAAGAATGGCAGCTATGATAGCGCTGAACTGTCCTTGCGCGAAGCAGCGYTATATCAAGGCACATGCCGATACGAGTTTGTGAGTTCAAATGAGACTTATGTGCCACCTAATGTTTACTATGATCTGAAGGTCTTTGATATACTTACTGTGGCTGCCTTTAGAATTA
		</sequence>
		<sequence>
			<taxon idref="129CJAPOP6"/>
			------------------------------------------------------------------------------------------------------------------------------------------------------------------------------------------------------------------------------------------------------------------------------------------------------------------------------------------------------------------------------
		</sequence>
		<sequence>
			<taxon idref="134VLABR58"/>
			CAGGATTAGAAGCTAAATTCGACATGTTGATTGCCAACATCATCATCGACTGTTTGATGAGCCACTCTAGCTACTTGGCAAGCAACATGTCGAATTTAGCTTCTAATCCTGAACACAATGCCACAAAATCAGCCTATGAACATTGCTTCCTGCACTGTTCTGATGCAAAGACGGCGCTAAATTCAGCAGCTTTGGAGCTAAAGAATGGCAGCTATGATAGCGCTGAACTGTCCTTGCGCGAAGCAGCGCTATATCAAGGCACATGCCGATATGAGTTTGTGAGTTCAAACGAGACTTATGTGCCGCCTAATGTTTACTATGATCTGAAGGTCTTTGATATACTAACTGTGGCTGCCTTTAGAATTA
		</sequence>
		<sequence>
			<taxon idref="138VLIUBLA"/>
			CAGGATTAGAACCTAAATTCGACATGTTGATTGCCAACATCATCATCGACTGTTTGATGAGCCACTCTAGCTACTTGGCAAGCAACATGTCGAATTTAGSTTCTAATCCTGAACACAATGCCACAAAATCAGCCTATGAACATTGCTTCCTGCACTGTTCTGATGCAAAGAMGGCGCTAAATTCAGCAGCTTTGGAGCTAAAGAATGGCAGCTATGATAGCGCTGAACTGTCCTTGCGCGAAGCAGCGCTATATCAAGGCACATGCCGATAYGAGTTTGTGAGTTCAAAYGAGACTTATGTGCCRCCTAATGTTTACTATGATCTGAAGGTCTTTGATATACTWACTGTGGCTGCCTTTAGAATTA
		</sequence>
		<sequence>
			<taxon idref="145VMONTDV"/>
			CAGGATTAGAAGCTAAATTCGACATGTTGATTGCCAACATCATCATCGACTGTTTGATGAGCCACTCTAGCTACTTGGCAAGYAACATGTCGAATTTAGCTTCTAATCCTGAACACAATGCCACAAAATCAGCCTATGAACATTGCTTCCTGCACTGTTCTGATGCAAAGACGGCGCTAAATTCAGCAGCTTTGGAGCTAAAGAATGGCAGCTATGATAGCGCTGAACTGTCCTTGCGCGAAGCAGCGCTATATCAAGGCACATGCCGATACGAGTTTGTGAGTTCAAATGAGRCTTATGTGCCACCTAATGTTTACTATGATCTGARGGTCTTTGATATACTTACTGTGGCTGCCTTTAGAATTA
		</sequence>
		<sequence>
			<taxon idref="150VMUSTDV"/>
			CAGGATTAGAAGCTAAATTCGACATGTTGATTGCCAACATCATCATCGACTGTTTGATGAGCCACTCTAGCTACTTGGCAAGCAACATGTCGAATTTAGCTTYTAATCCTGAACACAATGCCACAAAATCAGCCTATGAACATTGCTTCCTGCACTGTTCTGATGCAAAGACGGCGCTAAATTCAGCAGCTTTGGAGCTAAAGAATGGCAGCTATGATAGCGCTGAACTGTCCTTGCGCGAAGCAGCGCTATATCAAGGCACATGCCGATATGAGTTTGTGAGTTCAAACGAGACTTATGTGCCGCCTAATGTTTACTATGATCTGAAGGTCTTTGATATACTAACTGTGGCTGCCTTTAGAATTA
		</sequence>
		<sequence>
			<taxon idref="151VNESBDV"/>
			CAGGATTAGAAGCTAAATTCGACATGTTGATTGCCAACATCATCATCGACTGTTTGATGAGCCACTCTAGCTACTTGGCAAGCAACATGTCGAATTTAGCTTCTAATCCTGAACACAATGCCACAAAATCAGCCTATGAACATTGCTTCCTGCACTGTTCTGATGCAAAGACGGCGCTAAATTCAGCAGCTTTGGAGCTAAAGAATGGCAGCTATGATAGCGCTGAACTGTCCTTGCGCGAAGCAGCGCTATATCAAGGCACATGCCGATACGAGTTTGTGAGTTCAAATGAGACTTATGTGCCACCTAATGTTTACTATGATCTGAAGGTCTTTGATATACTTACTGTGGCTGCCTTTAGAATTA
		</sequence>
		<sequence>
			<taxon idref="155VPALMDV"/>
			CAGGATTAGAAGCTAAATTCGACATGTTGATTGCCAACATCATCATCGACTGTTTGATGAGCCACTCTAGCTACTTGGCAAGCAACATGTCGAATTTAGCTTCTAATCCTGAACACAATGCCACAAAATCAGCCTATGAACATTGCTTCCTGCACTGTTCTGATGCAAAGAAGGCGCTAAATTCAGCAGCTTTGGAGCTAAAGAATGGCAGCTATGATAGCGCTGAACTGTCCTTGCGCGAAGCAGCGCTATATCAAGGCACATGCCGATACGAGTTTGTGAGTTCAAATGAGACTTATGTGCCACCTAATGTTTACTATGATCTGAGGGTCTTTGATATACTTACTGTGGCTGCCTTTAGAATTA
		</sequence>
		<sequence>
			<taxon idref="166VPIASGA"/>
			CAGGATTAGAAGCTAAATTCGACATGTTGATTGCCAACATCATCATCGACTGTTTGATGRGCCACTCTAGCTACTTGGCAAGCAACATGTCGAATTTAGCTTCTAATCCTGAACACAATGCCACAAAATCAGCCTATGAACATTGCTTCCTGCACTGTTCTGATGCAAAGACGGCGCTAAATTCAGCAGCTTTGGAGCTAAAGAATGGCAGCTATGATAGCGCTGAACTGTCCTTGCGCGAAGCAGCGCTATATCAAGGCACATGCCGATAYGAGTTTGTGAGTTCAAAYGAGACTTATGTGCCRCCTAWTGTTTACTATGATCTGAAGGTCTTTGATATACTTACTGTGGCTGCCTTTAGAATTA
		</sequence>
		<sequence>
			<taxon idref="172VPIASLI"/>
			CAGGATTAGAAGCTAAATTCGACATGTTGATTGCCAACATCATCATCGACTGTTTGATGAGCCACTCTAGCTACTTGGCAAGCAACATGTCGAATTTAGCTTCTAATCCTGAACACAATGCCACAAAATCAGCCTATGAACATTGCTTCCTGCACTGTTCTGAYGCAAAGACGGCGCTAAATTCAGCAGCTTTGGAGCTAAAGAATGGCAGCTATGATAGCGCTGAACTGTCCTTGCGCGAAGCAGCGCTATATCAAGGCACATGCCGATATGAGTTTGTGAGTTCAAAYGAGACTTATGTGCCGCCTAATGTTTACTATGATCTGAAGGTCTTTGATATACTWACTGTGGCTGCCTTTAGAATTA
		</sequence>
		<sequence>
			<taxon idref="174VPOPEDV"/>
			CAGGATTAGAAGCTAAATTCGACATGTTGATTGCCAACATCATCATCGACTGTTTGATGAGCCACTCTAGCTACTTGGCAAGCAACATGTCGAATTTAGCTTCTAATCCTGAACACAATGCCACAAAATCAGCCTATGAACATTGCTTCCTGCACTGTTCTGATGCAAAGACGGCGCTAAATTCAGCAGCTTTGGAGCTAAAGAATGGCAGCTATGATAGCGCTGAACTGTCCTTGCGCGAAGCAGCGCTATATCAAGGCACATGCCGATACGAGTTTGTGAGTTCAAATGAGRCTTATGTGCCACCTAATGTTTACTATGATCTGARGGTCTTTGATATACTTACTGTGGCTGCCTTTAGAATTA
		</sequence>
		<sequence>
			<taxon idref="183VPSEUSH"/>
			CAGGATTAGAAGCTAAATTCGACATGTTGATTGCCAACATCATCATCGACTGTTTGATGAGCCACTCTAGCTACTTGGCAAGCAACATGTCGAATTTAGCTTCTAATCCTGAACACAATGCCACAAAATCAGCCTATGAACATTGCTTCCTGCACTGTTCTGATGCAAAGACGGCGCTAAATTCAGCAGCTTTGGAGCTRAAGAATGGCAGCTATGATAGCGCTGAACTGTCCTTGCGMGAAGCAGCGCTATATCAAGGCACATGCCGATATGAGTTTGTGAGTTCAAACGAGACTTATGTGCCGCCTAATGTTTACTATGATCTGAAGGTCTTTGATATACTAACTGTGGCTGCCTTTAGAATTA
		</sequence>
		<sequence>
			<taxon idref="185VQINLLU"/>
			CAGGATTAGAAGCTAAATTCGACATGTTGATTGCCAACATCATCATCGACTGTTTGATGAGCCACTCTASCTACTTGGCAAGCAACATGTCGAATTTAGCTTCTAATCCTGAACACAATGCCACAAAATCAGCCTATGAACATTGCTTCCTGCACTGTTCTGATGCAAAGACGGCGCTAAATTCAGCAGCTTTGGAGCTAAAGAATGGCAGCTATGATAGCGCTGAACTGTCCTTGCGCGAAGCAGCGCTATATCAAGGCACATGCCGATATGAGTTTGTGAGTTCAAACGAGACTTATGTGCCGCCTAATGTTTACTATGATCTGAAGGTCTTTGATAYACTAACTGTGGCTGCCTTTAGAATTA
		</sequence>
		<sequence>
			<taxon idref="191VQUINSH"/>
			CAGGATTAGAAGCTAAATTCGACATGTTGATTGCCAACATCATCATCGACTGTTTGATGAGCCACTCTAGCTACTTGGCAAGCAACATGTCGAATTTAGCTTCTAATCCTGAACACAATGCCACAAAATCAGCCTATGAACATTGCTTCCTGCACTGTTCTGATGCAAAGACGGCGCTAAATTCAGCAGCTTTGGAGCTAAAGAATGGCAGCTATGATAGCGCTGAACTRTCCTTGCGCGAAGCAGCGCTATATCAAGGCACATGCCGATACGAGTTTGTGAGTTCAAATGAGACTTATGTGCCACCTAATGTTTACTATGATCTGAAGGTCTTTGATATACTTACTGTGGCTGCCTTTAGAATTA
		</sequence>
		<sequence>
			<taxon idref="200VRIPA58"/>
			CAGGATTAGAAGCTAAATTCGACATGTTGATTGCCAACATCATCATCGACTGTTTGATGAGCCACTCTAGCTACTTGGCAAGCAACATGTCGAATTTAGCTTCTAATCCTGAACACAATGCCACAAAATCAGCCTATGAACATTGCTTCCTGCACTGTTCTGATGCAAAGAAGGCCCTAAATTCAGCAGCTTTGGAGCTAAAGAATGGCAGCTATGATAGCGCTGAACTGTCCTTGCGCGAAGCAGCGCTATATCAAGGCACATGCCGATACGAGTTTGTGAGTTCAAATGAGACTTATGTGCCACCTAATGTTTACTATGATCTGAAGGTCTTTGATATACTTACTGTGGCTGCCTTTAGAATTA
		</sequence>
		<sequence>
			<taxon idref="213VROMAJI"/>
			CAGGATTAGAAGCTAAATTCGACATGTTGATTGCCAACATCATCATCGACTGTTTGATGAGCCACTCTAGCTACTTGGCAAGCAACATGTCGAATTTAGCTTCTAATCCTGAACACAATGCCACAAAATCAGCCTATGAACATTGCTTCCTGCACTGTTCTGATGCAAAGACGGCGCTAAATTCWGCAGCTTTGGAGCTAAAGAATGGCAGCTATGATAGCGCTGAACTGTCCTTGCGCGAAGCAGCGCTATATCAAGGCACATGCCGATAYGAGTTTGTGAGTTCAAAYGAGACTTATGTGCCRCCTAATGTTTACTATGATCTGAAGGTCTTTGATATACTWACTGTGGCTGCCTTTAGAATTA
		</sequence>
		<sequence>
			<taxon idref="221VROTUDV"/>
			CAGGATTAGAACCTAAATTCGACATGTTGATTGCCAACATCATCATCGACTGTTTGATGAGCCACTCTAGCTACTTGGCAAGCAACATGTCGAATTTAGSTTCTAATCCTGCACAMAATGCCACAAAATCAGCCTATGAACATTGCTTCCTGCACTGTTCTGATGCAAAGAAGGCGCTAAATTCAGCAGCTTTGGAGCTAAAGAATGGCAGCTATGATAGCGCTGAACTGTCCTTGCGCGAAGCAGCGCTATATCAAGGCACATGCCGATACGAGTTTGTGAGTTCAAATGAGACTTATGTGCCACCTAATGTTTACTATGATCTGAAGGTATTTGATATACTTACTGTGGCTGCCTTTAGAATTA
		</sequence>
		<sequence>
			<taxon idref="224VROTUMU"/>
			CAGGATTAGAAGCTAAATTCGACATGTTGATTGCCAACATCATCATCGACTGTTTGATGAGCCACTCTAGCTACTTGGCAAGCAACATGTCGAATTTAGCTTCTAATCCTGCACACAATGCCACAAAATCAGCCTATGAACATTGCTTCCTGCACTGTTCTGATGCAAAGAAGGCGATAAATTCAGCAGCTTTGGAGCTAAAGAATGGCAGCTATGATAGCGCTGAACTGTCCTTGCGCGAAGCAGCGCTATATCAAGGCACATGCCGATACGAGTTTGTGAGTTCAAATGAGACTTAYGTGCCACCTAATGTTTACTATGATCTGAAGGTATTTGATATACTTACTGTGGCTGCCTTTAGAATTA
		</sequence>
		<sequence>
			<taxon idref="229VRUPE58"/>
			CAGGATTAGAAGCTAAATTCGACATGTTGATTGCCAACATCATCATCGACTGTTTGATGAGCCACTCTAGCTACTTGGCAAGCAACATGTCGAATTTAGCTTCTAATCCTGAACACAATGCCACAAAATCAGCCTATGAACATTGCTTCCTGCACTGTTCTGATGCAAAGACGGCGCTAAATTCAGCAGCTTTGGAGCTAAAGAATGGCAGCTATGATAGCGCTGAACTGTCCTTGCGCGAAGCAGCGCTATATCAAGGCACATGCCGATAYGAGTTTGTGAGTTCAAAYGAGRCTTATGTGCCRCCTAATGTTTACTATGATCTGARGGTCTTTGATATACTWACTGTGGCTGCCTTTAGAATTA
		</sequence>
		<sequence>
			<taxon idref="234VSHENME"/>
			CAGGATTAGAAGCTAAATTCGACATGTTGATTGCCAACATCATCATCGACTGTTTGATGAGCCACTCTAGCTACTTGGCAAGCAACATGTCGAATTTAGCTTCTAATCCTGAACACAATGCCACAAAATCAGCCTATGAACATTGCTTCCTGCACTGTTCTGATGCAAAGACGGCGCTAAATTCAGCAGCTTTGGAGCTAAAGAATGGCAGCTATGATAGCGCTGAACTGTCCTTGCGCGAAGCAGCGCTATATCAAGGCACATGCCGATACGAGTTTGTGAGTTCAAATGAGACTTATGTGCCACCTAATGTTTACTATGATCTGAAGGTCTTTGATATACTTACTGTGGCTGCCTTTAGAATTA
		</sequence>
		<sequence>
			<taxon idref="242VSHUTDV"/>
			CAGGATTAGAAGCTAAATTCGACATGTTGATTGCCAACATCATCATCGACTGTTTGATGAGCCACTCTAGCTACTTGGCAAGCAACATGTCGAATTTAGCTTCTAATCCTGAACACAATGCCACAAAATCAGCCTATGAACATTGCTTCCTGCACTGTTCTGATGCAAAGACGGCGCTAAATTCAGCAGCTTTGGAGCTAAAGAATGGCAGCTATGATAGCGCTGAACTGTCCTTGCGCGAAGCAGCGCTATATCAAGRCACATGCCGATACGAGTTTGTGAGTTCAAATGAGACTTATGTGCCACCTAATGTTTACTATGATCTGARGGTCTTTGATATACTTACTGTGGCTGCCTTTAGAATTA
		</sequence>
		<sequence>
			<taxon idref="247PSPP588"/>
			CAGGATTAGAAGCTAAATTCGACATGTTGATTGCCAACATCATCATCGACTGTTTGATCAGCCACTCAAGCTACTTGGCAAGCAACATGTCGAATTTAGCTTCTAATCCTGCACAGAATGCCACAAAATCAGCCTATGAACAATGCTTCCTGCACTGTTCTGATGCAAAGAAGGCACTAAATTCTGCAGCTTCGGAGCTAAATAATGGCAGCTATGATAGCGCTGAACTGTCCTTGCGCGAAGCAGCGTTGGATCAAGGATCGTGCCGATATGAGTTTGTGAGTTCAAATGAGACTTATGTGCCGCCTAATGTCTATTATGATCTGAATGTCTTTGATATACTTACTGTGGCTGCCTTTAGAATTA
		</sequence>
		<sequence>
			<taxon idref="267VSYLVDV"/>
			CAGGATTAGAACCTAAATTCGACATGTTGATTGCCAACATCATCATCGACTGTTTGATGAGCCACTCTAGCTACTTGGCAAGCAACATGTCGAATTTAGGTTCTAATCCTGAACACAATGCCACAAAATCAGCCTATGAACATTGCTTCCTGCACTGTTCTGATGCAAAGAAGGCGCTAAATTCAGCAGCTTTGGAGCTAAAGAATGGCAGCTATGATAGCGCTGAACTGTCCTTGCGCGAAGCAGCGCTATATCAAGGCACATGCCGATACGAGTTTGTGAGTTCAAATGAGACTTATGTGCCACCTAATGTTTACTATGATCTGAAGGTCTTTGATATACTTACTGTGGCTGCCTTTAGAATTA
		</sequence>
		<sequence>
			<taxon idref="271VTILIDV"/>
			CAGGATTAGAASCTAAATTCGACATGTTGATTGCCAACATCATCATCGACTGTTTGATGAGCCACTCTAGCTACTTGGCAAGCAACATGTCGAATTTAGSTTCTAATCCTGAACACAATGCCACAAAATCAGCCTATGAACATTGCTTCCTGCACTGTTCTGATGCAAAGAMGGCGCTAAATTCAGCAGCTTTGGAGCTAAAGAATGGCAGCTATGATAGCGCTGAACTGTCCTTGCGCGAAGCAGCGCTATATCAAGGCACATGCCGATAYGAGTTTGTGAGTTCAAAYGAGACTTATGTGCCRCCTAATGTTTACTATGATCTGAAGGTCTTTGATATACTWACTGTGGCTGCCTTTAGAATTA
		</sequence>
		<sequence>
			<taxon idref="276VTRELDV"/>
			CAGGATTAGAAGCTAAATTCGACATGTTGATTGCCAACATCATCATCGACTGTTTGATGAGCCACTCTAGCTACTTGGCAAGCAACATGTCGAATTTAGCTTCTAATCCTGAACACAATGCCACAAAATCAGCCTATGAACATTGCTTCCTGCACTGTTCTGATGCAAAGACGGCGCTAAATTCAGCAGCTTTGGAGCTAAAGAATGGCAGCTATGATAGCGCTGAACTGTCCTTGCGCGAAGCAGCGCTATATCAAGGCACATGCCGATACGAGTTTGTGAGTTCAAATGAGAYTTATGTGCCACCTAATGTTTACTATGATCTGAAGGTCTTTGATATACTTACTGTGGCTGCCTTTAGAATTA
		</sequence>
		<sequence>
			<taxon idref="287VVINICH"/>
			CAGGATTAGAACCTAAATTCGACATGTTGATTGCCAACATCATCATCGACTGTTTGATGAGCCACTCTAGCTACTTGGCAAGCAACATGTCGAATTTAGGTTCTAATCCTGAACACAATGCCACAAAATCAGCCTATGAACATTGCTTCCTGCACTGTTCTGATGCAAAGAAGGCGCTAAATTCAGCAGCTTTGGAGCTAAAGAATGGCAGCTATGATAGCGCTGAACTGTCCTTGCGCGAAGCAGCGCTATATCAAGGCACATGCCGATACGAGTTTGTGAGTTCAAATGAGACTTATGTGCCACCTAATGTTTACTATGATCTGAAGGTCTTTGATATACTTACTGTGGCTGCCTTTAGAATTA
		</sequence>
		<sequence>
			<taxon idref="301VVULPDV"/>
			CAGGATTAGAAGCTAAATTCGACATGTTGATTGCCAACATCATCATCGACTGTTTGATGAGCCACTCTAGCTACTTGGCAAGCAACATGTCGAATTTAGCTTCTAATCCTGAACACAATGCCACAAAATCAGCCTATGAACATTGCTTCCTGCACTGTTCTGATGCAAAGACGGTGCTAAATTCAGCAGCTTTGGAGCTAAAGAATGGCAGCTATGATAGCGCTGAACTGTCCTTGCGCGAAGCAGCGCTATATCAAGGCACATGCCGATAYGAGTTTGTGAGTTCAAAYGAGACTTATGTGCCRCCTAATGTTTACTATGATCTGAAGGTCTTTGATATACTWACTGTGGCTGCCTTTAGAATTA
		</sequence>
		<sequence>
			<taxon idref="304VWELSWA"/>
			CAGGATTAGAAGCTAAATTCGACATGTTGATTGCCAACATCATCATCGACTGTTTGATGAGCCACTCTAGCTACTTRGCAAGCAACATGTCGAATTTAGCTTCTAATCCTGAACACAATGCCACAAAATCAGCCTATGAACATTGCTTCCTGCACTGTTCTGATGCAAAGAMGGCGCTAAATTCAGCAGCTTTGGAGCTAAAGAATGGCAGCTATGATAGCGCTGAACTGTCCTTGCGCGAAGCAGCGCTATATCAAGGCACATGCCGATACGAGTTTGTGAGTTCAAAYGAGACTTATGTGCCRCCTAATGTTTACTATGATCTGARGGTCTTYGATATACTWACTGTGGCTGCCTTTAGAATTA
		</sequence>
		<sequence>
			<taxon idref="309VYENSYA"/>
			CAGGATTAGAAGCTAAATTCGACATGTTGATTGCCAACATCATCATCGACTGTTTRATGAGCCACTCTAGCTACTTGGCAAGCAACATGTCGAATTTAGCTTCTAATCCTGAACACAATGCCACAAAATCAGCCTATGAACATTGCTTCCTGCACTGTTCTGATGCAAAGACGGCGCTAAATTCAGCAGCTTTGGAGCTAAAGAATGGCAGCTATGATAGCGCTGAACTGTCCTTGCGCRAAGCAGCGCTATATCAAGGCACATGCCGATACGAGTTTGTGAGTTCAAATGAGACTTATGTGCCRCCTAATGTTTACTATGATCTGAAGGTCTTTGATATACTTACTGTGGCTGCCTTTAGAATTA
		</sequence>
	</alignment>

	<!-- The sequence alignment (each sequence refers to a taxon above).         -->
	<!-- ntax=53 nchar=294                                                       -->
	<alignment id="alignment13" dataType="nucleotide">
		<sequence>
			<taxon idref="002VACER58"/>
			TCAAGGGTCCTGAACTTGTGGACAACTGCTCCAGGCATGCAGTTCTACACTGCAAACTATGTGAATGGAGTTGCTGGAAAAGATGGAGCTGTTTATGGAAAGCATTCAGGGCTCTGCTTGGAGACACAGGGATACCCAAACGCCATTAACCAGCCAAACTTCCCGTCCATTGTTGTCCAGCCAGGGGAGAAGTATCAACACACCATGTTGTTTGAGTTCTCCGTTGAGTGAAGGAGCAGATATA-TTTAAGAAAAGTCTGCTCTGTTTTTGGTTTTCAATGGCTGTGAGACCAA
		</sequence>
		<sequence>
			<taxon idref="009VADENXI"/>
			TCAAGGGTCCTGAACTTGTGGACAACTGCTCCAGGCATGCAGTTCTACACTGCAAACTATGTGAATGGAGTTGCTGGAAAAGATGGAGCTGTTTATGGAAAGCATTCAGGGCTCTGCTTGGAGACACAGGGATATCCAAACGCCATTAACCAGCCAAACTTCCCGTCCATCGTCGTCCAGCCAGGGGAGAAGTATCAACACACCATGTTGTTTGAGTTCTCCGTTGAGTGAAGGAGCAGATATA-TTTGAGAAAAGTCTGCTCTGTGTTTGGTTTTCAATGGCTGTGAGACCAA
		</sequence>
		<sequence>
			<taxon idref="011VADSTAN"/>
			TCAAGGGTCCTGAACTTGTGGACAACTGCTCCAGGCATGCAGTTCTACACTGCAAACTATGTGAATGGAGTTGCTGGAAAAGATGGAGCWGTTTATGGAAAGCATTCAGGGCTCTGCTTGGAGACACARGGATACCCAAACGCCATTAACCAGCCAAACTTCCCGTCCATYGTCGTCCAGCCAGGGGAGAAGTATCAACACACCATGTTGTTTGAGTTCTCCGTTGAGTGAAGGAGCAGATATA-TTTGAGAAAAGTCTGCTCTGTGTTTGGTTTTCAATGGCTGTGAGACCAA
		</sequence>
		<sequence>
			<taxon idref="030VAESTAR"/>
			TCAAGGGTCCTGAACTTGTGGACAACTGCTCCAGGCATGCAGTTCTACACTGCAAACTATGTGAATGGAGTTGCTGGAAAAGATGGAGCTGTTTATGGAAAGCATTCAGGGCTCTGCTTGGAGACACAGGGATACCCAAACGCCATTAACCAGCCAAACTTCCCRTCSATYGTCGTCCAGCCAGGKGAGAAGTATCAACAYAYCATGTTGTTTGAGTTCTCCGTTGAGTGAAGGRGCAGATATA-TTTGAGAAAAGTCTGCTCTGTGTTTGGTTTTCAATGGCTGTGAGACCAA
		</sequence>
		<sequence>
			<taxon idref="033VAESTLI"/>
			TCAAGGGTCCTGAACTTGTGGACAACTGCTCCAGGCATGCAGTTCTACACTGCAAACTATGTGAATGGAGTTGCTGGAAAAGATGGAGCTGTTTATGGAAAGCATTCAGGGCTCTGCTTGGAGACACAGGGATACCCAAACGCCATTAACCAGCCAAACTTCCCRTCMATCGTCGTCCAGCCAGGKGAGAAGTATCAACAYAYCATGTTGTTTGAGTTCTCCGTTGAGTGAAGGAGCAGATMTA-TTTGAGAAAAGTCTGCTCTGTGTTTGGTTTTCAATGGCTGTGAGACCAA
		</sequence>
		<sequence>
			<taxon idref="044VAMURZU"/>
			TCAAGGGTCCTGAACTTGTGGACAACTGCTCCAGGCATGCAGTTCTACACTGCAAACTATGTGAATGGAGTTGCTGGAAAAGATGGAGCTGTTTATGGAAAGCATTCAGGGCTCTGCTTGGAGACACAGGGATACCCAAACGCCATTAACCAGCCAAACTTCCCRTCCATCGTTGTCCAGCCAGGGGAGAAGTATCAACACACCATGTTGTTTGAGTTCTCCGTTGAGTGAAGGAGCAGATATA-TTTGAGAAAAGTTTGCTCTGTTTTTGGTTTTCAATGGCTGTGAGACCAA
		</sequence>
		<sequence>
			<taxon idref="049VARIZDV"/>
			TCAAGGGTCCTGAACTTGTGGACAACTGCTCCAGGCATGCAGTTCTACACTGCAAACTATGTGAATGGAGTTGCTGGAAAAGATGGAGCTGTTTATGGAAAGCATTCAGGGCTCTGCTTGGAGACACAGGGATACCCAAACGCCATTAACCAGCCAAACTTCCCGTCCATCGTCGTCCAGCCAGGGGAGAAGTATCAACACACCATGTTGTTTGTGTTCTCCGTTGAGTAAAGGAGCAGATATA-TTTGAGAAAAGTCTGCTCTGTGTTTGGTTTTCAATGGCTGTGAGACCAA
		</sequence>
		<sequence>
			<taxon idref="052VBASHBA"/>
			TCAAGGGTCCTGAACTTGTGGACAACTGCTCCAGGCATGCAGTTCTACACTGCAAACTATGTGAATGGAGTTGCTGGAAAAGATGGAGCTGTTTATGGAAAGCATTCAGGGCTCTGCTTGGAGACACAGGGATACCCAAACGCCATTAACCAGCCAAACTTCCCGTCCATCGTCGTCCAGCCAGGGGAGAAGTATCAACACACCATGTTGTTTGAGTTCTCCGTTGAGTGAAGGAGCAGATATA-TTTGAGAAAAGTCTGCTCTGTGTTTGGTTTTCAATGGCTGTGAGACCAA
		</sequence>
		<sequence>
			<taxon idref="054VBELLME"/>
			TCAAGGGTCCTGAACTTGTGGACAACTGCTCCAGGCATGCAGTTCTACACTGCAAACTATGTGAATGGAGTTGCTGGAAAAGATGGAGCTGTTTATGGAAAGCATTCAGGGCTCTGCTTGGAGACACAGGGATACCCAAACGCCATTAACCAGCCAAACTTCCCGTCCATCGTAGTCCAGCCAGGGGAGAAGTATCAACACACCATGTTGTTTGAGTTCTCCGTTGAGTGAAGGAGCAGATATA-TTTGAGAAAAGTCTGCTCTGTGTTTGGTTTTCAATGGCTGTGAGACCAA
		</sequence>
		<sequence>
			<taxon idref="055VBETUDV"/>
			TCAAGGGTCCTGAACTTGTGGACAACTGCTCCAGGCATGCAGTTCTACACTGCAAACTATGTGAATGGAGTTGCTGGAAAAGATGGAGCTGTTTATGGAAAGCATTCAGGGCTCTGCTTGGAGACACAGGGATACCCAAACGCCATTAACCAGCCAAACTTCCCGTCCATCGTYGTCCAGCCAGGGGAGAAGYATCAACACACCATGTTGTTTGAGTTCTCCGTTGAGTGAAGGAGCAGATATA-TTTRAGAAAAGTCTGCTCTGTKTTTGGTTTTCAATGGCTGTGAGACCAA
		</sequence>
		<sequence>
			<taxon idref="057VBIFODV"/>
			TCAAGGGTCCTGAACTTGTGGACAACTGCTCCAGGCATGCAGTTCTACACTGCAAACTATGTGAATGGAGTTGCTGGAAAAGATGGAGCTGTTTATGGAAAGCATTCAGGGCTCTGCTTGGAGACACAGGGATACCCAAACGCCATTAACCAGCCAAACTTCCCATCGATCGTCGTCCAGCCAGGTGAGAAGTATCAACACATCATGTTGTTTGAGTTCTCCGTTGAGTGAAGGAGCAGATATA-TTTGAGAAAAGTCTGCTCTGTGTTTGGTTTTCAATGGCTGTGAGACCAA
		</sequence>
		<sequence>
			<taxon idref="058VBLANDV"/>
			TCAAGGGTCCTGAACTTGTGGACAACTGCTCCAGGCATGCAGTTCTACACTGCAAACTATGTGAATGGAGTTGCTGGAAAAGATGGAGCTGTTTATGGAAAGCATTCAGGGCTCTGCTTGGAGACACAGGGATACCCAAACGCCATTAACCAGCCAAACTTCCCATCGATCGTCGTCCAGCCAGGTGAGAAGTATCAACACATCATGTTGTTTGAGTTCTCCGTTGAGTGAAGGAGCAGATATA-TTTGAGAAAAGTCTGCTCTGTGTTTGGTTTTCAATGGCTGTGAGACCAA
		</sequence>
		<sequence>
			<taxon idref="059VBLOODV"/>
			TCAAGGGTCCTGAACTTGTGGACAACTGCTCCAGGCATGCAGTTCTACACTGCAAACTATGTGAATGGAGTTGCTGGAAAAGATGGAGCTGTTTATGGAAAGCATTCAGGGCTCTGCTTGGAGACACAGGGATACCCAAACGCCATTAACCAGCCAAACTTCCCGTCCATCGTYGTCCAGCCAGGGGAGAAGTATCAACACACCATGTTGTTTGWGTTCTCCGTTGAGTRAAGGAGCAGATATA-TTTRAGAAAAGTCTGCTCTGTKTTTGGTTTTCAATGGCTGTGAGACCAA
		</sequence>
		<sequence>
			<taxon idref="060ABREV58"/>
			------------------------------------------------------------------------------------------------------------------------------------------------------------------------------------------------------------------------------------------------------------------------------------------------------
		</sequence>
		<sequence>
			<taxon idref="067VCALIDV"/>
			TCAAGGGTCCTGAACTTGTGGACAACTGCTCCAGGCATGCAGTTCTACACTGCAAACTATGTGAATGGAGTTGCTGGAAAAGATGGAGCTGTTTATGGAAAGCATTCAGGGCTCTGCTTGGAGACACAGGGATACCCAAACGCCATTAACCAGCCAAACTTCCCGTCCATTGTCGTCCAGCCAGGGGAGAAGTATCAACACACCATGTTGTTTGAGTTCTCCGTTGAGTGAAGGAGCAGATATA-TTTGAGAAAAGTCTGCTCTGTGTTTGGTTTTCAATGGCTGTGAGACCAA
		</sequence>
		<sequence>
			<taxon idref="076VCINE58"/>
			TCAAGGGTCCTGAACTTGTGGACAACTGCTCCAGGCATGCAGTTCTACACTGCAAACTATGTGAATGGAGTTGCTGGAAAAGATGGAGCTGTTTATGGAAAGCATTCAGGGCTCTGCTTGGAGACACAGGGATACCCAAACGCCATTAACCAGCCAAACTTCCCATCGATCGTCGTCCAGCCAGGTGAGAAGTATCAACACATCATGTTGTTTGAGTTCTCCGTTGAGTGAAGGAGCAGATATA-TTTGAGAAAAGTCTGCTCTGTGTTTGGTTTTCAATGGCTGTGAGACCAA
		</sequence>
		<sequence>
			<taxon idref="088VCINEHE"/>
			TCAAGGGTCCTGAACTTGTGGACAACTGCTCCAGGCATGCAGTTCTACACTGCAAACTAYGTGAATGGAGTTGCTGGAAAAGATGGAGCTGTTTATGGAAAGCATTCAGGGCTCTGCTTGGAGACACAGGGATWCCCAAACGCCATTAACCAGCCAAACTTCCCATCGATSGTCGTCCAGCCAGGTGAGAAGTATCAACACATCATGTTGTTTGAGTTCTCCGTTGAGTGAAGGAGCAGATATA-TTTGAGAAAAGTCTGCTCTGTGTTTGGTTTTCAATGGCTGTGAGACCAA
		</sequence>
		<sequence>
			<taxon idref="096LCOCCHi"/>
			------------------------------------------------------------------------------------------------------------------------------------------------------------------------------------------------------------------------------------------------------------------------------------------------------
		</sequence>
		<sequence>
			<taxon idref="097VCOIG58"/>
			TCAAGGGTCCTGAACTTGTGGACAACTGCTCCAGGCATGCAGTTCTACACTGCAAACTATGTGAATGGAGTTGCTGGAAAAGATGGAGCTGTTTATGGAAAGCATTCAGGGCTCTGCTTGGAGACACAGGGATACCCAAACGCCATTAACCAGCCAAACTTCCCGTCCATYGTYGTCCAGCCAGGGGAGAAGTATCAACACACCATGTTGTTTGAGTTCTCCGTTGAGTGAAGGAGCAGATATA-TTTGAGAAAAGTCTGCTCTGTGTTTGGTTTTCAATGGCTGTGAGACCAA
		</sequence>
		<sequence>
			<taxon idref="106VDAVITA"/>
			TCAAGGGTCCTGAACTTGTGGACAACTGCTCCAGGCATGCAGTTCTACACTGCAAACTATGTGAATGGAGTWGCKGGAAAAGATGGAGCTGTTTATGGAAAGCATTCAGGGCTCTGCTTGGAGACACAGGGATACCCAAACGCCATTAACCAGCCAAACTTCCCGTCCATCGTCGTCCAGCCAGGGGAGAAGTATCAACACACCATGTTGTTTGAGTTCTCCGTTGAGTGAAGGAGCAGATATA-TTTGAGAAAAGTCTGCTCTGTGTTTGGTTTTCAATGGCTGTGAGACCAA
		</sequence>
		<sequence>
			<taxon idref="110VFICIDV"/>
			TCAAGGGTCCTGAACTTGTGGACAACTGCTCCAGGCATGCAGTTYTACACTGCAAACTATGTGAATGGAGTTGCTGGAAAAGATGGAGCTGTTTATGGAAAGCATTCAGGGCTCTGCTTGGAGACACAGGGATACCCAAACGCCATTAACCAGCCAAACTTCCCGTCCATTGTCGTCCAGCCAGGGGAGAAGTATCAACACACCATGTTGTTTGAGTTCTCCGTTGAGTGAAGGAGCAGATATA-TTTGAGAAAAGTCTGCTCTGTGTTTGGTTTTCAATGGCTGTGAGACCAA
		</sequence>
		<sequence>
			<taxon idref="111VFLEXDV"/>
			TCAAGGGTCCTGAACTTGTGGACAACTGCTCCAGGCATGCAGTTCTACACTGCAAACTATGTGAATGGAGTTGCTGGAAAAGATGGAGCTGTTTATGGAAAGCATTCAGGGCTCTGCTTGGAGACACAGGGATACCCAAACGCCATTAACCAGCCAAACTTCCCGTCCATCGTYGTCCAGCCAGGGGAGAAGTATCAACACACCATGTTGTTTGAGTTCTCCGTTGAGTGAAGGAGCAGATATA-TTTGAGAAAAGTCTGCTCTGTKTTTGGTTTTCAATGGCTGTGAGACCAA
		</sequence>
		<sequence>
			<taxon idref="114VGIRDDV"/>
			TCAAGGGTCCTGAACTTGTGGACAACTGCTCCAGGCATGCAGTTCTACACTGCAAACTATGTGAATGGAGTTGCTGGAAAAGATGGAGCTGTTTATGGAAAGCATTCAGGGCTCTGCTTGGAGACACAGGGATACCCAAACGCCATTAACCAGCCAAACTTCCCGTCCATCGTCGTCCAGCCAGGGGAGAAGTATCAACACACCATGTTGTTTGTGTTCTCCGTTGAGTAAAGGAGCAGATATA-TTTGAGAAAAGTCTGCTCTGTGTTTGGTTTTCAATGGCTGTGAGACCAA
		</sequence>
		<sequence>
			<taxon idref="117VHANCLI"/>
			TCAAGGGTCCTGAACTTGTGGACAACTGCTCCAGGCATGCAGTTCTACACTGCAAACTATGTGAATGGAGTTGCTGGAAAAGATGGAGCTGTTTATGGAAAGCATTCAGGGCTCTGCTTGGAGACACAGGGATACCCAAACGCCATTAACCAGCCAAACTTCCCGTCCATCGTCGTCCAGCCAGGGGAGAAGTATCAACACACCATGTTGTTTGAGTTCTCCGTTGAGTGAAGGAGCAGATATA-TTTGAGAAAAGTCTGCTCTGTGTTTGGTTTTCAATGGCTGTGAGACCAA
		</sequence>
		<sequence>
			<taxon idref="127VJACQDV"/>
			TCAAGGGTCCTGAACTTGTGGACAACTGCTCCAGGCATGCAGTTCTACACTGCAAACTATGTGAATGGAGTTGCTGGAAAAGATGGAGCTGTTTATGGAAAGCATTCAGGGCTCTGCTTGGAGACACAGGGATACCCAAACGCCATTAACCAGCCAAACTTCCCGTCCATCGTCGTCCAGCCAGGGGAGAAGTATCAACACACCATGTTGTTTGAGTTCTCCGTTGAGTGAAGGAGCAGATATA-TTTGAGAAAAGTCTGCTCTGTGTTTGGTTTTCAATGGCTGTGAGACCAA
		</sequence>
		<sequence>
			<taxon idref="129CJAPOP6"/>
			------------------------------------------------------------------------------------------------------------------------------------------------------------------------------------------------------------------------------------------------------------------------------------------------------
		</sequence>
		<sequence>
			<taxon idref="134VLABR58"/>
			TCAAGGGTCCTGAACTTGTGGACAACTGCTCCAGGCATGCAGTTCTACACTGCAAACTATGTGAATGGAGTTGCTGGAAAAGATGGAGCTGTTTATGGAAAGCATTCAGGGCTCTGCTTGGAGACACAGGGATACCCAAACGCCATTAACCAGCCAAACTTCCCRTCMATCGTCGTCCAGCCAGGKGAGAAGTATCAACAYAYCATGTTGTTTGAGTTCTCCGTTGAGTGAAGGAGCAGATMTA-TTTGAGAAAAGTCTGCTCTGTGTTTGGTTTTCAATGGCTGTGAGACCAA
		</sequence>
		<sequence>
			<taxon idref="138VLIUBLA"/>
			TCAAGGGTCCTGAACTTGTGGACAACTGCTCCAGGCATGCAGTTCTACACTGCAAACTATGTGAATGGAGTTGCTGGAAAAGATGGAGCWGTTTATGGAAAGCATTCAGGGCTCTGCTTGGAGACACAGGGATACCCAAACGCCATTAACCAGCCAAACTTCCCGTCCATCGTCGTCCAGCCAGGGGAGAAGTATCAACACACCATGTTGTTTGAGTTCTCCGTTGAGTGAAGGAGCAGATATA-TTTGAGAAAAGTCTGCTCTGTGTTTGGTTTTCAATGGCTGTGAGACCAA
		</sequence>
		<sequence>
			<taxon idref="145VMONTDV"/>
			TCAAGGGTCCTGAACTTGTGGACAACTGCTCCAGGCATGCAGTTCTACACTGCAAACTATGTGAATGGAGTTGCTGGAAAAGATGGAGCTGTTTATGGAAAGCATTCAGGGCTCTGCTTGGAGACACAGGGATWCCCAAACGCCATTAACCAGCCAAACTTCCCRTCSATCGTCGTCCAGCCAGGKGAGAAGTATCAACACAYCATGTTGTTTGAGTTCTCCGTTGAGTGAAGGAGCAGATATA-TTTGAGAAAAGTCTGCTCTGTGTTTGGTTTTCAATGGCTGTGAGACCAA
		</sequence>
		<sequence>
			<taxon idref="150VMUSTDV"/>
			TCAAGGGTCCTGAACTTGTGGACAACTGCTCCAGGCATGCAGTTCTACACTGCAAACTATGTGAATGGAGTTGCTGGAAAAGATGGAGCTGTTTATGGAAAGCATTCAGGGCTCTGCTTGGAGACACAGGCATACCCAAACGCCATTAACCAGCCAAACTTCCCATCGATTGTCGTCCAGCCAGGTGAGAAGTATCAACACATCATGTTGTTTGAGTTCTCCGTTGAGTGAAGGAGCAGATATA-TTTGAGAAAAGTCCGCTCTGTGTTT-----TCAATGGCTGTGAGACCAA
		</sequence>
		<sequence>
			<taxon idref="151VNESBDV"/>
			TCAAGGGTCCTGAACTTGTGGACAACTGCTCCAGGCATGCAGTTCTACACTGCAAACTATGTGAATGGAGTTGCTGGAAAAGATGGAGCTGTTTATGGAAAGCATTCAGGGCTCTGCTTGGAGACACAGGGATACCCAAACGCCATTAACCAGCCAAACTTCCCATCGATCGTCGTCCAGCCAGGTGAGAAGTATCAACACATCATGTTGTTTGAGTTCTCCGTTGAGTGAAGGAGCAGATATA-TTTGAGAAAAGTCTGCTCTGTGTTTGGTTTTCAATGGCTGTGAGACCAA
		</sequence>
		<sequence>
			<taxon idref="155VPALMDV"/>
			TCAAGGGTCCTGAACTTGTGGACAACTGCTCCAGGCATGCAGTTCTACACTGCAAACTAYGTGAATGGAGTTGCTGGAAAAGATGGAGCTGTTTATGGAAAGCATTCAGGGCTCTGCTTGGAGACACAGGGATACCCAAACGCCATTAACCAGCCAAACTTCCCATCGATCGTCGTCCAGCCAGGTGAGAAGTATCAACACATCATGTTGTTTGAGTTCTCCGTTGAGTGAAGGAGCAGATATA-TTTGAGAAAAGTCTGCTCTGTGTTTGGTTTTCAATGGCTGTGAGACCAA
		</sequence>
		<sequence>
			<taxon idref="166VPIASGA"/>
			TCAAGGGTCCTGAACTTGTGGACAACTGCTCCAGGCATGCAGTTCTACACTGCAAACTATGTGAATGGAGTTGCTGGAAAAGATGGAGCTGTTTATGGAAAGCATTCAGGGCTCTGCTTGGAGACACAGGGATACCCAAACGCCATTAACCAGCCAAACTTCCCGTCCATCGTTGTCCAGCCAGGGGAGAAGTATCAACACACCATGTTGTTTGAGTTCTCCGTTGAGTGAAGGAGCAGATATA-TTTGAGAAAAGTCTGCTCTGTKTTTGGTTTTCAATGGCTGTGAGACCAA
		</sequence>
		<sequence>
			<taxon idref="172VPIASLI"/>
			TCAAGGGTCCTGAACTTGTGGACAACTGCTCCAGGCATGCAGTTCTACACTGCAAACTATGTGAATGGAGTTGCTGGAAAAGATGGAGCTGTTTATGGAAAGCATTCAGGGCTCTGCTTGGAGACACAGGGATACCCAAACGCCATTAACCAGCCAAACTTCCCGTCCATCGTTGTCCAGCCAGGGGAGAAGTATCAACACACCATGTTGTTTGAGTTCTCCGTTGAGTGAAGGAGCAGATATA-TTTGAGAAAAGTCTGCTCTGTKTTTGGTTTTCAATGGCTGTGAGACCAA
		</sequence>
		<sequence>
			<taxon idref="174VPOPEDV"/>
			TCAAGGGTCCTGAACTTGTGGACAACTGCTCCAGGCATGCAGTTCTACACTGCAAACTATGTGAATGGAGTTGCTGGAAAAGATGGAGCTGTTTATGGAAAGCATTCAGGGCTCTGCTTGGAGACACAGGGATACCCAAACGCCATTAACCAGCCAAACTTCCCATCRATYGTCGTCCAGCCAGGTGAGAAGTATCAACACATCATGTTGTTTGAGTTCTCCGTTGAGTGAAGGRGCAGATMTA-TTTGAGAAAAGTCTGCTCTGTGTTTGGTTTTCAATGGCTGTGAGACCAA
		</sequence>
		<sequence>
			<taxon idref="183VPSEUSH"/>
			TCAAGGGTCCTGAACTTGTGGACAACTGCTCCAGGCATGCAGTTCTACACTGCAAACTATGTGAATGGAGTTGCTGGAAAAGATGGAGCWGTTTATGGAAAGCATTCAGGGCTCTGCTTGGAGACACAGGGATACCCAAACGCCATTAACCAGCCAAACTTCCCRTCCATCGTCGTCCAGCCAGGGGAGAAGTATCAACACACCATGTTGTTTGAGTTCTCCGTTGAGTGAAGGAGCAGATATA-TTTGAGAAAAGTCTGCTCTGTGTTTGGTTTTCAATGGCTGTGAGACCAA
		</sequence>
		<sequence>
			<taxon idref="185VQINLLU"/>
			TCAAGGGTCCTGAACTTGTGGACAACTGCTCCAGGCATGCAGTTCTACACTGCAAACTATGTGAATGGAGTTGCTGGAAAAGATGGAGCTGTTTATGGAAAGCATTCAGGGCTCTGCTTGGAGACACAGGGATACCCAAACGCCATTAACCAGCCAAACTTCCCGTCCATCGTCGTCCAGCCAGGGGAGAAGTATCAACACACCATGTTGTTTGAGTTCTCCGTTGAGTGAAGGAGCAGATATA-TTTGAGAAAAGTCTGCTCTGTGTTTGGTTTTCAATGGCTGTGAGACCAA
		</sequence>
		<sequence>
			<taxon idref="191VQUINSH"/>
			TCAAGGGTCCTGAACTTGTGGACAACTGCTCCAGGCATGCAGTTCTACACTGCAAACTATGTGAATGGAGTTGCTGGAAAAGATGGAGCTGTTTATGGAAAGCATTCAGGGCTCTGCTTGGAGACACAGGGATACCCAAACGCCATTAACCAGCCAAACTTCCCGTCCATCGTCGTCCAGCCAGGGGAGAAGTATCAACACACCATGTTGTTTGAGTTCTCCGTTGAGTGAAGGAGCAGATATA-TTTGAGAAAAGTCTGCTCTGTGTTTGGTTTTCAATGGCTGTGAGACCAA
		</sequence>
		<sequence>
			<taxon idref="200VRIPA58"/>
			TCAAGGGTCCTGAACTTGTGGACAACTGCTCCAGGCATGCAGTTCTACACTGCAAACTATGTGAATGGAGTTGCTGGAAAAGATGGAGCTGTTTATGGAAAGCATTCAGGGCTCTGCTTGGAGACACAGGGATACCCAAACGCCATTAACCAGCCAAACTTCCCGTCCATTGTTGTCCAGCCAGGGGAGAAGTATCAACACACCATGTTGTTTGAGTTCTCCGTTGAGTGAAGGAGCAGATATA-TTTAAGAAAAGTCTGCTCTGTTTTTGGTTTTCAATGGCTGTGAGACCAA
		</sequence>
		<sequence>
			<taxon idref="213VROMAJI"/>
			TCAAGGGTCCTGAACTTGTGGACAACTGCTCCAGGCATGCAGTTCTACACTGCAAACTATGTGAATGGAGTTGCTGGAAAAGATGGAGCTGTTTATGGAAAGCATTCAGGGCTCTGCTTGGAGACACAGGGATACCCAAACGCCATTAACCAGCCAAACTTCCCGTCCATCGTTGTCCAGCCAGGGGAGAAGTATCAACACACCATGTTGTTTGAGTTCTCCGTTGAGTGAAGGAGCAGATATA-WTTGAGAAAAGTCTGCTCTGTGTTTGGTTTTCAATGGCTGTGAGACCAA
		</sequence>
		<sequence>
			<taxon idref="221VROTUDV"/>
			TCAAGGGTCCTGAACTTGTGGACAACTGCTCCAGGCATGCAGTTCTACACTGCAAACTATGTKAATGGAGTTGCTGGAAAAGATGGAGCTGTTTATGGAAAGCATTCAGGGCTCTGCTTGGAGACACARGGATACCCAAACGCCATTAACCAGCCAAACTTCCCGTCGATCGTYGTCCAGCCAGGTGAGAAGTATCAACACACAATGTTGTTTGAGTTCTCCGTTGAGTGAAGGGGCAGRTATA-TTTGAGAAAAGTCTGCTCTGTGTTTGGTTTTCAATGGCTGTGAGACCAA
		</sequence>
		<sequence>
			<taxon idref="224VROTUMU"/>
			TCAAGGGTCCTGAACTTGTGGACAACTGCTCCAGGCATGCAGTTCTACACTGCAAACTATGTKAATGGAGTWGCTGGAAAAGATGGAGCTGTTTATGGAAAGCATTCAGGGCTCTGCTTGGAGACACAGGGATAYCCAAACGCCATTAACCAGCCAAACTTCCCGTCGATCGTYGTCCAGCCAGGTGAGAAGTATCAACACACAATGTTGTTTGAGTTCTCCGTTGAGTGAAGGGGCAGATATA-TTTGAGAAAAGTCTGCTCTGTGTTTGGTTTTCAATGGCTGTGAGACCAA
		</sequence>
		<sequence>
			<taxon idref="229VRUPE58"/>
			TCAAGGGTCCTGAACTTGTGGACAACTGCTCCAGGCATGCAGTTCTACACTGCAAACTATGTGAATGGAGTTGCTGGAAAAGATGGAGCTGTTTATGGAAAGCATTCAGGGCTCTGCTTGGAGACACAGGGATACCCAAACGCCATTAACCAGCCAAACTTCCCGTCCATTGTTGTCCAGCCAGGGGAGAAGTATCAACACACCATGTTGTTTGAGTTCTCCGTTGAGTGAAGGAGCAGATATA-TTTAAGAAAAGTCTGCTCTGTTTTTGGTTTTCAATGGCTGTGAGACCAA
		</sequence>
		<sequence>
			<taxon idref="234VSHENME"/>
			TCAAGGGTCCTGAACTTGTGGACAACTGCTCCAGGCATGCAGTTCTACASTGCAAACTATGTGAATGGAGTTGCTGGAAAAGATRGAGCTGTTTATGGAAAGCATTCAGGGCTCTGCTTGGAGACACAGGGATACCCAAACGCCATTAACCAGCCAAACTTCCCGTCCATCGTTGTCCAGCCAGGGGAGAAGTATCAACACACCATGTTGTTTGAGTTCTCCGTTGAGTGAAGGAGCAGATATA-TTTGAGAAAAGTCTGCTCTGTKTTTGGTTTTCAATGGCTGTGAGACCAA
		</sequence>
		<sequence>
			<taxon idref="242VSHUTDV"/>
			TCAAGGGTCCTGAACTTGTGGACAACTGCTCCAGGCATGCAGTTCTACACTGCAAACTATGTGAATGGAGTTGCTGGAAAAGATGGAGCTGTTTATGGAAAGCATTCAGGGCTCTGCTTGGAGACACAGGGATACCCAAACGCCATTAACCAGCCAAACTTCCCGTCGATCATCGTCCAGCCAGGGGAGAAGTATCAACACACCATGTTGTTTGAGTTCTCCGTTGAGTGAAGGAGCAGATATA-TTTGAGAAAAGTCTGCTCTGTGTTTGGTTTTCAATGGCTGTGAGACCAA
		</sequence>
		<sequence>
			<taxon idref="247PSPP588"/>
			TCAAGGGTCCTGAACTTGTGGACAACTGCTCCAGGCATGCAATTCTACACTGCAAACTATGTGAATGGAGTTGCTGGAAAAGATGGATTGGTTTATGGAAAGCATTCAGGGCTCTGCTTGGAGACACAGGGATTCCCGAACGCCATTAACCAGCCAAACTTCCCGTCCATCGTCGTCCAGCCAGGTGAGAAGTATGAACACACCATGTTGTTTGAGTTCTCTGTCGAGTGAAGGGGCAGATATA-TTTGAGAAAAGTCTGCTCAGTGTTTGGTTTTCAATGGCTGTGAGACCAA
		</sequence>
		<sequence>
			<taxon idref="267VSYLVDV"/>
			TCAAGGGTCCTGAACTTGTGGACAACTGCTCCAGGCATGCAGTTCTACACTGCAAACTATGTGAATGGAGTTGCTGGAAAAGATGGAGCTGTTTATGGAAAGCATTCAGGGCTCTGCTTGGAGACACAGGGATACCCAAACGCCATTAACCAGCCAAACTTCCCGTCCATCGTCGTCCAGCCAGGGGAGAAGTATCAACACACCATGTTGTTTGAGTTCTCCGTTGAGTGAAGGAGCAGATATA-TTTGAGAAAAGTCTGCTCTGTGTTTGGTTTTCAATGGCTGTGAGACCAA
		</sequence>
		<sequence>
			<taxon idref="271VTILIDV"/>
			TCAAGGGTCCTGAACTTGTGGACAACTGCTCCAGGCATGCAGTTCTACACTGCAAACTATGTGAATGGAGTTGCTGGAAAAGATGGAGCTGTTTATGGAAAGCATTCAGGGCTCTGCTTGGAGACACAGGGATACCCAAACGCCATTAACCAGCCAAACTTCCCGTCCATCGTCGTCCAGCCAGGGGAGAAGTATCAACAYACCATGTTGTTTGAGTTCTCCGTTGAGTGAAGGAGCAGATATA-TTTGAGAAAAGTCTGCTCTGTGTTTGGTTTTCAATGGCTGTGAGACCAA
		</sequence>
		<sequence>
			<taxon idref="276VTRELDV"/>
			TCAAGGGTCCTGAACTTGTGGACAACTGCTCCAGGCATGCAGTTCTACACTGCAAACTATGTGAATGGAGTTGCTGGAAAAGATGGAGCTGTTTATGGAAAGCATTCAGGGCTCTGCTTGGAGACACAGGGATACCCAAACGCCATTAACCAGCCAAACTTCCCGTCCATCGTYGTCCAGCCAGGGGAGAAGTATCAACACACCATGTTGTTTGAGTTCTCCGTTGAGTGAAGGAGCAGATATA-TTTGAGAAAAGTCTGCTCTGTKTTTGGTTTTCAATGGCTGTGAGACCAA
		</sequence>
		<sequence>
			<taxon idref="287VVINICH"/>
			TCAAGGGTCCTGAACTTGTGGACAACTGCTCCAGGCATGCAGTTCTACACTGCAAACTATGTGAATGGAGTTGCTGGAAAAGATGGAGCTGTTTATGGAAAGCATTCAGGGCTCTGCTTGGAGACACAGGGATACCCAAACGCCATTAACCAGCCAAACTTCCCGTCCATCGTCGTCCAGCCAGGGGAGAAGTATCAACACACCATGTTGTTTGAGTTCTCCGTTGAGTGAAGGAGCAGATATA-TTTGAGAAAAGTCTGCTCTGTGTTTGGTTTTCAATGGCTGTGAGACCAA
		</sequence>
		<sequence>
			<taxon idref="301VVULPDV"/>
			TCAAGGGTCCTGAACTTGTGGACAACTGCTCCAGGCATGCAGTTCTACACTGCAAACTATGTGAATGGAGTTGCTGGAAAAGATGGAGCTGTTTATGGAAAGCATTCAGGGCTCTGCTTGGAGACACAGGGATACCCAAACGCCATTAACCAGCCAAACTTCCCRTCSATYGTYGTCCAGCCAGGKGAGAAGTATCAACACAYCATGTTGTTTGAGTTCTCCGTTGAGTGAAGGRGCAGATATA-TTTRAGAAAAGTCTGMTCTGTGTTTGGTTTTCAATGGCTGTGAGACCAA
		</sequence>
		<sequence>
			<taxon idref="304VWELSWA"/>
			TCAAGGGTCCTGAACTTGTGGACAACTGCTCCAGGCATGCAGTTCTACACTGCAAACTATGTGAATGGAGTTGCTGGAAAAGATGGAGCTGTTTATGGAAAGCATTCAGGGCTCTGCTTGGAGACACAGGGATACCCAAACGCCATTAACCAGCCAAACTTCCCRTCSATYGTYGTCCAGCCAGGKGAGAAGTATCAACACAYCATGTTGTTTGAGTTCTCCGTTGAGTGAAGGAGCAGATATA-TTTRAGAAAAGTCTGCTCTGTKTTTGGTTTTCAATGGCTGTGAGACCAA
		</sequence>
		<sequence>
			<taxon idref="309VYENSYA"/>
			TCAAGGGTCCTGAACTTGTGGACAACTGCTCCAGGCATGCAGTTCTACACTGCAAACTATGTGAATGGAGTTGCTGGAAAAGATGGAGCTGTTTATGGAAAGCATTCAGGGCTCTGCTTGGAGACACAGGGATACCCAAACGCCATTAACCAGCCAAACTTCCCGTCCATYGTTGTCCAGCCAGGGGAGAAGTATCAACACACCATGTTGTTTGAGTTCTCCGTTGAGTGAAGGAGCAGATATA-TTTGAGAAAAGTYTGCTCTGTTTTTGGTTTTCAATGGCTGTGAGACCAA
		</sequence>
	</alignment>

	<!-- The sequence alignment (each sequence refers to a taxon above).         -->
	<!-- ntax=53 nchar=277                                                       -->
	<alignment id="alignment14" dataType="nucleotide">
		<sequence>
			<taxon idref="002VACER58"/>
			TGCTGATGGTGATAGCCAGATTGGAACGGTGGGATGTGTGGCTGTTGACACTCATGGAAATTTAGCAGCTGCTACTTCTACTGGTGGACTGGTTAACAAAATGGTGGGCAGGATTGGGGACACACCCATTGTAGGTGCAGGGAACTATGCGAACAGCCTGTGTGCAGTCTCYGCCACAGGAAAAGGYGAAGCAATAATACGTGGTACTGTTGCAAGAGATGTGGCAGCACTCATGGAGTACAAAGGGCTTTCGCTCGAGGAAGCAGCAGCGTATGTA
		</sequence>
		<sequence>
			<taxon idref="009VADENXI"/>
			TGCTGATGGTGATAGCCAGATTGGAACGGTGGGATGTGTGGCTGTTGACACTCRTGGAAATTTAGCAGCTGCTACTTCTACTGGTGGACTGGTTAACAAAATGGTGGGCAGGATTGGGGACACACCCATTGTAGGTGCAGGGAACTATGCTAACAGCCTGTGTGCAGTCTCTGCCACAGGAAAAGGCGAAGCAATAATACGTGGTACTGTTGCAAGAGATGTGGCAGCACTCATGGAGTACAAAGGGCTTTCGCTCGAGGAAGCAGCAGCGTATGTA
		</sequence>
		<sequence>
			<taxon idref="011VADSTAN"/>
			TGCTGATGGTGATAGCCAGATTGGAACGGTGGGATGTGTGGCTGTTGACACTCATGGAAATTTAGCAGCTGCTACTTCTACTGGTGGACTGGTTAACAAAATGGTGGGCAGGATTGGGGACACACCCATTGTAGGTGCAGGGAACTATGCGAACAGCCTGTGTGCAGTCTCTGCCACAGGAAAAGGCGAAGCAATAATACGTGGTACTGTTGCAAGAGATGTGGCAGCACTCATGGAGTACAAAGGGCTTTCGCTCGAGGAAGCAGCAGCGTATGTA
		</sequence>
		<sequence>
			<taxon idref="030VAESTAR"/>
			TGCTGATGGTGATAGCCAGATTGGAACRGTGGGATGTGTGGCTGTTGACACTCATGGAAATTTAGCAGCTGCTACTTCTACTGGTGGACTGGTTAACAAAATGGTGGGCAGGATTGGGGACACACCCATTGTAGGTGCAGGGAACTATGCGAACAGCCTGTGTGCAGTCTCTGCCACWGGAAAAGGYGAAGCAATAATACGTGGTACYGTTGCAAGAGATGTGGCAGCACTCATGGAGTACAAAGGGCTTTCRCTCGAGGAAGCAGCAGCGTATGTA
		</sequence>
		<sequence>
			<taxon idref="033VAESTLI"/>
			TGCTGATGGTGATAGCCAGATTGGAACGGTGGGATGTGTGGCTGTTGAYACTSATGGAAATTTAGCAGCTGCTACTTCTACTGGTGGACTGGTTAACAAAATGGTGGGCAGGATTGGGGACACACCCATTGTAGGTGCAGGGAACTATGCGAACAGCCTGTGTGCAGTCTCTGCCACAGGAAAAGGCGAAGCAATAATACGTGGTACYGTTGCAAGAGATGTGGCAGCACTCATGGAGTACAAAGGGCTTTCGCTCGAGGAAGCAGCAGCGTATGTA
		</sequence>
		<sequence>
			<taxon idref="044VAMURZU"/>
			TGCTGATGGTGATAGCCAGATTGGAACGGTGGGATGTGTGGCTGTTGACACTCATGGAAATTTAGCAGCTGCTACTTCTACTGGTGGACTGGTTAACAAAATGGTGGGCAGGATTGGGGACACACCCATTGTAGGTGCAGGGAACTATGCGAACAGCCTGTGTGCAGTCTCTGCCACAGGAAAAGGCGAAGCAATAATACGTGGTACTGTTGCAAGAGATGTGGCAGCACTCATGGAGTACAAAGGGCTTTCGCTCGAGGAAGCAGCAGCGTATGTA
		</sequence>
		<sequence>
			<taxon idref="049VARIZDV"/>
			TGCTGATGGTGATAGCCAGATTGGAACGGTGGGATGTGTGGCTGTTGACACTCATGGAAATTTAGCAGCTGCTACTTCTACTGGTGGACTGGTTAACAAAATGGTGGGCAGGATTGGGGACACACCCATTGTAGGTGCAGGGAACTATGCGAACAGCCTGTGTGCAGTCTCTGCCACAGGAAAAGGYGAAGCAATAATACGTGGTACTGTTGCAAGAGATGTGGCAGCACTCATGGAGTACAAAGGGCTTTCRCTCGAGGAAGCAGCAGCGTATGTA
		</sequence>
		<sequence>
			<taxon idref="052VBASHBA"/>
			TGCTGATGGTGATAGCCAGATTGGAACGGTGGGATGTGTGGYTGTTGACACTCATGGAAATTTAGCAGCTGCTACTTCTACTGGTGGAMTGGTTAACAAAATGGTGGGCAGGATTGGGGACACACCCATTGTAGGTGCAGGGAACTATGCGAACAGCCTGTGTGCAGTCTCTGCCACWGGAAAAGGYGAAGCAATAATACGTGGTACTGTTGCAAGAGATGTGGCAGCACTCATGGAGTACAAAGGGCTTTCGCTCGAGGAAGCAGCAGCGTATGTA
		</sequence>
		<sequence>
			<taxon idref="054VBELLME"/>
			TGCTGATGGTGATAGCCAGATTGGAACGGTGGGATGTGTGGYTGTTGACACTCATGGAAATTTAGCAGCTGCTACTTCTACTGGTGGACTGGTTAACAAAATGGTGGGCAGGATTGGGGACACACCCATTGTAGGTGCAGGGAACTATGCGAACAGCCTGTGTGCAGTCTCTGCCACAGGAAAAGGCGAAGCAATAATACGTGGTACTGTTGCAAGAGATGTGGCAGCACTCATGGAGTACAAAGGGCTTTCGCTCGAGGAAGCAGCAGCGTATGTA
		</sequence>
		<sequence>
			<taxon idref="055VBETUDV"/>
			TGCTGATGGTGATAGCCAGATTGGAACGGTGGGATGTGTGGCTGTTGACACTCATGGAAATTTAGCAGCTGCTACTTCTACTGGTGGACTGGTTAACAAAATGGTGGGCAGGATTGGGGACACACCCATTGTAGGTGCAGGGAACTATGCGAACAGCCTGTGTGCAGTCTCTGCCACAGGAAAAGGYGAAGCAATAATACGTGGTACTGTTGCAAGAGATGTGGCAGCACTCATGGAGTACAAAGGGCTTTCGCTCGAGGAAGCAGCAGCGTATGTA
		</sequence>
		<sequence>
			<taxon idref="057VBIFODV"/>
			TGCTGATGGTGATAGCCAGATTGGAACGGTGGGATGTGTGGCTGTTGACACTCATGGAAATTTAGCAGCTGCTACTTCTACTGGTGGACTGGTTAACAAAATGGTGGGCAGGATTGGGGACACACCCATTGTAGGTGCAGGGAACTATGCGAACAGCCTGTGTGCAGTCTCTGCCACAGGAAAAGGCGAAGCAATAATACGTGGTACCGTTGCAAGAGATGTGGCAGCACTCATGGAGTACAAAGGGCTTTCGCTCGAGGAAGCAGCAGCGTATGTA
		</sequence>
		<sequence>
			<taxon idref="058VBLANDV"/>
			TGCTGATGGTGATAGCCAGATTGGAACGGTGGGATGTGTGGCTGTTGACACTCATGGAAATTTAGCAGCTGCTACTTCTACTGGTGGACTGGTTAACAAAATGGTGGGCAGGATTGGGGACACACCCATTGTAGGTGCAGGGAAYTATGCGAACAGCCTGTGTGCAGTCTCTGCCACAGGAAAAGGCGAAGCAATAATACGTGGTACTGTTGCAAGAGATGTGGCAGCACTCATGGAGTACAAAGGGCTTTCGCTCGAGGAAGCAGCAGCGTATGTA
		</sequence>
		<sequence>
			<taxon idref="059VBLOODV"/>
			TGCTGATGGTGATAGCCAGATTGGAACGGTGGGATGTGTGGCTGTTGACACTCATGGAAATTTAGCAGCTGCTACTTCTACTGGTGGACTGGTTAACAAAATGGTGGGCAGGATTGGGGACACACCCATTGTAGGTGCAGGGAACTATGCGAACAGCCTGTGTGCAGTCTCTGCCACAGGAAAAGGCGAAGCAATAATACGTGGTACTGTTGCAAGAGATGTGGCAGCACTCATGGAGTACAAAGGGCTTTCGCTCGAGGAAGCAGCAGCGTATGTA
		</sequence>
		<sequence>
			<taxon idref="060ABREV58"/>
			TGCTGATGGTGATAGCCAGATTGGAACGRTGGGATGTGTGGYYGTTGACACTCATGGAAAYTYAGYTGCTGCTACTTCTACCGGTGGATTGGTTAACAAAATGGTGGGGAGGATTGGGGACACACCCATTGTAGGTGCARGGAACTATGCCAACAGCYTGTGTGCAGTCTCTGCCAYAGGAAAAGGYGAAGCAATAATACGTGGTACTRTTGCAAGAGATGTGGCAGCTCTCATGGAGTRCAAAGGGCTTTCACTCGAGGAAGCAGCAGCGTATGTA
		</sequence>
		<sequence>
			<taxon idref="067VCALIDV"/>
			TGCTGATGGTGATAGCCAGATTGGAACGGTGGGATGTGTGGCTGTTGACACTCATGGAAATTTAGCAGCTGCTACTTCTACTGGTGGACTGGTTAACAAAATGGTGGGCAGGATTGGGGACACACCCATTGTAGGTGCAGGGAACTATGCGAACAGCCTGTGTGCAGTCTCTGCCACAGGAAAAGGCGAAGCAATAATACGTGGTACTGTTGCAAGAGATGTGGCAGCACTCATGGAGTACAAAGGGCTTTCGCTCGAGGAAGCAGCAGCGTATGTA
		</sequence>
		<sequence>
			<taxon idref="076VCINE58"/>
			TGCTGATGGTGATAGCCAGATTGGAACGGTGGGATGTGTGGCTGTTGACACTMATGGAAATTTAGCAGCTGCTACTTCTACTGGTGGACTGGTTAACAAAATGGTGGGCAGGATTGGGGACACACCCATTGTAGGTGCAGGGAACTATGCRAACAGCCTGTGTGCAGTCTCTGCCACAGGAAAAGGYGAAGCAATAATACGTGGTACTGTTGCAAGAGATGTGGCAGCACTCATGGAGTACAAAGGGCTTTCGCTCGAGGAAGCAGCAGCGTATGTA
		</sequence>
		<sequence>
			<taxon idref="088VCINEHE"/>
			TGCTGATGGTGATAGCCAGATTGGAACGGTGGGATGTGTGGCTGTTGACACTMATGGAAATTTAGCAGCTGCTACTTCTACTGGTGGACTGGTTAACAAAATGGTGGGCAGGATTGGGGACACACCCATTGTAGGTGCAGGGAACTATGCRAACAGCCTGTGTGCAGTCTCTGCCACAGGAAAAGGYGAAGCAATAATACGTGGTACTGTTGCAAGAGATGTGGCAGCACTCATGGAGTACAAAGGGCTTTCGCTCGAGGAAGCAGCAGCGTATGTA
		</sequence>
		<sequence>
			<taxon idref="096LCOCCHi"/>
			-------------------------------------------------------------------------------------------------------------------------------------------------------------------------------------------------------------------------------------------------------------------------------------
		</sequence>
		<sequence>
			<taxon idref="097VCOIG58"/>
			TGCTGATGGTGATAGCCAGATTGGAACGGTGGGATGTGTGGCTGTTGACACTCATGGAAATTTAGCAGCTGCTACTTCTACTGGTGGACTGGTTAACAAAATGGTGGGCAGGATTGGGGACACACCCATTGTAGGTGCAGGGAACTATGCGAACAGCCTGTGTGCAGTCTCTGCCACAGGAAAAGGYGAAGCAATAATACGTGGTACTGTTGCAAGAGATGTGGCAGCACTCATGGAGTACAAAGGGCTTTCGCTCGAGGAARCAGCAGCGTATGTA
		</sequence>
		<sequence>
			<taxon idref="106VDAVITA"/>
			TGCTGATGGTGATAGCCAGATTGGAACGGTGGGATGTGTGGCTGTTGACACTCATGGAAATTTAGCAGCTGCTACTTCTACTGGTGGACTGGTTAACAAAATGGTGGGCAGGATTGGGGACACACCCATTGTAGGTGCAGGGAACTATGCRAACAGCCTGTGTGCAGTCTCTGCCACAGGAAAAGGCGAAGCAATAATACGTGGTACTGTTGCAAGAGATGTGGCAGCACTCATGGAGTACAAAGGGCTTTCGCTCGAGGAAGCAGCAGCGTATGTA
		</sequence>
		<sequence>
			<taxon idref="110VFICIDV"/>
			TGCTGATGGTGATAGCCAGATTGGAACGGTGGGATGTGTGGCTGTTGACACTCATGGAAATTTAGCAGCTGCTACTTCTACTGGTGGACTGGTTAACAAAATGGTGGGCAGGATTGGGGACACACCCATTGTAGGTGCAGGGAACTATGCGAACAGCCTGTGTGCAGTCTCTGCCACAGGAAAAGGCGAAGCAATAATACGTGGTACTGTTGCAAGAGATGTGGCAGCACTCATGGAGTACAAAGGGCTTTCGCTCGAGGAAGCAGCAGCGTATGTA
		</sequence>
		<sequence>
			<taxon idref="111VFLEXDV"/>
			TGCTGATGGTGATAGCCAGATTGGAACGGTGGGATGTGTGGCTGTTGACACTCATGGAAATTTAGCAGCTGCTACTTCTACTGGTGGACTGGTTAACAAAATGGTGGGCAGGATTGGGGACACACCCATTGTAGGTGCAGGGAACTATGCGAACAGCCTGTGTGCAGTCTCTGCCACAGGAAAAGGYGAAGCAATAATACGTGGTACTGTTGCAAGAGATGTGGCAGCACTCATGGAGTACARAGGGCTTTCRCTCGAGGAARCAGCAGCGTATGTA
		</sequence>
		<sequence>
			<taxon idref="114VGIRDDV"/>
			TGCTGATGGTGATAGCCAGATTGGAACGGTGGGATGTGTGGCTGTTGACACTCATGGAAATTTAGCAGCTGCTACTTCTACTGGTGGACTGGTTAACAAAATGGTGGGCAGGATTGGGGACACACCCATTGTAGGTGCAGGGAAYTATGCGAACAGCCTGTGTGCAGTCTCTGCCACAGGAAAAGGYGAAGCAATAATACGTGGTACTGTTGCAAGAGATGTGGCAGCACTCATGGAGTACAAAGGGCTTTCRCTCGAGGAAGCAGCAGCGTATGTA
		</sequence>
		<sequence>
			<taxon idref="117VHANCLI"/>
			TGCTGATGGTGATAGCCAGATTGGAACGGTGGGATGTGTGGCTGTTGACACTCATGGAAATTTAGCAGCTGCTACTTCTACTGGTGGACTGGTTAACAAAATGGTGGGCAGGATTGGGGACACACCCATTGTAGGTGCAGGGAACTATGCGAACAGCCTGTGTGCAGTCTCTGCCACAGGAAAAGGCGAAGCAATAATACGTGGTACTGTTGCAAGAGATGTGGCAGCACTCATGGAGTACAAAGGGCTTTCGCTCGAGGAAGCAGCAGCGTATGTA
		</sequence>
		<sequence>
			<taxon idref="127VJACQDV"/>
			TGCTGATGGTGATAGCCAGATTGGAACGGTGGGATGTGTGGCTGTTGACACTCRTGGAAATTTAGCAGCTGCTACTTCTACTGGTGGAMTGGTTAACAAAATGGTGGGCAGGATTGGGGACACACCCATTGTAGGTGCAGGGAACTATGCKAACAGCCTGTGTGCAGTCTCTGCCACWGGAAAAGGCGAAGCAATAATAYGTGGTACTGTTGCAAGAGATGTGGCAGCWCTCATGGAGTACAAAGGGCTTTCGCTCGAGGAARCAGCAGCGTATGTA
		</sequence>
		<sequence>
			<taxon idref="129CJAPOP6"/>
			TGCTGATGGTGATAGCCAGATTGGAACAGTGGGATGTGTGGCTGTTGATGCTCATGGAAATTTAGCTGCTGCTACTTCTACTGGTGGATTGGTTAACAAAATGGCAGGCAGAATCGGGGACACACCCATTATCGGTGCAGGGAACTATGCCAACAGCCTGTGTGCAGTCTCCGCCACCGGAAAAGGTGAAGCAATAATAAGGGGTACTGTTGCAAGAGACGTGGCGGCGCTCATGGAGTACAAAGGGCTTTCCCTCGAGGAAGCAGCAGCGTATGTA
		</sequence>
		<sequence>
			<taxon idref="134VLABR58"/>
			TGCTGATGGTGATAGCCAGATTGGAACRGTGGGATGTGTGGCTGTTGACACTCATGGAAATTTAGCAGCTGCTACTTCTACTGGTGGACTGGTTAACAAAATGGTGGGCAGGATTGGGGACACACCCATTGTAGGTGCAGGGAACTATGCGAACAGCCTGTGTGCAGTCTCTGCCACWGGAAAAGGCGAAGCAATAATACGTGGTACYGTTGCAAGAGATGTGGCAGCACTCATGGAGTACAAAGGGCTTTCGCTCGAGGAAGCAGCAGCGTATGTA
		</sequence>
		<sequence>
			<taxon idref="138VLIUBLA"/>
			TGCTGATGGTGATAGCCAGATTGGAACGGTGGGATGTGTGGCTGTTGACACTCRTGGAAATTTAGCAGCTGCTACTTCTACTGGTGGACTGGTTAACAAAATGGTGGGCAGGATTGGGGACACACCCATTGTAGGTGCAGGGAACTATGCKAACAGCCTGTGTGCAGTCTCTGCCACAGGAAAAGGCGAAGCAATAATAYGTGGTASTGTTGCAAGAGATGTGGCAGCTCTCATGGAGTACAAAGGGCTTTCGCTCGAGGAAGCAGCAGCGTATGTA
		</sequence>
		<sequence>
			<taxon idref="145VMONTDV"/>
			TGCTGATGGTGATAGCCAGATTGGAACGGTGGGATGTGTGGCTGTTGACACTCATGGAAATTTAGCAGCTGCTACTTCTACTGGTGGACTGGTTAACAAAATGGTGGGCAGGATTGGGGACACACCCATTGTAGGTGCAGGGAACTATGCGAACAGCCTGTGTGCAGTCTCTGCCACAGGAAAAGGYGAAGCAATAATACGTGGTACTGTTGCAAGAGATGTGGCAGCACTCATGGAGTACAAAGGGCTTTCGCTCGAGGAAGCAGCAGCGTATGTA
		</sequence>
		<sequence>
			<taxon idref="150VMUSTDV"/>
			TGCTGATGGTGATAGCCAGATTGGAACGGTGGGATGTGTGGCTGTTGACACTCATGGAAATTTAGCAGCTGCTACTTCTACTGGTGGACTGGTTAACAAAATGGTGGGCAGGATTGGGGACACACCCATTGTAGGTGCAGGGAACTATGCGAACAGCCTGTGTGCAGTCTCTGCCACAGGAAAAGGCGAAGCAATAATACGTGGTACTGTTGCAAGAGATGTGGCAGCACTCATGGAGTACAAAGGGCTTTCGCTTGAGGAAGCAGCAGCGTATGTA
		</sequence>
		<sequence>
			<taxon idref="151VNESBDV"/>
			TGCTGATGGTGATAGCCAGATTGGAACGGTGGGATGTGTGGCTGTTGACACTCATGGAAATTTAGCAGCTGCTACTTCTACTGGTGGACTGGTTAACAAAATGGTGGGCAGGATTGGGGACACACCCATTGTAGGTGCAGGGAACTATGCGAACAGCCTGTGTGCAGTCTCTGCCACAGGAAAAGGCGAAGCAATAATACGTGGTACTGTTGCAAGAGATGTGGCAGCACTCATGGAGTACAAAGGGCTTTCGCTCGAGGAAGCAGCAGCGTATGTA
		</sequence>
		<sequence>
			<taxon idref="155VPALMDV"/>
			TGCTGATGGTGATAGCCAGATTGGAACGGTGGGATGTGTGGCTGTTGACACTMATGGAAATTTAGCAGCTGCTACTTCTACTGGTGGACTGGTTAACAAAATGGTGGGCAGGATTGGGGACACACCCATTGTAGGTGCAGGSAACTATGCRAACAGCCTGTGTGCAGTCTCTGCCACAGGAAAAGGCGAAGCAATAATACGTGGTACTGTTGCAAGAGATGTGGCAGCACTCATGGAGTACAAAGGGCTTTCGCTCGAGGAAGCAGCAGCGTATGTA
		</sequence>
		<sequence>
			<taxon idref="166VPIASGA"/>
			TGCTGATGGTGATAGCCAGATTGGAACGGTGGGATGTGTGGCTGTTGACACTCATGGAAATTTAGCAGCTGCTACTTCTACTGGTGGACTGGTTAACAAAATGGTGGGCAGGATTGGGGACACACCCATTGTAGGTGCAGGGAACTATGYGAACAGCCTGTGTGCAGTCTCTGCCACAGGAAAAGGYGAAGCAATAATACGTGGTACTGTTGCAAGAGATGTGGCAGCACTCATGGAGTACAAAGGGCTTTCGCTCGAGGAAGCAGCAGCGTATGTA
		</sequence>
		<sequence>
			<taxon idref="172VPIASLI"/>
			TGCTGATGGTGATAGCCAGATTGGAACGGTGGGATGTGTGGCTGTTGACACTCATGGAAATTTAGCAGCTGCTACTTCTACTGGTGGACTGGTTAACAAAATGGTGGGCAGGATTGGGGACACACCCATTGTAGGTGCAGGGAACTATGYGAACAGCCTGTGTGCAGTCTCTGCCACAGGAAAAGGYGAAGCAATAATACGTGGTACTGTTGCAAGAGATGTGGCAGCACTCATGGAGTACAAAGGGCTTTCGCTCGAGGAAGCAGCAGCGTATGTA
		</sequence>
		<sequence>
			<taxon idref="174VPOPEDV"/>
			TGCTGATGGTGATAGCCAGATTGGAACGGTGGGATGTGTGGCTGTTGACACTCATGGAAATTTAGCAGCTGCTACTTCTACTGGTGGACTGGTTAACAAAATGGTGGGCAGGATTGGGGACACACCCATTGTAGGTGCAGGGAACTATGCGAACAGCCTGTGTGCAGTCTCTGCCACAGGAAAAGGCGAAGCAATAATACGTGGTACCGTTGCAAGAGATGTGGCAGCACTCATGGAGTACAAAGGGCTTTCGCTCGAGGAAGCAGCAGCGTATGTA
		</sequence>
		<sequence>
			<taxon idref="183VPSEUSH"/>
			TGCTGATGGTGATAGCCAGATTGGAACGGTGGGATGTGTGGCTGTTGACACTCATGGAAATTTAGCAGCTGCTACTTCTACTGGTGGACTGGTTAACAAAATGGTGGGCAGGATTGGGGACACACCCATTGTAGGTGCAGGGAACTATGCGAACAGCCTGTGTGCAGTCTCTGCCACAGGAAAAGGCGAAGCAATAATACGTGGTACTATTGCAAGAGATGTGGCAGCACTCATGGAGTACAAAGGGCTTTCGCTCGAGGAAGCAGCAGCGTATGTA
		</sequence>
		<sequence>
			<taxon idref="185VQINLLU"/>
			TGCTGATGGTGATAGCCAGATTGGAACGGTGGGATGTGTGGCTGTTGACACTCATGGAAATTTAGCAGCTGCTACTTCTACTGGTGGACTGGTTAACAAAATGGTGGGCAGGATTGGGGACACACCCATTGTAGGTGCAGGGAACTATGCGAACAGCCTGTGTGCAGTCTCTGCCACAGGAAAAGGCGAAGCAATAATACGTGGTACTGTTGCAAGAGATGTGGCAGCACTCATGGAGTACAAAGGGCTTTCGCTCGAGGAAGCAGCAGCGTATGTA
		</sequence>
		<sequence>
			<taxon idref="191VQUINSH"/>
			TGCTGATGGTGATAGCCAGATTGGAACGGTGGGATGTGTGGCTGTTGACACTCRTGGAAATTTAGCAGCTGCTACTTCTACTGGTGGACTGGTTAACAAAATGGTGGGCAGGATTGGGGACACACCCATTGTAGGTGCAGGGAACTATGCKAACAGCCTGTGTGCAGTCTCTGCCACAGGAAAAGGYGAAGCAATAATACGTGGTACTGTTGCAAGAGATGTGGCAGCACTCATGGAGTACAAAGGGCTTTCGCTCGAGGAAGCAGCAGCGTATGTA
		</sequence>
		<sequence>
			<taxon idref="200VRIPA58"/>
			TGCTGATGGTGATAGCCAGATTGGAACGGTGGGATGTGTGGCTGTTGACACTCATGGAAATTTAGCAGCTGCTACTTCTACTGGTGGACTGGTTAACAAAATGGTGGGCAGGATTGGGGACACACCCATTGTAGGTGCAGGGAACTATGCGAACAGCCTGTGTGCAGTCTCYGCCACAGGAAAAGGYGAAGCAATAATACGTGGTACTGTTGCAAGAGATGTGGCAGCACTCATGGAGTACAAAGGGCTTTCGCTCGAGGAAGCAGCAGCGTATGTA
		</sequence>
		<sequence>
			<taxon idref="213VROMAJI"/>
			TGCTGATGGTGATAGCCAGATTGGAACGGTGGGATGTGTGGCTGTTGACACTCATGGAAATTTAGCAGCTGCTACTTCTACTGGTGGACTGGTTAACAAAATGGTGGGCAGGATTGGGGACACACCCATTGTAGGTGCAGGGAACTATGCGAACAGCCTGTGTGCAGTCTCTGCCACAGGAAAAGGYGAAGCAATAATACGTGGTACTGTTGCAAGAGATGTGGCAGCACTCATGGAGTACAAAGGGCTTTCGCTCGAGGAAGCAGCAGCGTATGTA
		</sequence>
		<sequence>
			<taxon idref="221VROTUDV"/>
			TGCTGATGGTGATAGCCAGATTGGAACGGTGGGATGTGTGGCTGTTGACACTCATGGAAATTTAGCAGCTGCTACTTCTACTGGTGGAATGGTTAACAAAATGGTGGGCAGGATTGGGGACACACCCATTGTAGGTGCAGGGAACTATGCGAACAGCCTGTGTGCAGTCTCTGCCACAGGAAAAGGYGAAGCAATAATACGTGGTACTGTTGCAAGAGATGTGGCAGCTCTCATGGAGTACAAAGGGCTTTCGCTCGAGGAAGCAGCAGCGTATGTA
		</sequence>
		<sequence>
			<taxon idref="224VROTUMU"/>
			TGCTGATGGTGATAGCCAGATTGGAACGGTGGGATGTGTGGCTGTTGACACTCATGGAAATTTAGCAGCTGCTACTTCTACTGGTGGAATGGTTAACAAAATGGTGGGCAGGATTGGGGACACACCCATTGTAGGTGCAGGGAACTATGCGAACAGCCTGTGTGCRGTCTCTGCCACAGGAAAAGGTGAAGCAATAATACGTAGTACTGTTGCAAGAGATGTGGCAGCTCTCATGGAGTACAAAGGGCTTTCGCTCGAGGAAGCAGCAGCGTATGTA
		</sequence>
		<sequence>
			<taxon idref="229VRUPE58"/>
			TGCTGATGGTGATAGCCAGATTGGAACGGTGGGATGTGTGGCTGTTGACACTCATGGAAATTTAGCAGCTGCTACTTCTACTGGTGGACTGGTTAACAAAATGGTGGGCAGGATTGGGGACACACCCATTGTAGGTGCAGGGAACTATGCGAACAGCCTGTGTGCAGTCTCTGCCACAGGAAAAGGYGAAGCAATAATACGTGGTACTGTTGCAAGAGATGTGGCAGCACTCATGGAGTACARAGGGCTTTCACTCGAGGAAGCAGCAGCGTATGTA
		</sequence>
		<sequence>
			<taxon idref="234VSHENME"/>
			TGCTGATGGTGATAGCCAGATTGGAACGGTGGGATGTGTGGCTGTTGACACTCATGGAAATTTAGCAGCTGCTACTTCTACTGGTGGACTGGTTAACAAAATGGTGGGCAGGATTGGGGACACACCCATTGTAGGTGCAGGGAACTATGCGAACAGCCTGTGTGCAGTCTCTGCCACAGGAAAAGGYGAAGCAATAATACGTGGTACTGTTGCAAGAGATGTGGCAGCACTCATGGAGTACAAAGGGCTTTCGCTCGAGGAAGCAGCAGCGTATGTA
		</sequence>
		<sequence>
			<taxon idref="242VSHUTDV"/>
			TGCTGATGGTGATAGCCAGATTGGAACGGTGGGATGTGTGGCTGTTGACACTCATGGAAATTTAGCAGCTGCTACTTCTACTGGTGGACTGGTTAACAAAATGKTGGGCAGGATTGGGGACACACCCATTGTAGGTGCAGGGAACTATGCGAACAGCCTGTGTGCAGTCTCTGCCACAGGAAAAGGCGAAGCAATAATACGTGGTACTGTTGCAAGAGATGTGGCAGCACTCATGGAGTACAAAGGGCTTTCGCTCGAGGAAGCAGCAGCGTATGTA
		</sequence>
		<sequence>
			<taxon idref="247PSPP588"/>
			TGCTGATGGTGATAGCCAGATTGGAACGGTGGGATGTGTGGCTGTTGACACTCATGGAAATTTAGCTGCTGCTACTTCTACTGGTGGACTGGTTAACAAAATGGTGGGCAGGATCGGGGACACACCCATTGTAGGTGCAGGGAACTATGCCAACAGCCTGTGTGCAGTCTCTGCCACAGGAAAAGGCGAAGCAATAATACGTGGTACCATTGCAAGAGATGTGGCAGCGCTTATGGAGTACAAAGGGCTTTCGCTCGAGGAAGCAGCAGCGTATGTA
		</sequence>
		<sequence>
			<taxon idref="267VSYLVDV"/>
			TGCTGATGGTGATAGCCAGATTGGAACGGTGGGATGTGTGGCTGTTGACACTCGTGGAAATTTAGCAGCTGCTACTTCTACTGGTGGACTGGTTAACAAAATGGTGGGCAGGATTGGGGACACACCCATTGTAGGTGCAGGGAACTATGCTAACAGCCTGTGTGCAGTCTCTGCCACAGGAAAAGGCGAAGCAATAATATGTGGTACTGTTGCAAGAGATGTGGCAGCTCTCATGGAGTACAAAGGGCTTTCGCTCGAGGAAGCAGCAGCGTATGTA
		</sequence>
		<sequence>
			<taxon idref="271VTILIDV"/>
			TGCTGATGGTGATAGCCAGATTGGAACGGTGGGATGTGTGGCTGTTGACACTCATGGAAATTTAGCAGCTGCTACTTCTACTGGTGGACTGGTTAACAAAATGGTGGGCAGGATTGGGGACACACCCATTGTAGGTGCAGGGAACTATGCGAACAGCCTGTGTGCAGTCTCTGCCACAGGAAAAGGCGAAGCAATAATAYGTGGTACCGTTGCAAGAGATGTGGCAGCACTCATGGAGTACAAAGGGCTTTCGCTCGAGGAAGCAGCAGCGTATGTA
		</sequence>
		<sequence>
			<taxon idref="276VTRELDV"/>
			TGCTGATGGTGATAGCCAGATTGGAACGGTGGGATGTGTGGCTGTTGACACTCATGGAAATTTAGCAGCTGCTACTTCTACTGGTGGACTGGTTAACAAAATGGTGGGCAGGATTGGGGACACACCCATTGTAGGTGCAGGGAACTATGCGAACAGCCTGTGTGCAGTCTCTGCCACAGGAAAAGGYGAAGCAATAATACGTGGTACTGTTGCAAGAGATGTGGCAGCACTCATGGAGTACAAAGGGCTTTCRCTCGAGGAARCAGCAGCGTATGTA
		</sequence>
		<sequence>
			<taxon idref="287VVINICH"/>
			TGCTGATGGTGATAGCCAGATTGGAACGGTGGGATGTGTGGCTGTTGACACTCRYGGAAATTTAGCAGCTGCTACTTCTACTGGTGGACTGGTTAACAAAATGGTGGGCAGGATTGGGGACACACCCATTGTAGGTGCAGGGAACTATGCKAACAGCCTGTGTGCAGTCTCTGCCACAGGAAAAGGCGAAGCAATAATAYGTGGTACTGTTGCAAGAGATGTGGCAGCWCTCATGGAGTACAAAGGGCTTTCGCTCGAGGAAGCAGCAGCGTATGTA
		</sequence>
		<sequence>
			<taxon idref="301VVULPDV"/>
			TGCTGATGGTGATAGCCAGATTGGAACAGTGGGATGTGTGGCTGTTGACACTCATGGAAATTTAGCAGCTGCTACTTCTACTGGTGGACTGGTTAACAAAATGGTGGGCAGGATTGGGGACACACCCATTGTAGGTGCAGGGAACTATGCGAACAGCCTGTGTGCAGTCTCTGCCACTGGAAAAGGCGAAGCAATAATACGTGGTACTGTTGCAAGAGATGTGGCAGCACTCATGGAGTACAAAGGGCTTTCGCTCGAGGAAGCAGCAGCGTATGTA
		</sequence>
		<sequence>
			<taxon idref="304VWELSWA"/>
			TGCTGATGGTGATAGCCAGATTGGAACGGTGGGATGTGTGGCTGTTGACACTCATGGAAATTTAGCAGCTGCTACTTCTACTGGTGGACTGGTTAACAAAATGGTGGGCAGGATTGGGGACACACCCATTGTAGGTGCAGGGAACTATGCRAACAGCCTGTGTGCAGTCTCTGCCACAGGAAAAGGCGAAGCAATAATACGTGGTACTGTTGCAAGAGATGTGGCAGCACTCATGGAGTACAAAGGGCTTTCGCTCGAGGAAGCAGCAGCGTATGTA
		</sequence>
		<sequence>
			<taxon idref="309VYENSYA"/>
			TGCTGATGGTGATAGCCAGATTGGAACGGTGGGATGTGTGGCTGTTGACACTCATGGAAATTTAGCAGCTGCTACTTCTACTGGTGGACTGGTTAACAAAATGGTGGGCAGGATTGGGGACACACCCATTGTAGGTGCAGGGAACTATGCGAACAGCCTGTGTGCAGTCTCTGCCACAGGAAAAGGYGAAGCAATAATACGTGGTACTGTTGCAAGAGATGTGGCAGCACTCATGGAGTACAAAGGGCTTTCGCTCGAGGAAGCAGCAGCGTATGTA
		</sequence>
	</alignment>

	<!-- The sequence alignment (each sequence refers to a taxon above).         -->
	<!-- ntax=53 nchar=402                                                       -->
	<alignment id="alignment15" dataType="nucleotide">
		<sequence>
			<taxon idref="002VACER58"/>
			TCCTTGTCCTCCCAACTCTCAAAGGCAAGCTCAATGGCATTGCCCTGCGTGTGCCCACCCCAAATGTGTCGGTTGTGGACCTTGTTGTTCAGGTGTCCAAGAAGACCTTTGCAGAGGAGGTGAATGCTGGTTTCAGGGACAGTGCTGAGAAGGAGCTCCAAGGGATTCTCTCTGTGTGTGATGAGCCCCTGGTTTCAGTTGACTTCAGGTGCTCTGATGTGTCCTCGACCGTGGACTCATCACTGACCATGGTTATGGGAGATGACATGGTTAAGGTGATAGCTTGGTATGACAATGAATGGGGTTACTCTCAAAGGGTTGTGGATTTGGCTGATATTGTGGCCAACAAATGGAAATGATGAGCGGATTTGGGAGTAGTGGCTTCATCAGCATTGGGGTTTA
		</sequence>
		<sequence>
			<taxon idref="009VADENXI"/>
			TCCTTGTCCTCCCAACTCTCAAAGGCAAGCTCAATGGCATTGCCCTGCGTGTGCCCACCCCAAATGTGTCGGTTGTGGACCTTGTTGTTCAGGTGTCCAAGAAGACCTTTGCAGAGGAGGTGAATGCTGGTTTCAGGGACAGTGCTGAGAAGGAGCTCCAAGGGATTCTCTCTGTGTGTGATGAGCCCCTGGTTTCAGTTGACTTCAGGTGCTCTGATGTGTCCTCGACCGTGGACTCATCACTGACCATGGTTATGGGAGATGACATGGTTAAGGTGATAGCTTGGTATGACAATGAATGGGGTTACTCTCAAAGGGTTGTGGATTTGGCTGATATTGTGGCCAACAAATGGAAATGATGAGCGGATTTGGGAGTAGTGGCTTCATCAGCATTGGGGTTTA
		</sequence>
		<sequence>
			<taxon idref="011VADSTAN"/>
			TCCTTGTCCTCCCAACTCTCAAAGGCAAGCTCAATGGCATTGCCCTGCGTGTGCCCACCCCAAATGTGTCGGTTGTGGACCTTGTTGTTCAGGTGTCCAAGAAGACCTTTGCAGAGGAGGTGAATGCTGGTTTCAGGGACAGTGCTGAGAAGGAGCTCCAAGGGATTCTCTCTGTGTGTGATGAGCCCCTGGTTTCAGTTGACTTCAGGTGCTCTGATGTGTCCTCGACCGTGGACTCATCACTGACCATGGTTATGGGAGATGACATGGTTAAGGTGATAGCTTGGTATGACAATGAATGGGGTTACTCTCAAAGGGTTGTGGATTTGGCTGATATTGTGGCCAACAAATGGAAATGATGAGCGGATTTGGGAGTAGTGGCTTCATCAGCATTGGGGTTTA
		</sequence>
		<sequence>
			<taxon idref="030VAESTAR"/>
			TCCTTGTCCTCCCAACTCTCAAAGGCAAGCTCAATGGCATTGCCCTGCGTGTGCCCACCCCAAATGTGTCGGTTGTGGACCTTGTTGTTCAGGTGTCCAAGAAGACCTTTGCAGAGGAGGTGAATGCTGGTTTCAGGGACAGTGCTGAGAAGGAGCTCCAAGGGATTCTCTCTGTGTGTGATGAGCCCCTGGTTTCAGTTGACTTCAGGTGCTCTGATGTGTCCTCGACCGTGGACTCATCACTGACCATGGTTATGGGAGATGACATGGTTAAGGTGATAGCTTGGTATGACAATGAATGGGGTTACTCTCAAAGGGTTGTGGATTTGGCTGATATTGTGGCCAACAAATGGAAATGATGAGCGGATTTGGGAGTAGTGGCTTCATCAGCATTGGGGTTTA
		</sequence>
		<sequence>
			<taxon idref="033VAESTLI"/>
			TCCTTGTCCTCCCAACTCTCAAAGGCAAGCTCAATGGCATTGCCCTGCGTGTGCCCACCCCAAATGTGTCGGTTGTGGACCTTGTTGTTCAGGTGTCCAAGAAGACCTTTGCAGAGGAGGTGAATGCTGGTTTCAGGGAYAGTGCTGAGAAGGAGCTCCAAGGGATTCTCTCTGTGTGTGATGAGCCCCTGGTTTCAGTTGACTTCAGGTGCTCTGATGTGTCCTCGACCGTGGACTCATCACTGACCATGGTTATGGGAGATGACATGGTTAAGGTGATAGCTTGGTATGACAATGAATGGGGTTACTCTCAAAGGGTTGTGGATTTGGCTGATATTGTGGCCRACAAATGGAAATGATGAGCGGATTTGGGAGTAGTGGCTTCATCAGCATTGGGGTTTA
		</sequence>
		<sequence>
			<taxon idref="044VAMURZU"/>
[truncated: 456,150 more chars]
